# Supplementary material for: Discrepancy of particle passage in 101 mask batches during the first year of the Covid-19 pandemic in Germany
Source: Sci Rep. 2021 Dec 29;11:24490. doi: 10.1038/s41598-021-03862-z (PMC8716525; doi:10.1038/s41598-021-03862-z)
Supplement: Supplementary file 2 — Supplementary Data. [file 41598_2021_3862_MOESM2_ESM.zip]

Archive with 326 entries (324 files):
- SI/
- __MACOSX/._SI
- SI/Validation.csv
- __MACOSX/SI/._Validation.csv
- SI/.DS_Store
- __MACOSX/SI/._.DS_Store
- SI/Overview.pdf
- SI/Validation.xlsx
- __MACOSX/SI/._Validation.xlsx
- SI/Data.xlsx
- SI/Overview.xlsx
- SI/Data.csv
- __MACOSX/SI/._Data.csv
- SI/Data.json
- SI/Overview.csv
- __MACOSX/SI/._Overview.csv
- SI/Overview.json
- __MACOSX/SI/._Overview.json
- SI/Validation.json
- __MACOSX/SI/._Validation.json
- SI/Data/
- SI/Supplementary-Information.pdf
- __MACOSX/SI/._Supplementary-Information.pdf
- SI/Data/012.xlsx
- SI/Data/050.json
- SI/Data/045.xlsx
- SI/Data/021.csv
- SI/Data/035.csv
- SI/Data/100.xlsx
- SI/Data/009.csv
- SI/Data/007.json
- SI/Data/053.xlsx
- SI/Data/011.json
- SI/Data/004.xlsx
- SI/Data/046.json
- SI/Data/090.xlsx
- SI/Data/028.xlsx
- SI/Data/085.json
- SI/Data/008.csv
- SI/Data/093.json
- SI/Data/034.csv
- SI/Data/020.csv
- SI/Data/086.xlsx
- SI/Data/069.xlsx
- SI/Data/036.csv
- SI/Data/022.csv
- SI/Data/049.xlsx
- SI/Data/008.xlsx
- SI/Data/031.json
- SI/Data/073.xlsx
- SI/Data/066.json
- SI/Data/089.json
- SI/Data/024.xlsx
- SI/Data/070.json
- SI/Data/023.csv
- SI/Data/037.csv
- SI/Data/032.xlsx
- SI/Data/027.json
- SI/Data/065.xlsx
- SI/Data/064.xlsx
- SI/Data/026.json
- SI/Data/033.csv
- SI/Data/027.csv
- SI/Data/033.xlsx
- SI/Data/071.json
- SI/Data/025.xlsx
- SI/Data/067.json
- SI/Data/088.json
- SI/Data/072.xlsx
- SI/Data/030.json
- SI/Data/009.xlsx
- SI/Data/048.xlsx
- SI/Data/026.csv
- SI/Data/032.csv
- SI/Data/087.xlsx
- SI/Data/068.xlsx
- SI/Data/018.csv
- SI/Data/092.json
- SI/Data/024.csv
- SI/Data/030.csv
- SI/Data/084.json
- SI/Data/029.xlsx
- SI/Data/091.xlsx
- SI/Data/047.json
- SI/Data/005.xlsx
- SI/Data/010.json
- SI/Data/052.xlsx
- SI/Data/006.json
- SI/Data/044.xlsx
- SI/Data/031.csv
- SI/Data/025.csv
- SI/Data/101.xlsx
- SI/Data/019.csv
- SI/Data/051.json
- SI/Data/013.xlsx
- SI/Data/018.xlsx
- SI/Data/042.csv
- SI/Data/056.csv
- SI/Data/081.csv
- SI/Data/095.csv
- SI/Data/059.xlsx
- SI/Data/037.json
- SI/Data/075.xlsx
- SI/Data/060.json
- SI/Data/022.xlsx
- SI/Data/076.json
- SI/Data/094.csv
- SI/Data/099.json
- SI/Data/080.csv
- SI/Data/057.csv
- SI/Data/034.xlsx
- SI/Data/043.csv
- SI/Data/021.json
- SI/Data/063.xlsx
- SI/Data/014.xlsx
- SI/Data/056.json
- SI/Data/055.csv
- SI/Data/041.csv
- SI/Data/043.xlsx
- SI/Data/069.csv
- SI/Data/096.csv
- SI/Data/082.csv
- SI/Data/001.json
- SI/Data/055.xlsx
- SI/Data/017.json
- SI/Data/002.xlsx
- SI/Data/040.json
- SI/Data/096.xlsx
- SI/Data/079.xlsx
- SI/Data/083.json
- SI/Data/083.csv
- SI/Data/038.xlsx
- SI/Data/097.csv
- SI/Data/068.csv
- SI/Data/040.csv
- SI/Data/095.json
- SI/Data/054.csv
- SI/Data/080.xlsx
- SI/Data/081.xlsx
- SI/Data/078.csv
- SI/Data/050.csv
- SI/Data/094.json
- SI/Data/044.csv
- SI/Data/093.csv
- SI/Data/039.xlsx
- SI/Data/087.csv
- SI/Data/082.json
- SI/Data/097.xlsx
- SI/Data/078.xlsx
- SI/Data/041.json
- SI/Data/003.xlsx
- SI/Data/016.json
- SI/Data/054.xlsx
- SI/Data/086.csv
- SI/Data/092.csv
- SI/Data/045.csv
- SI/Data/051.csv
- SI/Data/042.xlsx
- SI/Data/079.csv
- SI/Data/057.json
- SI/Data/015.xlsx
- SI/Data/062.xlsx
- SI/Data/020.json
- SI/Data/047.csv
- SI/Data/035.xlsx
- SI/Data/053.csv
- SI/Data/077.json
- SI/Data/084.csv
- SI/Data/098.json
- SI/Data/090.csv
- SI/Data/023.xlsx
- SI/Data/061.json
- SI/Data/074.xlsx
- SI/Data/036.json
- SI/Data/058.xlsx
- SI/Data/091.csv
- SI/Data/085.csv
- SI/Data/052.csv
- SI/Data/046.csv
- SI/Data/019.xlsx
- SI/Data/061.xlsx
- SI/Data/023.json
- SI/Data/063.csv
- SI/Data/077.csv
- SI/Data/036.xlsx
- SI/Data/074.json
- SI/Data/088.csv
- SI/Data/020.xlsx
- SI/Data/062.json
- SI/Data/077.xlsx
- SI/Data/098.xlsx
- SI/Data/035.json
- SI/Data/019.json
- SI/Data/089.csv
- SI/Data/076.csv
- SI/Data/062.csv
- SI/Data/058.json
- SI/Data/082.xlsx
- SI/Data/097.json
- SI/Data/074.csv
- SI/Data/060.csv
- SI/Data/048.csv
- SI/Data/078.json
- SI/Data/100.csv
- SI/Data/081.json
- SI/Data/039.json
- SI/Data/094.xlsx
- SI/Data/042.json
- SI/Data/015.json
- SI/Data/057.xlsx
- SI/Data/101.csv
- SI/Data/003.json
- SI/Data/049.csv
- SI/Data/061.csv
- SI/Data/041.xlsx
- SI/Data/075.csv
- SI/Data/054.json
- SI/Data/016.xlsx
- SI/Data/017.xlsx
- SI/Data/055.json
- SI/Data/059.csv
- SI/Data/071.csv
- SI/Data/040.xlsx
- SI/Data/065.csv
- SI/Data/002.json
- SI/Data/056.xlsx
- SI/Data/014.json
- SI/Data/001.xlsx
- SI/Data/043.json
- SI/Data/095.xlsx
- SI/Data/038.json
- SI/Data/080.json
- SI/Data/096.json
- SI/Data/064.csv
- SI/Data/070.csv
- SI/Data/058.csv
- SI/Data/079.json
- SI/Data/083.xlsx
- SI/Data/059.json
- SI/Data/066.csv
- SI/Data/072.csv
- SI/Data/099.csv
- SI/Data/018.json
- SI/Data/034.json
- SI/Data/076.xlsx
- SI/Data/099.xlsx
- SI/Data/063.json
- SI/Data/021.xlsx
- SI/Data/075.json
- SI/Data/098.csv
- SI/Data/073.csv
- SI/Data/067.csv
- SI/Data/037.xlsx
- SI/Data/022.json
- SI/Data/060.xlsx
- SI/Data/029.json
- SI/Data/084.xlsx
- SI/Data/091.json
- SI/Data/014.csv
- SI/Data/028.csv
- SI/Data/087.json
- SI/Data/068.json
- SI/Data/092.xlsx
- SI/Data/044.json
- SI/Data/101.json
- SI/Data/006.xlsx
- SI/Data/013.json
- SI/Data/051.xlsx
- SI/Data/005.json
- SI/Data/029.csv
- SI/Data/015.csv
- SI/Data/047.xlsx
- SI/Data/001.csv
- SI/Data/052.json
- SI/Data/010.xlsx
- SI/Data/067.xlsx
- SI/Data/088.xlsx
- SI/Data/025.json
- SI/Data/017.csv
- SI/Data/030.xlsx
- SI/Data/003.csv
- SI/Data/072.json
- SI/Data/026.xlsx
- SI/Data/064.json
- SI/Data/071.xlsx
- SI/Data/033.json
- SI/Data/048.json
- SI/Data/009.json
- SI/Data/002.csv
- SI/Data/016.csv
- SI/Data/008.json
- SI/Data/012.csv
- SI/Data/006.csv
- SI/Data/049.json
- SI/Data/032.json
- SI/Data/070.xlsx
- SI/Data/065.json
- SI/Data/027.xlsx
- SI/Data/073.json
- SI/Data/007.csv
[truncated: 26 more entries]
