# Supplementary material for: Discrepancy of particle passage in 101 mask batches during the first year of the Covid-19 pandemic in Germany
Source: Sci Rep. 2021 Dec 29;11:24490. doi: 10.1038/s41598-021-03862-z (PMC8716525; doi:10.1038/s41598-021-03862-z)
Supplement: Supplementary file 2 — Supplementary Data. [file 41598_2021_3862_MOESM2_ESM.zip › SI/Validation.xlsx]

## Sheet: Sheet1
Batch Number	Standard	Passage Laser Spectrometer	Passage Flame Photometer
25	FFP2	2.4	2.39
25	FFP2	3.04	2.64
25	FFP2	3.14	3.17
25	FFP2	5.01	4.23
25	FFP2	6	5.36
26	FFP2	3.5	4.13
26	FFP2	3.59	3.69
26	FFP2	4.07	4.43
26	FFP2	4.12	4.06
26	FFP2	4.33	4.75
29	FFP2	2.86	2.95
29	FFP2	3.16	3.39
29	FFP2	5.1	5.32
29	FFP2	8.4	8.23
29	FFP2	10.19	10.34
40	FFP2	6	5.36
40	FFP2	9.07	9.71
40	FFP2	12.01	12.2
40	FFP2	13.16	12.83
40	FFP2	32.14	30.27
40	FFP2	35.22	33.21
55	KN95	4.04	4.04
55	KN95	5.78	6.52
55	KN95	5.85	6.19
55	KN95	5.92	6.97
55	KN95	7.25	7.8
74	KN95	23.4	22.52
74	KN95	24.52	23.17
74	KN95	24.54	23.5
74	KN95	24.92	22.88
74	KN95	26.07	24.56
84	KN95	1.34	1.63
84	KN95	8.36	8.62
84	KN95	8.71	8.9
84	KN95	8.74	9.27
84	KN95	9.9	10.03
84	KN95	77.38	71
84	KN95	78.31	71.11
84	KN95	78.96	71.65
84	KN95	79	71.37
84	KN95	81.57	75.06
84	KN95	81.71	74.04
84	KN95	82.43	76.28
84	KN95	83.41	76.35
