# Supplementary material for: Discrepancy of particle passage in 101 mask batches during the first year of the Covid-19 pandemic in Germany
Source: Sci Rep. 2021 Dec 29;11:24490. doi: 10.1038/s41598-021-03862-z (PMC8716525; doi:10.1038/s41598-021-03862-z)
Supplement: Supplementary file 2 — Supplementary Data. [file 41598_2021_3862_MOESM2_ESM.zip › SI/Data.xlsx]

## Sheet: Sheet1
Batch Number	Sample Name	Mass-Weighted Mean Passage	90	94.11	98.41	102.91	107.61	112.53	117.67	123.04	128.66	134.54	140.69	147.12	153.84	160.87	168.22	175.9	183.94	192.34	201.13	210.32	219.93	229.98	240.49	251.47	262.96	274.98	287.54	300.68	314.42	328.78	343.8	359.51	375.94	393.11	411.07	429.85	449.49	470.03	491.5
001	001_01	0.03	0.1	0.05	0.06	0.01	0.13	0.05	0.04	0.01	0.04	0.01	0.03	0.05	0.02	0.03	0.02	0.06	0.06	0	0.04	0.09	0.05	0.02	0	0	0.03	0.04	0.13	0	0	0.13	0	0	0	0	0	0	0	0	0
	001_02	0.03	0.1	0.11	0.05	0.08	0.07	0.07	0.06	0.09	0.08	0.03	0.04	0.04	0.06	0.03	0	0.02	0.06	0.03	0.04	0	0.02	0.07	0.02	0	0	0.02	0.09	0.03	0	0.04	0	0	0	0.07	0.09	0	0	0	0
	001_03	0.05	0.09	0.11	0.05	0.08	0.07	0.06	0.06	0.05	0.04	0.07	0.04	0.02	0.05	0.04	0.05	0.04	0.04	0.05	0.03	0.03	0.06	0.02	0.07	0.08	0.13	0.02	0.06	0.03	0.04	0.04	0	0.16	0.15	0	0	0	0.12	0	0
	001_04	0.14	0.7	0.16	0.22	0.16	0.12	0.14	0.11	0.17	0.16	0.13	0.1	0.11	0.15	0.13	0.11	0.2	0.13	0.11	0.15	0.12	0.16	0.18	0.12	0.23	0.15	0.2	0.09	0.1	0.12	0.18	0	0	0.07	0.4	0.18	0	0.12	0	0
	001_05	0.16	0.61	0.15	0.12	0.11	0.08	0.13	0.14	0.13	0.08	0.11	0.09	0.09	0.1	0.09	0.1	0.17	0.09	0.08	0.05	0.15	0.11	0.13	0.11	0.14	0.06	0.05	0.09	0.14	0.2	0.18	0	0.31	0.22	0.33	0.18	0.37	0.35	0	0.41
002	002_01	0.08	0.63	0.5	0.43	0.44	0.27	0.21	0.25	0.23	0.23	0.15	0.15	0.11	0.1	0.09	0.18	0.12	0.13	0.12	0.05	0.09	0.1	0.15	0.06	0.06	0.06	0.06	0.11	0.05	0.07	0.04	0	0.15	0	0.11	0	0	0.06	0	0
	002_02	0.1	0.73	0.57	0.4	0.28	0.28	0.27	0.26	0.25	0.21	0.18	0.19	0.13	0.1	0.16	0.12	0.09	0.1	0.1	0.09	0.14	0.09	0.11	0.13	0.03	0.07	0.11	0.07	0	0.07	0.08	0	0.05	0.09	0.08	0.04	0.05	0.06	0.14	0.09
	002_03	0.13	0.65	0.54	0.44	0.48	0.42	0.35	0.31	0.27	0.26	0.24	0.24	0.23	0.16	0.13	0.2	0.13	0.21	0.14	0.13	0.21	0.11	0.14	0.16	0.08	0.11	0.09	0.11	0.11	0.22	0.12	0	0.05	0.06	0.03	0.04	0	0.11	0.07	0.18
	002_04	0.45	0.98	0.92	0.88	0.81	0.73	0.55	0.67	0.56	0.56	0.51	0.45	0.55	0.55	0.56	0.38	0.43	0.47	0.47	0.45	0.5	0.41	0.42	0.41	0.53	0.38	0.48	0.45	0.54	0.47	0.35	0.33	0.39	0.48	0.22	0.34	0.46	0.61	0.48	0.27
	002_05	0.77	1.65	1.33	1.24	1.13	1.04	0.99	1.02	0.96	0.84	0.89	0.86	0.95	0.93	0.91	0.9	0.88	0.66	0.8	0.86	0.81	0.7	0.78	0.76	0.68	0.83	0.68	0.8	0.84	0.74	0.66	0.83	0.49	0.93	0.66	0.75	0.51	0.72	0.35	0.98
003	003_01	0.1	0.65	0.46	0.52	0.41	0.39	0.31	0.33	0.25	0.2	0.23	0.24	0.18	0.21	0.15	0.24	0.18	0.12	0.1	0.13	0.07	0.1	0.11	0.09	0.06	0.07	0.09	0.05	0.04	0.06	0	0.02	0.11	0	0.07	0.1	0	0.18	0	0.24
	003_02	0.12	0.83	0.65	0.66	0.49	0.49	0.51	0.31	0.33	0.29	0.29	0.21	0.27	0.18	0.25	0.19	0.27	0.15	0.18	0.14	0.15	0.18	0.04	0.14	0.12	0.17	0.15	0.07	0.19	0.07	0	0.07	0.02	0	0.04	0.05	0	0	0	0
	003_03	0.17	0.93	1	0.69	0.65	0.58	0.48	0.5	0.43	0.38	0.33	0.31	0.34	0.31	0.27	0.2	0.21	0.28	0.25	0.16	0.22	0.19	0.19	0.21	0.12	0.15	0.07	0.2	0.11	0.08	0.07	0.2	0.09	0	0.1	0	0.16	0.09	0	0.12
	003_04	0.21	1.08	0.96	0.75	0.62	0.65	0.64	0.47	0.49	0.37	0.43	0.28	0.37	0.35	0.31	0.38	0.26	0.28	0.22	0.35	0.21	0.24	0.24	0.28	0.24	0.25	0.16	0.13	0.15	0.19	0.12	0.09	0.15	0.27	0.03	0.1	0.08	0	0.1	0.12
	003_05	0.24	1.03	0.83	0.82	0.63	0.54	0.7	0.4	0.41	0.33	0.36	0.31	0.47	0.34	0.29	0.34	0.31	0.26	0.31	0.3	0.27	0.22	0.18	0.33	0.27	0.18	0.23	0.24	0.17	0.29	0.25	0.14	0.21	0.11	0.14	0.05	0.16	0	0.41	0.11
004	004_01	0.12	0.82	0.74	0.64	0.49	0.43	0.35	0.42	0.36	0.23	0.28	0.24	0.19	0.2	0.15	0.12	0.17	0.16	0.16	0.17	0.08	0.09	0.17	0.1	0.11	0.09	0.02	0.08	0.22	0.02	0	0	0.07	0.15	0.07	0.09	0.06	0.2	0	0
	004_02	0.13	0.96	0.77	0.75	0.5	0.55	0.46	0.46	0.41	0.37	0.35	0.26	0.19	0.25	0.14	0.15	0.22	0.16	0.23	0.14	0.16	0.19	0.09	0.07	0.16	0.16	0.09	0.05	0.08	0.02	0.03	0	0.07	0.04	0.14	0.09	0.06	0.07	0	0.11
	004_03	0.13	0.74	0.87	0.77	0.61	0.47	0.44	0.43	0.37	0.37	0.24	0.29	0.31	0.3	0.17	0.18	0.19	0.24	0.19	0.18	0.21	0.11	0.12	0.15	0.11	0.04	0.11	0.14	0.1	0.07	0.08	0	0.07	0.07	0	0.13	0	0	0.08	0.11
	004_04	0.15	1.22	0.96	0.89	0.63	0.57	0.66	0.55	0.41	0.47	0.27	0.31	0.3	0.26	0.27	0.27	0.14	0.26	0.17	0.22	0.19	0.11	0.14	0.19	0.13	0.11	0.06	0.07	0.1	0.07	0.15	0	0.06	0.15	0.23	0	0	0	0	0
	004_05	0.16	1.21	1.05	0.82	0.88	0.69	0.71	0.53	0.56	0.38	0.36	0.46	0.32	0.26	0.26	0.22	0.3	0.25	0.17	0.18	0.22	0.2	0.14	0.16	0.11	0.13	0.12	0.07	0.1	0.14	0.08	0	0.07	0.04	0.07	0.09	0.06	0.13	0	0
	004_06	0.16	1.28	1.12	0.9	0.89	0.78	0.57	0.51	0.5	0.44	0.38	0.43	0.36	0.31	0.24	0.28	0.19	0.25	0.2	0.22	0.14	0.24	0.11	0.1	0.18	0.16	0.21	0.08	0.12	0.18	0.1	0	0.13	0.04	0.03	0.09	0.06	0	0	0
	004_07	0.17	1.02	0.9	0.65	0.71	0.58	0.56	0.39	0.52	0.37	0.35	0.41	0.34	0.2	0.32	0.26	0.25	0.14	0.23	0.2	0.14	0.21	0.21	0.16	0.17	0.17	0.06	0.08	0.18	0.04	0.1	0.21	0	0.11	0.13	0.04	0	0	0.31	0.21
	004_08	0.17	1.07	1.02	0.85	0.74	0.64	0.59	0.47	0.53	0.38	0.38	0.31	0.2	0.27	0.28	0.18	0.19	0.28	0.25	0.24	0.22	0.18	0.16	0.17	0.18	0.17	0.15	0.07	0.12	0.09	0.08	0.26	0.07	0.22	0	0.13	0.06	0.07	0.15	0
	004_09	0.18	1.09	1.12	0.97	0.76	0.69	0.67	0.53	0.5	0.47	0.49	0.34	0.41	0.31	0.27	0.25	0.33	0.3	0.19	0.24	0.26	0.19	0.17	0.17	0.19	0.11	0.06	0.19	0.1	0.18	0.08	0	0.07	0.07	0.1	0.09	0.06	0.07	0.08	0
	004_10	0.18	1.41	1.1	0.86	0.71	0.77	0.66	0.46	0.41	0.48	0.4	0.38	0.44	0.27	0.22	0.29	0.21	0.21	0.17	0.19	0.22	0.22	0.17	0.11	0.2	0.2	0.12	0.23	0.18	0.13	0.08	0.21	0.24	0.07	0.07	0.13	0.06	0	0	0
	004_11	0.2	1.37	1.27	0.92	0.84	0.84	0.7	0.64	0.53	0.32	0.5	0.46	0.37	0.39	0.35	0.36	0.24	0.29	0.36	0.22	0.23	0.2	0.18	0.22	0.16	0.28	0.14	0.2	0.13	0.15	0.07	0.18	0	0.07	0.1	0.09	0.12	0.07	0.08	0
	004_12	0.21	1.42	1.35	1.15	1.11	0.81	0.73	0.63	0.55	0.58	0.52	0.44	0.44	0.47	0.33	0.27	0.37	0.28	0.4	0.24	0.22	0.22	0.24	0.16	0.22	0.24	0.2	0.19	0.14	0.07	0.05	0	0.07	0.04	0.14	0.18	0.12	0	0	0.11
	004_13	0.21	1.42	1.32	1.06	0.91	0.95	0.8	0.6	0.61	0.48	0.49	0.41	0.38	0.29	0.32	0.31	0.28	0.3	0.26	0.26	0.28	0.24	0.27	0.19	0.2	0.12	0.16	0.05	0.2	0.18	0.05	0	0.24	0.07	0.1	0.09	0.19	0.07	0	0.21
	004_14	0.23	1.23	0.95	0.97	0.8	0.65	0.53	0.61	0.42	0.55	0.37	0.45	0.35	0.3	0.29	0.35	0.28	0.3	0.25	0.22	0.22	0.24	0.21	0.32	0.22	0.15	0.22	0.27	0.23	0.18	0.2	0	0.18	0.11	0.1	0.26	0.26	0.07	0.15	0
	004_15	0.3	1.47	1.19	1.16	1.03	0.85	0.67	0.68	0.68	0.67	0.59	0.47	0.48	0.44	0.48	0.43	0.39	0.43	0.37	0.41	0.36	0.36	0.37	0.36	0.37	0.2	0.34	0.25	0.2	0.29	0.25	0.21	0	0.22	0.16	0.13	0.13	0.07	0	0.21
	004_16	0.32	1.12	1	0.9	0.84	0.67	0.63	0.54	0.51	0.52	0.49	0.41	0.51	0.4	0.35	0.39	0.42	0.3	0.38	0.42	0.34	0.59	0.35	0.31	0.22	0.33	0.3	0.36	0.2	0.37	0.18	0.26	0.13	0.22	0.24	0.27	0.24	0.33	0.15	0.11
	004_17	0.34	1.28	1.32	1.2	1.11	1	0.7	0.67	0.76	0.67	0.56	0.53	0.43	0.47	0.47	0.34	0.39	0.4	0.37	0.33	0.37	0.33	0.33	0.39	0.29	0.27	0.25	0.33	0.33	0.22	0.18	0.63	0.18	0.33	0.26	0.35	0.19	0.2	0.31	0.21
	004_18	0.35	1.74	1.56	1.3	1.11	1.02	0.97	0.86	0.7	0.8	0.59	0.65	0.58	0.5	0.4	0.49	0.51	0.53	0.57	0.35	0.33	0.37	0.34	0.32	0.33	0.4	0.21	0.3	0.29	0.18	0.2	0.42	0.36	0.15	0.16	0.13	0.39	0.27	0.15	0.32
	004_19	0.43	1.32	1.4	0.97	0.9	0.72	0.73	0.72	0.66	0.63	0.6	0.61	0.5	0.42	0.46	0.47	0.52	0.42	0.43	0.34	0.48	0.47	0.4	0.54	0.49	0.33	0.4	0.43	0.33	0.4	0.33	0.21	0.54	0.44	0.26	0.18	0.52	0.53	0.15	0.53
005	005_01	0.1	1.09	0.8	0.67	0.54	0.47	0.49	0.34	0.25	0.35	0.24	0.24	0.22	0.2	0.14	0.18	0.2	0.19	0.18	0.08	0.14	0.14	0.07	0.12	0.09	0.06	0.11	0.07	0.08	0.1	0	0.09	0.02	0	0.03	0.04	0	0.07	0	0.09
	005_02	0.12	0.89	1.02	0.77	0.68	0.57	0.61	0.39	0.39	0.28	0.32	0.31	0.29	0.25	0.2	0.15	0.19	0.17	0.17	0.24	0.22	0.13	0.14	0.14	0.1	0.11	0.1	0.1	0.05	0.07	0.04	0.07	0.03	0	0.08	0	0.13	0.07	0	0
	005_03	0.18	1.33	1.12	0.99	0.96	0.62	0.59	0.49	0.5	0.47	0.49	0.42	0.35	0.29	0.23	0.25	0.28	0.24	0.16	0.27	0.21	0.21	0.24	0.14	0.15	0.13	0.17	0.18	0.08	0.09	0.16	0.14	0.03	0.08	0.03	0.23	0.13	0.13	0	0.09
	005_04	0.21	1.11	0.96	0.9	0.65	0.66	0.58	0.55	0.46	0.48	0.31	0.36	0.34	0.31	0.26	0.29	0.33	0.21	0.28	0.24	0.16	0.33	0.23	0.25	0.21	0.28	0.17	0.21	0.13	0.09	0.18	0.18	0.07	0.11	0.08	0.34	0.06	0	0.08	0.09
	005_05	0.29	1.44	1.14	1.28	0.98	0.83	0.75	0.7	0.69	0.58	0.61	0.41	0.46	0.47	0.38	0.46	0.39	0.39	0.38	0.39	0.34	0.28	0.3	0.26	0.23	0.3	0.13	0.12	0.22	0.37	0.23	0.18	0.21	0.3	0.25	0.15	0.26	0	0	0.46
006	006_01	0.16	1.32	1.06	0.77	0.75	0.75	0.61	0.5	0.5	0.51	0.48	0.43	0.33	0.27	0.34	0.33	0.22	0.26	0.28	0.21	0.23	0.18	0.21	0.16	0.17	0.09	0.16	0.04	0.1	0.07	0.11	0.09	0.08	0.12	0.03	0.04	0.07	0	0	0
	006_02	0.19	1.24	1.28	1.01	0.85	0.59	0.73	0.66	0.64	0.52	0.45	0.38	0.35	0.34	0.39	0.44	0.39	0.29	0.27	0.28	0.22	0.21	0.21	0.19	0.27	0.11	0.15	0.14	0.15	0.05	0.13	0.17	0.1	0.03	0.09	0.04	0	0	0	0
	006_03	0.2	1	0.84	0.8	0.78	0.49	0.54	0.52	0.38	0.42	0.4	0.41	0.31	0.33	0.29	0.3	0.27	0.27	0.26	0.2	0.26	0.25	0.18	0.23	0.2	0.18	0.18	0.23	0.08	0.15	0.13	0.09	0.16	0.12	0.17	0.2	0.27	0	0	0
	006_04	0.23	1.62	1.14	0.97	0.94	0.84	0.55	0.59	0.49	0.56	0.47	0.5	0.44	0.43	0.44	0.37	0.31	0.33	0.29	0.25	0.3	0.18	0.33	0.24	0.2	0.23	0.18	0.18	0.21	0.13	0.22	0.19	0.21	0.06	0.12	0.04	0	0	0	0.09
	006_05	0.4	2.09	1.67	1.44	1.41	1.11	1.25	0.9	0.81	0.79	0.8	0.72	0.72	0.75	0.55	0.69	0.59	0.68	0.54	0.43	0.49	0.43	0.49	0.45	0.42	0.46	0.58	0.21	0.37	0.2	0.22	0.3	0.27	0.12	0.17	0.04	0.07	0.14	0.16	0.18
007	007_01	0.1	0.27	0.3	0.22	0.3	0.25	0.27	0.32	0.28	0.11	0.12	0.09	0.19	0.23	0.22	0.17	0.11	0.28	0.16	0.12	0.08	0.13	0.05	0.05	0	0.06	0.15	0.09	0	0	0	0	0	0.23	0	0	0	0	0	0.58
	007_02	0.14	0.4	0.32	0.25	0.23	0.18	0.16	0.11	0.14	0.25	0.12	0.15	0.25	0.03	0.13	0.17	0.07	0.04	0.12	0.12	0.04	0.13	0.23	0	0.06	0.06	0.07	0.17	0.47	0.22	0	0	0	0.23	0.36	0	0.33	0	0	0
	007_03	0.19	0.27	0.42	0.32	0.3	0.28	0.19	0.16	0.17	0.23	0.12	0.15	0.19	0.2	0.35	0.17	0.18	0.16	0.16	0.19	0.17	0.18	0.05	0.26	0.12	0.13	0.15	0.17	0.19	0.11	0.4	0	0	0.23	0.36	0.27	0.66	0	0	0
	007_04	0.22	0.64	0.5	0.34	0.4	0.38	0.35	0.46	0.2	0.25	0.32	0.09	0.25	0.29	0.32	0.27	0.18	0.12	0.2	0.27	0.51	0.36	0.19	0.21	0.12	0.19	0.36	0.17	0.19	0.22	0.13	0	0	0	0.36	0.27	0	0	0	0.58
	007_05	0.26	0.46	0.37	0.61	0.33	0.35	0.35	0.24	0.25	0.23	0.41	0.34	0.13	0.39	0.19	0.31	0.15	0.2	0.45	0.19	0.13	0.36	0.09	0.16	0.12	0.13	0.29	0.17	0.09	0.45	0.27	0	0	0.47	0.18	0.27	0.66	0.34	0.41	0
	007_06	1.13	1.26	1.07	1.27	1.28	1.41	1.18	1.35	1	1.27	1.2	0.92	1.14	1.24	1.39	1.3	1.25	1.31	0.97	0.74	1.27	1.02	1.41	1.16	1.34	1.23	1.24	0.94	1.32	0.67	1.48	0	1.28	0.7	1.81	1.34	0.33	0.69	0.82	1.16
008	008_01	0.14	0.75	0.53	0.66	0.53	0.6	0.39	0.36	0.21	0.23	0.24	0.35	0.2	0.18	0.32	0.15	0.24	0.1	0.18	0.21	0.16	0.19	0.14	0.12	0.14	0.09	0.1	0.11	0.1	0.11	0.08	0	0.09	0.06	0.11	0.14	0.11	0.24	0	0
	008_02	0.17	0.78	0.62	0.52	0.67	0.43	0.52	0.4	0.23	0.3	0.23	0.31	0.32	0.25	0.37	0.38	0.19	0.27	0.17	0.24	0.15	0.17	0.16	0.17	0.19	0.09	0.18	0.17	0.26	0.04	0.12	0	0.19	0	0.16	0.07	0.32	0.11	0	0
	008_03	0.27	1.47	0.91	0.67	0.57	0.5	0.51	0.35	0.42	0.48	0.34	0.41	0.33	0.3	0.31	0.25	0.14	0.33	0.31	0.33	0.21	0.28	0.25	0.29	0.29	0.34	0.18	0.22	0.36	0.26	0.49	0	0.28	0.41	0.1	0.59	0.11	0	0	0
	008_04	0.36	1	1.1	0.65	0.74	0.6	0.52	0.45	0.56	0.54	0.38	0.48	0.41	0.37	0.41	0.35	0.4	0.32	0.37	0.44	0.35	0.36	0.31	0.23	0.29	0.6	0.38	0.42	0.26	0.29	0.37	0.29	0.09	0.35	0.47	0.15	0.32	0.44	0.41	0.17
	008_05	0.37	1.1	0.71	0.75	0.7	0.57	0.66	0.45	0.63	0.57	0.43	0.35	0.46	0.36	0.5	0.34	0.42	0.51	0.39	0.28	0.22	0.32	0.29	0.46	0.25	0.39	0.15	0.45	0.38	0.11	0.37	0	0.28	0.18	0.33	0.64	0.42	0.48	0	0.88
009	009_01	0.17	0.82	0.68	0.58	0.55	0.48	0.44	0.39	0.34	0.22	0.33	0.22	0.2	0.24	0.21	0.26	0.19	0.21	0.2	0.2	0.17	0.13	0.15	0.14	0.11	0.18	0.12	0.15	0.06	0.16	0.16	0.37	0.16	0.13	0	0.13	0.07	0.15	0.08	0.34
	009_02	0.19	1.11	1.01	0.85	0.71	0.62	0.59	0.54	0.39	0.39	0.37	0.39	0.33	0.36	0.3	0.29	0.29	0.19	0.2	0.24	0.32	0.22	0.22	0.23	0.15	0.09	0.1	0.15	0.1	0.09	0.14	0	0.08	0	0.15	0.04	0.07	0.15	0	0.11
	009_03	0.28	0.93	0.94	0.84	0.7	0.71	0.62	0.73	0.54	0.64	0.59	0.48	0.39	0.44	0.38	0.46	0.41	0.52	0.33	0.26	0.38	0.33	0.36	0.29	0.26	0.34	0.19	0.15	0.14	0.16	0.16	0.37	0.16	0.21	0.15	0.18	0.07	0.22	0.08	0.23
	009_04	0.3	1.15	1	1.04	0.83	0.83	0.77	0.58	0.54	0.58	0.41	0.47	0.55	0.47	0.45	0.39	0.37	0.46	0.37	0.25	0.3	0.36	0.47	0.34	0.25	0.34	0.28	0.21	0.18	0.21	0.22	0	0.24	0	0.15	0.31	0.07	0.22	0.08	0.11
	009_05	0.38	1.09	0.95	0.91	0.81	0.89	0.67	0.63	0.59	0.67	0.53	0.49	0.53	0.5	0.47	0.5	0.41	0.52	0.53	0.35	0.43	0.4	0.35	0.36	0.36	0.35	0.35	0.38	0.22	0.26	0.46	0.75	0.16	0.38	0.33	0.27	0.13	0.22	0.25	0.23
	009_06	0.65	1.45	1.14	1.19	0.95	0.96	1.03	0.88	0.79	0.72	0.78	0.72	0.69	0.74	0.8	0.76	0.75	0.73	0.84	0.69	0.77	0.58	0.75	0.56	0.6	0.66	0.66	0.62	0.63	0.56	0.71	0	0.89	0.72	0.33	0.49	0.33	0.74	0.17	0.8
010	010_01	0.16	1.05	0.96	0.92	0.83	0.67	0.57	0.47	0.51	0.46	0.44	0.37	0.29	0.36	0.24	0.25	0.2	0.18	0.14	0.2	0.26	0.14	0.16	0.21	0.21	0.1	0.14	0.19	0.06	0	0.08	0	0.09	0	0.05	0.07	0.1	0	0.13	0
	010_02	0.17	1.04	1.12	0.86	0.57	0.61	0.61	0.5	0.43	0.55	0.4	0.28	0.3	0.29	0.29	0.31	0.31	0.37	0.33	0.33	0.18	0.28	0.2	0.21	0.27	0.12	0.09	0.05	0.12	0.14	0	0	0	0	0.05	0	0	0.11	0.13	0
	010_03	0.3	1.53	1.57	1.17	1.2	1.25	0.85	0.83	0.89	0.73	0.65	0.68	0.63	0.51	0.43	0.32	0.48	0.46	0.44	0.4	0.42	0.37	0.44	0.36	0.4	0.21	0.23	0.16	0.18	0.18	0.11	0.27	0.18	0.06	0.3	0.07	0	0.11	0.13	0.16
	010_04	0.31	1.28	1.1	1.1	0.97	0.76	0.87	0.78	0.68	0.55	0.45	0.38	0.53	0.35	0.45	0.3	0.33	0.35	0.36	0.37	0.26	0.42	0.28	0.23	0.32	0.27	0.21	0.37	0.22	0.18	0.23	0.54	0.35	0.4	0.2	0.2	0.41	0.22	0	0
	010_05	0.48	2.1	2.13	1.59	1.46	1.51	1.4	1.18	1.16	1.16	1.21	1.04	0.89	0.73	1	0.81	0.71	0.91	0.87	0.81	0.62	0.74	0.72	0.52	0.59	0.45	0.44	0.35	0.43	0.32	0.34	0.54	0.18	0.23	0.1	0.07	0	0.22	0	0
011	011_01	0.15	0.37	0.41	0.35	0.24	0.26	0.23	0.28	0.18	0.14	0.22	0.22	0.15	0.18	0.21	0.14	0.16	0.14	0.15	0.15	0.16	0.25	0.15	0.08	0.12	0.17	0.18	0.14	0.17	0.16	0.15	0	0.09	0.25	0.07	0.06	0.09	0.19	0.17	0.08
	011_02	0.33	1.08	0.84	0.7	0.56	0.69	0.54	0.45	0.34	0.46	0.43	0.41	0.47	0.35	0.39	0.38	0.3	0.44	0.38	0.34	0.32	0.37	0.33	0.27	0.23	0.36	0.36	0.26	0.34	0.36	0.26	0.29	0.3	0.43	0.29	0.16	0.22	0.34	0.28	0.31
	011_03	0.35	1.04	0.93	0.72	0.58	0.63	0.56	0.55	0.53	0.46	0.45	0.49	0.34	0.32	0.44	0.36	0.36	0.35	0.32	0.34	0.28	0.32	0.25	0.35	0.3	0.34	0.41	0.3	0.41	0.39	0.26	0.14	0.47	0.3	0.34	0.25	0.31	0.39	0.22	0.39
	011_04	0.42	0.91	0.9	0.84	0.77	0.62	0.56	0.58	0.56	0.49	0.52	0.41	0.5	0.48	0.45	0.42	0.46	0.57	0.47	0.41	0.38	0.38	0.4	0.35	0.37	0.33	0.33	0.38	0.4	0.31	0.32	0.14	0.56	0.33	0.44	0.31	0.44	0.29	0.28	1.09
	011_05	0.82	1.59	1.36	1.08	1.07	1.23	0.97	0.8	0.83	0.83	0.81	0.83	0.77	0.9	0.76	0.81	0.98	0.89	0.83	0.88	0.74	0.82	0.75	0.86	0.66	0.94	0.82	0.94	0.7	0.74	0.91	2.01	0.6	0.6	0.9	0.87	0.8	0.68	0.61	1.01
012	012_01	0.25	1.5	1.11	0.91	0.78	0.88	0.67	0.6	0.61	0.53	0.56	0.58	0.48	0.47	0.55	0.4	0.47	0.57	0.38	0.27	0.42	0.3	0.36	0.27	0.11	0.36	0.07	0.19	0.16	0.11	0.24	0.36	0.1	0.06	0.05	0.15	0.1	0.11	0	0
	012_02	0.25	1.26	1.08	0.89	0.88	0.88	0.74	0.67	0.74	0.6	0.65	0.57	0.57	0.57	0.38	0.4	0.44	0.4	0.43	0.41	0.33	0.25	0.27	0.43	0.25	0.21	0.19	0.11	0.13	0.21	0.2	0	0.21	0.06	0.05	0.22	0	0	0	0
	012_03	0.3	1.19	1.12	0.91	0.9	0.79	0.97	0.74	0.63	0.73	0.62	0.57	0.32	0.51	0.58	0.37	0.43	0.49	0.48	0.47	0.43	0.19	0.21	0.27	0.37	0.28	0.21	0.25	0.27	0.23	0.3	0	0.21	0.13	0.06	0.08	0.11	0.37	0	0.19
	012_04	0.31	1.26	0.96	1.19	1.08	0.88	1.03	0.83	0.7	0.74	0.74	0.79	0.65	0.7	0.63	0.52	0.75	0.48	0.51	0.41	0.48	0.28	0.51	0.31	0.24	0.14	0.32	0.22	0.24	0.12	0.04	0	0.31	0.06	0	0.08	0.23	0.24	0.15	0.19
	012_05	0.31	1.38	1.09	1.23	0.98	0.71	0.72	0.59	0.62	0.77	0.58	0.55	0.62	0.44	0.59	0.56	0.33	0.46	0.43	0.42	0.51	0.37	0.29	0.28	0.39	0.4	0.13	0.06	0.26	0.29	0.29	0.33	0	0.32	0.05	0.16	0.22	0.11	0.14	0.18
	012_06	0.32	1.87	1.41	1.33	1.08	1.09	0.74	0.91	0.81	0.73	0.73	0.8	0.58	0.57	0.59	0.65	0.43	0.52	0.47	0.39	0.44	0.41	0.39	0.37	0.41	0.36	0.24	0.12	0.17	0.12	0.22	0	0.21	0.13	0.12	0	0.11	0.12	0.29	0
	012_07	0.34	1.43	1.36	1.31	0.98	1.03	0.85	0.91	0.7	0.65	0.61	0.73	0.54	0.52	0.59	0.63	0.68	0.55	0.53	0.58	0.48	0.44	0.45	0.29	0.32	0.26	0.27	0.43	0.27	0.23	0.13	0	0.1	0.19	0.31	0.16	0	0	0	0.19
	012_08	0.35	1.84	1.29	1.23	1.1	0.97	0.89	0.76	0.71	0.66	0.72	0.62	0.68	0.59	0.51	0.5	0.72	0.45	0.43	0.44	0.43	0.48	0.41	0.35	0.37	0.4	0.13	0.25	0.41	0.12	0.17	0.32	0.1	0.38	0.18	0.4	0.11	0	0	0.19
	012_09	0.35	1.61	1.21	1.07	1.01	0.98	0.8	0.86	0.84	0.85	0.74	0.79	0.6	0.6	0.76	0.53	0.6	0.51	0.29	0.38	0.44	0.6	0.43	0.43	0.24	0.31	0.21	0.31	0.24	0.12	0.3	0	0.31	0.13	0.31	0.24	0.23	0	0.15	0.19
	012_10	0.36	1.46	0.97	1.17	0.99	0.79	0.75	0.77	0.75	0.63	0.62	0.53	0.63	0.66	0.51	0.5	0.49	0.49	0.42	0.47	0.4	0.46	0.49	0.39	0.37	0.4	0.24	0.37	0.27	0.23	0.26	0.32	0.1	0.44	0.12	0.08	0	0	0.74	0.19
	012_11	0.37	1.54	1.03	1.27	1.11	1.1	0.83	0.92	1.06	0.88	0.55	0.62	0.69	0.66	0.58	0.63	0.52	0.85	0.69	0.56	0.49	0.51	0.3	0.57	0.32	0.26	0.16	0.37	0.38	0.31	0.13	0.32	0.31	0.06	0.25	0.32	0.11	0	0	0.19
	012_12	0.37	1.6	1.29	1.36	1.16	1.2	0.91	1.02	0.71	0.67	0.74	0.73	0.52	0.57	0.65	0.57	0.44	0.51	0.52	0.55	0.33	0.44	0.41	0.35	0.33	0.4	0.33	0.14	0.29	0.44	0.17	0	0.49	0.26	0.05	0.39	0	0.21	0.28	0.18
	012_13	0.39	1.44	1.32	1.26	1.21	0.97	0.98	0.98	0.85	0.82	0.91	0.67	0.75	0.79	0.73	0.78	0.62	0.6	0.63	0.36	0.38	0.57	0.32	0.39	0.52	0.31	0.27	0.52	0.31	0.23	0.17	0	0.1	0.06	0	0.48	0.34	0.37	0	0
	012_14	0.43	1.5	1.22	1.34	1.1	1.2	1.04	1.07	0.9	0.67	0.73	0.53	0.75	0.78	0.78	0.57	0.56	0.48	0.61	0.52	0.66	0.42	0.45	0.33	0.3	0.36	0.37	0.4	0.34	0.39	0.22	0	0.21	0.19	0.49	0.24	0.23	0.24	0.29	0.39
	012_15	0.49	1.78	1.33	1.04	1.15	1.24	1.12	0.97	0.89	0.71	0.88	0.92	0.78	0.74	0.72	0.62	0.52	0.62	0.64	0.5	0.54	0.49	0.56	0.38	0.52	0.31	0.6	0.6	0.35	0.39	0.32	0	0.51	0.3	0.44	0.22	0.31	0.11	0.76	0
	012_16	0.5	1.71	1.71	1.47	1.04	1.2	1.07	0.77	0.83	0.88	0.96	0.86	0.82	0.71	0.83	0.83	0.59	0.69	0.56	0.67	0.57	0.66	0.65	0.62	0.37	0.36	0.58	0.36	0.39	0.36	0.29	0	0.2	0.45	0.27	0.31	0.32	0.75	0	0.18
	012_17	0.51	1.63	1.56	1.42	1.42	1.17	0.97	1.12	0.94	0.99	0.97	0.88	0.86	0.74	0.67	0.71	0.84	0.52	0.82	0.64	0.6	0.65	0.51	0.5	0.61	0.45	0.45	0.47	0.48	0.26	0.38	0	0.39	0.19	0.38	0.39	0.22	0.11	0.41	0.55
	012_18	0.56	1.46	1.34	1.23	1.02	1.01	1.09	1	0.89	0.84	0.66	0.94	0.88	0.78	0.72	0.67	0.69	0.62	0.57	0.67	0.62	0.56	0.61	0.61	0.34	0.65	0.53	0.35	0.51	0.54	0.53	1.09	0.1	0.36	0.38	0.44	0.94	0.11	0.25	0.74
	012_19	0.61	1.59	1.52	1.6	1.26	1.13	1.13	0.92	0.8	0.79	0.99	0.82	0.83	0.8	0.72	0.88	0.66	0.78	0.65	1.02	0.84	0.65	0.6	0.63	0.55	0.78	0.55	0.64	0.52	0.69	0.42	0	0.2	0.71	0.22	0.47	0.32	0.43	0.28	0.55
	012_20	0.68	1.43	1.4	1.26	1.33	1.33	1.06	1.04	1.01	1.02	0.93	1.03	0.92	0.85	0.87	0.99	0.73	0.66	0.71	0.79	0.71	0.63	0.7	0.88	0.63	0.72	0.55	0.47	0.68	0.51	0.67	0.65	0.49	0.39	0.49	0.62	0.76	0.32	0.55	0.92
013	013_01	0.25	1.75	1.46	1.37	1.09	0.99	0.96	0.75	0.81	0.72	0.6	0.52	0.49	0.56	0.44	0.47	0.39	0.49	0.34	0.4	0.39	0.4	0.37	0.27	0.2	0.23	0.14	0.11	0.14	0.09	0.11	0.49	0.29	0.08	0.16	0.06	0.12	0	0.05	0
	013_02	0.26	1.97	1.65	1.28	1.25	1.04	0.96	0.82	0.72	0.66	0.54	0.71	0.61	0.56	0.49	0.5	0.47	0.42	0.48	0.3	0.38	0.38	0.26	0.21	0.14	0.23	0.2	0.21	0.11	0.15	0.17	0.13	0.08	0.1	0.05	0.13	0.09	0.19	0	0
	013_03	0.26	1.87	1.56	1.38	1.22	1.06	0.91	0.78	0.85	0.69	0.7	0.64	0.61	0.43	0.51	0.46	0.49	0.42	0.36	0.36	0.48	0.33	0.33	0.28	0.21	0.3	0.19	0.14	0.15	0.16	0.07	0.14	0.04	0.05	0.09	0.06	0.13	0.04	0	0.14
	013_04	0.27	1.44	1.33	1.15	0.84	0.82	0.76	0.68	0.53	0.63	0.49	0.56	0.58	0.51	0.39	0.36	0.34	0.37	0.43	0.31	0.36	0.29	0.33	0.29	0.2	0.25	0.32	0.17	0.13	0.11	0.18	0.25	0.24	0.18	0.07	0.06	0.18	0.29	0.22	0
	013_05	0.28	2.08	1.62	1.42	1.26	1.07	0.94	0.83	0.83	0.72	0.66	0.65	0.65	0.61	0.47	0.53	0.37	0.4	0.33	0.34	0.35	0.4	0.31	0.31	0.26	0.28	0.28	0.12	0.22	0.33	0.1	0	0.08	0.13	0.18	0.06	0.17	0.09	0	0.07
	013_06	0.29	1.82	1.71	1.44	1.04	1.05	1.13	0.87	1.01	0.72	0.74	0.61	0.64	0.54	0.57	0.47	0.59	0.48	0.4	0.42	0.34	0.38	0.39	0.32	0.4	0.25	0.21	0.1	0.28	0.23	0.09	0	0.28	0.13	0.14	0.16	0.09	0	0.06	0
	013_07	0.3	2.12	1.56	1.35	1.34	1.08	0.97	0.76	0.87	0.75	0.62	0.58	0.61	0.49	0.49	0.57	0.46	0.56	0.43	0.38	0.33	0.37	0.33	0.25	0.3	0.3	0.25	0.2	0.16	0.09	0.19	0.73	0.1	0.11	0.16	0.15	0.17	0.18	0.1	0.07
	013_08	0.31	2.2	1.75	1.66	1.44	1.23	1.14	1.05	0.86	0.79	0.82	0.6	0.64	0.59	0.6	0.58	0.62	0.62	0.49	0.48	0.38	0.37	0.31	0.27	0.27	0.15	0.25	0.25	0.26	0.25	0.19	0	0.1	0.13	0.11	0.09	0.12	0.13	0	0.07
	013_09	0.32	1.99	1.33	1.52	1.2	1.19	1.09	0.89	0.84	0.95	0.68	0.82	0.64	0.5	0.65	0.57	0.57	0.46	0.48	0.55	0.47	0.36	0.29	0.39	0.29	0.33	0.35	0.26	0.15	0.33	0.24	0	0.28	0.05	0.14	0.03	0.13	0.09	0.05	0.07
	013_10	0.33	1.73	1.57	1.32	1.17	1.04	0.97	0.81	0.85	0.76	0.65	0.73	0.58	0.59	0.52	0.52	0.44	0.4	0.4	0.33	0.42	0.46	0.39	0.34	0.28	0.32	0.3	0.32	0.28	0.19	0.24	0.25	0.16	0.23	0.19	0.23	0.04	0.19	0.11	0.15
	013_11	0.38	1.89	1.81	1.5	1.26	1.13	0.99	0.93	0.86	0.79	0.77	0.75	0.63	0.65	0.64	0.56	0.67	0.44	0.45	0.47	0.51	0.45	0.43	0.39	0.31	0.26	0.36	0.38	0.28	0.28	0.26	0	0.48	0.18	0.09	0.24	0.38	0.26	0.1	0.07
	013_12	0.38	2.23	1.86	1.62	1.42	1.28	1.36	1.04	1.1	0.85	0.86	0.82	0.79	0.74	0.67	0.66	0.71	0.7	0.63	0.55	0.44	0.48	0.51	0.4	0.32	0.36	0.34	0.22	0.25	0.25	0.28	0	0.1	0.24	0.21	0.18	0.17	0.09	0	0
	013_13	0.42	1.83	1.88	1.7	1.4	1.34	1.17	1.09	0.94	0.96	0.93	0.78	0.81	0.64	0.7	0.66	0.72	0.65	0.64	0.51	0.46	0.5	0.47	0.45	0.31	0.41	0.39	0.39	0.36	0.27	0.28	0.98	0.19	0.08	0.21	0.21	0.12	0.36	0.25	0.14
	013_14	0.42	2.4	1.99	1.7	1.49	1.34	1.15	1.02	0.98	0.98	0.93	0.88	0.73	0.74	0.71	0.72	0.72	0.54	0.54	0.66	0.44	0.47	0.44	0.44	0.34	0.45	0.47	0.27	0.38	0.29	0.28	0.25	0.32	0.18	0.22	0.13	0.13	0.14	0.33	0.07
	013_15	0.45	2.32	1.87	1.75	1.5	1.31	1.2	1.1	1.09	0.91	0.88	0.85	0.81	0.77	0.75	0.73	0.61	0.64	0.64	0.55	0.52	0.52	0.48	0.42	0.49	0.5	0.35	0.32	0.38	0.16	0.28	0.54	0.12	0.25	0.34	0.33	0.38	0.31	0.21	0.14
	013_16	0.48	2.3	1.78	1.72	1.61	1.35	1.32	1.12	1.1	1.03	0.97	0.83	0.94	0.77	0.68	0.66	0.62	0.66	0.62	0.67	0.61	0.58	0.51	0.56	0.4	0.56	0.43	0.44	0.29	0.27	0.2	0.38	0.24	0.38	0.22	0.35	0.4	0.14	0.22	0.29
	013_17	0.52	2.22	1.92	1.63	1.35	1.15	1.19	1.08	0.96	0.9	0.87	0.84	0.84	0.9	0.66	0.74	0.69	0.72	0.58	0.64	0.57	0.62	0.52	0.57	0.44	0.51	0.34	0.55	0.41	0.48	0.33	0.25	0.32	0.43	0.36	0.42	0.49	0.33	0.33	0.22
	013_18	0.62	2.11	2.11	1.65	1.54	1.28	1.41	1.1	0.97	0.93	0.98	0.88	0.75	0.66	0.71	0.78	0.76	0.66	0.74	0.68	0.55	0.61	0.74	0.66	0.49	0.59	0.7	0.52	0.53	0.58	0.46	0	0.84	0.3	0.53	0.35	0.31	0.67	0.72	0.59
	013_19	0.73	2.23	1.79	1.7	1.6	1.42	1.43	1.11	1.16	1.12	0.89	0.95	1.14	0.91	1.01	0.81	1.02	0.91	0.73	0.86	0.87	0.88	0.69	0.67	0.78	0.69	0.79	0.54	0.82	0.55	0.74	0.73	0.87	0.53	0.46	0.65	0.5	0.76	0.56	0.14
	013_20	0.86	2.86	2.55	2.42	1.97	1.78	1.74	1.56	1.38	1.4	1.5	1.26	1.16	1.28	1.08	1.15	1.15	1.14	1.07	1.05	1.08	0.93	0.93	1	0.91	0.91	0.77	0.59	0.65	0.64	0.69	0.68	0.76	0.75	0.64	0.82	0.5	0.57	0.62	0.43
014	014_01	0.24	2	1.54	1.39	1.05	1.11	0.96	0.66	0.73	0.64	0.56	0.46	0.55	0.47	0.39	0.42	0.41	0.36	0.31	0.29	0.26	0.29	0.34	0.34	0.27	0.23	0.16	0.18	0.19	0.16	0.1	0.15	0.16	0.15	0.13	0.06	0.04	0.1	0	0.07
	014_02	0.3	2.54	1.98	2	1.52	1.34	1.34	1.17	0.9	0.78	0.75	0.8	0.67	0.57	0.47	0.53	0.61	0.46	0.46	0.38	0.37	0.35	0.31	0.3	0.37	0.19	0.27	0.3	0.25	0.12	0.22	0.1	0.18	0.04	0.23	0.08	0.05	0.1	0.24	0.07
	014_03	0.37	2.26	1.92	1.74	1.43	1.18	1.1	1.07	0.71	0.78	0.64	0.71	0.62	0.57	0.53	0.56	0.54	0.48	0.51	0.54	0.52	0.4	0.38	0.38	0.37	0.41	0.32	0.29	0.24	0.31	0.23	0.34	0.24	0.26	0.15	0.11	0.31	0.19	0.11	0.2
	014_04	0.37	2.82	2.32	1.81	1.69	1.55	1.14	1.3	0.96	0.92	0.86	0.74	0.71	0.7	0.59	0.7	0.58	0.48	0.52	0.49	0.67	0.53	0.28	0.33	0.4	0.37	0.32	0.28	0.24	0.31	0.24	0.16	0.24	0.23	0.17	0.08	0.09	0.3	0.12	0.2
	014_05	0.56	3.08	2.69	2.36	2.04	1.85	1.64	1.57	1.32	1.08	1.1	1.1	0.96	0.92	0.87	0.9	0.88	0.74	0.61	0.76	0.59	0.7	0.64	0.48	0.58	0.47	0.45	0.51	0.57	0.43	0.37	0.51	0.41	0.23	0.37	0.36	0.33	0.25	0.3	0.33
015	015_01	0.26	1.02	0.84	0.76	0.67	0.64	0.65	0.55	0.47	0.46	0.41	0.47	0.33	0.35	0.36	0.3	0.27	0.25	0.3	0.27	0.27	0.27	0.38	0.28	0.31	0.21	0.15	0.24	0.25	0.22	0.34	0.19	0.14	0.2	0.2	0.33	0.13	0.14	0.16	0.09
	015_02	0.53	1.66	1.68	1.29	1.15	1.1	1.16	0.99	0.92	0.97	0.79	0.76	0.75	0.68	0.64	0.73	0.67	0.64	0.66	0.64	0.55	0.59	0.67	0.49	0.6	0.43	0.55	0.45	0.44	0.43	0.34	0.52	0.44	0.35	0.4	0.33	0.58	0.07	0.24	0.37
	015_03	0.57	1.68	1.45	1.47	1.36	1.2	1.12	1.08	0.97	0.83	0.69	0.78	0.72	0.77	0.74	0.73	0.68	0.63	0.63	0.69	0.63	0.65	0.54	0.56	0.6	0.69	0.58	0.52	0.4	0.6	0.34	0.48	0.46	0.58	0.34	0.57	0.32	0.54	0.24	0.28
	015_04	0.61	1.66	1.43	1.14	1.23	1.13	1	0.94	0.84	0.88	0.81	0.8	0.76	0.8	0.64	0.73	0.62	0.69	0.68	0.68	0.68	0.62	0.59	0.53	0.57	0.63	0.61	0.69	0.47	0.67	0.44	0.5	0.69	0.35	0.6	0.61	0.65	0.34	0.24	0.37
	015_05	0.84	3.68	3.33	2.86	2.55	2.59	2.27	2.21	1.89	1.82	1.8	1.77	1.58	1.64	1.59	1.32	1.43	1.39	1.29	1.38	1.06	1.13	0.95	0.88	0.9	0.77	0.91	0.65	0.53	0.63	0.42	0.29	0.44	0.2	0.37	0.24	0.39	0.34	0.08	0.19
016	016_01	0.77	3.12	2.83	2.7	2.45	2.17	2.15	1.8	1.59	1.53	1.41	1.49	1.46	1.23	1.14	1.19	0.9	1.06	0.91	1.01	0.94	1.03	0.92	0.7	0.84	0.68	0.72	0.73	0.36	0.79	0.74	0.32	0.56	0.5	0.42	0.26	0.25	0.09	0.1	0.25
	016_02	0.78	3.22	2.47	2.28	2.11	2.04	1.78	1.85	1.49	1.24	1.55	1.44	1.13	1.08	1.11	1.04	1.17	0.94	1.01	0.88	0.95	0.93	0.97	0.76	0.72	0.67	0.73	0.55	0.72	0.64	0.69	0.57	0.52	0.4	0.46	0.31	0.41	0.54	0.31	0.37
	016_03	0.83	3.22	2.82	2.65	2.27	2.29	1.94	1.65	1.72	1.54	1.51	1.38	1.45	1.38	1.55	1.28	1.32	1.26	1.18	1	0.99	1.06	1.17	0.85	0.73	0.87	0.72	0.81	0.78	0.58	0.51	0.34	0.54	0.54	0.53	0.21	0.17	0.36	0.2	0.37
	016_04	0.85	2.8	2.74	2.49	2.26	2.03	1.93	1.77	1.66	1.55	1.29	1.41	1.46	1.28	1.2	1.14	1.12	0.99	1.01	1.08	0.94	0.97	0.92	0.91	0.76	0.83	0.95	0.84	0.67	0.79	0.76	0.66	0.63	0.24	0.53	0.67	0.41	0.54	0.2	0.37
	016_05	1.23	4.31	3.67	3.39	2.76	2.91	2.66	2.43	2.21	2.13	2.06	1.89	1.96	1.95	1.86	1.67	1.56	1.86	1.69	1.42	1.43	1.55	1.68	1.33	1.33	1.41	1.09	1.05	1.12	0.88	0.94	1.03	0.7	0.64	0.7	0.82	0.33	0.45	0.31	0.61
017	017_01	0.65	3.04	2.68	2.2	2.21	1.66	1.72	1.61	1.59	1.44	1.49	1.18	1.25	1.14	1.09	1.13	0.96	1.12	0.86	0.82	0.83	0.84	0.69	0.62	0.69	0.67	0.52	0.64	0.53	0.5	0.48	0.43	0.28	0.36	0.33	0.25	0.35	0.14	0.17	0.23
	017_02	0.68	2.99	2.68	2.26	2	1.92	1.81	1.73	1.53	1.56	1.56	1.26	1.3	1.28	1.13	1.14	1.23	1.08	1.17	0.96	0.9	0.82	0.73	0.79	0.73	0.62	0.55	0.67	0.66	0.5	0.42	1.27	0.62	0.24	0.24	0.16	0.22	0.19	0.05	0.23
	017_03	0.83	3.58	3.24	2.72	2.57	2.37	2.04	1.97	1.81	1.96	1.7	1.75	1.54	1.63	1.39	1.4	1.38	1.32	1.19	1.23	1.08	1.22	1.04	1.01	1.15	0.72	0.7	0.5	0.75	0.5	0.36	0.58	0.56	0.46	0.28	0.4	0.35	0.19	0.34	0.23
	017_04	0.83	3.65	3	2.79	2.46	2.21	2.19	1.85	1.74	1.86	1.66	1.67	1.53	1.49	1.37	1.32	1.18	1.3	1.21	1.13	1.09	1.03	1.15	0.95	0.81	1.04	0.65	0.66	0.76	0.52	0.43	0.37	0.2	0.74	0.41	0.6	0.32	0.24	0.17	0.23
	017_05	0.83	2.96	2.94	2.53	2.22	1.94	1.82	1.86	1.7	1.71	1.57	1.39	1.5	1.37	1.44	1.16	1.31	1.21	1.16	1.16	1.05	1.01	0.92	0.85	0.84	0.77	0.76	0.84	0.53	0.51	0.53	0.14	0.64	0.66	0.45	0.59	0.18	0.47	0.51	0.47
	017_06	0.87	3.37	3.1	2.75	2.62	2.46	2.16	2.1	2.07	1.99	1.83	1.72	1.59	1.74	1.47	1.39	1.48	1.16	1.38	1.19	1.18	0.98	1.13	0.92	0.94	0.86	0.81	0.82	0.56	0.73	0.64	0.49	0.4	0.47	0.34	0.44	0.37	0.33	0.29	0.23
	017_07	0.87	3.77	3.19	2.88	2.39	2.48	2.34	2.09	2.04	1.9	1.92	1.63	1.8	1.6	1.45	1.39	1.41	1.33	1.2	1.26	1.26	1.16	1.01	1.03	0.98	0.8	0.95	0.87	0.59	0.74	0.36	0.86	0.44	0.32	0.36	0.35	0.09	0.43	0.4	0.16
	017_08	0.88	3.85	3.1	3.21	2.76	2.27	2.35	2.03	2.09	1.94	1.86	1.66	1.69	1.64	1.49	1.41	1.51	1.45	1.24	1.33	1.22	1.1	1.19	0.97	0.97	0.76	0.81	0.82	0.56	0.57	0.51	0.37	0.32	0.58	0.36	0.51	0.46	0.24	0.4	0.08
	017_09	0.9	3.44	3.2	3.06	2.54	2.26	2.15	1.89	1.83	1.86	1.74	1.57	1.62	1.31	1.32	1.29	1.42	1.34	1.23	1.25	1.14	1.16	1.08	0.96	0.87	0.82	1.01	0.79	0.63	0.54	0.71	0.58	0.56	0.51	0.45	0.59	0.31	0.47	0.51	0.54
	017_10	0.92	3.47	3.26	2.76	2.59	2.5	2.26	2.04	2.01	1.91	1.64	1.7	1.58	1.45	1.46	1.38	1.42	1.45	1.28	1.36	1.24	1.09	1.03	1	1.11	0.78	0.78	0.61	0.81	0.7	0.8	0.58	0.68	0.56	0.35	0.56	0.57	0.19	0.39	0.54
	017_11	0.93	3.53	3.23	2.8	2.54	2.41	2.33	2.18	2.03	1.88	1.78	1.84	1.44	1.7	1.46	1.5	1.55	1.65	1.35	1.39	1.18	1.25	1.11	1.13	1.05	0.97	1.04	0.67	0.6	0.59	0.48	0.29	0.72	0.77	0.38	0.4	0.31	0.28	0.34	0.31
	017_12	1.03	3.48	3.15	3.07	2.78	2.12	2.12	2.08	2.08	1.9	1.95	1.68	1.83	1.54	1.4	1.4	1.48	1.45	1.42	1.13	1.15	1.22	1.21	0.98	1.02	0.91	0.86	0.84	1.08	1.04	0.91	0.87	0.88	0.59	0.71	0.81	0.35	0.38	0.39	0.78
	017_13	1.1	3.33	3	2.88	2.42	2.21	2.06	2.03	1.95	1.83	1.91	1.78	1.57	1.51	1.48	1.63	1.45	1.51	1.44	1.36	1.37	1.09	1.33	1.24	1.35	0.99	1.07	0.95	0.93	1.3	0.86	0.79	0.75	0.74	0.66	0.65	0.48	0.72	0.44	0.83
	017_14	1.19	4.36	3.77	3.51	3.09	2.99	2.58	2.47	2.58	2.26	2.4	2.11	2.14	2.08	1.91	1.95	1.72	1.81	1.69	1.62	1.67	1.56	1.51	1.5	1.25	1.3	1.21	1.01	0.82	0.64	0.75	0.58	0.6	0.87	0.71	0.43	0.71	0.61	0.51	0.23
	017_15	1.27	3.59	3.18	3.03	2.53	2.25	2.39	2.18	2.3	2.08	1.93	1.98	1.66	1.83	1.88	1.54	1.4	1.61	1.68	1.5	1.54	1.54	1.3	1.35	1.37	1.38	1.44	1.32	0.99	1.14	1.22	1.42	1.06	0.87	0.85	0.98	0.52	0.48	0.76	0.76
	017_16	1.29	4.05	3.95	3.35	3.11	2.92	2.57	2.62	2.45	2.44	2.49	2.16	2.11	1.96	2.15	1.91	1.66	2.02	1.62	1.65	1.64	1.58	1.53	1.53	1.63	1.38	1.29	1.14	0.88	1.14	0.6	1.16	0.96	0.84	0.9	0.62	0.79	0.52	0.68	0.54
	017_17	1.39	4.14	3.49	3.4	3.03	2.76	2.27	2.31	2.13	2.27	2.14	2.17	1.85	1.93	1.94	1.78	2.01	1.82	1.91	1.76	1.55	1.43	1.61	1.53	1.46	1.43	1.42	1.35	1.29	1.22	1.24	1.42	1.45	1.06	0.71	1.27	0.56	0.91	0.76	0.6
	017_18	1.42	3.83	3.51	3.07	2.6	2.59	2.3	2.28	2.17	2.06	1.97	1.94	2.19	1.89	1.79	1.9	1.89	1.88	1.48	1.59	1.65	1.44	1.45	1.49	1.51	1.3	1.49	1.27	1.35	1.22	1.39	1.42	1.14	1.08	1.04	1.04	1.17	1.01	0.93	0.91
	017_19	1.53	4.68	3.8	3.43	3.38	3.01	3.11	2.7	2.53	2.46	2.34	2.33	2.02	2.03	2.08	2.02	2.08	1.97	1.81	1.84	1.86	1.58	1.71	1.7	1.53	1.17	1.5	1.47	1.23	1.41	1.28	0.79	1.67	1.32	0.92	0.91	1.26	1.06	1.14	0.76
	017_20	1.64	4.12	3.88	3.53	3	2.89	2.72	2.78	2.43	2.54	2.52	2.29	2.24	2.26	2	2.05	2.02	1.92	2.05	1.75	1.83	1.87	2.02	1.94	1.82	1.62	1.68	1.69	1.52	1.56	1.28	1.58	1.76	1.11	1.11	1.37	0.87	0.91	1.47	0.53
018	018_01	0.7	1.32	1.23	1.27	0.96	0.97	0.92	0.88	0.85	0.88	0.89	0.9	0.69	0.75	0.83	0.81	0.61	0.86	0.59	0.68	0.77	0.7	0.51	0.72	0.71	0.88	0.7	0.52	0.59	1.02	0.8	0.96	0.8	0.18	0.31	0.67	0.57	0.31	0.94	1.2
	018_02	0.89	2.36	2.22	1.52	1.6	1.34	1.76	1.62	1.57	1.42	1.07	1.24	1.11	1.03	0.94	1.03	1.08	0.82	1.14	0.96	0.69	0.9	0.93	0.85	0.74	0.76	0.74	0.86	0.84	0.91	1.49	0.32	0.94	0.88	0.62	0.86	0.43	0.77	0.75	0.24
	018_03	1.03	2.95	2.81	2.54	2.15	2.11	2.02	1.88	1.7	1.5	1.56	1.64	1.37	1.38	1.24	1.51	1.16	1.15	1.38	1.45	0.83	1.15	0.82	1.03	0.9	0.85	1.27	1.34	1.18	1.29	0.69	0	0.8	0.88	0.78	0.48	0.71	0.61	0.56	0.72
	018_04	1.37	3.09	3.24	2.39	2.58	2.49	2.52	2.1	2.35	2.02	1.92	1.74	1.72	1.51	2.18	2.02	1.78	1.66	1.56	1.45	1.77	1.26	1.31	1.88	1.15	1.49	1.54	1.53	1.68	1.4	0.86	1.27	1.21	0.88	0.86	0.48	0.99	0.92	0.94	0.96
	018_05	2.07	5.61	5.23	5.07	4.64	4.07	3.81	3.89	3.66	3.52	2.77	3.13	3.17	3.05	3.03	2.97	2.6	2.75	2.92	2.07	2.18	1.94	2.45	2.26	2.25	2.19	2.24	1.83	1.43	1.18	1.61	1.27	1.34	1.49	1.48	1.92	2.13	1.07	1.5	0.48
	018_06	3.68	8.6	7.53	7.51	7.34	7.23	6.45	5.38	6.12	6.91	5.72	5.47	5.18	5.09	5.2	5.29	4.84	5.2	5.03	4.71	4.33	4.46	3.57	4.03	4.06	3.47	3.41	2.84	3.24	3.23	2.87	2.87	4.02	3.34	3.19	2.49	1.85	2.3	1.87	1.2
019	019_01	1.07	5.7	4.88	4.62	4.24	3.81	3.5	3.42	3.16	3.01	2.95	2.61	2.54	2.23	2.32	1.99	1.96	2.03	1.7	1.23	1.32	1.3	1.21	1.12	1.02	0.81	0.62	0.48	0.52	0.54	0.47	0.62	0.78	0.26	0.38	0.19	0.26	0.45	0.21	0.27
	019_02	1.24	6.33	5.11	4.85	4.79	4.24	3.72	3.85	3.53	3.38	3.09	2.8	2.81	2.58	2.43	2.38	2.18	2.12	1.93	1.75	1.71	1.48	1.33	1.28	1.01	0.83	0.89	0.82	0.64	0.47	0.43	0.78	0.53	0.44	0.41	0.45	0.41	0.45	0.5	0.62
	019_03	1.88	7.08	5.82	5.84	5.62	5.13	4.51	4.49	4.23	4.22	4.06	3.62	3.54	3.55	3.07	2.98	2.8	3.03	2.66	2.58	2.36	2.21	1.97	1.99	1.87	1.64	1.28	1.25	1.41	1.1	1.34	1.56	1.22	1.06	1.14	1.06	0.72	0.85	0.64	0.8
	019_04	2	7.27	6.42	5.94	5.44	5.01	4.79	4.88	4.16	4.42	4.03	3.88	3.66	3.38	3.24	3.18	2.89	2.97	2.62	2.38	2.21	2.49	2.18	1.84	1.86	1.56	1.71	1.49	1.56	1.43	1.32	1.4	1.07	1.2	1.17	1.44	1.55	1.02	0.64	0.62
	019_05	3.52	6.61	5.9	5.71	5.33	4.91	4.59	4.72	4.57	4.51	4.25	4.42	4.18	3.8	4.02	3.78	3.7	3.78	3.56	3.72	3.64	3.63	3.48	3.29	3.4	3.56	2.96	3.27	3.47	3.29	3.86	5.13	3.21	2.96	3.5	3.32	3.52	2.67	2.99	2.84
020	020_01	1.84	5.21	5.07	4.64	3.74	4.17	3.32	3.35	3.26	2.89	3.21	2.88	2.82	2.89	2.81	2.76	2.82	2.62	2.37	2.77	2.25	2.11	2.23	2.13	1.83	1.67	1.32	1.68	1.45	1.27	1.06	0.46	2.02	1.43	0.93	0.62	1.09	1.05	0.59	0.91
	020_02	1.96	5.46	4.91	4.55	4.42	4.3	3.59	3.65	3.66	3.38	2.99	2.97	3.03	2.93	2.82	3.04	2.72	2.52	2.53	2.67	2.47	2.5	2.12	2.43	2.32	1.78	1.74	1.58	1.48	1.86	1.17	1.38	1.42	0.96	1.24	1.18	0.73	0.48	1.06	1.06
	020_03	2.01	6.06	5.35	5.05	4.55	4.14	3.82	3.8	3.67	3.27	3.34	2.89	3.09	3.04	2.98	2.96	2.5	2.85	2.49	2.62	2.33	2.31	2.41	2.34	1.85	1.87	1.94	2.09	1.33	1.54	1.13	0.46	1.42	1.79	1.29	0.9	0.91	0.86	0.59	1.67
	020_04	2.05	5.8	5.14	4.82	4.45	4.32	3.85	3.82	3.89	3.31	3.42	3.34	2.8	3.22	2.87	2.87	2.97	2.63	2.46	2.74	2.52	2.58	2.44	2.16	2.29	2.18	2.17	1.94	2.03	1.73	1.13	2.76	2.14	1.61	0.93	0.97	0.82	0.86	0.47	0.45
	020_05	2.17	5.79	5.17	5.26	4.79	4.08	3.73	3.72	3.69	3.51	3.13	3.53	3.23	3.34	3.12	2.93	3.02	3.06	3.06	2.37	2.35	2.96	2.58	2.03	2.26	2.42	2.17	1.99	1.97	1.83	1.59	1.38	1.54	1.49	1.03	1.32	1.18	1.05	1.06	0.76
	020_06	2.21	6.13	5.21	4.83	4.42	4.29	4.14	3.91	3.79	3.46	3.41	3.36	3.33	3.52	2.92	3.03	3.01	2.8	2.64	2.81	2.92	2.96	2.47	2.49	2.57	2.29	2.31	1.94	2.17	1.7	1.47	0.92	0.71	1.55	1.55	0.9	1	1.43	1.06	0.45
	020_07	2.98	6.5	5.4	5.42	5.15	4.81	4.45	4.16	4.48	3.96	3.91	3.8	3.83	3.58	3.54	3.41	3.84	3.44	3.76	3.71	3.52	3.24	3.52	3.32	3.19	3.09	3.13	3.21	2.43	2.17	2.28	50	4.63	3.61	2.15	1.86	1.86	1.16	1.92	0.81
	020_08	3.16	7.82	6.69	6.32	5.69	5.48	5.46	5.01	4.88	4.91	4.67	4.72	4.21	4.57	4.31	4.4	4.47	4.21	3.97	3.77	4.26	3.95	3.4	3.77	3.33	3.31	3.26	3.13	2.32	3.11	2.34	2.76	2.85	1.85	2.74	1.46	1.55	1.24	1.18	1.36
	020_09	3.77	7.21	7.07	6.06	6.14	5.61	5.32	5.51	5.22	4.91	5.13	4.97	4.68	4.94	4.91	4.9	4.45	4.57	4.62	4.77	4.33	4.67	4.72	4.51	4.26	4.5	4.07	4.36	3.53	3.22	3.15	3.23	2.67	2.46	3.21	2.1	1.23	2.15	2.11	2
	020_10	4.31	7.68	7.16	6.56	6.15	6.26	5.82	5.87	5.18	5.27	5.22	5.37	5.23	5.27	5.38	5.12	5.42	5	5.26	4.65	4.71	4.56	4.49	5.2	4.17	4.73	4.91	3.94	4.32	4.22	3.45	4.03	5.35	4.05	3.31	2.98	3.22	2.97	2.48	2.46
021	021_01	1.57	3.17	3.33	2.67	2.74	2.29	2.45	2.23	2.16	2.08	1.99	1.98	1.99	1.86	1.87	1.83	1.6	1.8	1.59	1.85	1.59	1.86	1.53	1.37	1.6	1.38	1.36	1.23	1.3	1.27	1	8.51	2.93	2.05	1.03	1.78	1.12	0.94	0.78	1.98
	021_02	1.97	2.83	2.82	2.71	2.58	2.25	2.86	2.63	2.05	2.21	2.07	1.98	2.17	2.24	1.98	1.79	2.42	2.31	2.04	2.08	2.34	2.44	1.97	2.07	2.4	2.54	2.34	1.82	1.24	1.77	1.89	2.1	2.41	1.46	1.61	1.4	1.25	2.62	0.95	2.03
	021_03	2.51	3.78	4	3.67	3.25	3.76	3.62	3.6	3.33	3.4	3.21	3.02	2.63	2.84	2.77	2.43	2.42	2.89	2.61	3.12	2.44	2.47	2.29	2.64	2.84	2.43	2.51	2.14	2.59	2.25	2.52	0.7	3.71	2.81	1.91	2.3	1.07	1.81	1.66	3.72
	021_04	3.46	4.84	4.58	4.54	4.01	4.44	3.9	3.65	3.45	3.8	3.74	4.03	3.64	3.57	3.3	3.41	3.39	3.42	3.53	3.19	3.53	3.01	3.22	3.51	3.21	3.74	3.34	3.05	3.38	4.19	3.12	4.26	4.98	3.58	3.6	2.95	4.28	3.04	3.46	2.6
	021_05	10.47	9.86	9.56	9.06	9.06	8.98	8.77	9.5	9.1	9.33	8.44	8.77	9.05	9	8.8	9.86	10.37	8.42	9.88	9.59	9.31	10.16	10.68	10.15	10.03	11.31	10.74	11.18	12.38	10.29	11.34	11.19	11.13	11.45	11.57	11.24	12.16	9.68	9.48	11.49
022	022_01	1.49	4.19	3.88	3.55	3.19	3.06	2.85	2.76	2.28	2.2	2.5	2.07	2.41	2.16	2.03	1.92	1.99	1.93	1.83	1.78	1.92	1.8	1.76	1.66	1.44	1.51	1.57	1.55	1.1	1.39	1.37	0.4	1.44	0.9	0.85	0.91	0.57	0.79	0.92	0.84
	022_02	1.58	4.97	4.6	3.93	3.6	3.55	3.35	3.08	3.05	2.62	2.52	2.65	2.51	2.15	2.29	2.13	2.23	2.23	1.91	2.02	1.99	1.92	1.93	1.74	1.91	1.54	1.42	1.28	1.65	1.42	1.02	1.01	0.82	0.96	0.93	0.92	1.12	0.56	0.47	0.45
	022_03	1.93	5.39	4.54	4.53	3.96	3.62	3.67	3.2	3.18	3.5	2.92	2.77	2.87	2.56	2.73	2.69	2.5	2.4	2.64	2.6	2.09	2.32	2.47	2.01	2.29	2.08	1.81	1.48	1.22	1.62	1.51	1.74	2.06	1.62	1	0.99	1.37	0.74	1.21	0.82
	022_04	1.97	4.88	4.36	4.02	3.34	3.43	3.22	3.04	2.84	2.79	2.71	2.75	2.62	2.41	2.43	2.46	2.37	2.34	2.41	2.17	2.26	2.28	1.8	2.1	2.02	1.93	1.85	1.74	1.79	1.6	1.67	1.35	1.84	1.43	1.69	1.45	1.53	2.07	1.68	0.61
	022_05	2.15	5.91	5.51	4.51	4.67	4.37	4.07	3.75	3.58	3.32	3.14	3.33	3.13	3.21	3.21	3.13	2.7	2.67	2.86	2.81	2.7	2.81	2.3	2.5	2.62	2.18	1.89	2.08	1.91	1.62	1.6	1.82	1.14	1.31	1.33	1.14	1.43	1.34	0.62	1.11
	022_06	2.22	5.38	5.04	4.82	4.09	4.02	3.57	3.48	3.31	3.16	3.13	2.89	2.86	2.75	2.85	2.71	2.62	2.64	2.83	2.58	2.53	2.46	2.27	2.29	2.31	2.47	2.25	2.05	2	1.64	2.03	1.82	1.96	1.42	1.76	1.44	1.56	1.62	1.87	1.23
	022_07	2.22	5.36	4.85	4.45	4.15	3.82	3.6	3.48	3.52	3.59	3.05	3.11	2.99	3.04	2.68	2.6	2.54	2.82	2.67	2.75	2.57	2.29	2.35	2.3	2.11	2.74	2.26	2.34	1.82	2.06	1.94	2.38	1.76	1.78	1.84	1.49	0.85	1.65	1.55	1.12
	022_08	2.27	5.48	5.43	4.86	4.23	4.11	3.68	3.39	3.56	3.23	3.04	2.98	2.97	2.75	2.94	2.79	3.12	2.63	2.54	2.5	2.14	2.57	2.41	2.42	2.26	2.1	2.12	2.07	1.93	1.86	1.93	0.81	1.9	2.05	1.86	1.66	1.56	1.76	2.03	1.56
	022_09	2.35	6.03	5.39	4.9	4.85	4.73	4.49	4.09	3.68	3.95	3.63	3.64	3.29	3.39	3.24	3.32	3.29	3.07	3.01	3.09	2.87	2.84	2.7	2.78	2.55	2.61	2.27	2.45	2.04	1.69	1.78	1.56	1.96	1.35	1.36	1.24	1.12	0.67	1.21	1.84
	022_10	2.5	5.36	4.93	4.69	4.36	3.88	3.39	3.67	3.22	3.3	3.07	2.88	2.82	2.96	2.95	2.79	2.6	2.81	2.79	3.03	2.71	2.52	2.28	2.31	2.38	2.33	2.5	2.64	2.49	2.74	2.08	2.38	2.72	2.25	1.93	1.98	2.1	2.5	1.83	1.77
	022_11	2.58	5.69	5.46	4.69	4.68	4.54	4.13	4.07	3.65	3.38	3.5	3.2	3.38	3.23	3.12	3.2	3.21	2.88	2.9	3.01	2.68	2.84	2.88	2.37	2.91	2.58	2.8	2.33	1.82	2.66	2.32	2.38	2.56	2.48	1.9	1.73	1.48	2.2	1.83	1.96
	022_12	2.88	5.94	5.74	4.93	4.75	4.54	4.15	4.12	3.92	4	3.61	3.6	3.71	3.33	3.45	3.43	3.25	3.32	3.43	3.31	2.84	3.11	3.23	2.9	3.22	3.1	2.82	2.92	2.45	2.99	2.28	1.39	2.63	2.19	2.1	2.48	2.62	1.61	1.64	2.86
	022_13	2.92	5.87	5.82	5.07	5	4.56	4.5	4.19	3.95	3.83	3.68	3.45	3.63	3.47	3.39	3.51	3.35	2.71	3.3	3.08	3.1	2.92	2.7	2.98	3.27	3.13	2.69	2.9	2.56	2.87	2.22	3.23	2.33	2.33	2.3	2.33	2.87	2.65	2.57	2.65
	022_14	2.93	6.72	5.91	5.79	5.19	4.88	4.54	4.47	4.42	4.29	3.84	3.6	3.64	3.86	3.38	3.42	3.26	3.31	3.41	3.47	3.56	3.08	3.29	2.95	2.94	2.77	3.05	2.81	2.93	2.78	2.55	2.78	2.62	2.14	2.53	2.6	1.76	1.71	2.04	2.15
	022_15	2.96	6.27	5.67	5.34	4.83	4.8	4.6	4.19	3.75	3.83	3.92	3.68	3.47	3.55	3.48	3.26	3.29	3.18	3.14	3.28	2.97	2.98	2.97	2.91	2.97	2.94	2.55	2.79	2.73	2.64	2.63	4.04	3.06	2.63	2.27	2.59	2.44	2.78	3.05	2.34
	022_16	2.99	6.99	6.21	5.87	5.6	5.24	5.09	4.91	4.61	4.42	4.5	4	4.26	4.01	3.83	3.77	3.77	3.62	3.67	3.79	3.32	3.56	3.35	3.11	3.39	3.27	3.1	2.67	2.84	2.66	2.57	2.95	2.06	1.82	1.93	1.82	2.31	2.07	1.71	1.53
	022_17	3.34	6.51	6.16	5.85	5.68	4.88	4.93	4.67	4.43	4.44	4.04	3.76	3.97	3.9	3.64	4	3.61	3.94	3.49	3.59	3.53	3.37	3.72	3.15	3.16	3.45	3.47	3.38	2.69	2.81	3.18	4.04	3.12	3.01	2.81	3.17	2.81	2.45	3.21	2.75
	022_18	4.05	7.21	6.95	6.45	6.4	6.1	5.42	5.33	5.34	4.67	5.2	4.88	4.62	4.64	4.68	4.6	4.43	4.87	4.21	4.33	4.34	4.44	4.36	3.88	4.1	3.92	3.99	3.71	3.54	3.97	3.61	3.84	3.15	3.58	3.95	3.19	3.18	3.95	3.04	3.79
	022_19	4.26	7.6	7	6.71	6.07	5.87	6.09	5.42	5.48	5.42	5.12	5.09	5.01	4.73	4.81	4.69	4.67	4.87	4.67	4.8	4.74	4.57	4.37	4.16	4.22	4.29	3.75	4.45	3.69	4.06	3.74	6.2	4.04	4.21	3.26	3.52	4.34	2.45	3.29	5.3
	022_20	5.81	10.92	10.53	9.57	8.82	9.02	8.2	8.45	8.43	8.04	8.25	7.83	7.31	7.32	7.22	7.71	7.56	7.17	7.69	7.23	6.72	7.27	6.49	6.39	6.16	6.58	6.03	5.12	5.71	5.33	5.11	2.22	3.64	4.81	4.29	3.98	4.05	3.81	2.42	3.46
023	023_01	1.5	1.72	1.85	1.93	1.31	1.33	1.6	1.44	1.46	1.47	1.66	1.45	1.8	1.82	1.76	2.02	1.81	2.02	1.94	1.57	1.68	1.64	1.97	1.4	1.58	1.75	1.86	1.88	1.78	1.64	0.92	0	1.16	0.79	1.23	0.51	2.46	0.74	1.38	0
	023_02	1.94	2.2	2.16	2.42	1.77	1.59	1.62	1.41	1.82	1.99	1.49	1.86	2.29	2.04	2.5	1.62	2.35	1.82	2.24	2.7	2.63	1.96	2.54	2.2	2.18	2.35	2.68	2.39	1.78	2.27	1.31	5.56	2.91	2.11	2.04	1.77	0.7	0.37	1.38	0.56
	023_03	2.19	3.78	3.35	3.09	3.34	3.33	3.3	2.33	2.26	2.7	2.59	3.31	3.33	2.84	2.59	2.84	2.56	2.13	2.32	2.54	2.59	2.05	3.11	2.69	2.55	3.16	2.09	2.31	2.45	2.02	1.57	0	1.16	2.11	1.64	1.01	0.7	1.11	0.92	1.68
	023_04	2.3	3.92	4.25	4.28	3.66	3.65	3.83	3.5	3.49	2.95	2.9	2.95	3.36	3.13	2.93	2.97	3.02	3.07	2.66	2.54	2.81	2.28	3.06	2.53	2.3	2.69	1.71	1.62	2.56	1.52	2.09	5.56	1.74	1.85	2.05	1.26	0.35	2.58	0.92	1.12
	023_05	2.6	4.91	4.2	3.72	4.19	3.65	3.25	2.9	3.41	3.82	3.55	3.22	3.02	3.76	3.18	2.81	3.55	4.04	2.93	2.91	2.76	2.82	2.85	2.8	2.67	2.22	3.13	2.48	3.23	3.16	1.31	0	1.74	1.32	1.43	1.52	2.11	2.95	1.38	1.12
	023_06	3.05	5.5	4.06	4.76	4.77	4.54	4.18	3.65	3.62	3.98	3.52	4.99	4.06	4.05	4.38	3.9	4.37	3.53	4.33	3.59	4.1	3.42	3.99	2.96	4	3.63	2.83	2.56	3.46	3.41	1.96	0	5.23	2.64	1.43	2.78	1.4	0.74	0.46	0.56
	023_07	3.12	5.16	5.22	4.35	4.28	4.25	4.01	4.04	4.46	4.01	4	4.31	4.09	3.76	3.89	4	4.05	4.31	3.84	4.76	4.4	3.73	3.78	3.06	4.91	3.16	3.5	2.14	3.01	3.66	3.01	11.11	1.16	3.17	1.64	1.77	2.11	0.74	0.92	0
	023_08	4.15	6.55	5.71	5.44	5.53	4.76	5.68	4.86	4.98	4.94	4.85	4.87	4.85	5.07	4.57	4.49	4.69	5.28	4.79	5.17	4.92	5.28	5.44	4.25	4.97	4.57	4.25	4.02	4.91	4.29	3.8	0	4.65	3.69	1.43	2.53	2.11	2.21	4.59	1.68
	023_09	4.38	5.62	5.08	5.44	4.95	4.83	4.67	4.74	4.82	5.62	4.85	5.2	5.58	5.68	4.79	5.19	5.33	5.67	5.59	5.25	5.44	5.1	5.08	4.46	5.4	5.98	4.92	3.5	5.02	5.3	3.4	0	2.91	5.01	2.45	2.53	3.16	1.85	3.21	1.12
024	024_01	2.54	6.32	5.73	4.9	4.88	4.74	4.63	4.21	3.98	3.93	3.96	3.91	3.84	3.58	3.55	3.38	3.42	3.5	3.26	3.5	3.22	3.24	3.05	2.52	3.04	2.46	2.64	2.71	2.56	1.96	1.99	1.95	1.96	1.66	1.7	1.33	1	1.01	0.63	0.93
	024_02	2.57	6.18	5.66	5.07	5.01	4.72	4.51	4.18	4.01	4.2	4.07	3.96	3.82	3.79	3.61	3.52	3.66	3.28	3.66	3.49	3.43	3.35	3.21	2.98	3.02	2.72	2.72	2.52	2.28	1.96	2.14	1.86	1.6	1.77	1.49	1.63	1.33	0.46	0.63	0.93
	024_03	2.71	5.9	5.68	5.43	4.98	4.81	4.56	4.3	4.22	4.06	4.31	4.02	4.02	3.95	3.88	3.81	3.37	3.33	3.38	3.85	3.17	3.21	3.45	2.83	3.18	2.7	2.51	2.69	2.84	2.23	2.67	2	1.91	1.81	1.7	1.43	1.08	0.74	1.8	1.05
	024_04	2.74	5.75	5.73	5.52	4.64	4.69	4.54	4.45	4.55	4.1	4.01	4.1	3.77	3.74	3.88	3.79	3.58	3.71	3.9	3.7	3.5	3.44	3.42	3.12	3.41	2.76	3.2	2.94	2.69	2.49	2.24	2.12	2	2.18	1.03	1.12	0.83	1.38	0.74	0.7
	024_05	2.86	6.49	6.65	5.5	5.39	4.93	4.89	4.52	4.53	4.64	4.69	4.25	4.22	4.13	4.06	4.14	4.14	3.53	3.74	3.45	3.33	3.64	3.9	3.09	3.21	3.03	3.23	2.84	2.76	2.43	2.29	1.86	2.5	1.29	1.52	1.43	1.49	1.56	1.06	0.7
025	025_01	2.4	5.66	5.51	5.33	4.51	4.45	4.13	4.25	4.16	3.95	3.71	3.52	3.64	3.44	3.03	3.25	3.2	3.03	2.97	3.07	2.66	2.95	2.98	2.33	2.54	2.49	2.01	2.36	2.11	1.98	1.71	2.42	1.88	1.7	1.8	2.01	1.91	1.74	1.2	1.45
	025_02	3.04	5.92	5.57	5.39	4.82	4.9	4.51	4.42	4.46	4.08	3.63	3.71	3.72	3.65	3.65	3.57	3.61	3.72	3.67	3.47	3.22	3.22	3.26	3.17	3.45	3.36	3.41	3.11	2.98	2.85	2.8	2.58	2.82	2.68	2.6	2.35	2.08	1.39	2.63	2.01
	025_03	3.14	6.52	5.78	5.66	5.12	5.19	4.97	4.37	4.48	4.5	4.15	4.37	4.21	3.84	3.97	3.83	3.77	3.55	3.65	3.5	3.79	3.25	3.28	3.16	3.42	3.03	3.1	2.74	2.71	2.85	3.09	3.28	2.65	2.51	2.74	2.11	1.83	1.91	3.17	3.47
	025_04	5.01	9.09	8.3	8.2	7.65	7.36	6.72	6.74	6.59	6.08	6.23	6.24	6.11	5.95	5.71	6.01	5.73	5.91	5.23	5.4	5.43	5.44	5.48	4.96	5.7	4.99	4.67	5.15	4.52	4.25	5.3	4.51	4.24	3.85	4.47	4.79	4.24	4.87	4.81	3.91
	025_05	6	10.59	9.98	9.05	8.7	8.47	8.44	7.85	7.73	6.97	7.48	6.89	7.4	6.8	6.88	7.13	6.68	7.08	6.24	6.57	6.27	5.82	5.92	6.09	6.06	5.7	6.11	5.43	5.5	5.42	5.73	5.64	5.45	5.39	5.57	4.79	5.56	5.83	4.81	7.38
026	026_01	3.5	9.1	8.17	7.36	7.15	6.95	6.84	6.22	5.85	5.64	5.42	5.45	5.27	5.12	4.67	4.75	4.78	4.57	4.55	4.54	4.32	4.18	4.2	4.11	3.42	3.84	3.67	3.76	3.17	3.44	3.2	2.47	2.63	2.46	2.85	2.21	1.72	1.37	2.06	2.14
	026_02	3.59	9.01	8.04	7.27	6.65	6.2	6.54	5.82	5.34	5.7	5.43	5.55	5.07	5.18	5.13	5.12	4.74	4.79	4.35	4.62	4.32	4.39	4.19	3.87	3.87	4	3.62	3.86	3.43	3.32	3.2	3.19	2.88	2.28	2.63	1.96	1.64	2.05	1.86	2.7
	026_03	4.07	9.86	8.72	8.13	7.55	6.77	6.85	6.73	6.23	6.05	5.8	5.57	5.94	5.29	5.59	5.31	5.05	5.34	5.38	5.06	5.03	5.12	4.59	4.81	4.35	4.15	4.19	4.55	4.02	3.26	4.47	3.62	2.9	3.38	2.51	2.94	2.11	2.48	2.65	1.8
	026_04	4.12	9.4	8.87	8.03	7.24	6.96	7.02	6.58	6.5	6.01	6.12	5.92	5.73	5.89	5.54	5.5	5.31	5.35	4.98	5.08	5.25	4.67	4.77	4.89	4.19	4.36	4.44	3.82	3.59	3.88	4	3.68	3.36	2.86	3.04	2.4	2.82	3.08	2.36	2.7
	026_05	4.33	9.91	9.98	9.16	8.61	7.8	7.61	7.4	6.67	6.7	6.66	6.7	6.48	6.18	6.24	5.6	5.82	5.56	5.27	5.52	5.38	5.5	4.9	5.01	4.58	5.05	4.37	4.32	3.97	3.94	4.22	3.54	3.25	3.29	2.88	3.14	2.11	2.57	1.57	3.15
027	027_01	1.75	5.22	4.41	4.22	3.47	3.38	3.08	2.93	2.85	2.81	2.76	2.58	2.58	2.44	2.48	2.16	2.37	2.27	2.24	2.12	2.17	2.01	2.65	2.06	1.97	1.96	1.55	1.69	1.57	1.4	1.05	1.12	1.38	0.96	1.22	1.06	0.94	0.66	0.82	1.41
	027_02	2.61	6.92	5.61	5.53	5.11	4.9	4.61	4.49	4.06	4.24	3.84	3.75	3.54	3.42	3.7	3.61	3.69	3.51	3.33	3.4	3.31	3.26	3.25	3.18	3.03	2.42	2.56	2.81	2.5	2.18	2.18	1.49	1.97	1.82	1.64	1.28	1.31	1.46	0.97	1.3
	027_03	3.19	6.4	6.26	5.65	5.17	5.12	5.01	4.56	4.41	4.17	4.16	4.07	4.14	4.18	3.71	4.07	3.38	3.9	3.74	3.49	3.88	3.43	3.41	3.25	3.59	3.41	3.54	2.96	3.2	2.88	2.96	1.96	3.3	2.46	2.03	2.28	3.12	1.74	1.4	3.31
	027_04	3.32	8.52	7.48	6.87	6.41	6.05	5.73	5.71	5.26	5.04	4.59	4.53	4.53	4.76	4.79	4.71	4.46	4.44	4.8	4.2	4.07	3.78	4.04	3.93	3.97	3.54	3.43	3.07	3.21	2.79	2.62	1.68	1.86	2.57	2.19	1.99	1.5	2.06	1.11	1.85
	027_05	3.4	6.45	6.14	5.77	5.47	5.45	4.85	4.69	4.57	4.44	4.19	4.45	3.86	3.88	3.9	3.94	4.18	3.89	3.89	3.71	3.63	3.68	3.96	3.85	3.83	3.95	3.65	3.55	3.21	3.53	3.5	1.68	2.5	2.82	2.58	1.9	2.62	2.72	2.15	2.06
	027_06	3.91	8.86	8.21	7.77	6.91	6.85	6.3	6.01	5.82	5.78	5.69	5.55	5.28	5.16	4.95	4.91	4.9	5.14	4.72	4.74	4.5	4.76	4.52	4.07	4.46	4.04	3.99	3.98	3.79	3.53	2.91	4.1	3.41	2.96	2.7	3.62	2.12	2.53	2.08	1.09
	027_07	4.03	7.13	6.39	6.12	5.71	5.55	5.08	4.87	4.71	4.7	4.51	4.53	4.82	4.62	4.5	4.41	4.59	4.3	4.38	4.34	4.18	4.34	4.4	4.67	4.39	3.79	4.27	3.95	4.02	4.18	3.78	7.84	5.48	4.02	3.58	3.46	2.87	3.69	2.33	1.86
	027_08	4.11	8.72	7.72	7.58	6.66	6.43	6.56	5.86	5.84	5.9	5.72	5.51	5.56	5.37	5.19	5.12	5.24	5.05	5.2	4.8	4.81	4.9	4.48	4.28	4.7	4.22	4.13	4.24	3.76	3.9	3.65	7.35	3.62	3.38	2.97	2.45	3.06	2.64	2.88	1.65
	027_09	4.19	7.82	7.48	7.01	6.38	6.04	5.73	5.31	5.76	5.43	5.43	5.5	5.34	5.27	5.05	4.94	5.05	4.49	4.42	4.68	4.74	5.29	4.8	4.66	4.59	4.69	4.45	3.92	4.02	3.97	3.96	7.35	5.15	3.54	3.28	3.11	2.37	3.06	2.72	2.17
	027_10	4.37	8.16	7.18	6.59	6.28	6.28	5.87	5.73	5.3	5.42	5.26	5.09	5.3	4.92	5.2	5.2	5.15	5.06	4.73	5.21	5.09	4.77	5.25	4.74	5.23	4.92	4.94	4.61	4.31	3.91	3.62	3.36	3.94	3.99	2.74	3.58	2.19	3.06	3.64	3.26
	027_11	4.61	7.24	6.61	6.93	5.84	5.73	6.15	5.58	5.47	5.28	5.16	5.01	5.36	5.14	5.05	5.22	4.72	4.97	5.01	4.98	4.87	4.8	4.66	5.05	4.59	5.28	4.88	4.86	4.88	4.52	4.19	3.43	5.64	4.15	4.06	3.37	3.62	4.31	3.04	3.93
	027_12	4.86	9.81	8.91	8.34	8	7.29	7.61	6.95	6.52	6.41	6.24	6.19	6.6	6.33	6.04	6.12	6.39	6.12	5.95	6.22	5.9	6.17	5.49	5.63	5.64	5.46	5.17	4.91	4.38	5.08	4.8	4.16	3.69	4.16	3.42	2.86	2.68	2.69	2.37	2.75
	027_13	5.21	11.16	9.35	8.97	8.82	7.69	7.6	7.7	7.31	7.19	6.56	6.82	6.62	6.62	6.51	6.35	6.21	6.26	6.13	6.41	5.83	6.46	6.35	6.06	5.78	5.77	5.18	5.27	5.17	5.37	4.67	2.61	4.2	4.49	3.32	4.29	3.12	3.19	2.97	2.06
	027_14	5.33	10.53	9.77	8.83	8.2	7.52	7.6	7.2	6.66	6.83	6.51	6.7	6.73	6.25	5.8	5.88	6.09	6.45	6.06	6.29	6.19	6.01	6.4	6.06	5.7	5.76	5.61	5.29	5.22	4.53	4.67	4.66	3.57	5.06	4.57	4.37	3.75	2.66	4.23	3.69
	027_15	5.34	10.36	9.49	8.93	8.23	7.91	7.65	7.67	7	6.78	6.79	6.51	7.02	6.49	6.66	6.55	6.72	6.72	6.63	6.6	6.35	6.25	6.81	5.9	6.34	5.18	5.97	5.63	5.04	5.12	4.97	3.55	3.51	3.96	4.25	3.62	4.06	3.26	2.67	2.71
028	028_01	3.42	5.87	4.86	4.97	4.74	4.19	4.11	4.1	4.53	3.88	4.15	4.02	4.45	3.79	4.04	3.93	4.02	3.93	3.86	4.07	3.87	3.98	3.75	3.95	4.05	3.52	3.83	2.85	3.52	3.47	3.28	4.44	2.52	2.56	2.59	2.28	2.57	2.98	1.66	3.75
	028_02	3.97	6.13	5.97	5.47	5.7	5.38	5.18	5.39	5.16	4.36	4.52	4.46	4.63	4.96	4.47	4.68	4.82	4.64	5.09	4.46	4.62	4.44	4.43	4.86	4.35	4.08	3.83	3.62	4.21	3.61	3.44	3.56	3.79	3.05	2.81	3.32	2.97	3.72	2.82	2.87
	028_03	4.68	7.19	7.88	7.22	7	6.51	5.93	6.3	6.39	5.85	5.86	6	6.3	6.12	5.78	5.77	5.78	5.62	5.97	5.75	5.16	5.47	5.6	5.07	4.82	4.96	4.49	4.49	3.85	4.06	3.12	3.56	3.79	3.79	3.89	4.27	3.38	3.42	4.82	2.65
	028_04	10.58	13.79	14.02	13.6	12.75	12.1	11.9	11.74	12.18	12.4	12.04	11.74	11.65	11.87	11.6	11.39	11.08	12.35	11.62	11.62	11.24	10.71	11.92	10.81	10.53	11.18	10.23	11.02	10.29	10.05	9.73	10.22	12.2	9.98	8.71	10.63	7.7	8.93	9.47	9.27
	028_05	11.07	15.28	14.39	13.64	13.35	12.85	11.86	11.95	12.14	11.99	11.55	11.66	12.08	11.75	11.99	12.16	11.33	10.43	11.75	11.44	11.48	11.15	11.41	10.46	11.23	10.33	10.74	10.5	10.77	10.87	10.89	9.33	12.62	12.2	11.16	10.63	10.95	9.97	10.8	8.39
029	029_01	2.86	4.83	4.7	4.35	4.07	3.93	3.62	3.44	3.4	3.33	3.1	3.02	3.41	3.15	3.05	3.05	2.9	3.05	2.97	3.32	2.82	2.99	2.84	2.99	2.79	2.96	2.96	2.93	2.37	2.34	3.11	2.86	2.99	2.75	2.53	1.77	2.79	2.22	2.21	3.69
	029_02	3.16	5.56	5.11	4.58	4.8	4.4	4.17	4.4	4.23	3.78	3.85	3.72	3.44	3.65	3.31	3.61	3.74	3.35	3.33	3.58	3.69	3.37	3.47	3.14	3.27	3.07	2.9	3.2	2.61	3.24	3.23	2.99	3.07	2.58	2.63	2.68	3.52	2.5	2.21	2.85
	029_03	5.1	7.95	7.68	6.67	6.49	6.47	6.21	5.84	5.87	5.99	5.18	5.79	5.61	5.37	5.61	5.69	5.83	5.5	5.09	5.2	5.14	5.15	5.21	5.35	4.96	4.98	4.94	5.1	4.9	4.53	4.94	5.1	4.62	4.9	5.4	4.71	4.75	3.89	5.36	4.64
	029_04	8.4	12.13	11.82	10.69	10.14	10.27	9.98	9.43	9.11	8.92	8.51	8.69	8.73	8.89	9.21	8.87	8.67	8.68	8.64	8.31	8.64	8.48	7.85	8.49	9.03	8.74	8.11	8.25	7.78	7.51	9	8.2	8.11	8.34	7.57	8.46	6.48	8.9	7.56	9.63
	029_05	10.19	14.32	14.36	13.06	12.39	12	12.19	11.64	11.32	11.41	10.97	10.8	10.49	10.88	10.61	10.3	10.76	10.18	10.76	10.47	9.97	9.67	10.21	11.15	10.5	9.76	10.21	10.51	10.69	9.43	9.94	10.63	9.24	10.69	9.03	9.16	10	8.34	11.34	9.27
030	030_01	4.9	12.14	11.53	10.71	9.58	8.55	8.75	8.14	8.42	7.74	7.75	7.35	7.24	7.33	6.85	7.06	6.76	6.67	6.72	6.58	6.3	5.93	5.96	5.92	5.99	5.84	5.41	5.19	4.63	4.09	4.28	4.02	3.51	3.26	2.59	2.15	1.74	2.15	1.67	1.41
	030_02	4.94	12.61	11.12	10.39	9.42	9.48	8.24	8.31	7.95	7.58	7.59	7.53	7.41	6.42	7.06	6.85	7.14	7.09	6.79	6.68	6.64	6.06	5.87	6.38	5.78	5.41	5.28	5.28	5.02	4.38	4.16	3.96	3.27	3.36	2.91	2.36	2.52	2.05	1.05	1.67
	030_03	5.33	11.74	11.43	10.55	9.61	9.15	8.96	8.68	8.18	8.16	7.53	7.24	7.08	7.19	7.19	7.49	6.79	6.98	6.62	6.7	6.43	6.4	6.78	6.5	5.58	6.48	5.92	6	5.21	4.74	4.83	5.06	3.57	3.54	3.05	3.71	3.13	2.35	1.99	1.67
	030_04	5.42	12.97	11.99	10.53	10.4	9.21	9.1	9.02	9.11	8.78	8.38	7.77	7.98	8.06	7.82	7.74	7.45	7.68	7.9	7.24	7.41	6.89	6.98	6.35	6.28	6.6	6.04	5.23	5.61	5.07	4.53	4	3.89	3.72	2.8	2.47	2.52	1.96	1.15	1.67
	030_05	6.15	13.93	12.85	11.94	11.63	10.74	9.71	10.28	9.29	9.08	9.14	8.9	8.23	8.04	8.5	8.43	7.94	8.13	7.69	8.39	7.93	7.43	7.76	7.09	7.22	6.64	7.17	6.3	6.46	5.83	5.65	5.17	4.47	4.21	3.12	3.81	2.96	3.13	2.2	2.31
031	031_01	4.46	9.76	9.04	8.78	7.72	7.88	7.27	7.11	6.62	6.93	6.92	6.54	6.86	6.24	6.52	6.26	6.27	6.17	5.83	6.03	5.65	5.7	5.34	4.77	4.87	4.91	4.47	4.4	4.15	4.43	3.6	3.71	3.56	3.78	2.72	2.19	2.38	2.43	1.2	2.23
	031_02	5.17	11.34	10.21	9.46	8.92	8.31	8.05	8.1	7.85	7.88	7.34	7.61	7.28	7.3	6.75	7.14	6.85	6.98	6.68	6.53	6.84	6.19	6.12	6.29	5.46	5.71	5.74	5.23	5.19	5.3	4.44	4.52	4.34	3.64	3.08	3.44	2.57	1.69	2.07	2.23
	031_03	5.68	11.45	10.44	9.27	8.92	8.73	8.34	7.9	7.95	8.22	7.94	8.13	7.81	7.77	7.39	7.76	7.53	7.65	7.29	6.36	7	6.41	6.48	6.73	6.63	6.46	6.62	6.18	5.25	6.06	5.47	4.39	4.63	3.7	3.68	3.61	3.47	3.04	3.27	2.59
	031_04	6.17	11.9	11.04	10.78	10.18	9.47	9.13	9.14	8.75	8.8	8.64	8.4	8.61	8.44	7.88	7.95	8.5	8.12	7.91	7.96	7.29	7.86	7.01	7.01	6.68	7.01	6.08	6.18	6.62	6.05	5.67	5.98	4.57	4.62	4.4	3.32	2.96	3.38	4.7	2.14
	031_05	6.59	12.88	11.38	10.57	10.28	9.92	9.31	9.11	8.84	8.95	8.81	8.86	8.83	8.56	8.47	8.26	8.95	8.15	8.6	8.06	7.99	7.96	7.65	7.77	7.37	7.18	6.9	6.93	7	6.17	5.85	6.48	5.14	4.51	4.81	4.5	4.89	3.11	3.51	2.94
032	032_01	1.31	1.4	1.52	1.21	1.29	1.17	1.16	1.55	1.04	1.13	1.29	0.77	1.4	1.16	1.35	0.93	1.4	1.48	1.13	1.14	0.98	1.4	1.23	1.54	1.23	0.9	1.07	1.63	1.13	1.72	1.68	2.8	0.93	1.23	1.41	0.89	1.43	1.01	2.37	1.35
	032_02	1.94	2.21	2.15	2.24	2.07	1.83	2.04	1.97	2	1.48	2.19	1.72	1.74	1.93	2.17	1.84	1.72	1.77	1.79	1.68	1.58	2.34	1.93	1.91	2.06	1.84	1.86	1.82	2.28	1.83	2.02	1.67	2.15	2.16	2.55	1.82	1.39	1.26	1.58	2.97
	032_03	5.74	5.21	5.55	5.23	5.79	5.46	5.06	5.51	5.4	5.49	4.99	5.51	5.86	5.6	5.72	5.59	5.55	5.46	5.05	5.38	5.76	5.36	5.78	5.22	5.41	6.76	6.75	4.85	6.08	5.85	6.09	6.99	5.19	5.84	7.04	6.39	4.65	7.46	5.45	3.38
	032_04	7.48	8.28	7.68	7.47	7.2	7.2	7.28	8.12	7.42	7.67	7.26	6.87	7.76	7.24	7.68	6.85	6.61	8.37	7.64	7.44	6.77	6.62	7.66	7.98	8.46	8.03	7.36	7.74	7.54	5.97	6.09	13.29	8.72	8.64	7.34	6	6.08	9.27	7.11	9.46
	032_05	13.89	14.92	15.76	14.9	15.32	14.49	14.63	14.43	14.84	14.4	14.94	14.41	14.6	15.05	14.65	14.29	14.43	14.05	12.79	14.23	12.89	14.01	14.26	14.96	13.86	15.3	13.45	13.98	14.69	13.07	12.74	8.39	12.43	11.45	13.58	14.05	12.34	14.92	14.22	15.2
033	033_01	0.97	1.23	0.6	0.73	0.53	0.74	0.56	0.51	0.9	0.72	0.83	0.7	0.63	1.03	0.58	0.44	0.59	0.91	1.03	0.44	0.28	1.01	1.11	0.77	0.72	0.74	0.79	0.8	1.28	0.82	2.62	2.9	1.53	1.54	1.4	0.38	1.02	0.56	0.71	0.9
	033_02	1.04	0.55	0.93	0.67	0.94	0.33	0.56	0.95	0.9	0.65	0.53	0.54	0.55	0.8	0.58	0.97	0.59	0.36	0.28	0.44	0.92	0.71	0.4	0.55	0.84	1.1	1.98	0.8	1.09	1.02	1.09	0	1.53	2.16	0.56	1.53	1.02	2.79	0.71	0.9
	033_03	1.13	1.23	0.73	0.6	0.87	0.94	1.2	0.95	0.6	0.87	0.83	0.78	0.63	0.64	0.87	1.14	0.17	0.82	0.56	1.06	0.65	0.71	1.11	0.88	1.32	1.23	1.06	1.45	1.64	1.02	1.53	1.45	0.51	2.16	1.68	1.53	1.02	1.68	0.71	0
	033_04	2.79	1.92	2.25	2.79	2.54	2.28	2.04	1.69	1.36	2.54	2.12	2.49	2.28	2.78	1.75	1.84	1.61	2.37	2.06	1.86	2.58	2.02	2.62	1.98	2.64	2.7	3.31	1.93	3.65	2.66	4.37	0	4.59	3.09	2.52	3.07	3.55	1.12	1.42	8.11
	033_05	3.37	2.6	2.45	4.13	2.81	2.95	4.01	2.86	2.94	3.04	2.58	3.89	2.75	3.66	2.92	4.74	3.23	3.19	3.84	5.04	3.87	3.74	2.62	3.29	2.64	3.19	4.37	4.18	3.65	6.15	3.06	5.8	2.04	4.01	2.8	3.83	4.57	2.23	0.71	0.9
	033_06	5.4	5.03	4.81	4.38	4.67	4.59	4.64	4.45	4.66	4.4	4.79	4.63	4.65	4.63	5.03	5.02	5.09	5.35	5.6	5.19	5.49	5.8	5.12	6.03	5.4	5.97	5.94	4.97	5.81	5.51	5.41	5.51	4.66	5.78	6.67	4.74	5.41	6.44	5.07	4.43
	033_07	5.41	4.43	4.19	4.24	4.48	4.51	4.2	4.58	4.57	4.58	4.57	4.52	4.39	5.07	4.62	5.02	5.12	5.13	5.76	5.5	5.22	5.77	5.4	6.1	6	6.54	5.93	5.43	6.22	5.56	6.04	8.75	8.17	5.65	5.51	4.98	4.72	4.78	4.01	4.83
	033_08	5.53	5.51	5	4.72	4.57	4.26	4.52	4.45	4.55	4.61	4.59	4.53	4.8	4.63	4.52	5.01	4.83	4.84	5.21	5.57	5.48	5.24	5.88	6.26	5.79	5.5	6.26	6.29	6.29	6.28	6.3	6.33	5.05	4.88	6.38	5.62	5.87	4.76	5.64	4.87
	033_09	5.57	5.03	4.99	4.6	4.68	4.4	4.54	4.65	4.03	4.63	4.62	5	4.65	4.8	5.02	5	5.19	5.16	5.11	5.93	5.76	6.32	5.84	5.75	5.95	6.45	6.7	6.22	6.4	5.91	6.23	7.14	4.81	6.04	5.66	4.61	4.85	5.98	4.74	4.28
	033_10	6.46	7.09	6.76	6.14	6.42	5.75	6.22	5.82	6.02	5.92	6.08	6.31	6.2	6.35	6.12	6.86	6.66	6.5	6.63	7.56	6.79	6.94	7.03	6.96	6.97	7.7	6.64	7.11	6.32	7.59	6.75	7.55	5.9	7.79	6.29	5.24	3.82	4.86	6.09	4.72
	033_11	6.59	5.3	5.6	5.5	5.64	5.47	5.27	5.16	5.23	5.33	5.43	5.63	5.5	5.65	5.66	5.94	5.96	6.59	6.55	6.73	6.29	6.94	7.01	7.48	6.97	7.89	7.46	6.84	6.5	7.03	6.81	8.37	8.74	7.68	6.52	6.16	5.88	6.22	6.21	5.79
	033_12	8.54	8.96	8.11	8.2	8.01	7.86	7.81	7.66	8.34	8.34	7.63	7.8	8.46	8.02	8.35	8.3	8.19	8.29	8.79	9.18	8.6	9.02	9.13	9.11	9.61	9.66	10.45	9.11	9.87	8.53	8.71	10.41	8.62	9.7	7.39	7.96	7.27	8.5	5.98	5.31
	033_13	8.54	8.92	8.21	8.12	7.79	7.7	7.77	7.02	7.43	7.19	7.27	7.73	7.86	7.69	7.81	8.44	8.32	8.09	7.61	8.7	8.92	9.66	8.48	9.9	9.74	9.2	9.09	9.7	9.9	9.2	8.43	9.59	9.24	8.74	8.78	7.2	7.83	9.15	6.76	5.75
	033_14	11.01	10.26	10.45	9.68	9.92	10.08	10.39	9.5	9.53	9.56	10.07	10.07	10.19	10.37	9.88	10.95	10.87	11.38	11.29	11.34	11.59	11.9	11.61	11.73	11.52	11.66	11.76	11.52	10.82	10.76	12.2	26.62	14.44	12.65	10.27	11.14	9.36	9.29	9.62	8.41
	033_15	11.88	10.37	10.19	9.39	10.22	10.17	9.76	9.92	9.28	9.8	9.95	9.79	10.08	10.88	10.53	10.16	11.01	11.44	11.66	11.6	11.13	12	12.81	12.27	12.07	13.12	13.43	13.84	12.75	12.36	11.56	18.63	14.82	13.55	11.77	14.25	11.67	9.83	11.02	9.79
	033_16	13.81	12.06	11.92	12.13	11.86	11.55	11.87	11.82	12.15	11.7	12.45	11.44	13.03	13.88	12.42	13.26	14.39	14.01	13.56	14.08	13.57	14.7	15.15	14.64	14.96	14.57	14.74	14.71	15.97	13.62	14.69	20.91	15.01	15.02	13.44	14	12	12.08	14.73	8.97
	033_17	15.65	12.79	16.04	14.31	13.7	12.99	14.79	14.96	14.1	15.29	15.99	15.16	15.5	15.59	14.58	15.37	14.1	14.76	16.56	16.8	14.38	18.39	16.95	20.86	15.39	15.32	16.67	20.26	18.43	18.24	20.53	14.49	11.23	12.96	12.89	17.63	13.71	15.64	11.35	8.11
	033_18	15.8	15.02	14.11	14.49	14.5	14.02	13.91	14.28	13.6	13.81	14.03	14.23	14.72	14.71	14.47	15.51	16.18	15.8	15.94	15.94	16.3	16.41	16.61	16.62	17.47	16.67	17.7	17.69	17.19	16.43	15.24	17.87	16.43	18.3	15.16	17.24	16.39	11.54	13.53	11.86
	033_19	16.03	16.84	16.71	14.8	15.08	14.39	14.92	15.25	14.58	14.64	15.54	15.37	15.02	15.17	15.34	15.91	17.3	16.44	16.82	16.75	16.59	17.51	18.71	17.26	17.07	18.25	17.11	16.88	16.1	17.32	14.56	32.32	20.32	16.71	15.34	16.06	12.25	11.36	13.63	12.97
	033_20	16.14	16.44	15.86	15.45	14.48	14.96	14.57	14.58	14.54	13.89	14.48	14.44	15.09	14.81	15	15.53	15.85	16.29	16.03	17.06	17.49	17.45	17.49	17.73	17.61	17.29	17.51	17.64	17.62	16.24	16.59	15.31	15.84	15.16	15.6	16.3	15.85	14.66	14.66	12.1
034	034_01	4.73	6.62	5.5	5.31	5.77	5.5	5.34	4.62	4.86	4.73	4.61	4.56	5.45	5.32	5.62	5.5	4.54	4.94	5.69	4.63	4.76	4.84	5.25	5.03	5.43	4.65	5.17	4.61	4.74	3.76	3.74	3.98	5.78	3.7	4.51	4.34	3.39	3.77	4.89	6.03
	034_02	5.63	7.7	6.96	6.79	7.13	6.55	5.92	6.21	5.86	5.96	5.68	5.5	5.27	5.97	5.64	6.01	6.26	5.84	6.49	5.66	5.52	5.72	5.78	5.46	6.09	5.31	5.7	5.39	4.84	6.5	5.13	2.98	6.94	6.58	6.53	5.08	6.27	4.13	4.89	3.56
	034_03	7.92	8.76	8.2	7.76	7.96	8.3	7.87	7.99	8.39	7.52	7.22	6.93	7.64	7.76	7.88	7.44	7.97	7.78	8.77	7.5	8.18	7.95	7.04	7.92	8.45	7.83	8.43	7.62	7.83	8.38	8.55	3.98	7.44	8.02	8.74	9.66	7.63	5.92	7.04	8.49
	034_04	16.61	19.41	19.89	18.25	17.76	17.72	16.58	17.41	16.37	17.49	16.35	16.6	15.91	16.18	17.81	16.34	16.55	16.45	15.66	16.08	16.46	16.25	16.23	17.78	17.48	16.12	16.34	16.51	17.22	15.39	15.4	15.42	15.54	16.87	18.21	17.6	16.27	19.39	11.74	18.36
	034_05	33.07	35.6	35.75	33.71	33.83	33.88	32.63	32.45	33.89	32.15	32.98	31.82	32.91	31.89	33.77	34.02	32.79	32.45	33.07	32	31.71	33.56	32.82	33.3	32.2	32.01	35.83	31.78	33.41	32.84	31.68	30.35	30.25	35.9	33.03	36.18	33.56	31.24	31.7	35.34
035	035_01	8.31	17.09	15.39	14.35	13.43	12.41	12.34	11.74	11.56	10.87	11.16	10.51	10.83	10.2	10.56	10.15	10.33	9.78	9.97	9.52	9.81	9.66	9.37	9.21	8.84	8.98	9.11	8.58	8.33	7.48	7.49	6.76	7.93	6.65	6.38	5.93	5.22	5.59	5.05	5.41
	035_02	8.87	17.44	15.52	14.24	14.75	13.35	13.02	12.33	11.89	11.9	11.55	11.39	10.93	10.61	10.29	10.81	10.82	10.83	10.7	10.55	10.67	10.24	10.73	10.19	9.78	9.44	10.12	8.85	8.81	8.12	7.35	9.63	9.21	7.5	6.28	6.34	6.82	6.11	5	4.19
	035_03	9.16	18.17	16.51	15.79	14.6	13.62	13.38	13.13	12.41	12.13	12.26	11.36	11.6	11.41	11.15	11.45	11.34	11.43	10.87	11.14	10.48	10.5	10.44	10.45	9.99	10.25	10.01	9.3	8.84	8.78	8.32	9.02	7	7.69	6.76	6.31	5.99	6.98	5.07	6.05
	035_04	9.74	17.82	16.57	15.44	14.54	13.32	13.23	13	12.53	12.27	12.32	11.57	11.82	11.76	11.34	11.47	11.75	12.46	11.86	11.25	11.28	10.97	10.67	10.87	10.95	11.15	10.12	9.9	10.43	8.97	8.92	14.14	9.12	8.36	8.17	6.59	6.29	7.21	6.37	4.8
	035_05	9.89	19.3	17.29	16.64	15.34	14.4	13.8	13.68	13.03	13.09	13.16	12.75	12.34	12.62	11.2	12.67	12.12	12.16	11.94	11.69	11.99	11.08	11.26	11.09	11.47	11	10.79	10.37	10.18	8.8	8.9	7.12	9.77	9.36	6.78	7.29	6.77	6.69	6.32	4.08
036	036_01	5.91	14.11	12.69	12.18	11.75	10.38	9.63	9.15	9.65	8.89	8.81	8.21	8.3	8.07	7.69	8.47	8.38	8	8.2	7.62	7.14	7.73	6.8	6.81	7.14	6.88	6.61	6.52	5.68	5.44	5.25	4.86	4.9	4.18	3.34	3.17	2.73	2.92	2.46	2.47
	036_02	6.34	15.22	14.33	13.11	11.86	11.48	10.86	10.11	10.07	9.74	10.02	9.3	8.92	8.63	8.96	8.98	9.09	8.39	8.31	8.55	7.83	7.44	7.6	7.89	7.25	7.04	6.84	6.03	5.93	5.89	6.11	5.71	5.03	3.99	3.66	3.29	3.46	3.2	3.03	3.11
	036_03	6.43	14.14	13.89	12.44	11.32	11.14	10.65	9.59	9.69	9.58	9.22	9.05	8.88	8.76	8.35	9.27	8.56	7.97	8.32	8.24	8.26	7.95	7.26	7.41	6.93	7.22	6.84	6.57	6.64	5.49	5.37	5.51	5.08	4.82	3.67	4.29	4.44	2.78	3.55	2.47
	036_04	6.93	15.19	14.24	13.11	12.07	11.45	10.8	10.21	10.6	10.38	9.85	9.73	9.66	9.8	8.84	9.19	9.14	8.89	9.26	8.9	8.58	8.57	8.29	8.02	8.6	8.08	7.14	6.88	7.22	6.98	6.11	6.49	5.34	4.82	4.4	4.45	3.13	3.77	3.03	2.92
	036_05	7.07	15.55	14.07	13.39	12.31	11.82	11.29	10.63	10.16	10.49	9.98	10.34	9.92	10.01	9.18	10.07	9.38	9.11	8.88	8.68	9.16	9.13	8.68	8.39	8.18	7.68	7.9	6.74	6.88	7.11	6.49	5.77	5.58	5.05	3.77	4.19	3.21	3.36	3	3.65
	036_06	7.15	16	14.3	13.48	13.04	12.06	11.04	10.75	10.73	9.93	9.9	10.03	9.91	9.61	9.1	9.08	9.23	9.17	9.25	8.61	8.89	9.06	8.52	7.87	8.14	7.27	8.21	7.59	7.25	7.17	6.63	5.35	5.96	6.1	4.86	4.8	4.8	3.7	3.03	3.11
	036_07	7.51	15.75	14.36	13.51	12.52	11.47	11.21	11	10.67	10.51	10.69	10.06	10.05	10.31	9.99	10.25	9.84	9.82	9.27	9.3	9.29	9.16	9.34	9.2	8.56	8.49	7.5	7.39	7.21	7.86	7.87	6.56	5.56	5.43	4.4	4.89	4.19	3.26	3.44	3.3
	036_08	8.25	17.04	15.88	14.45	13.21	12.92	12.19	11.85	11.98	11.71	11.2	11.72	11.51	11.69	10.75	11.37	10.82	10.41	10.44	10.45	10.6	10.54	10.09	9.65	9.94	8.95	8.53	8.45	8.54	8.24	7.17	6.96	7.2	5.73	6	3.94	5.02	2.88	3	2.71
	036_09	8.39	17.7	15.54	14.51	13.96	13.29	12.94	11.93	12.02	11.79	11.28	11.43	11.38	10.85	10.55	10.66	11.29	10.13	10.4	10.51	10.4	9.84	9.85	9.51	9.93	9.47	8.83	8.34	9.6	7.74	7.92	7.3	6.96	6.31	5.9	4.24	4.11	4.22	4.77	3.65
	036_10	9.32	18.61	18.11	16.35	15.45	14.11	14.07	13.73	13.25	12.73	13.03	12.98	12.26	12.16	11.19	11.94	12.03	11.44	11.18	12.03	11.29	11.43	10.94	10.53	10.32	10.76	9.74	9.77	9.6	9.45	8.84	8.61	7.32	7.8	7.14	5.92	5.8	4.27	4.26	4.38
	036_11	9.51	18.9	18.23	16.67	15.23	15.01	14.21	13.72	13.44	13.41	12.96	12.55	12.48	12.52	12.14	12.41	12.59	12.15	11.72	11.63	11.52	11.68	11.51	11.43	11.36	10.29	10.61	10.87	9.27	9.07	8.94	8.63	7.85	7.35	6.81	5.38	5.2	4.48	4.92	4.29
	036_12	9.53	19.35	18.16	17.12	15.47	15.21	14.69	13.99	13.25	13.19	12.59	12.8	12.58	12.7	11.97	12.55	12.61	12.37	11.73	12.19	11.85	11.37	11.43	11.18	11.2	10.96	10.31	9.97	9.03	9.33	8.49	8.63	8.03	6.47	6.9	6.19	5.73	5.83	4.34	4.2
	036_13	10.19	19.89	19.01	17.41	16.03	15.32	14.17	14.44	14.12	13.17	13.15	13.03	12.97	12.73	12.47	13.04	13.51	12.1	12.83	12.48	12.56	12.21	12.11	11.33	11.97	11.68	11.29	10.9	10	10.09	9.83	9.43	8.08	7.29	7.22	7.43	6.93	5.83	5.08	5.39
	036_14	10.38	19.91	19.79	17.7	16.74	16.59	15.94	15.23	14.47	14.28	13.68	14.24	13.74	13.01	13.27	13.68	13.34	13.29	13.27	13.28	12.47	12.76	12.9	12.61	12.32	11.38	11.39	11.96	11.16	9.99	10.91	9.55	8.52	8.1	6.53	6.58	5.43	4.36	5.62	2.83
	036_15	10.57	21.28	19.33	17.41	16.52	15.47	14.6	14.1	15.15	14.12	14.33	13.77	13.47	13.13	13.58	13.45	13.67	13.69	13.09	13.8	12.91	12.85	12.42	12.21	11.55	11.89	11.35	11.76	10.74	10.91	9.96	9.3	9.19	7.75	7.49	6.65	6.8	5.62	5.98	4.29
	036_16	11.17	22.23	20.06	18.74	16.97	16.66	16.01	15.89	15.31	15	14.5	14.84	14.75	13.99	13.52	13.91	14.15	13.94	13.67	13.64	13.26	14.21	13.74	13.13	13.16	12.43	12.64	11.91	11.59	11.43	11.2	10.56	10.03	8.24	7.62	5.85	6.47	5.77	5.79	5.13
	036_17	11.57	21.7	20.6	18.12	17.62	17.01	16.05	15.36	15.12	15.52	14.76	14.54	15.26	14.54	13.7	14.75	13.86	14.53	14.34	14.56	13.48	14.17	13.44	13.24	13.25	13.47	12.77	12.69	11.43	11.66	11.29	10.51	10.95	9.03	8.26	7.38	5.84	6.19	7.59	5.05
	036_18	11.85	21.86	20.59	18.96	18.18	17.29	16.51	16.1	15.7	15.23	15	14.84	15.02	14.35	13.75	14.71	14.47	15.51	14.51	14.15	14.49	13.77	14.52	14.08	14.23	13.27	12.91	12.23	12.08	11.82	11.1	12.07	10.56	9.74	8.37	7.06	7.95	6.47	5.87	5.48
	036_19	12.07	20.86	20.69	18.54	18.12	17.26	16.95	15.87	15.56	15.55	15.99	15.1	14.67	15.18	14.08	15.27	15.24	15.2	14.57	15.43	14.96	14.67	14.33	14.41	13.97	13.39	13.18	13.34	12.75	11.93	12.28	10.87	11.27	9.91	7.62	7.89	7.24	6.27	6.23	5.35
	036_20	12.71	22.35	21.19	19.26	18.1	17.05	17.62	16.28	16.58	15.93	16.07	15.49	16.17	15.5	15.44	15.66	15.69	15.53	15.83	15.45	15.05	15.3	14.57	15.09	14.63	13.73	13.57	13.82	12.92	12.59	12.82	12.2	11.76	9.49	9.35	7.59	7.63	8.51	8.17	6.45
037	037_01	6.21	15.61	14.18	13.23	12.17	11.52	10.43	10.3	10.37	9.21	9.25	8.91	8.87	8.61	8.12	8.33	8.04	7.89	8.12	7.77	7.63	7.49	7.49	7.65	6.75	6.94	6.47	6.15	6.39	5.68	5.88	5.14	5.24	4.3	4.82	3.62	3.42	2.88	3.52	2.74
	037_02	6.35	16.01	14.93	12.6	12.18	11.08	11.08	10.73	9.83	9.45	9.24	8.51	8.91	8.4	8.16	8.51	7.91	7.53	8.03	7.9	7.46	7.91	7.08	7.34	7.56	6.72	6.68	6.25	6.68	6.11	5.96	5.73	5.42	4.25	4.73	3.71	4.81	3.58	2.55	2.94
	037_03	6.42	15.46	14.73	14.06	12.93	11.73	10.99	10.71	10.32	10.03	9.4	9.16	9.05	8.74	8.59	8.68	8.32	8.74	8.68	7.75	7.73	8.39	7.75	7.48	7.65	7	7.29	5.97	6.33	6.3	5.62	6.22	5.43	4.67	4.91	4.1	4.15	2.67	3.01	3.85
	037_04	6.96	16.8	15.48	13.92	12.98	12.03	11.5	11.52	10.61	9.72	10.22	9.62	9.81	8.99	8.8	9.09	8.56	8.51	8.5	8.6	8.28	8	7.93	8.15	7.88	7.51	8.05	7.16	6.78	7.19	6.23	6.27	5.52	5.02	5.02	5.04	4.95	2.95	3.65	3.82
	037_05	7.03	16.57	14.73	14.01	13.31	11.95	11.77	11.8	10.38	10.7	10.45	9.69	9.14	9.31	9.42	9.13	9.08	8.91	8.87	8.99	7.94	8.87	8.08	7.9	8.14	8.66	8.03	7.05	7.36	6.71	7.15	5.74	6.46	5.49	4.88	3.7	3.63	2.88	3.7	2.84
	037_06	7.11	17.24	15.32	13.94	13.27	11.9	11.99	11.23	11.37	10.65	10.34	9.58	9.87	9.68	9.19	9.13	9.2	9.03	8.79	8.61	8.33	8.41	8.07	8.29	7.63	7.98	7.39	7.11	6.58	6.9	6.92	6.5	6.25	4.51	4.73	4.46	4.59	4.35	4.47	4.12
	037_07	7.15	17.45	15.68	14.6	13.71	12.62	12.15	11.58	11.08	10.91	10.09	10.52	10.19	10.21	9.39	9.62	9.44	9.43	9.27	9.61	9.35	8.22	8.23	8.42	8.19	7.78	7.7	7.24	7.73	7.34	6.94	6.26	6.29	6.03	4.56	4.3	3.83	4.04	3.74	3.56
	037_08	7.3	16.32	15.11	14.03	13.23	12.43	12.02	11.29	10.88	10.34	10.65	10.53	10.5	9.85	9.52	9.62	9.2	9.63	9.27	9.04	8.61	8.64	8.32	8.83	7.61	8.25	8.19	8.07	6.97	8.28	7.11	5.76	5.57	5.18	4.73	4.96	4.99	4.55	4.14	3.31
	037_09	7.36	20.87	19.86	16.96	16.37	15.45	14.66	13.6	12.37	12.52	11.82	11.25	10.78	10.96	9.84	10.68	10.17	10.02	10.23	9.71	9.28	9.3	9.87	8.91	8.65	8.62	8.03	7.84	7.9	8.07	6.66	6.7	6.66	5.29	4.66	4.88	4.53	3.45	3.65	3.84
	037_10	7.38	17.04	15.81	14.51	13.42	12.34	12.63	11.8	11.37	10.11	10.41	10.31	10.36	10.07	9.61	9.77	9.3	9.48	8.91	9.63	8.69	8.88	8.35	9.03	8.23	8.32	7.06	7.58	7.33	7.61	6.83	6.78	6.15	5.71	4.85	5	4.38	3.81	4.01	3.33
	037_11	7.4	16.35	16.3	14.53	13.31	12.95	12.37	11.65	11.22	10.79	10.56	10.18	9.92	10.15	9.51	9.66	9.93	9.76	9.42	9.06	9.39	9.12	8.79	9.12	9.2	8.03	8	7.95	7.19	6.93	7.09	6.62	5.99	5.07	4.73	4.21	5.84	3.79	2.82	3.6
	037_12	7.65	21.41	20.05	18.05	16.84	15.61	14.61	14.07	13.23	12.89	12.16	12.07	11.41	11.52	10.06	10.89	10.47	10.66	10.57	10.12	10.23	10.28	9.4	9.56	9.39	8.6	8.38	8.69	7.91	7.19	7.48	6.35	6.78	5.63	5.61	5.41	4.16	4.14	3.61	3.44
	037_13	7.69	22.31	19.93	17.73	16.46	15.8	15.04	14.62	13.13	13.02	12.69	12.38	12.04	11.35	10.56	11.47	11.21	10.8	10.36	10.9	10.25	9.54	9.54	9.71	9.94	9.13	8.94	8.19	8.08	8.42	7.12	6.82	6.53	5.87	4.64	4.97	4.05	3.95	4.22	2.5
	037_14	7.71	16.29	16.12	13.61	13.55	12.87	12.29	12.3	11.4	11.02	10.59	10.1	10.49	9.91	10.24	9.62	9.89	9.7	10.34	9.51	9.65	9.04	8.97	9.13	8.76	8.51	8.57	7.73	8.01	7.14	7.91	6.5	6.88	5.97	5.85	4.79	4.06	3.71	4.4	3.22
	037_15	7.75	22.06	19.71	18.22	16.74	15.69	14.98	14.26	13.15	12.95	12.42	12.24	11.84	11.72	10.67	10.95	11.16	10.71	10.16	10.24	10.12	10.75	9.74	9.88	9.03	8.77	8.92	8.43	7.9	8.16	7.91	6.89	6.82	5.98	5.16	4.92	4.02	3.56	3.87	3.34
	037_16	7.81	18.01	16.16	14.57	14.37	13.39	13.02	11.94	11.88	11.18	11.79	10.83	10.65	10.18	10.19	10	10.31	10.36	9.94	9.29	9.56	9.65	9.09	9.97	8.91	9.1	8.55	8.33	7.02	8.11	6.83	7.27	6.35	6.05	5.32	4.51	4.09	4.59	3.56	3.24
	037_17	7.86	21.92	20.1	18.51	16.88	16.54	15.02	14.03	13.6	13.16	11.99	12.07	12.29	11.52	10.86	11.22	10.68	10.88	10.43	10.31	10.41	10.46	10.26	9.4	9.37	8.98	9.26	8.55	8.34	7.65	7.75	7.23	6.58	5.66	4.95	4.83	4.56	4.22	4.44	4.39
	037_18	7.99	19.01	16.59	16.11	14.3	13.53	12.97	12.96	12.15	11.65	11.01	11.07	11.11	10.94	10.31	10.14	10.92	10.49	10.19	9.34	10.06	9.97	9.01	9.78	9.38	8.88	8.58	8.37	8.6	8.36	7.54	7.82	7.58	6.14	5.67	4.65	4.4	4.33	3.25	3.66
	037_19	8.11	17.79	17.08	15.04	14.48	13.39	13.93	12.49	12.22	12.42	11.28	11.61	10.77	10.84	10.26	10.9	10.96	10.45	10.38	10.44	10.78	9.56	9.13	9.58	9.08	8.94	9.12	8.89	8.23	7.83	7.54	7.31	7.52	6.25	5.27	4.97	5.23	5.19	4.47	4.24
	037_20	8.2	18.28	17.25	15.1	14.77	14.26	12.73	12.82	11.98	11.62	11.73	11.84	10.99	10.86	10.53	10.32	11.41	10.76	10.16	10.83	9.94	9.84	9.95	9.45	9.27	8.79	8.61	8.65	8.34	7.97	8.08	7.73	6.46	6.26	5.19	4.71	4.27	5.3	3.87	4.73
	037_21	8.42	18.12	17.3	16.18	15.14	14.6	13.37	12.93	12.9	12.2	12.26	11.93	11.84	11.49	11.25	11.69	11.52	11.45	10.17	11.02	11.33	10.54	10.59	10.19	9.52	9.74	9.45	8.46	8.8	8.49	7.78	7	7.23	5.92	5.25	4.71	3.92	4.62	3.26	3.78
	037_22	8.8	19.37	18.01	16.96	15.11	14.54	14.73	13.54	13.34	12.54	12.79	11.96	11.8	11.73	10.72	11.64	10.8	11.82	11.36	10.33	10.54	10.98	10.53	9.71	10.03	9.24	9.39	9.89	9.02	8.96	8.26	8.69	7.61	6.19	6.68	6.03	5.04	5.55	5.37	4.91
	037_23	8.99	18.04	17.3	15.86	15.98	14.54	13.63	12.84	12.85	12.42	12.72	11.93	12.11	11.3	11.07	11.8	11.49	11.32	11.24	11.07	10.39	10.02	9.82	9.87	9.94	10.9	10.05	9.23	9.34	8.49	8.28	7.66	8.55	7.39	6.49	5.72	5.7	4.55	6.07	4.54
	037_24	9.06	22.83	20.93	19.79	17.08	16.17	15.8	15.03	14.46	14.4	13.52	13.58	12.6	12.59	11.61	12.77	12.26	12.39	12.21	11.99	11.91	11.66	11.7	11.3	11.08	10.59	10.18	10.18	9.74	9.23	9.48	8.69	7.82	6.68	5.75	5.36	5.1	5.1	4.83	4.66
	037_25	9.33	24.15	21.94	19.61	18.3	17.21	16.95	15.4	15.72	14.28	14.8	13.82	13.64	13.44	12.56	13.08	13.25	12.67	12.62	13.05	12.41	12.06	12.31	11.67	11.19	10.92	10.32	10.27	10.87	8.65	8.88	8.53	7.97	7.71	6.72	6.16	4.88	4.57	4.5	3.74
	037_26	9.52	28.98	25.9	23.87	22.11	20.31	19.85	18.31	17.28	16.16	16.19	15.16	15.23	14.45	13.22	13.56	13.9	13.22	13.5	12.99	12.77	12.37	11.77	11.64	12.03	11.29	10.94	10.39	10.04	10.12	8.92	8.59	8.16	6.8	6.47	6.52	5.96	4.71	5.07	4.35
	037_27	9.56	29.13	25.38	24.06	23.04	21.34	19.16	18.71	18.01	16.41	16.15	16.05	15.16	14.78	13.84	14.78	13.77	13.48	13.82	13.07	12.94	12.55	12.42	11.78	11.16	11.22	11.2	9.97	9.86	9.92	9.58	9.16	8.16	7.01	6.13	5.63	5.88	4.91	4.93	4.51
	037_28	9.59	25.31	23.11	21.61	20	18.95	18.26	16.72	15.46	16.08	15.25	14.73	14.89	14.26	12.88	14	14.14	13.6	13.63	13.09	12.98	11.97	12.16	12.19	11.42	11.47	11.4	10.46	10.23	9.99	9.31	8.85	7.86	7.15	6.69	5.71	5.59	4.76	4.88	3.44
	037_29	9.59	26.85	24.51	22.15	21.26	19.66	19.06	17.84	16.99	16.02	15.5	15.18	14.62	14.48	13.5	13.91	14.03	13.29	13.14	12.49	12.53	12.72	12.88	11.85	11.81	11.29	10.82	10.91	10	9.57	8.88	8.63	8.29	7.32	6.36	5.53	6.27	4.99	5.32	4.5
	037_30	9.62	27.72	25.93	24.79	22.26	20.37	19.6	18.25	17.52	17.13	15.9	15.55	15.61	14.67	14.07	14.33	13.21	13.82	13.31	13.69	12.66	12.73	13.16	11.39	11	11.93	10.86	11	10.3	10.69	9.11	8.55	8.63	7.08	6.45	5.6	5.29	4.67	4.93	4.24
	037_31	9.64	24.08	21.4	19.94	18.65	17.58	16.2	15.95	15.44	14.65	14.77	14.12	13.13	13.29	12.43	13.22	12.77	12.9	12.46	12.5	11.74	12.07	11.56	11.17	11.28	11.76	10.85	10.73	9.74	9.99	9.31	9.34	8.44	7.61	7.7	6.75	5.99	5.38	5.27	4.1
	037_32	9.65	24.2	21.66	19.43	18.7	17.72	16.58	16.08	15.44	14.65	14.13	14.4	13.75	13.51	12.63	13.28	13	12.34	12.97	12.58	11.71	11.65	12	10.78	12.07	11.58	10.56	11.07	10.61	9.89	10.16	9.64	8.73	7.48	6.58	5.79	5.95	5.26	4.98	4.35
	037_33	9.78	28.56	25.89	23.97	22.55	20.99	19.83	18.9	17.92	17.45	16.6	16.32	16.06	15.27	13.76	14.66	14.37	14.29	13.69	13.03	13.36	12.93	12.7	11.77	11.89	11.7	10.56	11.15	10.63	9.8	9.33	8.75	8.34	7.54	6.47	5.7	5.59	5.03	5.54	4.72
	037_34	9.84	24.53	22.2	20.71	19.26	17.44	16.77	15.96	15.82	15.78	14.89	14.15	13.99	14.25	12.85	13.48	13.44	13.19	12.59	13.05	12.54	12.14	12.37	12.19	11.36	11.86	11.39	10.57	10.57	10.2	10.13	9.97	8.91	7.43	6.44	6.21	5.66	5.14	5.17	4.4
	037_35	9.84	24.63	22.28	20.57	19.38	18.38	17.16	16.6	15.79	14.93	15.13	14.29	13.5	14.12	12.79	13.52	13.05	12.69	12.88	12.94	12.19	12.03	11.95	11.57	11.77	11.28	10.57	10.92	10.49	9.93	10.24	8.7	8.73	8.69	7.58	5.79	6.21	5.75	5.31	4.66
	037_36	9.9	25.35	22.14	20.35	19.93	18.08	17.81	16.96	16.18	15.29	15.22	14.44	14.48	13.82	12.86	13.82	13.63	13.3	13.18	13.37	12.36	12.42	12.64	12.21	11.89	11.85	11.26	11.11	10.86	10.06	9.82	9.89	8.6	7.81	6.48	6.54	4.91	5.71	4.26	4.61
	037_37	10.04	27.23	24.74	24	21.09	20.48	19.48	17.63	17.66	16.99	16.83	16.2	15.22	14.94	14.24	13.96	14.62	14.3	14.15	14.09	13.37	12.85	12.85	12.37	12.52	11.95	11.19	11.05	10.18	10.2	9.83	9.32	8.41	7.45	7.08	5.86	6	5.55	4.88	5.32
	037_38	10.07	28.55	25.03	24.39	22.67	20.91	19.88	18.63	18.52	17.5	15.99	16.06	15.77	15.3	13.89	14.78	14.48	14.78	14.23	13.84	13.59	13.47	12.33	12.45	12.77	12.02	11.52	11.14	10.12	10.82	10.24	8.59	8.18	7.83	6.47	6.2	5.62	5.9	6.54	4.62
	037_39	10.08	24.69	22.83	21.21	18.9	18	16.95	16.47	16.15	15.13	14.73	14.65	14.79	14.12	12.88	13.77	13.38	13.55	12.82	13.06	12.8	12.43	12.96	12.3	12.56	11.35	10.61	11.09	10.48	10.7	10.35	9.42	9.05	7.81	7.41	6.51	6.1	5.67	5.07	5.33
	037_40	10.27	27.03	25.17	22.79	21.48	19.97	19.03	18.26	16.82	16.33	16.31	15.77	15.85	14.65	14.43	14.87	14.46	14.13	13.92	13.75	12.64	13.07	12.65	12.72	12.49	12.29	11.94	11.67	10.26	9.71	9.72	9.34	9.05	8.02	8.27	6.78	5.8	5.29	5.46	5.21
	037_41	10.28	30.05	26.61	25.42	23.09	21.54	20.92	19.4	18.07	17.26	16.7	16.38	16.42	15.63	14.77	15.08	14.71	15.1	14.28	13.4	13.69	12.79	13.14	12.96	12.18	12.36	11.23	11.51	10.94	10.35	10.42	9.78	9.05	7.42	7.47	6.27	5.7	6.1	4.64	4.72
	037_42	10.55	28.38	25.55	22.89	21.62	20.75	19.59	18.32	17.51	16.81	16.49	16.67	14.65	15.12	14.69	14.46	14.47	14.42	14.17	14.24	12.91	12.88	12.4	12.9	12.78	12.25	11.83	11.25	10.93	10.71	10.9	10.35	9.39	7.87	8.02	7.23	6.35	5.55	6.14	5.1
	037_43	10.58	29.49	26.37	25.41	24.43	22.68	19.95	19.95	19.13	18.25	16.99	16.93	16.87	15.64	15.96	15.58	15.8	14.87	14.34	15.11	14.41	13.89	13.31	13.1	13.08	12.83	11.69	10.95	10.87	11.5	10.66	9.46	8.92	8.32	7.36	6.52	6.33	5.34	5.31	4.93
	037_44	10.62	29.56	26.49	25.06	23.4	21.97	20.62	20	18.78	17.68	16.73	16.85	15.87	15.63	14.78	15.58	15.02	15.22	14.52	14.35	14.57	13.64	13.95	12.5	12.22	13.24	12.07	11.72	10.81	11.07	10.31	9.19	9.42	8.11	7.76	6.98	6.37	5.78	6.06	4.77
	037_45	10.73	29.71	26.08	23.58	22.37	21.77	20.6	19.42	18.23	17.78	16.88	16.7	15.82	15.48	14.9	15.59	15.44	14.62	14.92	14.14	13.86	13.8	13.94	13.22	13	12.82	12.33	11.55	11.66	11.62	11.29	10.06	8.78	8.23	7.05	6.85	6	6.06	5.13	5.21
	037_46	10.81	28.02	26.19	23.79	22.53	21.14	19.83	18.99	18.15	17.72	17.2	17.2	15.85	15.81	14.64	15.43	15.65	14.6	14.85	13.86	13.82	14.05	13.77	13.88	13.09	12.7	12.29	11.71	11.17	11.52	10.94	9.74	9.62	8.07	7.72	7.38	6.63	5.59	6.19	4.07
	037_47	11.06	28.78	26.53	24.66	22.19	21.55	20.68	18.69	18.46	17.82	17.28	16.13	16.71	16.01	14.88	15.85	15.18	14.99	15.3	15.18	13.85	13.83	13.73	13.47	13.42	12.99	12.44	12.33	11.74	11.61	10.84	10.54	9.47	8.82	7.85	7.59	6.55	6.15	5.37	5.48
	037_48	11.16	29.16	26.58	24.32	22.86	21.66	19.57	18.91	18.63	17.49	17.32	17.19	16.47	15.78	14.55	15.89	15.08	15.04	14.99	14.87	13.86	13.87	14.02	12.88	13.29	12.59	11.96	12.6	11.73	11.74	10.81	10.06	10.29	8.85	8.05	7.5	7.06	6.36	7.01	5.64
	037_49	11.31	29.69	27	25.87	24.69	22.7	20.86	20.21	19.87	18.94	17.7	17.48	17.76	16.86	15.78	15.86	15.87	16.25	15.41	15.8	14.8	14.49	14.79	14.25	13.45	14	12.92	13.16	11.65	11.62	10.73	10.36	9.92	8.67	7.71	7.07	6.15	7.01	5.68	5.62
	037_50	11.46	31.98	28	26.8	24.95	23.58	21.81	21.83	20.75	19.31	18.71	18.08	17.88	17.42	16.11	16.83	16.09	16.23	15.94	15.88	15.69	14.31	15.22	14.13	13.87	13.86	13.38	12.84	12.37	12.14	11.41	10.55	9.99	8.3	7.54	6.91	6.33	6.18	6.11	5.46
038	038_01	9.5	17.19	16.21	14.99	14.22	13.95	13.45	13.29	13.52	13.38	12.74	12.85	13.26	12.93	12.72	12.59	12.58	12.58	12.51	12.92	12.27	11.99	11.7	11.96	10.86	11.38	10.73	10.99	8.93	9.56	7.92	7.79	8.14	7.06	5.88	5.01	4.63	4.03	4.06	3.24
	038_02	9.71	16.1	15.73	15.17	14.29	13.83	13.97	13.09	13.69	12.35	13.1	12.72	12.82	12.65	12.35	12	12.77	11.95	12.97	11.89	12.07	12.19	12.83	11.98	11.04	11.09	9.87	11.02	10.15	9.3	9.4	9.65	7.99	6.78	6.44	5.87	4.71	3.56	4.33	4.13
	038_03	9.96	15.88	16.14	15.07	14.67	14.12	13.96	13.55	13.55	13.51	12.64	13.36	13.08	13.31	12.58	13.27	13.2	12.95	13.1	12.61	12.37	12.92	12.81	12.53	11.33	11.33	10.8	10.86	10.2	9.58	8.34	9.16	8.32	7.37	6.96	5.73	5.4	4.63	3.57	4.21
	038_04	10	16.97	16.34	14.47	15.01	14.25	14	13.29	14.17	13.14	13.02	13.39	13.42	13.96	12.52	12.98	13.56	12.59	12.75	12.55	11.8	12.72	12.05	12.21	11.71	11.87	11.07	10.83	9.51	10.73	9.28	9.67	8.67	6.88	6.39	6.68	5.24	4.97	3.38	2.38
	038_05	11.07	18.49	18.37	17.11	16.64	15.88	15.94	15.23	15.69	15.21	15.29	15.02	14.91	15.22	14.16	15.59	14.62	14.38	14.39	14.58	14.6	14.32	14.07	13.32	13.04	13.03	13.08	12.13	11.95	11.07	10.83	10.26	8.3	7.95	7	5.01	5.01	3.69	3.38	4.1
039	039_01	3.76	3.3	3.11	3.53	3.31	3.51	2.8	3.52	3.52	3.73	3.27	3.58	3.47	3.23	3	3.33	3.42	3.13	3.54	3.91	3.78	4.12	3.58	3.42	3.56	3.62	3.55	4.22	4.75	4.29	4.04	4.9	3.9	3.58	4.14	4.39	3.56	2.97	5.16	2.6
	039_02	7.74	9.04	8.55	8.59	8.99	9.01	8.95	8.48	8.81	7.86	8.73	8.41	8.27	7.87	8.24	7.78	8.05	8.28	7.62	7.33	7.54	7.76	7.86	8.27	8.13	8.91	6.9	6.87	8.93	7.99	9.12	9.79	7.8	9.16	7.9	7.51	6.27	5.76	6.45	4.93
	039_03	10.34	12.17	11.06	10.94	10.51	10.72	10.34	10.62	10.97	9.88	10.11	9.61	10.84	10.11	9.68	10.32	10.3	10.05	10.57	10.04	10.29	10.33	9.79	9.9	9.72	11.99	11.06	11.79	10.73	10.11	11.86	9.09	11.52	9.89	10.02	10.75	7.8	12.08	9.25	7.79
	039_04	17.34	18.94	17.61	17.79	16.77	17.33	16.93	17.45	16.89	16.88	17.57	17.19	17.59	17.48	16.23	16.91	16.64	18.07	15.99	16.35	16.1	17.23	16.22	17.31	16.89	16.6	16.96	17.09	18.47	18.45	19.6	25.18	20.34	17.26	18.01	17.34	17.29	19.15	17.2	13.77
	039_05	19.25	20.43	19.82	20.86	20.25	19.91	17.99	20.35	19.34	18.82	19.21	18.71	18.74	18.77	18.78	18.07	18.34	17.89	18.76	18.44	18.54	18.83	19.35	18.97	19.48	19.16	19.42	19.4	18.99	19.45	18.5	18.88	17.46	19.89	19.3	19.88	21.52	23.79	18.49	17.14
040	040_01	9.07	15.38	14.24	13.04	12.51	12.29	12.25	11.41	10.98	11.19	11.88	11.32	11.15	11.44	10.16	11.4	11.23	11.36	11.34	11.43	10.99	10.6	10.81	9.94	10.64	10.14	9.92	9.8	10.13	9.63	9.46	8.21	7.66	6.88	6.41	5.49	5.1	5.3	4.87	5.45
	040_02	12.02	17.53	15.95	16.06	14.82	14.81	13.99	14.07	14	13.97	14.15	14.17	13.8	13.8	13.42	14.38	14.13	13.59	14.2	14.76	14.41	13.3	13.7	13.15	13.25	13.25	13.8	12.94	13.16	12.3	12.16	11.42	10.58	11.15	9.51	8.96	8.1	7.57	7.53	6.27
	040_03	13.16	19.16	17.54	16.7	15.37	15.67	15.46	14.98	14.99	14.87	14.41	14.67	14.64	15.38	14.57	14.83	15.1	14.54	14.9	15.42	15.06	14.09	15.18	14.8	14.98	13.85	14.42	14.9	13.85	12.94	13.71	12.71	12.8	10.71	10.75	10.45	10.2	8.33	7.16	9.76
	040_04	32.14	30.41	28.5	28.15	27.14	29.09	27.9	28.47	29	27.62	28.03	28.89	30.11	31.36	30.15	31.54	31.96	32.36	33.68	33.85	33.42	32.37	33.99	34.22	34.36	34.34	36.17	35.13	34.71	34.81	32.7	34.06	33.18	28.92	31.61	30.92	28.36	32.46	27.46	21.79
	040_05	35.22	32.57	30.85	30.9	29.81	31.3	31.48	30.54	31.77	31.76	32.47	32.84	32.53	33.7	33.44	34.51	34.37	35.51	35.79	37.67	36.81	35.97	36.32	36.73	36.93	36.45	39.31	38.66	38.08	36.92	38.04	36.33	36.1	32.55	34.68	33.19	30.76	32.21	28.37	33.3
041	041_01	9.57	14.24	13.47	13.57	12.21	12.05	12.27	11.86	11.5	11.94	11.66	11.41	11.27	11.26	11.06	11.66	11.67	11.48	11.51	11.53	11.17	11.63	11.34	11.43	11.29	11.38	10.84	10.08	9.87	9.16	9.26	10.67	8.08	8.3	8.25	6.87	5.8	5.22	5.26	4.51
	041_02	10.21	16.43	14.77	13.92	13.26	12.67	12.54	12.21	12.85	11.76	11.9	12.48	11.88	11.52	11.53	12.23	11.45	11.7	12.02	12.27	11.73	12.08	11.61	11.82	11.63	10.96	10.74	11.19	11.33	11.16	9.48	8	8.14	9.24	8.49	7.36	8.05	6.85	6.08	4.83
	041_03	10.65	16.33	15.16	14.38	13.7	12.71	13.23	12.99	12.59	12.88	12.65	12.05	12.67	12.69	12.25	12.5	12.7	12.88	12.91	12.8	12.77	12.77	12.14	12.38	12.65	12.16	12.33	11.6	10.38	9.34	9.62	13.6	9.2	9.1	9.41	7.99	6.47	7	6.49	5.69
	041_04	12.82	18.84	17.88	17.46	16.6	15.86	16.03	15.71	15.63	15.29	15.16	15.29	14.82	14.97	14.96	16.28	14.98	15.35	15.11	15.28	15.66	14.87	15.16	15	14.81	14.73	13.86	13.19	12.26	12.96	11.72	13.71	13.07	10.43	10.42	9.87	9.48	8.07	7.41	7.6
	041_05	13.52	18.88	18.17	16.92	15.84	16.57	16.01	15.05	15.07	15.72	15.5	14.69	15.65	15.53	14.9	15.55	15.71	15.43	15.6	15.78	16.36	16.03	15.6	15	16.4	14.9	14.97	14.35	13.8	13.86	13.37	12.85	12.34	12.51	11.02	10.61	9.87	9.39	7.35	8.71
	041_06	13.85	18.52	17.91	16.6	17.02	15.85	16.18	16.14	16.24	15.41	15.59	16.41	15.87	15.4	15.63	15.88	16.23	15.91	16.44	16.01	15.91	16.57	16.02	16.67	16.07	14.75	15.45	14.09	14.66	12.88	13.05	14.43	11.28	13.43	12.22	10.69	10.2	9.53	7.79	9.12
	041_07	14.26	19.17	18.06	16.81	17.2	16.29	16.65	16.59	16.72	16.1	15.94	16.08	16.2	16.36	16.53	16.7	16.52	15.92	16.81	15.6	16.73	17.18	16.38	15.86	16.09	16.48	16.1	15.47	15.67	14.07	14.42	12.97	12.75	12.63	11.46	10.11	10.72	10.27	9.28	7.94
	041_08	14.6	18.48	17.5	16.62	16.42	15.43	15.21	15.14	15.27	15	15.16	15.7	15.48	15.5	15.63	16.11	15.4	15.79	16.08	15.67	15.71	16.71	16.7	16.18	17.32	17.18	15.79	16.45	14.76	14.71	14.83	17.37	15.25	13.22	11.93	11.97	12.07	11.48	10	10.11
	041_09	14.73	19.59	17.55	17.45	16.97	16.15	16.61	16.61	15.78	15.49	16.26	16.01	15.78	16.33	16.13	16.73	16.42	16.93	16.77	16.9	16.91	17.49	17.22	16.1	16.95	16.29	15.74	15.68	15.32	13.83	15.03	16.95	13.57	12.57	13.46	11.46	11.39	10.79	10.19	10.02
	041_10	14.99	21.17	19.15	19.01	18.02	17.31	17.26	17.17	16.75	16.84	16.26	17.39	17.24	16.82	16.59	17.42	16.76	17.25	17.15	17.15	17.64	17.65	17.53	16.98	18.62	16.75	16.47	15.38	15.25	16.09	14.58	16.06	14.97	13	12.95	10.77	11.97	10.3	8.88	8.34
	041_11	15.08	21.15	18.81	18.71	18.24	17.31	17.14	17	17.09	17.01	16.64	16.31	16.89	16.34	16.64	16.58	16.64	16.38	16.61	16.87	16.05	17.03	16.65	16.41	16.52	16.61	16.96	15.71	16.42	15.08	15.32	12.13	14.63	13.09	13.55	12.5	11.24	12.34	11.69	8.84
	041_12	15.94	21.39	19.66	18.86	17.57	18.25	17.53	17.08	17.4	17.29	17.65	17.93	17.26	17.07	17.73	18.5	18.33	18.28	18.42	17.38	18.81	17.79	18.62	18.52	19.36	17.79	18.13	18.06	16.29	16.7	15.4	15.42	15.06	14.65	12.87	13.94	12.64	10.53	9.52	8.43
	041_13	16.67	21.42	19.81	18.95	18.26	17.36	18.08	17.7	18.03	17.95	18.2	18.28	18.09	17.73	18.17	18.42	18.59	18.03	18.86	19.35	18.83	18.52	19.06	18.51	18.4	18.71	18.15	18.47	17.17	17.69	15.39	16	16.11	14.81	13.75	12.84	13.76	12.63	12.63	12.59
	041_14	17.13	20.41	19.66	18.89	19.06	18.06	17.84	18.2	17.9	17.74	17.87	18.12	18.74	18.59	19.06	19.72	18.97	19.52	19.39	19.46	19.86	19.68	20.29	19.71	19.86	19.17	18.54	18.52	18.26	16.61	17.85	19.88	18.75	15.49	13.35	15.01	10.93	12.4	12.08	10.83
	041_15	17.2	19.57	19.5	18.12	19.27	17.37	18.14	18.1	17.47	18.13	18.47	18.11	18.73	18.1	18	18.91	18.91	18.42	19.41	19.55	19.57	19.48	20.4	18.73	18.78	19.77	18.25	19.36	18.26	17.24	17.4	17.36	16.92	15.46	15.49	13.32	13.67	12.57	12.66	12.46
	041_16	17.49	22.8	20.91	21.05	20.01	19.85	19.08	19.23	18.77	18.74	19.26	18.52	18.54	19.05	18.93	19.64	19.91	19.53	19.85	19.29	20.22	19.77	19.74	20.62	19.98	18.85	19.22	19.2	17.33	17.13	16.81	16.92	14.63	15.69	16.27	14.38	13.75	13.74	12.08	12.61
	041_17	17.93	21.05	20.56	20.6	19.61	19.17	19.23	19.15	19.28	19.01	18.68	19.2	19.61	19.51	19.29	19.67	20.32	19.94	20.51	20.74	20.67	20.48	19.66	21.41	20.21	20.38	19.77	19.27	18.69	18.71	17.93	19.06	16.47	16.58	16.29	13.87	13.36	12.82	12.4	11.86
	041_18	18.98	22.61	21.23	19.89	20.23	20.32	19.23	18.9	19.3	18.96	19.06	19.46	19.28	19.68	20.11	20.57	20.77	21.11	20.66	20.84	21.56	21.99	21.17	20.69	20.55	20.04	20.48	20.6	20.47	19.62	18	19.82	18.99	17.08	17.35	17.24	14.64	15.09	15.27	13.54
	041_19	19.32	23.27	22.47	21.55	21.08	21.33	21.25	21.27	20.66	21.66	20.13	21.37	21.31	21.53	21.23	21.68	22.56	22.37	21.38	22.5	22.53	21.97	22.72	22.89	21.92	21.54	21.64	21.18	19.61	19.69	20.04	20.77	18.71	17.34	15.83	15.04	15.63	14.02	11.37	12.05
042	042_01	9.11	17.31	15.79	16.59	13.71	15.65	17.31	16.86	13.73	13.98	12.53	14.72	12.96	15.12	12.94	13.6	11.28	13.83	10.14	13.2	11.74	13.05	9.99	12.55	11.47	7.68	10	9.28	10.87	8.46	4.73	7.27	9.82	9.13	5.07	4.72	11.54	1.49	2.56	5.49
	042_02	11.35	19.91	23.21	18.99	20.21	21.06	18.15	17.05	15.97	16.27	14.26	18.1	14.27	15.54	14.31	16.78	13.67	14.97	13.04	16.67	14.59	12.77	12.82	14	14.22	12.7	13.68	9.07	12.47	8.71	8.88	3.64	12.88	9.13	7.25	8.02	7.05	10.45	6.84	6.59
	042_03	13	22.59	20.33	22.07	22.76	18.97	22.08	19.75	20.45	19.29	16.89	16.46	17.61	17.23	18.04	18.82	16.86	13.72	14.49	18.08	14.34	16.07	13.23	15.3	14.68	11.44	16.49	15.19	15.12	8.71	15.38	12.73	10.43	10.87	6.88	8.96	11.54	9.7	7.69	8.79
	042_04	17.44	30.19	26.7	28.4	25.13	26.66	25.82	25.15	27.85	23.86	19.98	24.34	21.46	26.96	21.18	25.28	23.12	19.5	24.16	24.62	23.24	23.49	19.16	19.77	18.2	18.5	15.09	15.82	16.45	16.42	15.68	14.55	12.27	18.7	13.77	16.98	9.62	8.96	13.68	10.99
	042_05	25.35	35.18	30.45	31.74	31.11	31.59	31.71	34.58	33.2	32.45	31.79	33.43	33.3	31.39	35.69	35.6	32.23	32.99	33.82	33.2	30.53	37.22	33.33	27.99	27.52	26.65	28.77	28.69	27.85	26.12	21.3	16.36	18.4	18.7	21.01	16.98	15.38	21.64	14.53	14.29
	042_06	29.75	40.09	39.35	34.9	34.88	37.19	36.01	37.86	36.41	33.45	31.6	36.4	34.21	36.36	38.92	32.42	36.9	32.08	35.14	38.2	33.5	33.24	27.26	30.16	33.48	28.99	30.87	31.22	35.01	29.1	24.55	27.27	33.13	25.22	26.45	27.83	25.64	20.15	30.77	17.58
043	043_01	33.22	45.01	41.67	39.96	38.23	37.49	37.05	35.64	36.24	36.19	34.94	36	35.43	35.89	34.46	36.94	37.32	37.15	36.58	36.08	36.94	35.7	36.04	36.63	37.14	35.52	35.05	35.39	35.39	35.1	32.61	32.97	32.14	29.32	30.92	28.49	23.83	26.34	26.68	24.61
	043_02	33.56	43.66	40.95	40.46	38.33	37.87	37.49	37.04	35.93	35.67	35.67	35.27	35.71	36.12	34.46	36.11	36.87	37.5	37.05	36.95	36.84	35.83	35.24	36.44	37.22	36.17	35.72	35.12	35.76	34.86	33.16	33.08	31.77	31.75	30.32	28.9	27.48	29.06	28.55	22.98
	043_03	33.83	44.23	43.08	40.04	39.31	39.52	36.69	36.58	36.69	36.16	36.59	36.81	35.55	36.63	34.08	36.32	36.92	37.65	37.15	36.86	36.44	36.9	36.3	36.37	36.39	36.07	35.28	34.92	35.02	35.6	33.79	34.75	34.05	29.93	31.57	28.45	27.72	27.85	26.59	24.7
	043_04	34.77	44.15	42.02	41.09	40.26	38.37	38.09	38.17	37.01	36.94	37.09	38.59	36.81	37.17	35.71	37.74	37.78	38.14	38.03	38.24	38.38	37.75	36.69	37.91	37.26	37.59	37.31	35.95	36.1	36.01	35.02	35.2	32.78	31.1	33.01	31.35	25.33	29.06	28.89	26.77
	043_05	34.79	46.02	41.81	41.7	39.22	38.71	38.01	38.42	37.93	37.39	37.61	37.29	37.5	38.95	36.3	38.5	37.68	38.85	38.34	37.16	38.76	37.69	37.29	38.37	38.16	37.66	37	36.59	37.17	36.23	34.56	34.06	34.28	31.7	31.03	29.7	25.75	29.78	28.72	24.27
	043_06	35.43	45.35	43.75	41.52	40.89	39.23	39.4	38.92	37.27	38.26	38.25	37.94	37.77	37.45	37.65	39.08	38.72	38.24	38.45	39.15	38.32	37.99	37.72	39.67	38.43	37.55	37.06	38.13	36.3	37.37	35.28	35.1	34.39	31.02	34.63	30.3	28.85	28.13	29.91	25.39
	043_07	35.79	46.18	44.21	41.79	41.47	40.46	39.06	39.37	37.91	38.33	38.93	38.67	38.12	38.96	37.66	38.59	39.94	39.91	40.02	38.85	39.77	38.7	38.52	37	39.53	37.4	38.97	36.51	36.59	37.24	35.94	34.12	35.53	32.62	33.14	29.47	27.6	30.71	31.86	27.8
	043_08	36.37	46.6	44.96	42.53	41.3	40.32	39.42	39.3	38.6	38.69	38.61	38.91	38.59	39.57	37.81	40.54	40.12	39.39	39.71	40.35	38.42	38.97	39.33	39.36	40.32	39.24	38.42	37.75	37.56	37.73	37.47	37.13	35.8	31.58	34.03	28.98	27.42	32.43	32.8	25.13
	043_09	36.5	47.15	45.06	42.72	41.84	41.52	41.19	39.87	38.38	39.41	38.21	39.26	39.46	39.89	39.45	39.24	40.88	40.28	40.41	39.35	40.92	39.18	39.09	39.44	39.34	39.23	39.83	37.39	39.37	38.86	35.26	36.46	34.84	34.54	33.4	31.05	28.14	29.85	28.38	26.68
	043_10	36.74	45.48	44.38	41.37	41.71	40.3	39.14	39.35	38.43	38.41	39.02	39.36	38.42	38.73	37.36	39.68	39.66	40.59	40.07	39.94	40.02	39.82	38.9	40.33	40.46	39.59	39.5	37.52	38.5	36.43	36.66	36.23	35.54	34.13	35.26	32.86	29.99	29.42	31.61	27.28
044	044_01	35.94	25.35	25.12	24.68	24.4	24.71	26.62	26.66	26.21	25.84	27.4	27.46	27.96	29.12	28.95	29.24	28.41	30.87	31.32	32.05	33.67	32.77	33.87	34.44	34.71	36.77	38.09	37.93	38.38	41.92	38.92	90.44	55.79	47.85	40.39	40.42	40.06	39.88	39.25	36.95
	044_02	39.82	28.29	28.52	27.19	27.52	27.57	29.72	30.09	29.57	30.33	31.07	30.54	31.56	32.05	32.57	34.43	32.88	34.39	34.87	36.08	37.51	37.72	37.3	37.71	39.77	41	41.07	41.34	39.7	44.06	42.47	122.34	69.4	52.95	44.86	44.45	45.08	39.56	40.36	47.18
	044_03	44.37	32.45	31.59	32.69	32.17	33.06	34.7	34.26	35.01	36.01	35.13	35.22	36.65	37.19	37.38	37.54	37.5	39.54	41.58	40.85	42.07	43.15	42.77	44.38	43.72	46.38	44.99	47.18	48.42	48.58	47.46	123.42	68.53	52.95	47.59	46.99	47.12	48.06	45.82	46.88
	044_04	68.47	52.16	51.06	51.23	50.28	52.82	54	54.69	53.55	56.95	55.81	56.29	56.31	57.8	60.14	61.37	60.37	62.47	63.53	62.57	64.54	65.37	65.75	66.76	68.03	70.12	69	73.2	70.45	73.64	73.21	136.17	92.53	84.49	76.83	74.8	69.98	73.66	70.68	76.18
	044_05	71.9	56.97	57.28	57.26	55.7	56.56	59.06	58.02	58.56	59.79	62.13	61.45	63.21	64.18	64.49	66.26	64.54	65.93	67.78	68.47	70.34	69.32	69.49	71.34	71.56	74.21	74.44	76.16	75.43	79.71	75.57	174.47	98.68	82.17	72.51	78.84	75.37	80.17	66.33	74.2
045	045_01	61.95	62.17	61.95	59.53	60.38	60.36	60.19	60.11	59.91	62.73	63.02	62.65	63.92	63.31	63.66	64.34	66.49	65.46	63.08	65.15	65.57	65.42	64.74	64.87	63.71	68.48	64.47	67.64	66.62	64.22	60.07	63.14	60.2	60.1	56.25	58.22	55.92	53.55	48.3	50.54
	045_02	68.23	65.08	64.76	63.49	62.84	63.81	63.64	64.55	63.97	65.1	65.65	65.7	67.34	66.43	67.88	68.7	68.88	69.86	69.24	69.76	68.86	71.46	69.79	70.1	69.77	72.17	70.43	72.95	71.46	71.43	71.66	67.95	65.69	66.41	65.99	68.8	67.32	63.32	59.8	61.92
	045_03	72.58	69.59	67.87	66.33	66.49	67.43	66.4	67.1	68.82	67.97	68.61	69.37	71.78	70.91	70.39	71.52	73.63	72.34	72.57	72.19	74.27	74.97	74.08	73.18	75.59	74.89	75.14	74.06	76.69	75.01	74.62	74.21	72.72	74.35	73.32	73.45	67.84	64.79	69	62.51
	045_04	77.76	69.16	70.02	66.75	68.22	68.32	68.75	68.66	68.49	69.26	70.32	71.94	72.46	71.67	73.06	73.9	75.17	74.82	74.3	77.12	74.71	76.56	77.5	78.2	77.64	83.13	80.69	82.19	81.18	82.84	78.46	79.34	79.57	76.73	74.83	80.34	83.62	79.08	87.62	73.41
	045_05	78.2	73.35	71.78	70.62	70.55	69.42	70.76	70.96	70.78	73.09	71.52	72.64	74.36	74.02	76.4	76.06	77.66	76.74	74.71	78.16	78.36	79.56	78.39	79.66	81.06	81.39	77.97	85.01	79.24	82.41	80.29	78.06	79.11	78.33	79.47	80.88	73.84	76.59	78.86	73.29
046	046_01	68.49	57.5	55.41	55.79	54.19	55.03	56.28	56.95	55.99	58.19	58.19	59.69	60.61	61.26	60.48	62.82	65.75	64.64	64.84	64.27	67.01	67.1	67.02	67.58	67.52	69.52	71.19	72.47	69.04	71.24	73.88	71.6	73.44	72.25	70.69	67.39	73.7	68.01	72.69	75.85
	046_02	68.99	56.16	54.82	53.75	54.37	55.32	57.6	56.54	57.29	58.2	58.32	59.37	60.23	61.26	61.63	64.72	62.96	64.08	64.85	66.08	66.94	68.24	68.84	68.55	69.91	70.75	72.76	73.36	68.9	70.42	73.94	75.42	73.34	72.84	71.97	70.52	76.64	68.61	67.01	69.05
	046_03	71.64	61.8	59.33	59.64	58.44	59.56	58.11	61.27	61.02	62.55	62.35	61.9	64.11	64.02	64.95	66.47	67.17	68.21	67.9	67.68	68.58	69.47	69.74	70.87	71.6	70.92	71.87	72.67	72.27	75.92	77.75	72.64	75.17	73.25	71.92	77.68	79.67	73.57	87.68	74.72
	046_04	72.7	58.76	58.98	59.66	60.55	61.13	61.49	62.99	61.9	63.61	63.11	63.79	65.91	67.07	67.48	67.23	67.98	69.74	69.54	68.95	69.36	72.16	72.23	73.45	74.27	71.56	73.16	72.6	73.42	73.36	75.34	76.5	78.5	76.41	75.04	74.36	77.18	79.75	75.31	74.02
	046_05	72.91	59.91	58.89	59.75	59.66	60.33	61.24	61.51	61.22	63.65	62.63	64.29	65.22	65.02	66.57	66.74	67.92	68.65	69.9	70.56	69.93	71.36	70.52	73.71	71.85	73.29	72.53	71.38	75.76	75.17	78.45	76.19	75.94	77.52	78.91	75.56	76.9	76.64	77.62	75.93
	046_06	73.42	61.65	60.64	60.68	61.28	60.44	61.23	63.74	63.06	65.74	64.91	64.71	66.88	66.83	67.82	69.24	69.07	70.09	69.44	69.57	70.07	73.67	70.77	72.86	74.65	74.66	74.56	76.41	74.78	76.77	75.87	77.09	77.25	75.24	73.36	75.17	81.54	74.61	81.78	75.54
	046_07	73.61	60.78	59.65	60.39	58.99	58.92	62.22	59.62	61.23	62.58	63.15	64.81	64.76	65.28	68.03	70.25	68.36	67.91	68.88	70.93	71.63	71.97	72.56	72.86	73.29	74.1	75.18	77.06	74.6	74.95	78.61	77.89	78.24	79.62	79.47	74.99	77.83	79.54	72.78	72.55
	046_08	73.83	61.09	60.42	60.07	60.16	60.15	60.52	62.1	61.66	62.48	63.85	63.47	65.72	65.37	67.13	67.33	64.99	69.27	69.77	69.86	68.92	73.09	70.91	72.51	73.75	75.12	76.32	76.35	75.57	76.14	80	78.65	77.84	79.61	79.58	75.44	77.11	77.02	78.42	73.51
	046_09	73.83	59.06	60.78	61.19	60.27	61.83	61.19	65.57	62.98	64.36	64.47	64.68	67.55	66.34	66.37	67.37	67.9	69.32	70.28	69.43	71.12	73.32	72.18	75.25	74.34	72.98	75.23	74.19	73.53	75.16	76.85	77.31	79.49	77.83	78.1	75.31	79.48	77.26	78.42	77.74
	046_10	74.07	60.25	59.85	59.35	58.68	59.84	61.15	61.75	60.84	63.43	62.71	63.98	66.08	66.61	67.34	67.9	68.3	68.83	69.34	70.8	70.55	72.67	73.04	73.82	74.51	76.43	78.03	78.92	77.27	74.72	78.4	79.01	80.24	79.28	77.65	76.74	75.66	77.27	70.74	73.48
	046_11	74.28	61.38	60.31	59.42	59.27	59.35	61.42	61.32	62.05	64.12	63.23	64.56	66	65.55	66.15	67.59	67.95	69.75	70.37	70.06	71.48	73.05	72.96	71.53	74.9	76.15	75.93	76.81	76.26	77.03	77.1	77.89	80.21	80.88	79.51	74.38	80.47	77.95	74.28	78.33
	046_12	74.31	61.91	61.08	59.43	59.58	61.57	59.52	64.01	61.93	64.84	64.48	62.94	65.36	68.1	65.84	66.82	68.91	70.05	69.46	70.02	70.68	73.49	71.37	73.04	73.65	74.55	75.54	76.45	76.65	77.52	78.53	77.76	77.45	79.57	78.65	79.33	76.65	76.83	88.72	75.33
	046_13	74.74	65.18	61.84	61.08	62.8	61.11	62.83	62.72	62.93	63.99	63.81	64.74	66.05	69.08	68.14	69.37	70.98	70.93	72.37	71.75	71.04	72.71	74.43	75.23	73.78	77.74	79.4	77.81	75.39	76.67	80.28	79.67	80.57	80.33	78.43	73.63	77.61	76.1	74.47	70.49
	046_14	74.83	65.35	62.23	61.75	61.19	63.37	62.41	64.82	62.57	65.86	66.07	66.34	66.89	67.13	69.36	68.84	69.45	71.61	70.77	70.91	71.55	74.03	72.61	74.72	75.31	74.96	74.65	76.87	78.33	79.51	77.56	79.62	79.68	79.33	76.79	76.41	84.02	73.26	80.13	73.71
	046_15	74.96	64	61.02	60.7	60.15	62.92	60.31	64.66	63.55	64.54	65.16	63.79	65.1	68.46	66.89	67.71	69.94	70.73	69.89	72.8	72.1	72.51	71.45	73.64	75.44	75.01	75.4	74.29	75.69	77.42	79.57	76.94	78.12	78.82	77.93	82.75	84.18	80.72	91.31	75.03
	046_16	75.14	61.51	61.79	63.2	62.37	63.24	63.24	64.3	64.66	65.16	65.25	67.29	66.99	68.31	67.66	69.29	68.74	72.76	71.55	73.16	74.35	71.51	75.25	75.11	75.51	77.86	79.67	76.04	75.14	79.44	78.03	78.1	75.92	77.51	77.9	82.83	75.96	77.07	74.52	78.13
	046_17	75.48	60.78	60.78	62.49	63.21	62.52	63.25	63.76	63.1	65.44	67.87	66.84	68.71	68.92	69.33	69.86	70.94	72.52	72.03	72	73.17	74.27	74.76	73.77	75.86	73.96	74.11	75.96	76.76	75.06	77.91	82.13	81.6	76.51	77.06	79.71	73.91	83.76	75.03	85.1
	046_18	75.65	64.18	62.34	63.35	61.66	61.67	64.41	64.01	64.66	65.97	64.66	67.2	69.12	69.7	69.81	71.5	70.19	72.19	72.61	71.47	73.53	74.57	74.45	74.79	75.86	76.67	79.15	79.18	77.01	78.73	79.45	81.47	80.23	77.72	80.01	78.42	80.32	78.88	73.44	71.21
	046_19	75.72	66.8	65.03	64.76	65.96	64.28	66.39	66.49	67.73	67.14	66.74	69.11	70.11	70.63	69.71	71.49	73.2	73.07	73.06	76.47	74.23	75.93	75.21	73.6	77.5	76.33	75.26	79.35	77.34	76.36	78.48	76.12	81.5	76.89	81.43	77.32	74.8	75.31	78.2	75.67
	046_20	75.97	64.83	62.81	61.16	61.08	62.38	62.69	64.94	63.62	66.14	66.01	65.54	67.4	68.8	68.17	70.31	70.43	72.93	71.47	73.97	74.19	74.1	72.31	74.33	75.12	76.28	76.99	77.87	78.6	81.29	80.74	79.66	78.63	80.64	77.49	80.61	84.8	78.34	86.34	74.32
	046_21	76.18	61.96	63.09	64.23	63.42	64.52	65.41	67.78	65.58	67.14	66.78	68.08	69.37	69.05	69.02	69.91	69.34	73.1	72.18	72.55	72.37	74.51	73.33	76.84	75.07	75.37	79.39	77.28	79.78	77.63	77.72	80.77	80.7	79.33	82	77.6	77.46	79.6	82.77	78.65
	046_22	76.64	61.46	61	59.99	61.34	61.76	61.58	63.14	62.73	64.07	65.75	65.87	67.5	68.42	69.43	70.11	70.2	72.93	71.09	73.01	73.02	72.48	74.39	73.1	77.25	78.47	76.88	76.43	80.16	77.11	81.19	86.09	82.94	77.48	80.9	82.79	79.87	75.38	75.92	84.42
	046_23	76.79	66.08	63.84	64.38	64.82	63.3	64.99	65.98	67.26	67.4	67.14	67.15	69.32	69.41	70.29	71.63	70.89	72.59	71.71	73.72	74.71	75.69	74.75	74.85	78.77	75.31	76.56	80.87	80.89	75.95	80.36	81.88	82.19	80.29	82.36	77.94	78.68	81.01	77.68	79.11
	046_24	77	67.25	67.74	65.81	66.85	66.72	68.07	67.87	68.88	70.55	69	69.95	72.16	72.05	70.6	71.98	73.73	75.07	72.88	76.74	75.54	76.51	76.63	77.19	78.58	77.04	77.68	77.88	78.65	76.84	80.43	80.2	80.5	77.73	80.86	78.77	75.68	82.56	79.92	77.15
	046_25	77	67.25	67.74	65.81	66.85	66.72	68.07	67.87	68.88	70.55	69	69.95	72.16	72.05	70.6	71.98	73.73	75.07	72.88	76.74	75.54	76.51	76.63	77.19	78.58	77.04	77.68	77.88	78.65	76.84	80.43	80.2	80.5	77.73	80.86	78.77	75.68	82.56	79.92	77.15
	046_26	77.01	64.32	64.93	64.46	63.72	65.36	64.06	67.4	66.5	68.63	69.9	67.26	68.47	69.49	71.17	71.89	72.7	73.02	73.3	73.21	73.16	74.55	74.83	74.82	76.71	78.53	76.83	77.56	79	81.07	80.02	79.94	81.75	80.3	82.77	79.83	85.73	75.56	84.99	78.48
	046_27	77.03	63.43	62.1	62.59	62.4	63.34	64.29	65.31	64.72	65.17	68.98	66.07	68.33	69.41	70.85	70.18	72.8	73.17	73.69	73.58	72.48	76.05	75.87	75.48	78.43	76.01	77.52	77.23	80.41	79.16	83.6	84.58	82.44	78.56	80.99	77.83	81.57	77.53	73.8	80.41
	046_28	77.1	66.5	65.9	66.35	65.83	66.94	66.95	67.76	68.28	69.36	69.34	70.1	71.73	71.27	70.28	72.43	73.6	73.79	73.39	75.63	75.53	75.43	75.72	75.74	78.52	74.98	76.66	78.05	78.96	79.21	80.52	79.63	79.95	78.38	83.19	80.42	76.23	84.79	76.39	83.84
	046_29	77.22	64.72	63.43	65.23	64.78	64.24	66.19	65.36	66.45	66.02	66.66	68.65	71.21	69.16	69.63	70.45	72.44	73.87	73.3	73.64	76.68	75.1	75.71	75.85	77.33	79.37	76.1	78.65	79.74	78.4	81.6	81.9	81.27	78.53	82.82	79.98	81.71	82.89	82.07	76.78
	046_30	77.31	63.41	62.8	63.72	64.54	66.03	66.06	67.68	68.2	69.56	69.47	68.69	70.88	68.59	72.04	70.37	71.86	73.79	74.12	73.11	72.5	75.86	74.56	78.36	77.8	77.12	79.13	78.18	78.49	78.89	84.15	81.72	80.91	78.52	80.74	82.87	83.25	81.85	78.95	76.73
	046_31	77.36	67.01	66.28	64.28	63.91	64.2	64.58	68.24	66.57	67.61	67.82	67.85	67.98	70.88	69.98	71.83	71.86	73.75	75.08	74.01	73.29	74.4	75.07	75.66	79.47	77.81	78.75	80.28	78.95	81.67	78.29	82.16	81.14	84.36	80.35	82.29	83.25	77.38	81.99	75.43
	046_32	77.5	63.52	63.28	64.65	65.6	64.84	65.18	68.57	65.39	67.72	67.88	67.23	69.42	71.13	70.16	70.35	71.33	72.69	73.13	72.62	74.44	75.01	76.47	79.01	77.2	78.79	77.9	77.93	79.55	78.35	81.59	81.74	82.96	78.99	82.63	79.38	81.09	84.19	80.19	82.98
	046_33	77.54	66.8	66.59	65.81	66.54	65.23	67.4	68.15	68.53	69.72	69.79	69.86	70.56	70.77	71.01	71.84	73.65	73.15	75.03	74.66	73.13	76.56	75.03	75.49	79.33	76.26	77.17	79.65	80.9	78.84	82.33	81.81	81.81	77.26	82.09	82.4	75.06	84.94	81.55	79.21
	046_34	77.62	64.06	64.55	65.44	65.43	65.23	66.18	68.61	66.76	69.46	67.92	69.21	71.4	71.37	71.67	71.25	72.3	74.88	74.1	75.35	74.05	76.4	75.83	78.17	77.72	77.45	78.66	78.2	79.62	79.79	82.38	80.55	80.07	81.51	82.9	81.51	82.77	78.43	79.58	80.26
	046_35	77.95	67.02	67.12	67.96	66.71	66.63	67.89	68.96	69.74	70.2	69.56	70.8	72.49	71.69	72.12	74.37	75.75	75.63	75.9	77.54	77.22	75.7	76.07	76.84	79.99	78.34	78.21	78.54	77.49	78.32	81.01	81.32	79.77	79.61	85.51	79.38	78.75	82.63	75.44	84.73
	046_36	78.02	66.68	62.67	64.97	64.99	65.23	67.06	66.57	66.56	67.17	67.84	68.99	71.42	69.6	70.36	71.77	72.18	73.48	74.01	73.56	77.19	74.61	77.13	75.91	78.83	81.53	78.04	81.54	80.77	79.25	80.78	84.49	81.31	80.58	84.8	82.57	81.28	80.07	82.71	74.24
	046_37	78.4	64.15	62.53	63.78	63.57	63.88	65.46	65.93	65.15	68.12	68.64	67.84	69.92	71.56	71.4	72.53	74.72	72.88	74.5	76.13	75.96	78.07	77.09	77.02	77.71	79.78	80.01	82.16	78.99	80.04	83.06	85.02	83.97	82.48	82.14	78.63	84.23	82.33	82.2	74.82
	046_38	78.63	66.96	66.81	65.3	65.9	66.16	67.61	68.03	67.84	67.62	68.83	69.1	69.52	73.91	71.67	71.81	72.4	76.94	73.81	75.91	76.55	77.29	78.46	79.72	77.51	80.34	81.92	80.48	82.35	86.86	83.62	82.84	79.04	83.88	83.21	81.79	77.49	79.86	71.39	77.89
	046_39	78.99	69.08	66.75	66.48	66.08	66.41	68	68.52	68.56	68.92	69.44	70.67	71.94	71.62	71.57	73.59	73.79	72.48	75.36	77.07	77.04	77.52	77.12	76.32	80.45	78.44	79.51	83.01	83.08	80.2	82.15	82.98	83.87	82.37	85.11	80.43	79.05	83.51	79.95	80.76
	046_40	79.19	64.34	64.95	66.39	65.88	66.58	68.16	68.78	68.29	69.78	71.68	70.54	71.63	72.36	74.36	74.46	75.46	76.1	77.28	75.65	75.85	77.03	79.12	77.44	80.24	79.22	79.89	77.52	80.36	77.58	81.55	84.72	81.34	81.35	81.13	85.26	83.52	81.31	82.86	88.45
	046_41	79.19	71.28	70.75	69.64	70.08	69.12	69.96	70.51	71.95	71.94	72.01	73.89	74.15	74.13	73.81	75.29	75.86	76.79	75.52	79.32	78.18	78.95	78.28	77.05	82.82	77.5	76.83	82.29	82.5	81.16	80.56	81.91	82.38	77.65	86.07	79.47	80.59	81.32	83.79	78.52
	046_42	79.36	68.48	66.16	65.41	64.88	66.13	65.12	68.87	67.8	70.09	69	69.51	71.49	71.73	72.41	72.85	73.57	74.14	74.07	75.48	74.7	77.72	75.83	77.16	78.7	78.8	79.92	81.31	81.5	85.05	83.11	82.6	83.37	83.77	82.89	85.04	86.43	82.7	91.41	79.8
	046_43	79.41	64.99	64.12	65.88	66.98	66.16	68.65	68.47	68.98	67.98	70.97	70.23	72.95	72.92	73.83	75.62	75.63	76.12	76.08	77.6	77.39	77.16	80.33	78.83	80.96	77.96	77.2	78.08	81.61	78.05	82.62	86.36	80.48	80.85	83.13	83.14	79.78	85.39	83.09	88.45
	046_44	79.49	68.91	64.49	67.41	66.8	67.06	68.31	66.12	68.25	69.08	68.93	70.04	71.3	70.11	71.76	72.81	73.62	76.1	73.94	76.4	77.28	77.17	77.73	78.53	80.07	82.23	80.26	81.66	82.5	83.25	83.24	83.37	83.71	84.1	84.83	82.13	79.14	80.07	84.01	82.4
	046_45	80.12	69.32	66.08	67.55	68.27	68.36	68.62	67.98	70.51	70.17	70.61	71.27	72.94	73.77	74.15	74.55	76.15	76.33	75.21	77.72	78.55	78.64	77.81	80.42	81.39	81.82	81.09	84.46	80.28	82.38	84.8	86.24	84.4	82.16	83.08	83.28	80.35	80.7	82.8	79.1
	046_46	80.53	66.23	65.42	65.65	67.01	66.51	67.93	69.37	68.72	68.85	72.31	70.12	73.62	74.32	73.22	74.62	75.23	76.28	75.78	77.82	77.55	78.19	78.49	77.31	80.89	79.02	81.46	82.36	81.79	82.45	84.97	86.1	85.46	78.35	84.64	89.03	78.72	85.91	81.97	88.73
	046_47	80.81	70.21	68.49	69.54	69.48	69.83	69.69	70.57	72.18	70.6	71.57	73.42	74.79	74.04	74.72	75.08	77.74	78.37	76.11	77.9	80.24	79.95	80.35	81.17	82.04	82.57	82.28	82.39	84.38	82.82	83.83	85.2	84.2	80.6	82.6	82.88	85.76	85.93	82.52	78.03
	046_48	81.33	64.22	65.51	65.68	66.02	67.59	67.5	68.74	67.64	71.53	72.21	70.42	72.38	73.86	74.7	75	75.96	76.94	76.16	76.67	77.72	77.3	79.62	77.34	80.73	82.1	83.13	80.06	81.57	83.67	85.63	90.77	86.42	77.88	86.56	87.2	85.39	91.01	78.5	90.2
	046_49	81.69	66.6	66.62	68.16	69.01	68.31	67.43	69.78	68.87	71.9	72.4	72.84	74.22	73.97	74.46	75.52	76.68	79.79	77.88	77.99	78.54	80.24	80.24	79.81	81.24	82.29	81.83	80.9	84.92	83.63	85.94	87.17	85.53	81.68	85.66	85.66	82.82	93.26	80.07	86.18
	046_50	82.64	72.18	69.77	70.69	70.85	71.26	72.12	70.76	73.78	73.49	73.62	73.95	77.07	76.03	76.17	76.84	78.16	79.72	78.85	81.42	82.28	80.24	80.72	82.26	80.7	86.63	84.3	86.85	87.91	86.09	86.27	84.35	85.32	86.98	88.2	81.43	79.93	82.97	82.15	86.98
047	047_01	1.79	5.67	5.22	4.56	4.49	4.05	3.55	3.63	3.41	3.23	3.18	3.25	2.9	2.7	2.62	2.59	2.48	2.34	2.39	2.29	2.34	2.49	2.25	1.97	1.89	1.89	1.41	1.54	1.22	1.67	1.05	1.35	1.4	1.03	0.9	1.12	0.71	0.58	1.3	0.58
	047_02	1.91	5.54	4.74	4.32	4.1	3.66	3.85	3.54	3.63	3.39	3.26	3.12	2.96	2.77	2.67	2.5	2.8	2.84	2.3	2.5	2.38	2.53	2.34	2.28	2.1	1.96	1.79	1.78	1.74	1.13	1.4	0.97	1.84	1.09	1.14	1.24	0.96	0.51	0.86	0.53
	047_03	1.97	5.65	5.48	4.24	4.38	3.95	4.11	3.87	3.52	3.49	3.49	3.12	3.16	3.11	2.82	3.15	2.67	2.96	2.55	2.72	2.57	2.25	2.31	2.24	2.23	1.83	1.85	1.8	1.65	1.31	1.35	1.69	1.9	1.12	1.4	0.94	1.32	0.57	0.72	0.42
	047_04	2.21	6.46	5.83	5.67	4.99	4.48	4.24	4.26	4.08	3.69	3.89	3.65	3.83	3.54	3.38	3.36	3.27	3.24	3.03	2.95	2.63	2.57	2.37	2.46	2.18	2.22	2.39	1.98	2.12	1.46	1.88	0.97	1.42	1.12	1.52	1.15	0.96	0.69	0.79	0.84
	047_05	2.23	6.76	5.72	5.32	4.99	4.73	4.41	4.06	3.86	3.83	4.06	3.26	3.3	3.22	3.29	3.51	3.29	3.28	3.11	2.97	2.89	2.68	2.83	2.59	2.4	2.23	2.25	1.98	2.1	2.13	1.4	1.5	1.49	1.09	1.38	0.69	0.93	0.87	1.09	1.36
	047_06	2.42	7.94	7.05	6.06	6.09	5.3	4.84	4.75	4.27	4.14	3.9	3.56	4.03	3.65	3.68	3.62	3.39	3.47	3.07	3.2	2.89	2.86	2.97	2.55	2.92	2.46	2.2	2.28	2.26	2.06	2.09	1.2	0.89	1.8	1.35	1.16	0.93	1.1	0.96	0.68
	047_07	2.53	6.71	6.15	6.26	5.18	5.3	4.6	4.56	4.43	4.19	4.12	3.97	4.03	3.99	3.47	3.99	3.51	3.32	3.66	3.47	3.21	3.28	3.01	3.15	2.98	2.33	2.36	2.23	2.03	2.17	1.74	1.69	1.48	1.63	1.24	1.32	1.08	1.07	1.15	1.05
	047_08	3.27	7.75	7.43	6.55	6.36	6.19	6.26	5.68	5.21	4.91	5.16	5.17	4.89	4.74	4.58	4.81	4.43	4.32	3.94	4.28	4.22	3.94	3.81	3.79	3.35	3.63	2.95	3.11	2.9	2.69	2.08	3.15	2.49	2.39	2.06	2.35	1.38	1.14	1.87	1.48
	047_09	4.97	11.68	10.38	9.38	9.38	8.39	8.06	8.06	7.66	7.15	7.51	7.16	7.21	6.96	6.68	6.9	6.76	6.35	5.75	6.23	5.91	6.13	5.78	5.65	5.33	5.38	5.03	4.66	4.42	4.69	3.67	3.76	3.55	3.71	3.36	2.89	3.12	2.77	2.52	2.91
	047_10	6.29	13.15	12.29	11.48	10.96	10.16	9.76	9.59	9.2	8.87	9.29	8.54	9.12	8.45	8.62	8.78	8.72	8.09	8.16	8.15	8.06	7.88	7.65	7.4	7.54	6.7	6.58	6.32	5.86	5.67	4.83	4.06	5.69	3.88	3.97	3.87	3.51	2.66	2.93	3.1
048	048_01	0.85	1.97	1.74	1.26	1.5	1.11	1.2	1.31	1.31	1.04	0.95	1.25	1.15	1.07	1.27	1.29	1.06	1.28	0.77	0.65	0.72	0.93	0.72	0.7	0.85	1.28	0.48	1.07	1.36	0.68	1.31	0.74	1.4	0.41	0.51	0.88	0.49	0.26	0.65	0.45
	048_02	1.26	2.31	2.57	2.18	1.96	2.01	1.67	1.89	1.31	1.52	1.32	1.54	1.7	1.42	1.38	1.34	1.32	1.54	1.73	1.31	1.5	1.53	1.7	1.49	1.59	1.29	1.33	1.04	1.08	1.19	1.23	1.07	1.09	1.48	0.76	0.8	1.03	0.85	0.37	1.16
	048_03	1.28	2.32	2.57	2.24	2.21	2	1.76	1.85	1.73	1.89	1.99	1.66	1.78	1.63	1.7	1.63	1.72	1.32	1.46	1.49	1.33	1.15	1.53	1.39	1.4	1.26	1.39	1.4	1.62	1.56	1.23	0.71	1.09	1.13	1.07	0.6	1.18	0.51	0.74	0.47
	048_04	1.45	2.46	2.04	1.97	2.24	1.99	1.87	2.12	2.17	1.74	1.84	1.68	1.72	1.72	1.66	1.78	1.8	1.7	1.81	1.75	1.53	1.51	1.67	1.66	1.62	1.61	1.5	1.67	1.11	1.34	1.56	3.77	1.4	1.21	1.08	0.9	0.84	0.94	0.68	1.6
	048_05	1.49	2.51	2.28	2.32	2.17	2.02	1.91	1.92	2.02	2.08	1.78	1.71	1.5	1.51	1.59	1.51	1.82	1.7	1.67	1.52	1.8	1.79	1.45	1.68	1.56	1.39	1.48	1.85	1.31	1.27	1.76	2.36	1.19	1.09	1.51	1.25	0.84	1.04	1.37	0.96
	048_06	2.21	4.81	4.51	4.57	3.91	3.57	3.87	3.89	3.75	3.01	3.41	2.82	3.29	3.21	3.82	2.99	2.46	2.94	2.94	2.77	2.49	2.66	2.65	2.36	2.29	2.17	2.62	1.94	2.04	2.2	2.33	3.71	1.87	2.05	0.64	1.59	1.7	1.31	1.3	0.89
	048_07	2.23	4.61	4.38	4.12	4.16	3.59	3.35	3.45	3.29	3.1	2.92	2.76	2.86	2.86	2.74	2.62	2.77	2.78	2.62	2.54	2.8	2.39	2.72	2.38	2.48	2.07	2.09	1.77	2.19	2.37	1.84	1.42	2.38	1.98	1.94	1.25	1.89	1.04	1.14	1.92
	048_08	2.34	4.57	4.63	3.82	4.18	3.74	3.47	3.24	3.12	2.96	2.96	2.93	2.83	3.32	2.83	3.01	2.79	3.16	3.26	2.9	3	2.61	2.9	2.2	2.41	2.55	2.62	2.08	2.11	2.13	2.16	2.14	1.63	1.83	1.6	1.3	1.62	1.87	2.21	1.4
	048_09	2.46	5.21	4.58	4.24	4.4	3.59	3.49	3.41	3.02	3.36	3.49	3.33	3.3	2.91	3.35	2.79	2.97	2.74	2.97	3.23	3.01	2.71	3.09	2.5	2.91	2.28	2.82	2.28	1.9	2.12	2.28	3.77	3.02	1.6	2.04	2.09	1.47	1.66	1.37	1.12
	048_10	2.51	5.05	5.28	4.6	4.72	3.81	3.55	3.84	3.37	3.76	3.41	3.47	2.77	3.21	3.25	3.41	3.33	2.63	2.82	2.9	2.91	2.94	2.51	2.91	2.56	2.5	2.75	2.52	2.48	2.3	2.24	5.19	2.92	2.24	2.69	2.02	1.16	1.66	0.57	0.8
	048_11	2.51	4.52	4.91	4.34	3.93	4.35	3.99	3.52	3.48	3.64	3.12	3.56	3.44	3.56	3.05	3.47	3.09	3.16	3.11	2.98	2.85	3.17	3.31	3.06	2.55	3.54	2.41	2.08	2.07	1.97	2.4	2.14	2.31	1.92	1.6	2.1	2.06	1.36	1.65	0.7
	048_12	2.65	5.06	5.07	4.76	4.01	3.44	3.8	3.41	3.48	3.38	3.29	3.45	2.95	3.23	2.81	3.06	2.94	3.37	3.42	2.9	2.74	2.94	3.03	2.81	3.01	2.88	2.68	2.44	2.31	2.9	1.84	2.36	2.38	2.62	2.58	2.16	1.79	2.08	1.48	1.76
	048_13	2.67	5.21	4.77	4.49	4.36	3.96	4.39	4.14	3.66	3.44	3.47	3.6	3.38	3.05	3.24	3.29	3.5	3.04	3.52	3.26	3.05	3.09	3.01	2.67	3.08	2.77	2.55	2.63	2.25	2.97	2.4	4.25	2.7	2.94	1.72	1.95	2.42	1.46	1.25	0.96
	048_14	2.69	5.11	4.81	4.17	4.57	4.13	3.62	3.67	3.43	3.55	3.66	3.66	3.03	3.49	3.11	3.61	3.05	3.54	3.01	3.69	3.07	3.01	3.26	2.77	2.93	3.01	2.68	2.44	2.47	2.75	2.52	2.14	2.71	2.18	2.29	1.9	0.88	3.06	1.29	1.63
	048_15	2.87	5.57	5.48	5.01	4.68	4.3	4.35	3.78	4.09	4.45	4.04	3.66	3.76	3.61	3.74	3.58	2.96	3.43	3.07	3.01	3.53	3.59	3.68	3.71	2.71	3.35	2.65	3	3.14	2.86	2.83	1.07	2.04	2.79	1.38	2.1	1.91	1.87	1.65	2.09
	048_16	3.14	5.71	5.32	5.51	4.81	5.06	4.44	4.54	3.94	4.09	4.26	3.7	3.94	3.94	4.12	4.06	3.87	3.49	3.57	3.38	3.7	3.43	3.52	3.65	3.1	2.81	3	3.6	2.83	3.64	2.72	2.36	2.92	2.24	2.74	2.64	1.68	2.49	1.93	1.76
	048_17	3.48	7.67	6.91	5.96	6.42	6.07	5.63	5.31	5.16	5.12	4.78	5	5.44	4.23	4.37	4.66	4.2	4.19	4.74	4.29	4.22	3.87	4.07	4.03	4.35	3.54	3.36	3.32	3.32	3.27	2.83	2.49	3.12	3.23	2.83	1.7	2.79	1.87	2.02	1.16
	048_18	3.62	7.8	7.36	6.93	6.23	6.76	5.97	5.23	4.65	3.99	4.93	5.19	5.3	5.12	4.79	4.21	5.06	4.59	4.57	4.46	4.13	4.06	4.31	3.71	4.23	3.78	3.16	3.41	2.87	2.54	2.73	3.71	3.27	2.19	3.06	3.18	2.43	3.66	2.93	2.68
	048_19	3.66	8.5	7.49	6.86	6.52	5.78	6.78	5.38	5.19	5.75	5.18	4.74	4.79	4.93	4.54	4.88	4.96	5	5.01	4.21	4.25	4.44	3.9	4.68	3.64	4	3.09	4.08	3.95	3.01	3.02	2.49	4.48	3.75	2.22	1.7	1.32	3.06	2.57	1.16
	048_20	3.9	8.44	7.44	7.49	6.6	7.31	6.02	5.44	5.9	5.75	6.26	5.38	4.21	5.32	4.82	5.05	5.8	4.48	4.88	5.38	4.42	4.06	4.94	4.31	4.08	4.17	2.98	3.35	4.46	3.13	3.44	5.19	5.37	4.11	2.29	3.36	2.43	0.79	3.58	2.23
	048_21	4.36	9.1	9.23	7.89	8.15	6.92	6.77	6.25	6.6	6.45	6.42	6.04	5.65	5.91	5.04	5.74	5.49	5.1	5.71	5.37	5.05	4.95	4.7	4.08	4.52	4.86	4.62	4.56	4.49	3.69	4	1.42	4.07	3.4	3.51	3.2	2.94	3.9	2.39	1.4
	048_22	4.54	9.79	9.2	8.85	8.25	7.72	7.65	7.32	7.42	7.44	6.68	6.47	7.13	6.37	5.88	6.23	6.03	5.86	5.63	5.49	5.62	5.92	5.53	5.28	5.12	4.18	4.62	3.92	4.13	3.95	3.82	1.42	3.39	3.23	3.9	3.3	2.21	2.38	2.21	3.02
	048_23	4.76	9.06	7.96	7.93	7.58	7.05	6.76	6.53	6.44	6.32	5.98	5.76	5.78	6.05	5.48	6.08	5.96	5.54	5.16	5.84	5.3	5.03	5.18	4.92	5.3	5.4	4.1	4.57	3.68	4.13	4.41	5.19	5.29	3.7	4.46	4.17	2.73	4.05	2.73	3.68
	048_24	4.82	9.18	8.74	9.2	8.52	7.46	7.51	7.1	6.92	6.85	6.12	6.42	6.14	6.04	5.86	6.53	5.73	5.74	6.22	5.96	5.17	5.27	5.12	5.72	5.49	4.97	5.05	4.94	3.86	3.64	4	5.19	4.75	5.75	3.87	3.69	3.79	2.49	2.05	2.56
	048_25	5.83	12.85	12.79	11	11.08	10.58	9.64	9.29	8.83	9.86	9.42	8.85	8.58	8.2	7.6	8.14	8.26	8.11	7.75	6.45	7.83	6.72	7.23	6.86	5.82	6.12	5.66	5.42	5.89	4.91	4.45	6.68	3.97	4.93	4.2	4.24	1.94	4.71	3.26	3.57
049	049_01	1.07	1.99	1.88	1.7	1.84	1.57	1.4	1.58	1.36	1.48	1.49	1.09	1.48	1.09	1.21	1.39	1.19	1.37	1.5	1.29	1.4	1.42	0.95	1.25	0.91	0.96	1.01	1.06	1.01	1.06	1.3	1.04	1.26	0.8	0.9	1.13	0.41	0.7	0	1.05
	049_02	1.12	1.98	1.82	1.7	1.89	1.73	1.88	1.5	1.61	1.58	1.42	1.52	1.48	1.27	1.36	1.26	1.4	1.75	1.7	1.24	1.15	1.68	1.58	1.23	1.16	1.15	1.26	1.38	1.13	0.97	0.99	1.55	1.68	0.72	0.62	0.44	0.83	0.42	0.91	0.21
	049_03	1.83	3.15	2.79	2.73	2.47	2.18	2.33	2.23	2.24	2.21	2.47	2.3	2.44	2.25	2.02	2.45	1.92	2.08	2.06	2.1	1.89	2	1.77	1.66	1.78	2.34	1.99	1.73	1.69	1.69	1.83	2.59	1.96	1.36	1.94	1.31	1.65	1.39	1.22	1.05
	049_04	1.9	6.23	5	4.98	4.48	4.19	3.69	3.64	3.52	3.4	3.28	2.98	2.96	3.02	2.71	2.75	2.58	2.71	2.19	2.67	2.59	2.34	2.35	2.27	1.99	2.19	1.9	1.75	1.53	1.65	1.38	0.93	1.35	1.1	0.72	0.97	1.27	0.48	0.56	0.43
	049_05	2.92	7.36	6.55	5.96	5.32	5.02	4.94	4.65	4.58	4.67	4.07	4.01	4.07	3.77	3.84	3.72	3.78	4.23	3.72	3.91	3.27	3.42	3.47	3.31	3.21	3.22	2.77	2.44	2.74	2.82	2.39	2.8	1.64	1.99	2.16	1.62	1.52	1.7	1.99	1.08
	049_06	2.95	7.18	6.79	5.99	5.67	5.32	5.18	4.57	4.87	4.72	4.24	4.31	4.13	4.33	4.35	3.99	3.82	3.92	4.02	3.75	3.88	3.6	3.46	3.66	3.19	3.13	2.37	2.65	2.85	2.33	2.49	4.43	2.71	1.96	1.64	1.45	1.45	1.56	1.19	1.04
	049_07	3.43	5.19	5.11	5.11	4.53	5	4.76	4.64	4.8	4.76	4.36	4.3	4.72	4.52	4.36	4.17	4.36	3.89	4.3	4.37	3.88	3.97	3.82	4.04	3.53	3.9	3.99	3.57	2.95	2.85	3.13	4.66	3.22	2.55	2.22	3.57	2.34	1.95	2.74	0.84
	049_08	3.45	8.02	7.7	6.97	6.17	6.18	5.93	5.52	5.71	5.32	5.38	5.28	5.07	4.93	4.66	5.08	4.8	4.67	4.65	4.83	4.58	4.54	4.16	4.15	3.7	4.06	3.49	3.06	2.87	3.09	2.56	3.73	3.11	2.38	1.75	2.36	1.27	1.09	1.27	0.86
	049_09	3.49	8.07	7.58	7.1	6.57	6.04	5.9	5.55	5.05	5.37	4.88	4.87	5.05	5.04	4.69	4.7	5.13	4.71	4.42	4.52	4.48	4.2	4.2	4.16	4.03	3.69	3.8	3	3.29	2.75	3.17	2.8	3.17	2.2	2.27	1.99	1.78	1.16	1.75	1.08
	049_10	3.76	7.82	7.96	7	6.82	6.65	5.88	5.72	5.75	5.59	5	5.41	5.3	5.04	4.65	5.24	4.99	4.55	5.31	4.5	4.5	4.84	4.51	4.22	4.16	4.32	3.82	3.66	3.6	3.16	2.67	8.23	3.9	2.66	2.69	2.49	1.58	1.24	1.66	1.46
	049_11	4.06	8.88	8.11	7.08	7.1	6.84	6.56	5.74	5.83	5.51	5.52	5.45	5.79	5.35	5.33	5.43	5.33	5.13	5.06	5.38	4.99	5.08	4.48	4.88	4.86	4.34	4.43	4.06	3.88	4.03	2.98	3.03	2.52	2.84	2.85	2.55	1.97	2.18	2.23	1.51
	049_12	4.27	9.31	8.77	7.84	7.29	6.79	6.89	6.36	6.2	5.89	5.83	6.02	5.79	6.03	5.9	5.88	6.02	5.98	5.42	5.79	5.61	5.48	5.17	5.09	5.01	4.82	4.42	3.95	3.55	4	3.64	3.03	3.63	2.95	2.41	2.13	1.78	1.7	2.23	2.16
	049_13	4.56	9.63	8.66	8.3	7.98	7.24	7.03	6.54	6.13	5.78	5.99	6.03	5.77	5.92	5.26	5.77	5.96	5.68	6.07	5.88	5.49	5.41	5.18	4.89	4.9	4.93	4.42	4.62	4.22	4.11	3.64	4.9	3.69	3.34	3.33	3.19	3.49	2.39	2.47	2.8
	049_14	4.57	9.18	8.93	8.43	7.64	7.19	7	6.76	6.57	6.49	6.45	6.1	5.88	5.75	5.87	5.92	5.54	5.65	5.88	5.83	5.66	5.38	5.19	5.18	5.49	4.59	4.68	4.19	4.27	3.89	3.54	5.7	5.17	3.15	3.21	2.72	2.58	2.41	2.69	2.39
	049_15	4.75	9.12	8.85	7.82	7.82	7.16	6.99	6.43	6.15	6.14	6.2	5.78	6.39	5.86	5.51	5.94	5.8	5.53	5.77	5.34	5.42	5.57	5.14	4.98	5.61	4.84	4.65	4.7	4.31	4.5	3.66	12.02	6.36	4.09	3.44	2.95	3.47	3.25	2.38	2.91
	049_16	5.05	9.5	8.59	8.33	8.2	7.49	8.36	7.75	7.13	8.02	6.96	7.55	7.28	6.79	6.58	6.78	7.38	6.57	7.01	6.96	6.17	5.91	6.36	5.52	5.61	5.33	4.85	4.21	4.72	4.64	3.65	4.66	5.18	4.23	3.67	3.48	5.37	2.23	1.83	1.26
	049_17	5.89	10.21	10	9.02	8.47	8.62	7.96	8.03	8.01	7.86	7.81	7.51	6.98	7.08	6.98	7.59	7.38	6.89	7.5	7.09	6.49	7.21	6.53	6.41	6.27	6.57	6.15	5.41	6.15	5.42	5.01	6.96	5.68	5.56	4.4	4.13	4.1	3.52	2.45	3.23
	049_18	6.36	7.74	7.56	7.3	7.49	7.12	6.91	6.57	7	6.73	7.14	6.68	6.76	7.45	7.14	7.7	7.88	6.9	7.44	7.28	7.25	7.94	6.91	6.88	6.81	6.54	6.44	7.14	7.18	6.14	6.36	4.66	4.76	5.27	4.78	4.79	6.06	5.44	3.96	5.87
	049_19	7.38	11.85	11.4	10.5	10.07	9.85	9.47	9.23	9.17	9.17	8.73	9.09	8.46	8.5	8.53	8.64	8.51	8.04	8.85	8.35	8.39	8.98	8.64	8.62	7.91	7.38	8.1	7.63	7.85	6.96	5.78	18.36	8.4	7.03	6.07	4.53	5.48	4.56	4.75	3.54
	049_20	11.34	15.04	14.29	13.75	13.6	13.64	12.91	12.96	11.96	13.05	11.8	13.27	12.24	12.36	12.72	13.11	12.51	12.88	13.12	12.93	12.45	12.91	12.79	13.06	12.62	12.27	12.23	11.77	12.26	11.8	9.97	16.46	12.98	10.59	9.51	8.12	7.56	6.97	8.47	7.7
050	050_01	0.4	0.53	0.4	0.41	0.35	0.42	0.33	0.31	0.31	0.51	0.37	0.37	0.26	0.35	0.3	0.35	0.36	0.47	0.37	0.34	0.36	0.51	0.34	0.41	0.3	0.43	0.4	0.4	0.16	0.61	0.41	0.53	0.47	0.39	0.17	0.44	0.31	0.79	0.54	0.33
	050_02	1.48	2.63	2.33	2.27	2.16	2.01	1.9	1.99	1.82	1.53	1.6	1.69	1.55	1.72	1.67	1.72	1.5	1.78	1.59	1.95	1.43	1.62	1.43	1.69	1.54	1.54	1.29	1.87	1.27	1.57	1.61	1.25	1.92	1.36	1.18	1.5	1.27	0.82	0.87	0.96
	050_03	2.85	3.92	3.44	3.46	3.67	3.2	3.33	3.25	3.61	3.29	3.27	3.31	3.31	3.42	3.12	3.36	3.13	3.55	3.17	3.36	3.37	3.16	3.25	3.35	3.17	2.96	2.47	2.66	2.78	2.49	2.8	2.9	2.75	2.73	2.84	2.37	2.35	2.36	2.04	1.67
	050_04	3.14	4.48	4.49	3.85	4.34	4.34	4.22	3.76	3.6	3.57	3.65	3.51	3.4	3.82	3.51	3.41	3.99	3.45	3.14	3.25	3.82	3.16	3.46	3.55	3.38	3.66	3.65	3.6	3.14	3.33	3.01	5.01	3.13	3.18	2.33	2.29	2.86	2.24	2.04	1.34
	050_05	3.21	4.82	4.32	4.04	3.75	3.67	3.89	3.53	3.96	3.7	4.39	3.74	3.64	3.59	3.49	3.73	3.87	3.42	3.92	3.86	3.89	3.95	3.83	3.86	3.17	3.72	3.67	3.43	2.94	2.87	3.71	3.43	3.13	2.27	2.56	2.73	2.66	1.8	2.45	1.67
	050_06	3.91	7.01	6.76	6.24	5.95	5.62	5.71	5.15	5.01	4.92	4.56	4.98	4.61	4.96	4.91	5	4.55	4.82	4.89	4.68	4.72	4.28	4.3	4.48	4.53	4.54	3.95	3.95	3.57	3.85	3.91	4.03	2.66	3.09	2.6	2.53	3.3	3.3	2.75	1.92
	050_07	4.38	7.66	7.15	6.37	5.82	5.69	5.81	5.33	5.5	5.25	5.52	5.28	5.07	5	4.77	5.17	5.03	5.38	5.02	4.81	4.81	4.94	4.43	4.81	4.54	4.7	4.69	4.05	4.16	3.89	4.27	4.17	3.52	3.94	3.82	3.48	3.76	3.55	3.98	2.87
	050_08	4.56	7.63	7.47	6.91	6.85	6.9	6.16	6.39	6.19	6.08	6.39	5.82	5.98	5.33	5.82	5.66	6.11	5.59	5.83	5.78	5.72	5.19	5.29	5.64	5.36	4.39	4.65	4.53	4.31	4.39	3.67	3.9	5.18	3.99	2.68	3.04	2.86	3.88	2.43	2.45
	050_09	5.15	9.77	8.94	8.74	8.59	7.94	8.2	7.39	7.5	6.64	7.13	6.77	6.43	6.23	6.68	6.23	6.36	6.76	6.68	5.97	6.04	5.38	6.26	5.81	5.1	5.12	5.63	4.71	5.27	5.52	4.66	4.75	4.65	4.48	3.75	3.77	4.29	3.7	2.99	2.17
	050_10	5.72	8.7	8.5	7.72	7.63	6.95	7.39	7.01	6.79	6.64	6.47	6.61	7.04	6.95	6.51	6.85	6.77	6.14	7.1	6.71	6.88	5.77	6.38	6.16	5.75	5.83	6.19	6.23	6.35	6.32	5.03	4.49	4.18	4.87	4.89	5.32	3.17	5.61	3.67	3.84
	050_11	5.74	8.27	8.07	7.55	7.38	7.59	7.44	7.18	6.69	6.62	7.49	6.47	7.01	6.87	7.01	6.81	7.06	7.44	6.87	6.87	6.46	6.9	6.75	6.88	6.27	6.26	6.59	5.11	5.89	5.56	5.23	5.28	5.13	6.23	4.2	4.73	4.19	4.15	3.27	2.67
	050_12	6.23	8.46	7.81	8.33	6.33	7.36	6.85	7.09	6.88	6.51	6.71	6.3	6.7	6.62	6.66	6.77	6.36	7.03	6.45	6.91	6.63	6.94	7.2	6.4	5.94	6.09	6.5	6.62	5.95	6.11	6.07	4.8	5.3	6.63	5.94	5.44	6.26	5.28	5.72	4.17
	050_13	6.45	8.59	8.74	7.57	7.72	7.36	7.27	6.84	7.44	7.77	6.87	6.44	6.7	7.11	7.29	7.11	6.3	6.67	7.07	6.62	6.99	7.2	7.32	6.89	6.78	7.2	6.86	6.51	6.33	5.92	5.64	5.71	6.66	6.54	6.44	5.9	5.17	4.5	4.85	6.37
	050_14	7.42	11.72	11.94	11.57	9.56	10.4	9.88	9.57	10.31	9.99	8.76	8.92	8.7	8.08	7.8	8.89	8.5	8	8.49	8.39	7.9	9.34	7.78	8.43	7.78	7.43	7.74	8.01	7.18	7.49	6.44	7.21	6.91	8.24	5.72	5.62	5.58	4.97	5.89	4.66
	050_15	7.74	11.47	10.74	10.44	9	9.32	8.61	8.62	9.06	8.42	8.25	8.45	8.28	8.85	8.8	8.82	9.02	8.9	9.01	8.35	9.46	8.21	8.11	9.53	8.54	8.82	7.86	8.75	8.53	7.73	7.45	8.41	5.8	7.05	7.17	5.35	5.03	5.75	4.16	7.35
051	051_01	2.4	3.06	2.7	2.97	3.25	3.03	2.5	2.66	2.33	2.49	2.6	3.01	2.61	2.66	2.72	2.88	2.83	3.04	2.71	3.03	2.85	2.82	2.59	2.85	2.56	2.3	2.88	2.4	2.31	1.93	2.28	5.88	2.66	3.09	1.93	1.85	2.16	1.35	1.38	0.8
	051_02	3.33	4.57	4.59	4.3	4.28	3.88	4.26	4.1	4	3.85	3.79	4.18	3.35	3.8	3.85	3.91	3.77	4.2	4.27	3.95	3.73	3.39	3.66	3.77	4.24	3.47	4.4	3.95	3.62	3.22	3.06	2.72	4.12	3.02	2.05	2.01	2.04	2.33	2	2.2
	051_03	4.91	6.94	5.98	5.87	6.7	6.05	5.37	5.42	5.69	5.8	5.42	5.72	5.54	5.52	5.2	5.78	5.47	5.64	6.08	5.77	5.74	5.91	5.46	5.79	5.92	5.94	5.26	4.58	5.17	4.85	3.89	3.62	5.45	3.74	4.79	3.7	3.59	2.33	3.23	4.2
	051_04	6.89	8.12	8.53	7.74	7.79	7.21	7.85	7.11	7.05	7.57	6.81	7.13	7.22	7.34	7.52	7.6	7.99	7.88	7.57	7.81	8.02	8.19	8.26	8.17	8.09	7.13	7.88	7.36	7.02	7.73	6.66	4.53	6.78	6.69	6.22	4.26	5.99	5.02	5.23	3.2
	051_05	8.32	12.74	12.07	11.98	11.46	11.07	10.63	10.9	9.86	10.09	10.37	10.26	10	10.49	10	10.41	10.05	9.87	10.6	9.72	9.91	10.53	9.13	9.56	9.31	8.63	9.21	8.87	7.92	8.41	8.31	5.43	8.96	6.76	6.34	5.95	6.23	5.26	4.77	3.8
052	052_01	4.74	11.34	9.82	9.83	8.94	8.13	8.04	7.52	7.43	6.91	6.62	7.12	6.53	6.48	6.44	6.56	6.51	6.15	6.28	5.8	6	5.71	5.27	5.82	5.29	5.62	4.85	4.92	5.11	4.89	3.96	3.55	3.67	3.29	3.08	2.52	1.91	2.05	1.57	2.56
	052_02	4.75	11.46	10.38	9.76	8.77	8.26	8.04	7.59	7.28	7.31	6.62	6.65	6.99	6.54	6.39	6.71	6.16	6.17	5.95	6.21	6.05	6.29	5.73	5.71	5.24	4.94	5.07	4.5	4.38	4.23	4.56	3.91	3.4	3.43	3.08	3.03	2.38	1.95	1.87	2.39
	052_03	5.12	11.76	10.77	9.91	9.45	8.9	8.41	8.04	7.52	7.47	7.57	7.25	7.39	7.21	6.85	7.22	7.21	6.28	7.11	6.65	6.48	6.06	5.89	6.39	5.96	5.55	5.71	5.14	5.35	4.39	4.68	4.69	3.69	3.36	3.01	2.26	3.02	2.87	2.18	1.13
	052_04	6.86	14.07	13.36	12.12	11.89	10.42	10.78	10.93	9.96	9.7	9.29	9.45	9.27	8.97	8.96	9.03	8.45	9.11	8.67	8.42	8.84	8.56	8.15	9.02	8.43	7.73	7.43	6.62	7.09	6.58	6.43	5.89	4.95	4.81	4	3.65	4.35	3.23	3.03	3.46
	052_05	12.7	19.4	17.5	16.42	16.37	15.66	14.78	15.65	15.49	14.74	15.09	15.2	14.67	14.79	14.54	15.27	14.9	14.94	14.37	14.89	14.39	14.79	14.75	14.67	14.33	15.09	13.33	13.45	14.41	13.5	12.48	12.31	11.34	10.05	8.9	9.56	8.09	6.94	6.49	8.46
053	053_01	3.39	10.04	9.41	8.57	7.48	7.25	6.7	6.25	6.37	6.06	5.74	5.68	5.76	5.17	5.1	5.6	4.89	4.65	4.5	4.91	4.85	4.39	4.33	3.91	3.62	3.38	3.52	3.55	2.94	2.84	2.62	2.68	2.65	1.96	1.78	1.43	1.31	1.29	1.06	0.97
	053_02	3.49	9.04	9.52	8.91	7.79	7.23	7.08	6.73	6.42	6.54	6.47	6.27	6.05	5.91	5.62	5.64	5.92	4.94	4.84	4.87	4.59	4.74	4.29	4.37	3.73	3.55	3.37	3.25	3.06	2.98	2.36	2.85	2.32	1.93	1.4	2.05	1.77	1.54	1.06	0.65
	053_03	5.26	12.52	12.05	11.42	10.39	9.92	9.21	8.8	8.97	8.18	8.25	7.95	7.64	8.02	7.6	7.67	7.49	6.91	6.52	6.34	6.15	5.84	6.8	5.99	6.23	5.04	5.03	4.89	5.16	5.64	4.66	4.15	4.47	3.45	2.86	3.01	3.01	3	2.03	2.7
	053_04	5.42	12.89	12.99	11.84	11.5	10.3	9.83	9.09	9.42	9.09	8.74	8.16	8.38	8.36	8.16	7.4	8.02	7.55	7.27	7.58	7.01	6.88	6.35	6.46	6.47	6.01	6.1	5.53	5.79	5.37	4.39	3.95	3.72	3.18	2.96	2.48	2.78	2.23	1.55	2.16
	053_05	8.1	16.5	15.76	14.72	14	13.29	13.1	12.56	13.12	12.51	12	11.96	11.64	11.54	11.18	11.83	11.61	10.62	10.69	10.37	9.79	9.84	9.68	9.28	8.74	9.28	8.38	8.59	8.28	8.29	6.64	6.71	5.83	5.66	5.05	4.36	3.88	4.51	3.42	4.81
054	054_01	1.92	5.6	4.83	4.71	4.54	4.17	3.81	3.78	3.48	3.2	3.19	3	3.21	3	2.78	2.84	2.72	2.75	2.43	2.5	2.12	2.47	2.37	2.63	2.09	1.95	2	2.25	1.91	1.44	1.8	1.49	1.13	1.16	1.09	0.68	1.3	0.66	0.93	0.44
	054_02	2.24	6.54	5.86	5.29	5.06	4.87	4.32	4.31	4.19	3.68	3.86	3.45	3.54	3.76	3.48	3.6	3.52	3.7	3	3.32	3	2.85	2.29	2.82	2.4	2.47	2	2.2	2.41	1.66	2.04	1.85	1.4	1.76	0.99	0.99	0.44	1.25	0.3	0.9
	054_03	3.98	8.27	7.72	6.99	6.98	6.42	6.77	6.68	6.48	6.39	6.11	6.32	5.99	5.7	5.39	6.02	5.71	5.95	6	5.6	5.16	5.02	5.19	4.81	4.85	4.54	4.5	4.04	3.89	3.86	3.57	2.85	2.59	2.9	1.75	2.13	1.74	1.54	1.32	1.55
	054_04	5.15	11.56	10.4	10.62	9.48	8.7	8.35	7.68	7.91	7.43	7.29	6.89	7.02	6.89	6.68	7.05	6.63	6.7	6.28	6.22	6.24	6.31	6.08	5.99	6.22	5.73	5.04	5.38	5.13	4.72	4.97	4.74	3.55	4.08	3.23	3.07	2.88	2.21	2.64	3.49
	054_05	6.37	13.7	12.33	11.55	11.24	10.48	9.75	9.4	9.86	9.42	9.08	9.39	8.78	9.15	8.35	8.53	8.42	7.88	8.03	8.42	7.45	8.49	8.02	7.19	7.24	7.5	6.65	7.14	5.84	5.88	5.37	5.86	5.11	4.57	3.86	3.81	3.84	3.27	1.93	2.71
	054_06	9.43	16.41	15.9	15.01	14.16	13.81	13.91	12.86	12.83	12.11	12.75	12.52	12.31	12.35	12.07	11.96	11.45	12.06	11.55	11.87	11.09	11.45	11.29	11.31	10.89	10.87	9.77	9.32	10.04	9.02	8.47	8.19	8.3	6.62	6.66	6.38	5.93	5.09	5.18	4.52
	054_07	14.85	21.11	19.58	18.79	18.94	18.83	18.41	17.71	18.31	17.96	18.38	18.29	18.4	18.82	18.37	18.57	19.14	18.37	17.75	18.06	17.52	17.26	17.69	17.2	16.79	16.26	16.46	16.5	16.1	14.02	14.08	13	13.25	11.45	9.89	10.44	9.86	10.18	9.25	8.27
	054_08	42.03	43.93	44.79	43.15	45.04	45.26	45.8	45.58	46.03	46.82	45.78	46.7	46.59	48.54	47.34	49.28	49.04	47.72	49.54	49.42	48.7	48.76	47.2	47.96	46.64	46.12	46.11	46.56	45.24	42.39	40.59	40.01	38.49	36.31	32.81	33.11	33.85	29	26.52	27.4
055	055_01	4.04	8.67	8.83	8.11	7.5	7.28	6.49	6.5	6.5	6.26	6.11	5.64	5.77	5.54	5.5	5.47	5.61	5.53	5.54	5.19	5.28	5.2	4.81	4.86	4.77	3.99	4.5	3.98	3.87	3.73	3.35	3.28	3.37	2.52	2.02	2.46	2.85	2.02	2.39	1.85
	055_02	5.77	12.4	10.87	10.43	9.68	9.95	8.89	8.95	8.72	7.98	8.09	8	8.39	7.97	7.65	7.87	7.53	8.37	8.05	7.96	7.38	7.23	7.11	6.88	6.91	6.53	6.6	6.06	5.65	5.71	5.34	5.13	4.22	3.98	3.43	3.03	3	2.19	2.39	2.67
	055_03	5.85	11.84	10.78	9.94	9.32	9.09	8.61	8.61	8.81	8.52	8.24	8.39	7.92	7.66	7.25	8.27	7.56	7.94	7.75	7.79	7.34	7.62	7.36	6.43	6.71	6.47	6.47	6.92	5.86	5.25	5.69	4.7	4.36	3.78	4.12	3.61	3.3	3.11	2.75	2.88
	055_04	5.92	11.94	10.7	10.12	9.37	9.5	9.07	9.02	8.19	8.63	8.07	8.16	8.53	8.21	8.04	8.02	8.11	7.81	7.5	7.94	7.62	7.85	6.63	6.71	7.31	6.39	6.58	6	5.93	5.93	5.34	5.75	4.51	3.42	3.46	3.56	3	3.03	4.32	2.16
	055_05	7.25	13.78	12.41	11.28	11.11	10.52	10.41	10.41	10.18	9.41	9.61	9.16	9.61	9.99	9.21	9.37	9.68	9.57	9.39	9.4	8.98	8.52	8.97	9.1	7.73	8.45	8.04	7.54	7.44	7.24	6.85	6.25	5.64	4.89	4.58	4.67	4.88	4.79	4.32	2.98
056	056_01	5.86	12.96	11.91	10.64	10.41	9.99	9.41	9	8.93	8.32	8.59	7.87	7.93	8.1	7.85	8.14	7.72	7.83	7.59	7.26	7.44	7.23	7.13	6.92	7.14	6.33	6.61	6.7	5.98	6.12	5.2	5.09	4.76	3.14	3.38	3.4	2.99	2.32	2.07	1.98
	056_02	5.93	13.11	12.55	11.17	10.44	9.53	9.31	9.27	8.92	8.7	8.44	7.92	7.91	8.34	7.67	7.81	7.4	7.32	7.59	7.56	7.39	7.28	7.27	7.36	7.09	6.64	6.1	6.4	5.51	5.89	5.4	4.96	4.55	4.47	3.43	3.4	2.99	3.52	2.65	2.07
	056_03	5.98	13.33	11.99	11.17	10.44	10.24	9.53	9.03	8.79	8.46	8.21	8.68	8.22	8.1	7.48	7.93	7.48	7.68	7.41	7.92	7.74	7.33	7.52	7.3	6.76	6.59	6.33	6.28	6.01	5.6	5.61	5.35	4.45	4.21	4.28	3.12	3.12	2.67	2.73	1.89
	056_04	6.07	12.87	12.13	11.55	10.32	9.83	9.46	8.92	8.93	8.4	8.28	8.22	8.74	8.22	7.98	7.71	7.83	7.57	7.88	7.52	7.48	7.41	7.12	7.24	6.48	7.29	6.41	6.33	6.36	6.14	5.03	5.38	4.83	4.71	3.41	2.76	3.19	3.16	3.47	2.97
	056_05	6.08	13.15	12.24	11.19	10.23	9.94	9.43	8.93	8.92	8.81	8.57	8.01	8.41	8.25	7.9	7.96	7.95	7.6	7.81	7.72	7.67	7.93	7.65	7.66	6.79	6.72	6.55	7.28	5.3	5.79	4.97	5.57	4.65	4.58	4.19	2.96	2.93	3.16	2.89	1.71
057	057_01	5.91	12.95	12.37	11.62	10.84	10.39	10.05	9.57	9.43	9.46	8.9	8.66	9.04	8.54	8.12	8.7	8.79	8.15	8.06	8.13	7.71	7.49	7.24	7.53	6.89	7.12	6.67	6.06	5.71	5.48	4.82	5.14	4.45	3.54	3.27	2.97	2.31	2.42	2.41	1.87
	057_02	6.19	13	12.37	11.56	10.91	10.56	10.21	9.98	9.99	9.73	9.27	9.07	9.36	8.7	8.61	8.48	8.58	8.92	8.59	7.94	8.51	7.76	7.55	7.13	7.23	7.21	6.9	6.1	6.47	5.5	5.29	4.53	4.84	4.39	3.27	3.28	3.27	2.98	2.81	3.08
	057_03	6.19	13.16	12.7	11.38	10.99	10.61	10.45	10.38	9.55	9.52	9.64	9.39	9.13	8.54	8.78	9.68	8.77	8.97	8.87	8.64	8.17	7.83	7.9	7.75	7.35	7.44	6.39	6.1	5.92	5.41	5.31	4.81	4.8	3.89	3.08	3.56	2.71	2.79	2.11	2.86
	057_04	6.92	14.52	13.28	12.95	12.11	11.4	11	10.83	10.94	10.07	10.23	9.93	9.72	9.65	10	9.83	9.54	9.25	9.47	9.01	8.87	9.03	8.52	8.78	7.88	7.83	7.95	6.86	6.88	6.16	5.78	5.79	6	4.55	3.67	3.65	3.27	2.88	2.51	3.63
	057_05	7.45	14.69	13.95	13.31	12.34	11.66	11.38	11.28	11.32	11.37	10.98	10.37	10.5	10.69	9.62	10	9.83	10.56	9.65	9.7	10.16	9.39	9.89	9.06	8.7	8.52	8.3	7.69	7.8	6.28	6.27	5.81	6.62	5.17	4.17	4.61	3.67	3.35	2.71	2.86
058	058_01	4.23	5.53	5.28	5.21	4.9	4.61	4.45	4.61	4.65	4.54	4.58	4.6	4.76	4.84	4.57	4.63	4.41	5.06	5.23	5.05	4.66	4.64	5.39	4.84	4.82	4.7	3.87	5.44	4.42	3.41	4.16	4.04	3.2	3.93	3.13	3.38	3.63	3.6	2.73	2.07
	058_02	6.74	7.99	7.74	7.75	7.31	7.09	7.3	6.66	7.07	6.62	7.37	7.39	6.93	7.29	7.61	7.6	7.14	7.88	7.88	7.6	7.74	7.65	7.78	7.68	7.38	7.08	6.72	7.37	7.17	6.57	6.73	7.62	6.97	6.72	6.09	5.96	4.71	4.95	4.17	3.83
	058_03	7.24	10.99	9.6	10	9.25	9.31	9.12	8.81	8.71	9.57	8.12	8.87	8.93	8.28	8.4	8.2	9.39	9.15	8.98	8.38	8.81	8.3	7.63	8.41	7.68	7.92	7.55	8.17	7.55	6.43	6.89	5.38	5.37	6.13	6.36	5.66	3.43	5.63	3.65	3.99
	058_04	7.49	10.73	10.17	9.84	9.58	9.66	8.86	8.88	9.09	9.09	8.68	8.86	9.05	8.69	8.78	8.99	9.26	8.82	8.56	9.54	9.11	8.47	8.86	8.52	9.36	7.88	7.5	8.35	7.79	6.46	6.69	6.73	7.77	5.86	5.26	5.96	5.2	4.96	4.56	3.67
	058_05	8.45	9.15	9.13	8.87	8.99	8.44	8.4	8.4	8.49	8.42	9.02	8.64	8.93	8.77	8.39	9.23	9.8	8.8	9.37	9.46	9.68	9.28	9.85	9.77	9.03	8.37	8.93	9.37	8.82	9.03	7.97	8.07	9.14	7.52	8.33	6.91	7.65	6.19	5.73	5.42
	058_06	12.61	14.54	13.98	13.68	13.12	12.87	12.96	12.4	13.34	13.25	12.66	13.56	13.78	13.53	13.65	13.75	14.27	13.35	14.31	15.17	14.1	14.13	14.59	13.69	14.22	13.78	13.25	13.64	13.89	12.79	11.81	18.39	13.6	12.32	10.42	10.81	9.12	7.66	9.9	7.82
	058_07	14.6	13.81	13.69	13.64	12.75	13.14	12.8	12.72	12.87	12.74	13.39	13.54	14.16	14.04	14.86	14.57	14.54	15.24	14.8	15.65	15.87	16	16.49	16.32	17.08	15.65	15.22	14.71	15.48	15.36	15.41	15.25	17.03	14.65	14.03	13.09	12.84	12.27	12.89	10.05
059	059_01	6.99	15.26	13.49	12.37	11.09	11.39	10.85	10.41	9.82	9.61	9.37	9.38	9.04	8.56	8.37	9.11	8.76	8.51	8.55	8.89	8.44	8.34	8.09	7.94	7.51	7.89	7.57	7.01	6.99	6.37	6.62	8.45	6.18	5.33	4.95	5.45	3.74	5.22	3.83	3.44
	059_02	7.35	14.86	13.59	12.88	12.48	11.65	11.39	9.93	10.35	9.38	9.77	9.61	9.41	9.32	9.11	9.12	8.95	8.7	8.36	8.65	8.46	8.87	8.67	7.85	7.99	7.27	7.68	7.64	6.64	6.84	7.45	7.02	6.49	5.49	5.92	5.98	6.34	4.74	4.27	4.36
	059_03	7.92	16.06	14.56	13.96	12.44	12.49	11.77	11.01	10.54	10.66	10.74	9.94	9.9	9.61	9.34	9.82	9.68	9.65	9.5	9.54	9.55	9.4	8.97	8.72	9.24	8.68	8.92	7.67	8.13	6.84	7.02	9.09	8.58	6.52	6.5	5.18	5.5	4.69	4.72	4.74
	059_04	8.59	15.99	15.27	13.88	13.32	12.92	12.03	11.69	11.02	10.81	10.71	11.19	10.65	10.5	10.02	10.57	10.54	10.08	9.93	10.47	9.87	10.23	10.09	9.34	9.1	9.29	9.25	8.53	8.44	8.33	8.21	10.37	8.63	7.37	7.1	6.62	5.87	5.61	5.61	4.28
	059_05	11.17	18.93	17.04	16.61	15.08	14.63	14.03	14.11	13.73	12.77	13.21	13.15	12.4	12.77	12.24	12.41	12.25	12.52	12.76	12.83	12.71	12.66	12.87	12.18	13.52	11.63	12.64	11.26	11.39	11.34	10.58	12.28	10.36	9.7	9.52	9.02	8.88	7.69	7.38	7.56
060	060_01	6.73	14.84	13.71	13.02	12.53	11.52	10.92	10.31	9.83	10.44	9.96	9.52	8.64	9.43	8.83	9.12	9.1	9.16	8.95	9.21	8.69	9.13	8.67	7.88	7.89	7.2	7.22	7.09	7.08	6.12	5.44	5.31	5.43	4.71	4.03	3.44	3.37	2.78	3.11	1.88
	060_02	8.17	16.45	15.49	14.5	13.19	13.02	12.38	12.04	11.53	11.8	11.26	10.98	10.91	10.56	10.27	11.14	10.63	10.63	10.28	9.91	10.5	9.65	10.35	9.74	8.86	9.34	8.55	9	8.09	7.76	7.78	6.84	6.85	6.38	5.13	4.99	4.52	3.07	3.66	3.53
	060_03	8.48	17.1	15.83	14.7	13.95	13.26	12.71	12.22	11.79	11.7	11.25	11.25	11.23	11.26	10.78	11.51	10.84	11.2	11.08	10.7	10.59	10.51	10.02	10.39	9.15	9.47	9.43	9.66	8.6	8.51	7.17	6.94	6.88	6.75	5.83	4.24	5.43	3.46	3	3.77
	060_04	9.2	17.01	16.79	15.19	14.31	14.32	12.72	12.98	12.59	13.04	11.82	12.36	11.99	11.89	11.45	11.79	11.66	11.92	11.42	11.23	11.6	10.93	10.98	10.69	10.62	10.1	10.16	9.14	9.33	9.26	8.8	8.09	8	6.88	6.2	4.99	4.85	5.85	4.77	3.53
	060_05	11.37	19.76	18.43	17.41	16.83	15.88	15.3	14.35	13.97	14.57	14.29	13.88	13.49	13.61	13.25	13.53	13.09	13.22	12.69	12.69	12.83	13.75	11.68	11.84	12.33	11.82	10.9	11.19	11.23	11	10.3	10.37	10.3	10.65	9.2	8.23	9.38	9.31	8.32	8.13
061	061_01	7.3	14.45	12.09	11.48	10.85	10.54	9.92	10.24	9.64	9.85	9.14	9.04	8.98	8.97	8.89	8.98	9.05	9.02	8.65	8.94	8.61	8.79	8.28	8.46	8.02	8.01	7.41	7.16	7.29	6.48	7.05	7.48	5.54	5.6	5.28	5.32	4.18	5.12	4.47	4.78
	061_02	8.48	14.95	13.6	13.14	12.36	12.49	11.48	10.94	11.74	10.76	10.7	10.78	11.27	10.37	10.24	10.44	10.66	10.47	9.96	10.05	9.98	9.82	9.79	9.82	8.93	9.77	9.02	8.67	8.59	7.96	7.23	7.62	6.49	7.05	6.39	6.59	5.65	4.9	4.34	5.25
	061_03	8.5	14.39	13.21	13.05	12.02	11.73	10.84	10.96	10.77	11.04	10.83	11.02	10.63	10.64	10.66	10.22	9.69	10.64	10.05	10	9.81	9.78	9.53	9.61	9.37	9.11	8.65	8.32	8.35	7.99	7.53	7.9	7.13	7.31	6.28	6.42	6.62	6.01	5.26	4.78
	061_04	8.87	15.69	14.17	13.47	12.48	12.11	11.63	11.43	11.13	11.09	11.73	11.67	11.26	10.65	11.09	10.93	10.82	11.24	10.74	10.35	10.22	10.75	10.69	10.16	9.73	9.2	8.63	8.97	8.65	7.89	8.44	7.76	7.43	7.92	7.02	5.32	6.62	5.68	5.39	5.07
	061_05	9.55	15.96	14.83	13.8	13.48	12.94	12.71	12.08	12.18	12.37	11.65	12.13	12.27	11.74	11.63	11.71	11.21	11.55	11.48	11.28	11.24	11.14	11.41	11.38	11.13	10.71	9.9	9.72	9.35	8.54	8.2	10.58	6.7	7.77	7.75	6.35	6.93	5.79	6.25	5.16
062	062_01	6.38	13.58	12.55	11.7	11.1	10.14	10.15	10.05	9.58	9.46	8.84	8.52	8.51	8.31	8.04	7.82	8.11	8.14	7.91	7.78	7.45	8.09	7.54	7.65	7.3	7.05	6.69	6.94	6.53	5.88	6.12	5.35	5.2	4.54	4.07	4.68	3.6	2.94	3.66	2.41
	062_02	6.62	10.22	11.59	10.57	10.33	9.4	9.72	9.46	9.15	9.22	9.33	9.58	9.18	8.78	9.63	8.01	8.34	8.49	8.02	7.93	8.59	7.61	7.3	8.45	7.87	8.89	7.18	5.87	6.79	5.41	5.78	5.96	5.83	5.08	4.11	5.13	5.56	4.17	5.02	4.44
	062_03	6.8	13.8	12.92	12.37	11.32	10.9	9.85	10.07	9.62	9.71	9.3	8.88	9.05	8.54	8.74	8.34	9.27	8.58	8.58	8.49	8.56	8.2	8.46	8.05	7.29	7.29	7.54	7.1	6.72	6.07	5.87	6.23	5.29	4.57	4.21	5.1	4.33	4.36	3.96	2.97
	062_04	6.86	14.57	12.85	13.2	11.35	11.49	10.62	9.94	9.95	9.4	8.83	8.77	9.32	8.91	9.19	8.37	8.4	8	7.88	8.67	8.3	8.08	8.31	8.11	7.76	8.11	7.81	7.38	6.51	6.55	6.35	6.34	6.32	4.57	4.63	3.8	3.89	3.25	3.38	3.1
	062_05	6.87	14.52	13.67	11.91	11.26	11.01	10.72	9.81	9.89	9.55	9.62	9.09	9.11	9.02	8.85	8.94	8.95	8.7	8.59	8.17	8.58	8.29	7.99	7.92	7.98	7.77	6.99	7.36	7.31	6.82	7.1	5.92	5.58	5.09	4.28	3.92	3.88	2.56	3.96	2.74
	062_06	6.88	13.4	13.71	12.26	11.31	10.54	10.5	10.14	9.48	8.98	8.88	9.39	8.6	8.71	8.45	8.05	8.34	8.56	8.12	8.25	7.93	8.09	8.08	8.19	8.21	7.67	7.36	6.79	7.18	6.57	7.42	5.45	5.76	5.09	4.28	5.16	3.71	3.99	4.07	4.39
	062_07	7	14.07	13.22	12.43	11.36	10.64	10.53	9.75	9.5	9.65	9.18	9.25	9.26	8.82	8.73	9.17	8.52	8.58	8.52	8.39	8.9	8.05	8.46	8.33	7.3	7.99	7.93	7.28	7.6	6.59	5.78	5.62	6.75	4.98	5.05	4.2	3.89	3.88	4.01	3.49
	062_08	7	14.64	13.98	13.12	11.61	11.21	10.43	10.75	10.17	9.71	9.2	9.55	9.05	8.84	8.42	8.98	8.65	8.88	8.75	7.82	8.7	8.66	8.27	8	8.32	8.09	6.86	7.77	7.62	6.58	5.79	5.99	5.93	5.4	5.13	4.1	4.03	4.01	3.27	3.21
	062_09	7.1	14.91	14.15	13.28	12.12	11.45	10.77	10.2	9.5	9.57	9.89	9.3	9.49	8.31	8.43	8.69	8.64	8.27	8.27	8.19	8.05	8.24	7.84	8.53	8.57	7.8	8.02	7.96	7.03	6.9	7.39	6.1	5.63	5.71	4.54	5.79	3.98	3.76	4.02	2.71
	062_10	7.13	15.22	13.98	12.46	11.9	11.31	10.76	9.59	10.12	10.03	9.58	9.47	9.44	8.64	8.62	8.92	9.09	8.19	8.68	8.71	8.85	8.49	8.09	8.23	8.18	7.51	8.05	7.79	6.97	6.57	6.72	6.38	6.08	5.06	4.98	5.16	3.71	4.09	4.07	3.48
	062_11	7.2	15.34	14.29	12.8	12.01	12.15	11.32	10.49	9.84	10.12	9.72	9.93	9.8	9.4	8.9	8.98	9.03	8.89	9.05	9.03	8.42	8.28	8.58	7.82	8.56	8.07	8.29	7.3	6.95	7.75	6.21	6.56	5.81	6.43	4.61	4.57	4.96	3.26	2.43	3.87
	062_12	7.78	16.32	14.44	13.57	13	11.78	11.37	11.06	10.97	10.64	10.66	10.1	9.99	9.91	9.38	10.12	10.2	10.89	9.4	9.68	9.07	9.5	8.92	9.12	9.05	8.9	8.23	8.91	7.76	7.81	7.22	6.92	6.79	4.87	5.48	5.79	3.73	4.01	3.22	2.8
	062_13	7.86	16.37	14.15	13.14	12.6	12.31	11.65	11.31	10.82	10.27	10.09	10.15	10.54	9.98	9.85	9.74	9.73	9.65	9.65	8.85	8.93	9.56	9.61	8.82	9.19	8.78	8.22	8.31	7.7	8.79	6.98	6.81	7.22	6	5.17	4.68	4.68	4.01	4.49	4.41
	062_14	7.91	16.09	14.98	13.19	12.99	11.83	11.94	10.61	11.3	10.68	10.04	10.21	10.29	9.91	9.74	9.62	9.56	9.23	9.58	9.47	9.36	9.48	9.83	8.96	9.06	8.62	7.88	8.25	8.04	8.29	7.57	6.93	6.97	6.25	5.15	6.35	4.42	3.9	3.73	4.26
	062_15	8.02	15.52	14.75	13.31	13.1	11.95	12.21	11.87	11.04	11.57	10.48	10.68	10.15	10.09	10.36	10.18	9.46	10.31	9.99	9.96	9.89	9.74	9.38	9.47	8.95	9.18	8.68	8.44	9.3	7.44	7.32	7.69	6.91	5.57	4.98	5	5.12	3.69	4.25	3.25
	062_16	8.12	15.94	14.61	13.86	12.61	11.79	11.52	11.16	10.48	10.74	10.51	10.33	10.17	10.08	10.2	10.18	9.48	9.98	9.87	9.88	9.53	9.81	9.23	9.15	9.58	8.38	8.99	8.35	8.89	8.54	8.1	7.24	6.63	5.4	6.92	5.24	3.86	4.87	3.83	4.75
	062_17	8.14	15.59	14.84	13.6	13.07	12.07	11.91	11.75	11.26	11.04	10.27	10.45	10.32	9.98	9.76	10.26	9.86	10.23	9.23	9.67	9.79	10.22	9.81	8.97	9.23	8.98	8.25	8.28	8.33	8.25	8.66	8.11	6.75	5.88	5.82	4.81	4.73	4.11	4.84	3.98
	062_18	8.18	16.39	14.88	13.38	12.4	12.9	12.15	11.34	11.17	10.94	11.29	10.37	10.15	10.07	10.11	9.73	10.26	10.36	10.2	10.14	9.13	9.6	9	9.18	9.43	9.37	8.68	8.75	7.64	9.11	7.46	7.05	7.33	6.9	6.05	5.15	3.82	4.32	5.18	3.87
	062_19	8.28	16.37	15.34	14.29	13.38	12.62	11.82	11.63	10.8	10.52	10.66	10.64	10.55	10.44	10.27	9.73	10.03	10.13	10.43	10.43	9.31	9.66	10.27	9.62	9.86	9.31	9.46	9.48	8.45	8.41	8.45	7.08	6.77	5.27	6.18	4.93	3.88	4.94	4.07	4.43
	062_20	8.28	17.32	15.58	14.34	13.15	13.26	12.15	11.54	11.39	11.23	10.61	11	10.4	10.41	10.37	9.93	10.43	10.62	9.16	9.77	10.18	9.51	9.54	9.21	9.52	9.04	8.95	8.85	8.82	8.48	8.53	7.67	6.7	6.33	5.88	6.41	4.24	4.53	3.71	4
	062_21	8.37	16.53	15.91	14.21	13.72	12.97	12.1	11.48	11.44	11.37	10.89	11.33	10.97	10.95	10.84	10.83	10.36	10.64	10.72	9.94	10.66	10.14	10.26	9.91	9.94	9.28	8.52	8.71	8.59	8.87	7.91	7.03	7.28	6.19	5.63	4.68	5.88	4.07	3.89	3.25
	062_22	8.38	16.83	15.44	13.94	13.28	12.73	11.65	11.93	11.84	11.05	11.5	10.69	10.75	10.35	10.18	11.19	10.21	11.07	10.78	10.34	10.07	9.97	9.81	9.33	9.42	9.33	9.6	8.94	7.54	8.43	8.33	7.99	7.91	6.3	4.94	4.68	5.5	3.88	4.36	3.74
	062_23	8.4	16.2	15.45	14.14	12.82	12.37	11.87	11.94	11.36	10.79	10.95	10.9	10.51	10.11	10.26	10.54	10.48	10.03	9.93	10.18	10.26	10.08	10.11	9.48	9.72	9.23	8.8	9.11	8.33	8.66	7.54	7.64	7.56	6.84	5.11	5.21	5.57	4.55	4.66	4.52
	062_24	8.41	16.14	14.89	13.69	13.07	11.86	12.42	11.95	11.12	10.81	10.81	10.69	10.35	10.1	10.42	10.22	10.41	9.65	10.58	9.95	9.52	9.84	9.86	9.74	9.69	9.8	8.52	8.54	8.65	8.5	8.57	7.45	7.52	5.68	7.02	5.62	5.41	4.56	4.4	3.65
	062_25	8.5	16.32	14.78	13.78	13.11	12.91	12.08	11.73	11.85	11.21	11.28	10.64	10.83	10.64	10.45	10.87	10.62	11.11	10.47	9.78	10.12	9.72	10.2	9.75	9.68	9.57	9.12	9.04	8.92	8.28	8.13	8.2	7.05	6.39	5.9	4.74	5.83	4.11	4.26	4.94
	062_26	8.73	16.94	15.85	14.3	14.1	12.42	12.18	12.1	11.45	11.32	11.12	10.82	11.19	10.78	10.42	10.53	10.41	9.8	10.57	10.06	10.14	10.46	10.04	10.08	9.59	10.63	9.81	9.22	8.96	8.37	8.26	7.72	7.24	7.1	6.07	5.78	5.86	5.89	3.96	5.22
	062_27	8.76	16.31	15.58	14.52	13.32	12.02	11.73	11.51	11.5	11.47	10.82	10.23	10.75	10.73	10.81	10.09	10.68	9.98	9.72	10.19	10.06	9.72	10.46	9.22	9.82	9.55	9.9	9.24	8.88	8.91	8.82	8.84	8.14	7.14	6.58	5.99	4.96	4.56	4.62	4.43
	062_28	8.77	16.55	15.59	13.89	13.55	12.77	11.79	11.43	11.96	11.17	11.02	11.09	11.01	10.59	10.23	11.16	10.33	10.08	9.87	9.85	9.96	10.4	9.98	9.89	10.11	9.61	9.17	8.76	9.02	8.25	9	7.65	8.24	7.77	6.72	5.06	4.93	5.49	6.49	5.3
	062_29	8.8	17.1	15.88	15.13	13.68	13.29	13.05	12.34	11.47	12.08	11.17	11.25	11.69	11.15	10.69	10.57	10.82	11.01	10.11	10.91	10.32	10.13	10.42	10.52	9.91	9.93	9.89	9.04	10.02	8.25	8.33	8.25	7.41	7.86	6.14	4.83	5.69	3.62	5.56	3.74
	062_30	8.89	16.84	16.08	14.17	13.78	13.45	12.97	12.14	11.42	12.25	10.94	11.32	11.37	11.44	10.76	10.7	10.97	10.95	10.88	10.88	11.07	10.19	10.64	10.82	10.24	9.46	9.49	8.76	9.49	8.71	8.53	8.12	7.69	7.2	5.69	6.25	5.6	5.07	4.87	4.52
	062_31	8.95	17.35	15.81	14.37	14.19	12.71	12.83	11.75	11.7	11.79	11.78	11.25	11.48	11.04	11.15	11.16	11.37	11.08	10.35	10.72	10.61	10.91	11.14	10.37	9.95	9.77	9.47	9.14	9.26	9.03	9.51	8.33	8.11	6.78	5.96	6.13	6.07	4.55	4.25	3.25
	062_32	8.97	15.76	15.56	14.33	13.89	12.98	12.68	12.6	12	11.41	11.8	11.54	11.1	11.19	10.3	11.02	10.93	10.4	11.03	10.87	11.06	10.62	10.29	9.04	9.9	10.11	9.09	9.35	9.08	8.94	8.84	8.9	8.39	7.22	5.92	5.86	6.54	5.21	5.42	4.1
	062_33	9.07	17.65	16.05	15.08	13.59	13.58	13.25	12.66	11.67	12.14	11.8	12.01	11.74	11.2	11.33	11.37	11.14	11.49	11.39	10.9	10.26	10.02	10.26	10.35	10.43	9.93	9.57	8.79	10.18	9.37	8.15	8.75	7.87	7.06	6.54	5.83	5.69	5.07	5.68	4.13
	062_34	9.07	16.52	16.18	14.66	14.08	13.43	12.77	12.63	11.92	11.83	11.73	11.2	11.51	11.6	11.09	11.33	11.5	11.63	11.06	10.44	11.13	10.95	10.2	10.77	10.03	11.13	9.72	9.84	9.15	8.96	8.31	8.32	7.66	6.48	6.07	5.83	5.59	5.32	4.95	4.56
	062_35	9.41	16.08	14.85	15.02	13.34	12.88	12.5	12.22	12.03	11.58	11.63	11.68	11.32	11.09	10.75	11.67	11.14	10.78	10.89	11.49	11.42	10.82	10.93	10.6	10.33	10.77	9.6	10.53	9.1	10.31	8.32	8.36	8.27	6.7	7.13	6.84	6.63	5.94	6.64	5.81
	062_36	9.42	16.9	16.08	14.72	13.59	12.82	12.12	12.46	12.11	11.64	11.27	11.65	11.02	11.3	11.08	11.75	11.06	11.03	10.66	10.68	11.49	11.39	10.94	11.05	10.6	10.48	10.34	10.09	9.66	9.32	8.8	9.3	8.74	8.37	6.58	6.68	4.51	5.57	5.94	3.61
	062_37	9.42	17.91	16.13	15.19	14.42	14.54	13.23	13.07	12.35	12.21	11.86	12.21	11.69	11.77	11.17	10.69	11.24	11.73	11.35	11.5	11.39	10.83	10.75	10.92	10.04	11.2	9.94	9.4	9.67	10.5	8.89	8.64	8.6	6.87	7.55	6.78	4.96	5.16	4.52	4.9
	062_38	9.49	17.8	16.23	15.61	14.24	13.59	13.49	12.74	12.7	12.12	11.83	11.45	11.88	11.89	11.61	11.69	11.95	11.82	11.56	11.23	11.06	11.39	10.31	10.78	10.22	10.65	10.32	10.17	9.41	10.38	9.86	9.17	8.23	7.32	6.82	6.14	5.64	5.65	4.72	4.14
	062_39	9.53	17.76	16.79	15.71	15.17	13.84	12.99	13.39	13.11	12.19	12.05	12.21	12.4	11.5	11.34	11.31	11.87	12	12.1	11.81	11.4	11.53	11.54	11.27	10.65	10.75	10.35	9.35	9.81	9.45	9.72	8.5	8.43	7.6	6.47	6.9	5.83	3.91	5.06	4.14
	062_40	9.53	18.08	16.56	15.61	13.95	13.89	12.88	12.51	12.48	12.47	12.15	11.95	11.69	10.86	10.88	11.98	11.91	11.06	11.57	11.96	11.65	11.06	10.81	10.91	10.83	10	9.95	9.92	10.91	9.43	9.37	9.02	8.34	7.31	7.33	5.3	6.41	4.89	5.68	6.19
	062_41	9.55	16.89	16.05	14.82	14.03	13.51	12.44	12.28	11.97	12.49	12.39	12.3	11.52	11.67	11.16	11.99	11.83	11.03	11.26	11.74	10.93	10.66	11.52	10.99	10.94	10.62	9.9	9.41	10.68	10.14	9.24	9.03	8.77	7.24	6.54	6.2	6.49	4.75	5.82	4.56
	062_42	9.57	18.42	16.1	15.7	14.49	13.75	13.22	13.38	12.47	12.29	12.74	11.89	11.92	11.77	11.46	11.31	12.01	11.74	12.22	11.07	11.33	12.01	10.57	10.69	10.43	10.68	9.94	10.61	10.38	9.65	9.54	9.2	9.46	7.25	6.09	5.85	6.12	4.62	4.95	4.01
	062_43	9.6	18.49	16.91	15.47	14.62	14.54	13.1	13.25	12.92	12.3	12.4	11.77	12.42	11.9	11.91	11.99	12.42	11.19	11.88	12.2	11.4	11.03	11.61	11.26	10.83	10.92	10.73	9.21	9.81	9.52	8.13	10.15	8.06	7.6	6.62	5.99	5.78	5.07	5.1	5.55
	062_44	9.64	18.62	18.04	16.8	15.87	14.66	14.59	13.97	13.44	12.59	12.55	12.6	12.89	11.74	11.02	11.7	11.49	11.23	11.49	11.15	11.44	11.5	11.07	10.54	10.5	10.43	9.71	10.4	9.86	8.77	9.04	8.33	8.23	7.27	6.73	7.05	8.06	6.5	6.53	5.26
	062_45	9.74	18.91	16.64	15.53	14.89	13.97	13.73	13.01	12.68	12.5	12.38	12.33	12.25	12	11.5	11.55	11.82	11.14	11.87	11.35	11.29	11.74	11.5	10.7	10.66	10.45	11.22	10.83	10.12	10.28	10.2	8.61	9.3	8.41	6.51	6.14	5.35	5.45	4.49	4.14
	062_46	9.77	19.59	17	15.73	14.32	14.1	14.28	13.12	12.79	12.21	12.85	11.53	12.01	12.17	11.62	12.25	11.99	12.03	11.1	11.71	11.48	11.37	11.1	11.02	11.18	11.07	10.39	10.81	9.39	10.04	9.46	9.38	8.93	7.64	6.66	6.43	6.69	4.52	5.98	4.81
	062_47	9.79	18.1	16.78	15.8	14.84	14.4	13.6	13.14	13.42	13.24	12.68	12.47	12.49	12.12	11.26	11.96	11.94	11.39	12.01	11.7	11.89	11.19	11.72	10.93	11.94	11.25	11.48	10.05	10.24	9.5	9.44	9.18	8	7.31	7.44	5.62	6.5	5.16	5.56	5.42
	062_48	10.1	17.97	17.03	15.21	14.69	14.03	13.85	12.92	12.86	12.47	12.78	12.33	11.89	11.81	11.95	11.8	12.11	11.94	11.72	11.85	11.12	11.66	11.47	11.3	11.47	11.56	11.42	11.13	11.49	10.68	10.09	9.15	8.87	8.17	7.42	7.05	5.59	5.13	5.71	5.08
	062_49	10.46	19.15	17.64	15.69	15.51	14.89	14.2	13.94	13.65	13.33	13.43	12.77	12.5	11.86	12.29	12.26	12.32	12.02	12.39	11.91	11.85	11.94	11.57	11.82	11.76	12.27	11.11	11.27	10.97	9.86	9.41	9.54	9.27	7.52	8.55	7.48	7.94	7.12	7.91	5.08
	062_50	11.05	19.93	18.35	16.63	15.9	15.78	14.62	14.26	14.2	13.84	13.44	14.2	14.13	14.13	13.14	13.36	13.39	14.26	13.77	13.03	13.22	13.54	12.31	12.73	12.7	11.8	13.19	12.02	10.87	11.95	10.92	10.05	9.5	8.8	7.89	7.02	6.6	5.96	5.06	5.74
063	063_01	5.79	8.19	8.66	5.18	4.14	10.89	8.15	5.67	6.11	6.11	7.07	7.65	8.07	5.03	7.39	5.4	6.9	6.41	7.64	7.01	7.44	7.96	7.22	8.46	8.43	7.56	5.7	4.66	7.48	3.31	7.56	0	1.79	3.16	4.95	2.3	5.08	0	10.2	5.71
	063_02	7.36	6.7	8.88	8.64	8.5	10	9.69	7.56	5.2	9.41	10.1	7.16	7.29	6.14	7.16	8.48	6.03	8.33	9.79	9.15	9.71	6.05	7.22	8.46	8.81	10.08	7.89	8.29	4.76	13.24	5.04	15	8.93	3.16	4.95	8.05	5.08	1.72	10.2	5.71
	063_03	8.1	12.41	9.57	8.85	10.02	12.44	10.13	10.87	11.09	11.96	12.63	9.88	8.59	9.22	6.93	9.77	8.91	12.18	9.48	9.76	9.71	8.6	9.28	11.15	11.11	7.98	9.21	8.81	6.12	5.96	13.44	10	14.28	8.42	8.91	2.3	3.39	1.72	8.16	2.86
	063_04	9.7	8.68	9.79	9.72	8.93	10.22	8.15	6.15	7.92	6.36	10.1	9.38	12.24	5.87	9.01	10.8	8.33	12.18	7.95	7.62	11	12.1	9.62	8.85	7.28	7.56	9.65	7.25	13.61	11.92	12.61	10	10.71	15.79	11.88	4.6	10.17	10.34	4.08	11.43
	063_05	11.52	8.68	8.66	7.56	7.19	10.67	7.27	7.33	9.95	7.12	8.59	6.91	8.33	12.01	7.62	8.23	10.92	10.9	13.76	10.37	9.38	9.24	8.93	12.69	11.11	11.34	9.65	13.47	9.52	17.88	12.6	15	17.86	8.42	9.9	9.19	18.64	15.52	14.28	8.57
	063_06	16.96	15.63	16.17	10.37	12.42	15.56	15.64	12.77	9.28	17.56	12.88	16.54	17.97	20.95	15.01	14.4	17.82	20.83	17.74	23.17	18.12	15.61	15.81	18.46	19.54	15.97	13.6	12.95	21.77	18.54	15.97	5	14.29	13.68	15.84	17.24	18.64	22.41	10.2	25.71
064	064_01	6.32	14.33	14.05	12.9	12.39	11.16	10.6	10.49	10.72	10.43	9.87	9.85	9.61	9.05	9.13	9.01	9.05	8.73	8.43	8.25	7.92	8.16	8.27	7.14	7.47	6.63	6.36	5.99	5.96	5.38	5.54	5.43	4.5	4.2	4.22	3.47	4.16	3.55	2.33	2.48
	064_02	8.9	18.34	17.17	15.68	14.38	13.12	13.09	12.43	12.33	12.32	11.31	11.84	11.65	11.09	11.7	11.23	11.5	10.82	11.42	11.37	11	10.36	10.86	9.79	9.8	9.59	10.29	9.16	8.9	9.37	9.23	7.8	7.99	6.98	5.21	5.31	5.99	4.93	3.75	4.2
	064_03	9.32	17.92	16.57	15.2	14.68	13.68	13.41	12.59	13.08	12.97	11.72	12.3	12.29	12.23	11.13	11.29	12.06	11.51	10.89	10.81	10.77	11.07	11.79	11.18	10.69	10.17	9.7	9.6	10.14	8.98	8.93	8.78	7.39	7.87	5.31	6.27	6.91	7.18	4.66	4.42
	064_04	9.9	18.32	17.33	16.2	14.83	15.44	14.61	14.4	13.69	13.73	13.45	13.16	12.85	13.19	12.62	13.12	13.11	12.56	12.56	12.68	12.6	12.23	12.04	12.42	11.65	10.61	10.75	10.35	10.39	9.58	8.73	8.44	9.03	7.27	6.65	5.79	6.32	5.45	4.35	3.34
	064_05	17.22	25.53	24.89	23.29	22.07	21.76	21.79	21.97	21.24	21.56	21.21	20.74	21.68	21.29	20.43	21.11	21.3	20.59	21.06	21.23	19.8	19.7	20.31	19.06	19.05	18.91	18.5	18.08	17.95	17.54	16.38	16.41	15.36	14.81	12.11	12.35	13.06	9.69	11.13	10.02
065	065_01	8.09	15.74	14.86	12.95	12.33	11.65	11.52	11.02	10.48	10.55	10.35	10.54	10.32	10.43	9.89	10.23	10.18	10.17	10.23	9.88	9.8	9.68	9.59	9.48	9.26	8.88	8.83	7.39	8.22	7.69	7.2	5.12	6.19	6.81	6.12	5.79	4.79	5.21	4.84	3.43
	065_02	9.41	17.41	15.71	14.72	13.37	12.77	13.09	12.21	11.59	12.06	11.6	11.37	11.43	11.14	11.05	11.65	11.59	11.49	11.79	11.42	11.31	11.34	11.05	10.68	10.51	10.37	10.43	9.21	9.4	9.2	8.22	8.68	7.37	8.25	6.55	5.61	7.39	6.2	5.86	5.99
	065_03	9.72	16.74	15.23	14.7	13.58	12.71	12.74	12.72	12.19	11.35	11.97	11.61	11.32	11.87	11.04	11.55	12.29	11.54	11.54	10.77	11	11.54	11.38	11.2	11.39	10.91	10.46	9.78	9.72	9.48	9.01	8.53	8.23	8.48	7.44	6.88	6.67	6.25	6.24	6.16
	065_04	10.54	17.68	16.87	15.84	14.86	14.06	13.86	13.4	12.93	12.94	12.75	12.52	12.89	12.26	12.53	12.32	12.52	13.01	12.94	12.32	12.53	12.74	12.26	12.27	11.77	10.94	11.14	11.01	11	9.38	9.82	8.22	9.81	9.26	7.71	8.33	6.78	7.79	6.17	5.99
	065_05	11.08	18.41	17.59	15.97	15.22	14.76	14.63	14.12	13.67	13.66	13.34	13.49	13.89	12.88	12.91	13.23	13.65	13.12	12.84	13.28	12.85	12.67	13.18	12.83	12.41	12.51	11.01	11.54	10.27	10.91	10.6	8.84	9.49	9.11	8.81	8.11	9.22	7.46	6.87	5.9
066	066_01	9.16	16.36	15.15	14.64	13.76	12.95	12.77	12.41	11.85	11.85	12.08	11.47	11.72	11.23	11.03	11.66	11.42	11.37	11.59	10.92	11.97	11.26	11.27	9.99	11.1	10.54	10.37	10	8.64	9.88	8.99	7.89	7.88	6.69	6.65	5.8	4.31	4.17	3.74	3.64
	066_02	9.88	17.72	15.59	15.54	14.78	13.37	13.86	12.93	13.25	12.55	12.53	12.48	12.53	12.29	11.76	12.37	12.79	12.32	12.61	12.24	11.91	11.33	11.74	11.39	11.61	11.46	10.3	10.18	10.04	9.35	8.51	9.03	8.2	7.31	7.15	6.78	5.68	6.39	4.88	5.53
	066_03	10.23	18.2	16.48	15.65	15.69	14.67	13.88	13.52	13.13	13.17	13.6	13.1	13.67	13.06	12.48	13.1	12.92	12.75	12.77	12.48	12.75	12.14	12.21	11.68	11.13	12.28	11.5	10.85	10.04	10.01	9.72	8.27	8.4	7.28	7.5	6.52	8.34	5.38	4.47	5.03
	066_04	18.35	24.18	22.63	22.34	21.38	20.93	19.92	19.22	19.93	20.08	19.69	19.42	19.99	19.12	18.95	20.32	19.96	19.48	20.67	20.76	20.09	20.26	21.06	20.93	20.07	20.49	20.06	20.28	19.31	19.01	18.28	18.88	17.53	16.1	15.35	14.58	14.02	12.05	12.88	10.68
	066_05	18.69	25.31	22.59	22.26	20.55	20.86	20.28	19.25	19.02	19.3	19.41	19.68	19.54	19.87	19.11	20.11	19.93	19.4	20.33	20.06	20.62	20.63	20.47	20.85	21.47	20.16	20.58	19.55	20.27	19.57	19.23	19.34	18.29	16.68	15.95	14.63	14.02	14.83	12.88	11.94
067	067_01	8.91	17.11	17.36	15.74	14.29	14.11	13.17	13.8	12.17	12.2	13.15	11.92	12.79	12.11	11.53	12.09	12.15	11.56	11.59	11.72	11.27	10.68	10.9	10.7	10.31	10.3	9.61	9.05	9.25	8.58	7.68	7.49	7.2	6.48	5.18	6.08	5.41	5.02	3.75	3.99
	067_02	8.92	17.49	16.47	14.74	14.7	14.15	13.53	13.41	12.62	12.04	12.1	12.18	12.33	11.9	11.18	12.13	11.98	12.03	11.1	11.6	11.12	10.93	10.7	10.46	10.28	10.43	9.7	8.69	9.76	8.75	8.23	8.45	7.57	6.08	5.56	5.26	5.41	3.72	4.05	3.66
	067_03	10.3	18.63	17.35	16.14	15.23	15.24	14.31	14.2	14.03	13.77	13.39	13.86	13.14	13.52	13.05	12.52	13.57	12.49	12.22	12.63	11.73	12.29	12.23	12.35	12.14	11.31	10.72	10.66	10.23	10.39	9.5	9.63	9.14	7.83	7.7	6.61	5.99	7.01	5.67	4.53
	067_04	11.32	19.71	18.99	17.6	16.3	15.64	15.97	15.75	15.8	15.45	15.7	15.15	14.25	15.33	13.59	14.62	14.41	14.27	14.25	14.09	13.78	13.26	13.53	13.06	12.17	11.92	12.59	12.19	12.25	11.26	10.71	10.51	9.84	8.26	8.15	6.61	8.07	5.36	6.88	4.96
	067_05	12.04	20.66	18.73	17.44	17.13	16.51	16.66	15.71	15.54	15.3	16.14	15.32	15.68	15.83	15.14	14.83	15.26	15.55	15.33	14.65	14.47	14.79	13.57	13.8	13.42	13.57	13.88	13.35	11.41	12.16	11.37	11.52	10.34	9.98	7.99	6.85	8.74	6.49	6.28	6.03
068	068_01	7.62	15.14	14.02	13.52	12.88	12.47	11.98	11.45	11.49	11.14	10.67	10.67	10.29	11.03	10.08	11.08	10.36	10.56	9.74	10.61	10.22	9.86	9.79	9.4	8.56	8.95	7.92	7.89	7.54	7.9	7.56	6.29	5.52	5.58	4.39	3.51	4.78	3.91	2.81	1.87
	068_02	7.7	15.47	14.5	13.47	13.33	12.77	12.06	11.78	11.9	11.37	11.07	11.84	11.32	11.35	10.63	11.15	11.29	11.51	11.26	10.89	10.43	9.29	9.7	9.42	9.01	8.85	8.27	8.01	7.56	7.48	7.07	5.88	5.77	4.7	3.8	3.42	3.59	4.47	4.22	2.2
	068_03	11.42	19.95	18.1	16.94	17.58	16.25	15.39	15.73	15.36	14.92	14.51	14.95	15.35	14.61	14.73	15.11	14.69	14.46	14.34	15.05	14.16	12.69	13.7	13.48	13.25	13.38	12.77	12.4	11.59	10.75	11.34	10	9.57	8.31	8.06	6.16	6.62	5.95	6.23	6.15
	068_04	13.26	21.75	20.46	19.13	18.83	17.65	17.25	16.98	16.56	17.18	15.96	17.18	16.51	17.12	16.29	17.56	16.35	16.99	16.78	17.22	16.11	15.82	15.4	15.64	15.2	14.44	14.71	14	14.36	13.96	13.3	11.82	11.1	9.78	9.62	8.03	6.7	8.93	6.93	6.15
	068_05	14.38	22.87	21.04	19.84	20.07	18.87	19.17	18.57	17.99	18.76	18.29	17.63	17.6	17.73	17.67	17.83	18.02	18.25	17.65	17.36	17.37	17.15	17.17	17.3	15.94	16.28	15.71	15.62	15.32	14.77	14.54	13.07	12.6	12.67	9.21	8.76	8.69	9.58	8.13	4.73
069	069_01	8.25	15.16	14.32	13.33	13.17	12.07	11.88	11.75	11.25	11.51	11.5	10.62	10.66	10.81	10.8	10.27	10.77	10.49	10.55	10.16	9.78	10.05	10	9.69	9.56	9.78	9.39	8.63	8.74	8.38	7.84	7.81	6.67	5.84	4.63	5.05	5.21	4.36	3.29	3.39
	069_02	8.53	15.77	13.21	13.18	12.42	11.57	11.82	11.41	10.98	10.83	11.2	10.89	10.61	10.5	10.22	10.87	10.85	10.48	9.97	10.85	10.15	10.31	9.87	9.68	10.08	9.75	9.53	9.25	8.85	9.32	8.73	8.37	7.32	7.18	6.14	5.08	6.07	5.54	5.62	5.1
	069_03	8.67	15.43	13.78	13.67	12.32	12.59	11.66	11.37	10.8	11.21	10.81	10.44	10.61	10.14	10.82	10.86	10.41	10.62	10.15	10.93	9.98	10.46	10.47	10.29	9.78	9.54	9.28	10.08	9.23	8.51	8.62	8.38	7.32	7.22	7.73	5.55	5.48	4.77	6.15	5.08
	069_04	8.77	14.97	14.52	13.74	12.81	12.12	11.85	11.61	11.56	11.76	11.12	10.56	10.6	10.65	10.5	11.02	10.35	11.35	11.25	11.15	10.72	10.13	9.97	10.43	9.64	9.78	9.83	9.79	9.68	9.02	8.35	8.05	8.34	6.53	6.46	5.32	5.79	5.9	6.15	5.62
	069_05	8.95	15.08	14.46	13.11	12.16	13.05	12.18	11.79	11.58	11.61	12.01	11.43	11.27	11.05	11.69	10.8	11.44	11.62	10.75	11.19	10.86	10.66	10.91	11.27	10.18	10.34	9.92	10.18	9.71	8.01	8.35	8.87	8.29	6.75	7.09	5.82	4.71	5.73	5.19	5.18
	069_06	9.46	15.72	15	14.46	13.92	13.73	12.14	12.28	12.36	12.25	12.31	11.59	11.61	11.35	12.39	11.3	12.17	12.05	12.6	12.19	11.85	11.46	11.56	11.22	11.2	11.06	10.27	10.6	8.87	9.84	9.03	8.82	8.7	7.69	8.08	5.41	5.17	5.3	5.19	5.94
	069_07	9.95	18.88	16.79	16.06	15.3	14.15	13.9	13.4	13.48	12.85	12.58	12.08	11.59	11.82	11.85	11.98	11.76	11.92	12.12	11.37	11.56	11.53	11.88	11.41	11.4	12.16	11.13	10.47	11.26	10	10.33	9.37	8.84	7.66	7.98	7.01	7.43	5.92	5.52	5.62
	069_08	10.24	19.08	17.77	16.3	15.78	15.05	14.08	13.72	14.21	13.16	12.91	13.78	12.93	12.96	12.36	12.68	13.05	12.13	12.91	13.01	12.56	11.78	12.55	12.74	11.62	11.71	11.01	11.65	11.35	10.25	10.39	9.16	9.46	8.16	6.99	6.86	6.53	5.99	5.75	5.18
	069_09	10.4	19.52	18.06	16.49	15.57	15.03	14	14	14.43	13.5	13.2	13.43	13.69	12.67	12.69	12.24	12.62	12.32	12.79	12.22	12.46	12.23	12.1	12.37	11.64	11.76	11.88	11.39	10.45	10.96	10.63	9.6	9.12	8.87	7.85	6.45	7.12	8.15	6.97	4.52
	069_10	10.44	19.12	18.33	16.19	15.72	14.52	14.17	13.81	13.63	13.09	13.14	12.81	12.59	12.22	12.24	12.05	12.37	12.76	13.02	12.24	12.07	12.15	12.1	11.89	11.3	11.46	11.79	11.33	11.32	11.05	10.45	9.5	9.02	8.58	8.48	7.97	8.65	6.06	6.2	6.58
	069_11	10.48	18.95	17.35	16.54	15.86	15.22	13.99	13.79	14.06	14.01	13.15	13.72	13.09	13.47	12.81	12.84	13.43	14.01	13.03	12.28	12.13	12.06	12.48	11.7	12.27	11.51	11.75	11.39	10.53	10.24	9.22	9.86	9.7	8.74	8.57	7.11	7.43	7.04	6.58	5.47
	069_12	10.56	18.53	16.53	15.61	15.39	14.19	13.39	13.38	13.01	13.13	12.49	12.92	12.15	12.39	12.4	12.63	12.87	13.07	12.68	12.08	12.3	12.14	12.17	11.91	11.66	11.95	11.58	11.65	10.58	10.38	10.49	10.69	10.04	9.41	8.4	6.49	7.47	7.53	7.38	5.38
	069_13	10.59	19.81	17.76	17.31	15.39	15.63	14.29	14.62	14.16	13.42	13.14	13.57	13.34	12.54	12.58	13	13.14	12.62	12.73	12.81	12.49	12.57	12.68	12.44	11.69	11.79	11.25	11.63	11.67	10.78	10.7	9.83	9.36	8.38	8.06	8.35	8.07	6.26	5.52	6.23
	069_14	10.59	17.87	17.17	15.91	15.41	14.85	14.12	14.06	13.64	13.27	13.06	13.17	12.68	12.79	12.16	12.82	12.69	12.56	12.77	12.31	12.68	12.59	12.83	11.81	12.61	11.58	11.33	11.69	11.36	11.25	10.84	10.24	9.67	9.46	7.41	6.72	8.1	6.99	5.55	5.71
	069_15	10.59	18.19	16.72	15.35	15.71	14.55	14.34	13.54	12.99	13.46	13.05	12.75	12.49	12.8	13.04	12.73	13.05	12.52	13.39	12.69	13.08	12.55	12.9	12.43	12.23	12.4	11.92	11.97	10.99	10.45	9.98	10.55	8.73	9.08	7.71	7.28	7.66	7.06	6.46	5.47
	069_16	10.61	20.18	18.19	16.74	16.2	14.98	14.82	14.65	13.94	13.26	13.17	13.21	13.07	13.14	12.7	13.59	12.68	12.4	13.05	12.29	12.25	12.69	12.6	12.61	11.54	11.99	11.41	11.33	11.3	10.61	9.82	10.34	9.15	8.99	9.28	7.36	7.5	7.9	5.75	5.62
	069_17	10.67	19.38	17.85	16.51	15.93	15.07	15.22	14.65	14.02	14.28	13.63	14	13.18	13.5	12.85	13.19	12.85	12.68	12.63	13.13	12.48	13.51	12.85	12.07	11.69	12.31	11.83	11.07	11.53	11.02	10.15	10.61	10.07	8.26	7.68	7.01	6.98	7.9	6.13	5.71
	069_18	10.79	19.1	17.81	16.73	15.85	14.8	14.86	14.1	13.49	13.6	13.47	13.32	13.06	13.42	13.14	13.47	12.92	12.53	13.15	12.83	12.96	13.02	12.81	11.93	11.98	12.24	11.99	11.42	10.72	11.62	10.33	9.87	9.67	8.76	9.31	7.82	6.92	8.24	6.43	6.23
	069_19	10.97	18.96	18.34	16.81	15.7	15.62	14.38	14.74	13.48	14.03	13.55	13.52	13.38	12.98	13.31	13.23	13.06	13.27	13.64	13.03	13.44	12.58	12.72	11.83	12.31	12.04	11.95	11.09	11.95	11.67	10.75	11.33	9.99	9.05	8.49	7.53	6.99	7.3	8.69	5.82
	069_20	11.07	19.94	18.36	16.85	16.87	15.45	15.34	15.05	14.22	14.53	14.14	13.29	14.44	13.37	13.64	14.24	13.35	14.2	13.86	12.97	13.24	12.74	13.65	12.34	12.83	12.11	12.02	11.21	11.21	11.95	11.29	10.42	9.86	8.92	8.28	7.72	7.12	6.64	8.3	6.6
	069_21	11.19	19.16	16.83	16.47	15.06	14.92	14.58	13.96	13.68	13.14	13.59	13.07	13.36	12.94	13.44	13.3	13.15	12.62	13.18	13.03	12.91	12.97	12.23	12.91	12.17	11.94	12.88	12.29	11.47	11.44	10.92	11.18	10.24	9.35	8.28	7.64	6.21	8.51	6.59	6.42
	069_22	11.31	19.67	18.97	16.91	16.16	15.88	15.17	14.94	14.83	14.03	14.05	14.2	13.82	13.92	13.36	13.82	14.06	13.02	14.08	13.24	13.56	13.38	13.71	12.97	12.95	13.65	13.04	13.02	12.16	11.09	10.08	10.51	10.15	10.02	8.65	8.16	7.56	6.33	7.11	6.06
	069_23	11.43	18.98	17.08	16.19	15.29	15.08	14.32	13.97	14.08	14.05	13.95	13.47	13.84	12.98	13.41	13.72	13.06	12.99	13.91	12.94	13.09	12.69	13.03	13.63	13.09	13.12	12.54	12.62	11.41	11.9	9.95	11.24	11.23	9.83	9.04	7.27	6.91	7.08	6.36	6.51
	069_24	11.55	19.23	18.39	16.37	15.17	14.91	14.45	14.79	13.92	14.26	13.92	13.55	13.26	13.39	14.01	12.77	13.81	13.44	14.24	13.18	13.98	13.61	13.44	13.4	13.14	12.92	12.11	12.76	12.28	11.6	11.48	11.36	10.6	9.96	8.7	9.27	8.04	6.32	8.21	7.02
	069_25	11.65	19.11	17.22	16.08	15.65	15.06	14.56	14.17	13.88	13.78	13.9	13.52	13.02	13.34	12.65	13.59	13.71	13.42	13.58	14.33	13.85	13.21	13.07	13.05	13.23	13.26	13.07	12.36	12.46	11.82	11.93	11.01	10.75	9.91	10.16	9.01	8.91	7.26	8.75	5.3
	069_26	11.7	18.16	16.63	16.22	15.01	15.19	15.15	14.4	14.19	14.31	14.54	14	14.15	14.48	14.12	14.56	15.04	14.12	14.47	13.87	14.13	13.79	13.7	13.69	13.77	13.77	13.4	13.76	12.04	12.55	12.95	11.15	11.07	10.82	8.88	7.5	7.08	6.18	5.89	6.32
	069_27	11.71	19.3	17.7	16.28	15.99	15.22	14.78	14.24	13.84	13.57	13.72	13.35	13.86	13.5	13.14	13.38	13.76	14.54	13.54	13.26	14.28	13.3	13.5	13.86	13.1	12.48	12.05	12.6	12.18	11.99	11.18	11.52	11.54	10.34	9.26	8.63	7.91	7.12	8.37	8.16
	069_28	11.92	19.68	17.94	16.96	16.29	15.75	14.93	14.72	14.26	14.37	14.41	14.42	13.86	13.88	13.16	13.87	14.23	13.83	13.78	13.63	14.12	13.5	13.44	13.72	12.51	13.11	13.62	12.67	13.31	12.87	11.69	12.42	10.49	9.08	9.04	8.38	8.03	8.58	6.36	6.33
	069_29	12.04	20.49	18.12	17.17	16.2	15.86	14.96	14.37	14.52	14.31	14.4	14.1	13.84	13.87	14.08	13.5	13.71	13.8	13.15	13.45	13.01	13.78	13.71	13.82	13.46	13.03	12.97	12.36	12.96	12.49	11.95	12.33	11.47	10.21	9.56	9.36	7.53	8.65	7.2	6.15
	069_30	12.08	20.1	18.2	17.28	16.69	15.26	15.2	14.91	14.74	15.14	13.77	14.07	13.85	14.07	13.25	14.41	14.28	14.19	13.58	13.8	13.73	14.4	13.46	13.6	13.29	14.18	12.33	13.54	11.77	13.64	11.85	12.38	11.23	10.74	8.85	9.12	7.97	7.22	5.59	6.97
	069_31	12.1	20.22	18.85	17.98	17.19	16.87	15.49	15.51	15.25	15.27	14.53	14.89	14.43	14.82	14.59	14.51	14.99	14.7	15.06	13.85	14.3	13.54	13.97	13.43	13.65	14.21	14.13	11.92	13.14	12.11	11.27	11.81	11.27	9.78	9.67	8.96	8.93	8.35	6.66	7.91
	069_32	12.17	19.94	18.67	17.09	16.47	15.96	15.34	14.74	14.88	14.19	14.95	14.42	13.54	13.78	14.1	14.38	14.34	14.47	14.31	14.12	14.36	14.02	13.61	13.5	13.63	12.77	13.65	12.73	12.42	13.23	11.61	11.85	10.51	10.82	9.51	9.12	7.66	9.08	6.51	7.25
	069_33	12.21	20.86	18.59	17.51	17.25	15.67	15.35	15.15	14.46	14.13	15.12	14.76	14.33	14.33	15.15	13.58	14.93	14.37	14.1	14.19	14.49	14.01	14.08	14.4	14.64	13.18	12.68	13.33	12.35	12.95	12.36	12.07	11.72	9.71	9.89	8.71	9.1	7.39	8.29	6.85
	069_34	12.37	17.93	17.62	17.04	15.61	16.35	15.16	14.6	15.15	14.86	15.96	14.77	14.64	14.95	15.25	14.55	15.46	14.82	14.58	15.18	14.2	14.01	14.75	14.07	14.5	13.17	13.52	14.81	12.64	12.41	12.14	12.44	11.22	10.33	9.16	9.11	7.72	8.77	7.88	9.29
	069_35	12.38	18.62	17.4	16.51	15.47	15.13	15.31	15.02	14.55	15.19	14.75	14.41	15.04	14.68	13.41	15.02	14.65	14.59	15.01	15.13	14.56	14.32	13.95	14.29	14.34	13.64	14.06	12.91	12.88	13.15	13	12.15	12.31	10.69	9.85	9.3	7.95	8.71	7.27	7.65
	069_36	12.44	20.22	18.13	17.55	16.52	16.12	15.55	14.91	15.07	14.86	15.03	14.52	14.24	13.97	13.63	14.68	14.24	14.25	14.21	14.1	13.84	13.81	13.89	14.35	13.88	13.39	14.15	13.58	13.59	12.08	11.61	12.6	10.62	10.88	9.89	9.49	8.85	8.65	7.43	7.98
	069_37	12.49	18.44	17.98	16.15	16.31	16.35	14.68	14.97	15.48	14.56	14.93	13.8	14.45	14.52	14.39	14.85	14.91	14.97	15.07	14.62	14.87	14.2	14.11	14.52	14.14	14.19	14.26	13.78	12.85	12.24	12.79	12.4	11.89	11.48	8.85	9.61	8.88	9.11	8.65	6.91
	069_38	12.7	19.1	18.56	17.27	16.33	15.7	15.42	15.11	14.83	14.45	14.63	14.01	14.3	14.36	14.15	14.77	14.73	14.52	15.06	14.42	13.98	14.04	14.39	13.76	13.51	14.1	14.14	13.87	13.22	13.1	13.25	12.54	11.28	10.96	9.92	9.36	10.11	8.51	7.82	8.62
	069_39	12.71	21.02	19.63	18.17	17.48	17.32	15.74	15.68	15.74	15.07	15.75	15.21	14.85	14.75	15.23	15.26	15.05	15.61	15.12	15.3	14.27	14.49	14.41	14.21	13.11	13.76	13.88	13.72	13.22	14.27	13.06	12.2	11.86	11.05	8.98	11	8.68	7.89	8.93	8.6
	069_40	12.72	20.05	19.26	18.05	16.55	15.88	15.73	15.85	15.33	14.74	14.93	14.4	14.88	14.63	14.68	15.17	14.48	14.69	15.05	14.89	14.17	14.92	14.57	14.63	14.18	14.21	13.93	13.29	13.42	12.87	12.54	12.4	11.24	10.58	9.54	9.77	9.42	8.36	7.2	7.89
	069_41	12.73	19.3	17.41	17	16.73	15.63	15.4	15.1	14.77	14.79	15.16	14.53	15.05	14.65	13.86	14.69	15.07	14.14	14.78	14.57	14.47	14.89	14.09	13.86	14.17	14.44	13.93	13.92	13.44	14.51	12.75	13.11	11.85	11.5	10.95	10.11	7.95	9.5	8.01	7.75
	069_42	12.81	19.04	17.15	17	16.82	15.47	15.72	15.17	14.45	15.24	15.28	14.84	14.89	15.66	14.71	14.69	15.41	15.09	15.15	15.57	14.83	14.43	14.68	14.73	14.92	14.35	14.37	14.54	14.46	14.4	13.07	12.91	12.35	9.69	10.67	9.12	9.1	6.81	8.47	7.95
	069_43	12.86	19.16	17.39	16.89	15.86	15.95	15.15	15.32	14.8	15.05	14.57	14.99	14.46	14.43	14.43	14.13	15.43	15.14	15.17	14.92	15.46	15.05	14.94	13.89	14.34	14.9	14.03	14.41	13.67	13.83	13.51	13.31	12.11	11.32	10.16	9.52	10.55	7.36	7.74	8.77
	069_44	13.07	19.74	18.29	17.17	16.1	16.89	16.11	15.45	15.96	15.78	15.71	15.13	14.55	15.6	15.39	15.13	16.21	15.88	15.49	15.55	15.61	15.07	15.39	14.95	14.64	15.14	14.15	14.52	13.54	13.02	12.92	12.26	11.82	11.39	10.05	10.1	8.57	9.29	9.13	10.04
	069_45	13.14	22.13	19.88	18.6	17.84	17.78	17.07	17.09	16.65	16.71	15.51	16.55	15.73	15.56	15.83	16.37	15.65	17.13	14.98	15.69	15.47	15.36	15.28	14.45	14.43	14.57	14.17	14.46	14.08	13.42	13.57	12.47	11.63	10.45	10.88	9.81	8.61	9.8	8.14	8.34
	069_46	13.35	18.96	18.53	17.11	17.09	16.92	15.81	15.6	15.83	15.56	15.17	15.8	15.77	16.01	15.54	16.02	15.77	16.05	15.44	16.18	14.96	14.92	14.9	14.57	15.21	16.26	14.52	14.8	13.99	14.27	12.66	12.8	12.79	11.33	10.92	9.66	8.65	9.12	8.18	11.13
	069_47	13.35	20.76	19.47	17.63	17.88	16.99	16.39	16.3	16.42	16.2	15.5	15.62	15.24	15.4	15.36	15.06	16.16	15.5	16.42	15.42	15.47	16.21	15.64	15.85	15.46	14.87	14.87	14.92	13.79	14.05	13.17	12.47	12.9	10.64	10.22	10.17	9.29	9.34	9.13	7.02
	069_48	14.03	21.58	20.85	19.39	18.98	18.67	17.98	16.57	17.33	16.91	17.46	16.75	16.6	16.07	16.04	16.59	16.3	16.58	16.25	17.02	15.76	16.48	16.31	16	16.23	15.95	15.88	14.56	14.85	14.28	14.94	13.49	12.81	12.24	10.75	10.77	10.05	9.34	9.79	8.17
	069_49	14.08	25.52	24.13	22.24	22.34	22.13	20.87	20.06	19.95	19.97	20.23	19.4	19.61	19.04	19.05	18.63	19.55	20.02	18.89	18.39	19.12	18	18.43	16.88	17.38	15.97	17.14	15.39	14.88	14.38	12.58	13.05	12.08	10.27	8.71	8.3	7.43	5.85	6.42	6.43
	069_50	15.37	21.69	20.14	19.64	18.63	17.77	18.25	17.76	17.14	17.63	18.5	17.63	17.41	18.04	16.54	17.89	18.18	18.26	18.3	18	18.64	17.72	17.57	17.52	17.2	18.23	16.19	17.41	15.66	15.61	15.37	15.76	13.96	12.63	12.95	12	11.12	10.07	10.29	11.34
070	070_01	10.8	13.5	14.08	13.51	13.37	12.55	11.9	12.84	12.8	12.27	12.64	12.34	12.34	12.34	12.18	12.61	12.64	12.48	12.46	13.4	12.78	11.9	12.52	12.53	13.35	11.21	11.37	11.88	9.99	10.41	9.84	11.35	10.24	8.5	9.65	8.75	8.61	7.86	7.43	6.72
	070_02	11.65	14.34	14.27	13.63	13.82	14	13.87	12.88	13.78	12.54	12.67	12.54	13.73	13.35	13.16	13.39	13.93	14.23	13.28	14.03	13.83	12.5	13.68	14.15	13.18	12.03	13.01	13.35	13.07	12.73	10.51	10.54	11.12	10.05	8.79	8.81	8.61	8.95	8.07	5.76
	070_03	11.8	15.18	14.84	13.44	13.96	12.89	14.3	13.27	12.9	12.99	12.88	13.34	13.23	13.83	13.89	13.64	13.96	14.31	13.11	13.98	14.13	14.02	12.82	12.65	13.6	13.49	11.83	12.9	12.42	11.82	10.29	14.87	11.83	10.1	9.09	8.54	10.48	8.95	7.81	8.48
	070_04	11.82	16.07	15.91	14.96	15.14	14.35	14.76	14.02	14.47	14.18	14.33	14.24	14.17	13.12	13.33	14.38	13.77	14.66	14.01	13.83	14.66	13.56	13.17	13.8	14.05	12.25	12.71	13.82	12.46	11.9	11.78	7.71	11.7	9.05	8.69	9.44	8.46	7.9	9.86	5.67
	070_05	13.19	18.3	16.42	17.17	16.94	15.33	15.43	15.54	15.36	16.23	16.16	15.12	15.36	14.94	15.69	14.84	16.3	15.51	15.72	15.84	15.54	15.13	15.2	15.99	14.84	14.31	16	14.01	15.77	12.67	11.24	9.71	11.89	10.94	10.32	9.52	10.06	10.01	7.03	9.28
071	071_01	11.37	17.95	17.3	16.64	15.52	14.63	14.6	13.96	13.59	13.32	12.85	13.26	13.17	12.87	12.66	12.73	12.94	13.18	13.1	14.06	12.55	12.49	13.02	13.1	12.45	12.35	11.01	11.96	12.76	11.54	12.62	11.93	11.49	9.48	8.53	7.87	7.52	7.67	6.17	6.09
	071_02	12.58	19.4	18.19	17.27	16.74	16.24	16.31	15.45	15.07	15.37	14.43	15.1	13.83	13.99	14.42	15.05	15.52	14.7	14.59	14.85	14.53	14.06	14.08	14.21	14.37	14.68	14.72	13.66	13.47	11.29	13.07	12.5	11.72	9.68	9.33	10.85	8.24	8.57	7.02	5.74
	071_03	13.03	19.84	18.99	18.56	17.1	16.33	16.29	15.4	15.45	14.68	14.7	15.51	15.2	14.55	14.19	15.43	15.05	15.23	15.13	15.07	15.11	14.93	14.64	15.12	15.31	15.26	15.16	13.1	13.99	14.53	13.5	12.97	11.79	10.5	9.99	8.58	8.4	8.75	7.87	6.79
	071_04	13.38	19.77	18.08	18.36	17.78	16.55	16.06	15.65	15.12	15.8	14.7	15.65	15.27	15.01	14.66	15.24	15.34	16.07	15.49	15.6	14.94	15.94	15.48	15.05	14.72	14.72	15.39	15.26	14.04	13.97	14.27	12.65	12.29	10.3	10.09	9.76	8.48	10.47	8.19	8.2
	071_05	14.1	20.01	18.8	18.89	17.7	16.8	17.37	16.68	15.66	16.72	15.76	15.7	15.14	16.23	15.94	16.18	16.73	16.01	16.67	16.71	16.36	16.11	16.19	16.11	15.79	16.29	16.56	15.36	14.68	13.97	14.91	13.93	12.27	13.15	11.52	11.04	7.28	8.48	8.94	7.49
072	072_01	10.42	14.12	12.85	12.75	12.74	12.01	11.36	12.32	12.01	13.46	11.25	12.21	11.88	12.82	12.62	11.59	13.54	12.76	12.37	12.25	13.59	10.73	12.67	13.66	11.59	12.21	10.29	12.19	9.66	10.39	9.44	8.59	10.45	8.73	7.8	7.79	6.67	8.08	8.27	6.46
	072_02	12.45	16.86	16.22	16.26	14.97	15.21	15.36	14.78	14.79	15.97	13.8	16.31	15.81	14.97	14.29	14.39	16.07	15.19	16.9	16.36	15.92	15.58	15.43	14.57	15.48	15.66	13.85	13.75	12.15	12.33	10.77	12.88	9.27	10.85	10.68	7.37	8.96	9.5	6.13	3.4
	072_03	15.47	23.29	21.23	21.35	21.67	20.02	18.39	19.36	20.06	19.31	19.64	19.4	19.45	19.91	17.97	19.68	20.2	18.87	20.89	19.97	19.57	19.22	18.42	19.29	18.43	18.32	16.6	17.33	16.82	15.34	13.57	15.95	10.85	12.97	11.29	10.43	12.08	9.7	6.67	6.46
	072_04	16.75	23.78	24.07	23.66	21.79	23.63	21.8	21.22	21.12	21.89	20.51	21.31	20.3	21.11	21.29	22.07	21.63	20.62	23.06	23.89	20.92	19.87	21.47	20.64	19.06	21.15	17.26	17.27	17.13	15.63	14.74	14.11	19.53	13.21	11.81	8.9	11.04	10.5	9.87	8.16
	072_05	30.54	43.73	41.84	41.79	40.11	41.42	39.92	39.31	38.62	38.85	37.34	39.55	37.67	37.75	40.83	40.43	39.93	39.97	41	41.21	41.45	38.8	39.38	34.8	33.76	33.37	30.22	33.93	30.59	31.26	24.96	22.7	30.57	23.23	24.95	19.61	20.42	17.58	17.07	15.99
073	073_01	15.75	19.47	18.22	17.76	17.19	16.65	16.62	16.54	16.05	16.04	16.01	16.18	16.44	17.48	16.06	16.91	16.78	17.17	17.45	17.21	17.95	17.68	16.86	17.47	17.85	16.79	16.95	17.89	16.19	16.36	15.33	16.79	16.21	14.57	14.26	13	13.89	10.77	11.25	10.94
	073_02	16.47	19.78	19.08	18.03	17.97	16.88	17.46	17.18	16.58	16.86	17.22	16.38	17.23	17.8	16.53	17.48	17.59	18.52	18.23	18.5	18.56	18.01	18.28	18.06	18.86	17.25	17.85	17.88	16.56	17.53	16.08	15.9	15.44	15.88	14.03	13.83	14.45	13.53	11.18	12.6
	073_03	19.1	22.43	21.05	19.74	19.68	18.9	19.27	19.22	19.15	18.4	19.6	19.86	20.19	19.73	19.4	19.45	20.62	20.36	20.94	20.93	21.34	20.31	22.12	21.41	21.17	19.94	21.24	21.08	20.14	19.34	18.02	19.32	18.08	18.18	17.43	17.11	14.34	15.04	15.25	14.87
	073_04	22.85	23.75	23.39	23	22.84	21.97	23.04	22.43	22.84	22.23	22.91	22.95	23.69	22.85	23.01	24.51	24.79	24.71	25.12	26.1	25.59	25.29	25.46	25.31	25.95	25.14	24.25	24.46	23.52	24.02	22.07	28.23	22.06	23.73	19.76	19.19	19.75	19.19	15.88	15.49
	073_05	26.18	27.14	26.18	25.62	26.35	25.14	25.58	25.76	25.73	25.3	26.06	26.03	26.69	27.42	25.48	26.63	27.77	27.17	27.89	28.33	27.85	28.82	28.77	29.35	29.61	27.46	28.37	27.52	27.18	27.12	27.09	26.15	26.89	24.78	24.72	22.58	23.38	22.28	18.36	21.43
074	074_01	23.4	30.07	29.19	28.48	26.78	26.5	26	25.54	25.47	25.3	25.35	25.61	24.5	25.06	24.66	25.47	26.05	25.31	25.29	26.58	25.1	25.84	26.08	25.41	25.98	25.94	25.1	25.27	24.88	25.51	24.98	23.78	22.9	22.22	19.3	19.73	16.05	16.84	17.55	12.85
	074_02	24.51	30.2	30.59	29.6	28.86	26.71	26.88	26.55	25.86	25.91	25.87	26.21	26.5	26.83	25.69	25.84	26.79	27.38	25.72	26.31	26.8	24.95	27.02	26.18	27.07	27.73	25.98	26.98	27.03	25.12	24.16	25.33	23.08	21.23	22.49	20.71	20.12	20.25	17.25	17.75
	074_03	24.53	30.94	30.17	28.92	27.97	26.7	26.8	26.79	26.62	26.23	26.43	26.82	26.84	27.55	26.08	26.31	27.44	26.83	26.3	26.13	26.83	27.76	27.39	27.3	28.3	26.85	28.06	26.23	25.81	24.87	24.73	24.46	23.71	21.63	19.55	20.24	18.51	19.91	16.47	19.17
	074_04	24.92	31.03	29.76	28.89	28.54	26.98	27.17	26.9	25.14	26.49	25.96	26.77	26.01	25.66	25.54	26.43	26.81	26.99	27.39	27.03	26.61	26.98	26.99	26.75	28.24	27.52	27.54	26.53	26.58	27.59	25.02	25.49	23.66	22.22	22.18	21.73	18.59	19.4	18.82	17.65
	074_05	26.07	31.99	30.87	29.64	29.44	27.98	27.38	27.63	27.73	26.86	26.86	27.41	27.46	27.35	26.6	27.1	28.32	27.63	27.43	28.47	27.84	28.64	28.4	28.18	28.24	27.49	27.7	27.62	27.16	27.44	26.55	26.57	24.43	24.32	24.06	22.95	21.81	20.08	22.15	19.61
075	075_01	26.44	29.33	28.37	26.7	25.28	26.6	26.84	27.18	26.54	26.15	26.31	27.3	27.48	28.67	27.71	27.96	28.98	29.1	29.27	28.71	29.2	29.91	29.12	28.4	29.29	28.4	28.47	28.69	28.03	27.7	28.28	26.27	26.14	25.57	22.55	22.14	21.21	20.44	18.64	17.8
	075_02	27.32	29.02	28.06	27.34	27.72	27.41	27.95	26.81	27.1	27.96	28.08	27.18	27.22	28.1	28.12	28.69	29.65	28.72	29.64	29.37	29.97	30.86	30.23	29.62	29.57	29.99	29.67	29.85	29.47	29.6	28.25	27.12	25.5	24.51	23.77	23.72	24.19	23.55	20.55	19.49
	075_03	27.33	29.55	28.48	27.28	27.95	27.43	27.38	26.81	27.19	26.03	27.55	27.74	27.33	27.3	27.76	28.83	30.58	29.7	29.79	30.44	29.02	30.71	29.3	30.56	30.86	28.88	30.72	30.66	28.79	29.49	28.73	28.23	25.35	26.37	25.72	22.58	21.54	20.53	18.43	18.16
	075_04	27.56	31.35	30.29	28.72	28.56	28	28.1	27.31	27.69	28.22	28.61	28.93	28.82	30.26	28.76	28.77	29.38	30.04	30.23	30.65	31.05	31.75	31.42	30.75	31.15	28.8	29.67	30.4	28.44	29.45	28.82	27.16	26.81	25.14	25.45	21.94	18.23	21.07	20.66	19.73
	075_05	34.52	38	35.77	34.31	33.87	34.36	35.2	33.72	34.56	33.63	36.27	34.31	35.7	35.6	35.28	36.21	37.9	37.92	37.3	38.2	37.37	38.75	38.17	39.3	37.32	38.11	35.87	38.05	36.98	35.21	36.65	34.93	32.75	33.17	31.46	29.09	28	27.29	25.42	22.52
076	076_01	13.93	24.02	22.79	20.92	19.51	18.75	18.34	17.62	17.47	17.84	17.16	17.09	16.94	16.93	16.01	17.34	17.29	16.63	16.65	16.52	16.35	16.39	15.5	16.25	15.98	15.9	15.46	14.92	15.75	13.84	14.27	13.46	12.65	12.78	10.43	9.32	9.05	7.71	7.4	7.7
	076_02	15.43	24.35	23.93	21.59	21.84	20.89	20.23	19.95	19.56	19.56	18.52	19.15	18.86	18.33	17.75	18.89	18.7	18.71	18.32	18.72	17.54	18.71	17.53	17.3	16.21	17.35	16.86	16.67	16.47	15.88	15.5	14.67	14.79	11.93	11.94	10.87	10.25	8.98	9.81	10.87
	076_03	15.81	27.1	25.61	23.86	22.82	22.09	20.83	21.35	20.27	20.48	20.66	20.46	20.73	19.31	19.5	19.83	19.42	19.45	19	19.04	19.82	18.73	18.66	17.8	17.65	16.89	16.88	16.92	16.49	15.9	15.25	14.19	14.3	12.29	12.21	10.29	9.77	11.4	9.9	10.73
	076_04	15.91	26.67	25.21	23.01	22.79	21.01	20.65	20.36	20.08	20.16	20.09	19.42	19.91	19.82	18.66	19.5	19.1	19.56	18.5	19.06	19.27	18.36	18.63	18.53	17.52	17.79	16.28	16.96	16.39	15.68	16.61	15.24	14.61	12.89	12.62	11.72	11.36	10.5	7.86	9.96
	076_05	16.64	28.18	26.88	25.01	23.69	22.32	22.44	21.8	21.79	21.49	20.82	21.02	20.91	20.68	20.33	20.81	20.3	19.59	19.69	19.34	19.47	19.55	19.57	19.04	19.01	18.63	18.18	17.51	18.21	17.09	17.14	15.2	14.25	13.07	12.05	13.51	10.13	10.75	10.13	9.76
	076_06	24.96	30.71	28.51	27.33	26.7	25.55	25.28	24.64	24.12	25	25.08	24.72	25.43	24.85	24.43	26.69	26.79	26.48	27.15	26.63	26.77	27.3	25.59	27.43	27.18	28.54	26.49	28.31	27.34	26.85	27.1	25.9	26.08	24.86	23.45	21.54	20.51	15.63	15.79	16.12
	076_07	25.58	31.82	29.94	28.89	27.15	28.45	26.81	26.27	25.57	25.77	25.45	25.65	26.13	26.11	25.63	26.31	25.98	26.98	26.28	26.71	27.38	27.4	28.51	27.3	27.89	28.72	28.29	27.14	28.27	28.03	27.42	25.58	25.27	23.28	23.28	21.9	20.45	19.55	20.02	19.91
	076_08	26.63	30.2	30.48	27.68	27.57	26.62	27.01	25.95	26.35	25.47	26.95	26.1	26.36	25.6	25.26	27.65	28.02	27.44	27.96	28.13	28.6	28.95	27.86	28.44	29.08	29.6	29.06	29.11	28.71	29.11	27.86	28.55	27.85	24.37	26.04	24.06	20.64	19.73	20.03	17.84
	076_09	26.97	31.89	29.83	28.62	28.03	27.37	27.21	25.77	26.17	26.37	26.46	26.04	26.83	26.83	25.46	27.91	28.67	27.71	28.61	28.71	28.69	28.54	28.48	29.65	28.25	29.73	30.48	29.6	30.14	27.98	29.19	27.88	28.12	26.48	23.31	22.96	26.27	19.31	19.53	19.47
	076_10	27.64	34.34	32.12	30.24	28.84	28.28	27.88	27.7	27.59	27.14	27.18	27.17	27.23	27.92	27.3	28.13	29.32	28.71	29.1	28.54	29.38	29.36	30.27	29.35	30.16	30.07	30.09	29.67	29.74	30.99	29.6	28.04	26.34	27.09	24.29	25.21	21.37	22.28	22.43	21.57
	076_11	28.02	31.66	29.53	28.96	28.38	27.57	27.08	26.97	27.19	25.97	26.71	27.18	27.05	27.67	26.48	28.31	29.68	28.57	30.29	29.82	29.95	28.81	28.26	29.87	30.87	30.03	30.87	30.71	29.06	30.49	29.66	28.81	29.55	28.39	25.47	25.45	22.39	22.42	21.2	22.64
	076_12	28.54	34.97	32.17	30.36	30.09	28.63	29.27	28.05	28.16	28.39	29.28	28.41	29.99	28.76	28.98	30.51	30.19	30.01	29.37	30.82	30.7	30.23	29.53	30.4	30.18	31.28	31.49	31.3	30.13	32.43	36.79	28.22	26.05	25.45	24.02	23.7	25	23.48	24.19	21.92
	076_13	30.23	33.34	32.67	31.43	30.23	30.25	29.92	29.67	28.72	29.09	29.26	29.11	29.34	30.15	28.83	30.98	30.39	31.1	32.2	31.2	31.46	32.7	32.62	32.71	33.47	33.07	32.08	32.41	32.51	32.63	31.49	29.67	29.57	28.45	26.99	29.15	25.65	28.32	25.16	23.81
	076_14	33.13	35.78	31.5	31.03	30.06	29.85	29.77	30.43	29.91	30	30.85	30.6	31.19	30.3	30.27	31.99	33.45	32.45	33.06	33.93	32.78	35.21	33.12	35.74	34.86	36.12	35.48	36.4	35.68	36.26	34.76	35.98	36.64	32.83	31.44	30.7	29.62	28.43	26.35	24.91
	076_15	33.81	37.78	35.04	32.59	31.79	31.4	30.75	31.15	32.41	30.72	32.01	31.54	31.33	31.5	31.12	32.57	34.18	32.38	33.4	33.21	33.96	35.13	34.31	36.24	35.27	36.29	36.22	36.35	37.13	34.2	35.95	35.56	34.07	33.58	31.9	32.28	30.66	34.19	25.79	32.24
	076_16	34.01	34.89	33.92	33.54	31.82	31.79	31.61	31.61	31.48	30.58	30.1	31.58	31.88	31.91	31.42	33.06	33.95	33.89	34.71	34.45	34.84	35.28	36.14	35.35	35.58	36.97	35.96	36.14	36.78	37.2	35.12	34.8	34.64	34	31.61	32.05	33.1	30.81	28.71	29.43
	076_17	34.54	36.41	34.96	33.6	32.58	32.71	30.93	31.83	30.82	31.56	32.45	32.06	32.71	32.76	32.31	33.37	34.86	34.61	34.51	34.32	35.76	36.3	36.6	35.77	36.8	36.95	36.37	35.93	36.49	35.77	37.67	37.36	34.78	32.7	32.67	33.18	31.33	34.34	29.32	28.74
	076_18	34.71	35.72	34.51	33.47	33.01	32.2	31.93	32.93	31.25	32.12	31.48	32.08	33.5	33.62	32.75	34.8	34.05	34.94	34.36	35.27	36.94	36.67	37.33	36.58	37.37	36.6	35.96	37.21	36.39	37.54	37.27	36.57	34.24	34.37	34.31	32.57	29.55	30.88	29.84	28.57
	076_19	35.24	42.07	39.22	37.38	35.54	35.45	34.98	34.59	34.2	34.22	33.55	34.1	34.28	34.2	34.45	35.84	35.65	35.07	36.3	35.84	35.97	36.09	37.11	37.69	36.07	37.8	36.41	37.64	37.52	36.93	36.82	35.91	35.36	33.01	34.31	34	31.39	32.13	28.44	31.26
	076_20	36.64	38.14	35.47	33.83	34.09	33.69	33.38	33.81	32.47	33.67	33.46	34.07	34.18	34.18	33.3	35.92	36.05	36.96	36.51	36.34	37.86	37.33	38.17	37.92	37.36	39.4	38.67	39.09	40.44	38.97	37.89	39.6	37.36	36.35	34.39	34.9	31.08	33.37	33.62	33.5
077	077_01	19.25	30.44	27.29	26.49	25.49	24.67	24.17	24.32	23.84	23.06	23.91	22.76	23.36	22.93	23.03	22.91	23.23	22.83	22.77	23.09	22.22	22.84	21.29	21.53	21.81	20.87	20.52	19.38	20.67	18.88	19.32	16.97	17.09	16.05	16.08	14.57	13.63	12.47	12.2	12.78
	077_02	21.45	33.02	29.94	28.72	27.6	26.75	26.6	26.83	24.9	25.25	25.11	25.62	24.89	24.76	24.96	25.54	25.15	24.86	25.69	25.45	25.02	23.77	24.24	23.81	23.5	22.78	22.64	22.04	22.93	22.69	21.54	19.28	20.21	18.48	16.92	15.79	16.86	15.91	13.9	12.37
	077_03	21.76	31.16	28.68	27.86	27.97	26.51	25.44	26.24	25.64	25.26	25.11	25.53	25.14	24.43	24.01	25.34	25.21	24.8	24.99	24.69	25.22	24.5	23.66	24.72	23.76	23.76	23.21	23.39	22.04	21.52	23.03	20.94	20.08	18.78	18.05	15.99	15.43	13.8	15.91	14.8
	077_04	24.09	32.87	30.83	29.9	28.55	28	27.92	28.3	27.34	27.12	26.7	26.43	26.63	26.77	27	26.91	26.54	27.39	27.69	26.93	27.44	26.9	25.85	27.76	26.23	25.3	25.87	25.23	25.98	25.62	24.21	24.85	22.81	20.8	18.9	19.94	18.53	16.68	16.43	14.51
	077_05	26.2	36.9	33.76	33.26	32.16	30.5	30.52	30.58	29.54	29.88	30.1	29.2	29.75	29.31	28.98	30.25	29.93	29.63	30.25	28.98	30.11	29.01	28.79	28.84	29.61	27.36	28.54	26.39	27.07	27.81	25.09	24.98	23.95	23.6	21.6	20.57	22.97	20.15	18.84	17.81
	077_06	27.14	34.89	32.99	31.93	29.99	30.02	29.45	28.36	28.2	28.96	28.36	29.36	28.59	28.23	28.83	29.8	29.63	29.83	30.25	30.02	29.52	29.09	29.34	30.06	29.5	29.34	28	29.04	28	27.45	28.19	26.63	26.7	25.74	22.89	23.23	20.8	21.64	20.46	19.98
	077_07	27.29	34.96	31.81	31.48	30.68	29.81	29.54	29.05	28.9	29.2	28.9	29.27	29.65	29.25	28.22	29.1	29.17	30.03	30.27	29.97	29.9	29.84	29.58	30.46	29.66	28.4	28.02	28.01	28.06	28.37	27.8	28.9	26.49	24.56	21.92	23.44	23.69	20.13	22.03	21.3
	077_08	29.76	37.26	35.13	34.05	33.49	32.8	32.1	31.72	31.53	31.64	31.69	33.11	32.06	31.75	31.88	32.01	30.97	33.2	32.55	33.26	32.74	33.12	32.24	32.68	31.92	31.95	32.04	31.98	31.6	29.19	29.39	29.44	29.05	28.19	25.77	26.1	23.28	20.27	24.13	20.92
	077_09	30.15	33.72	32.48	31.13	32.62	31.27	31.57	31.12	29.87	31.9	30.55	31.57	31.21	34.08	32.74	32.05	33.44	33.47	34.23	34.28	32	33.08	33.6	32.45	31.06	32.25	32.49	30.71	34.69	31.14	30.65	30.69	31.09	29.47	26.45	26.13	28.15	23.73	19.19	23.99
	077_10	35.57	43.33	40.79	39.56	38.54	38.05	38.62	38.87	36.97	37.61	38.28	36.53	37.69	37.96	37.98	38.63	38.8	38.17	38.54	38.84	39.09	38.03	38.07	36.8	39.14	38.02	37.32	37.36	36.64	35.37	37.37	34.63	33.78	32.43	32.14	30.74	28.14	30.22	31.3	28.87
	077_11	40.6	39.41	40.37	36.14	39.83	36.9	39	37.54	38.86	37.21	38.96	37.88	38.65	40	42.51	38.69	39.92	41.85	41.69	43.1	42.25	43.52	45.11	40.59	42.8	46.66	40.58	40.69	45.92	42.31	43.64	41.29	42.03	39.66	36.63	39.5	42.49	31.75	33.8	36.51
	077_12	49.51	45.99	45.44	44.92	43.97	44.3	43.96	45.83	43.24	44.27	45.39	46.66	46.06	46.43	45.62	48.03	46.97	49.29	49.42	49.3	49.23	49.61	50.22	51.78	51.67	52.5	50.13	53.12	51.95	50.07	52.44	53.28	51.11	50.56	48.32	49.16	47.59	45.22	47.55	43.54
	077_13	49.8	47.9	47.1	47.48	45.89	46.18	45.64	46.2	45.86	45.84	46.13	47.52	48.02	48.16	48.25	49.07	50.02	51.42	50.81	50.83	52.67	52.19	51.74	51.86	53.04	52.63	50.51	51.72	52.05	50.2	50.89	52.03	49.88	50.25	48.1	46.04	49.03	46.66	45.1	43.35
	077_14	50.41	51.04	48.1	47.63	47.32	46.6	47.82	47.28	48.07	48.94	48.66	48.52	49.22	49.23	49.17	49.3	51.04	51.29	52.12	51.63	52.45	50.96	52.8	52.21	51.82	52.94	51.83	53.53	54	54.03	51.83	49.72	50.89	50.23	48.59	48.1	47.28	47.64	45.02	42.05
078	078_01	26.89	30.81	28.47	27.7	27	26.76	26.66	26.76	26.44	26.57	25.79	27.5	26.4	27.39	27.27	27.8	28.3	27.95	28.65	28.22	29.05	29.92	29.55	28.99	29.76	28.72	28.29	28.18	29.14	26.95	27.31	30.39	26.13	28.04	24.33	25.53	23.54	22.38	20.53	19.98
	078_02	28.43	30.08	29.34	27.96	27.13	26.83	26.75	26.46	27.16	26.18	27.38	27.56	27.44	27.57	27.62	28.88	29.15	28.8	28.89	28.65	29.49	30.07	30.09	29.22	30.16	29.47	30.03	31.14	30.49	29.59	27.64	44.36	32.15	30.9	26.7	26.79	24.84	25.07	25.66	23.35
	078_03	28.65	30.01	29.7	29.05	28	27.52	27.04	27.16	27.59	26.56	27.23	27.93	27.5	28.47	28.03	28.93	29.1	29.58	29.76	30.11	30.51	31.09	31.17	29.83	31.69	30.5	29.26	31.73	31.24	28.29	29.73	37.99	32.37	28.66	27.3	24.65	25.33	24.73	26.14	21.47
	078_04	29.16	31.31	30.69	29.92	28.67	29.04	27.76	28.05	28.71	28.49	28.47	29.91	28.28	28.92	28.76	30.33	30.48	30.51	30.64	30.42	30.1	30.99	32.44	30.5	32.89	32.04	30.99	30.77	32.39	29.77	28.22	47.55	33.98	30.72	26.67	25.81	23.68	23.38	23.6	23.04
	078_05	35.7	34.86	34.55	33.43	33.58	32.86	34.01	33.33	33.39	33.95	34.2	35.12	33.97	34.2	33.65	36.09	36.13	35.88	35.71	36.87	37.28	37.62	37.83	36.96	38.09	37.41	37.91	37.77	39.26	36.98	37.48	56.62	42.31	39.36	34.96	32.06	32.67	30.06	29.44	28.6
079	079_01	19.46	27.89	27.2	27.13	25.49	26.08	25.88	23.84	24.54	23.97	24.62	24.95	23.68	22.89	24.1	25.02	25.25	24.49	22.96	24.3	23.2	24.69	23.4	22.18	21.73	21.26	22.07	20.49	19.54	18.76	16.87	13.61	19.76	18.04	17.31	15.69	11.69	14.78	9.69	9.93
	079_02	20.47	29.76	29.33	29.43	28.64	28.41	27.63	26.19	26.67	27.58	26.6	25.81	25.39	25.98	24.83	22.95	24.77	24.36	22.69	24.33	25.45	25.6	25.05	25.43	23.17	22.39	21.45	22.29	19.67	22.73	17.92	16.43	19.96	16.39	16.77	13.98	14.21	13.76	12.06	14.73
	079_03	29.38	37.89	37.09	35.65	34.29	34.08	35.17	34.01	34.83	34.77	34.48	35.63	34.11	36.09	33.88	35.22	32.68	34.33	31.37	34.54	34.04	33.06	33.16	33.89	34.34	30.75	32.95	28.55	29.66	29.53	28.87	30.51	30.92	28.42	26.08	22.82	21.22	26.08	20.57	14.38
	079_04	33.01	38.13	39.49	38.24	39.03	39.07	37.19	37.67	38.02	38.05	39.68	38.61	37.1	38.95	38.85	38.35	39.61	39.31	38.82	39.71	39.27	38.14	39.36	36.52	37.17	35.83	37.87	32.97	31.76	34.42	30.66	29.58	39.53	32.55	32.25	25.82	23.02	21.56	19.15	20.89
	079_05	33.82	39.32	40.23	38.71	40.28	40.56	39.58	39.62	38.8	39.91	39.89	41.95	41.31	42.15	39.01	42.03	38.33	40.7	37.59	38.1	37.96	40.01	38.08	38.73	37.16	38.53	39.32	37.65	34.75	32.08	35.12	24.41	33.07	27.47	29.54	31.95	19.96	23.41	23.64	23.29
080	080_01	29.85	37	37	36.53	35.81	35.06	34.36	34.35	34.43	34.65	33.82	34.77	33.64	32.72	33.37	34.13	34.81	34.52	33.68	34.4	33.89	32.76	33.84	32.64	32.23	32.92	31.95	31.36	29.36	29.3	29.36	30.35	27.98	25.4	24.62	22.71	19.64	23.05	24.22	19.22
	080_02	29.86	35.49	35.71	35.65	33.64	32.77	32.47	32.39	32.48	32.92	31.42	32.21	32.44	32.61	32.11	33.54	33.94	32.73	32.47	32.35	34.43	32.51	33.34	32.01	32.64	31.58	30.75	32.29	28.76	28.91	30.45	28.92	27.82	26.48	28.4	24.49	24.05	24.55	24.95	20.59
	080_03	36.22	43.08	41.98	42.15	41.07	40.71	41.25	40.55	40.92	40.97	39.58	40.94	41.3	39.89	40.35	42.13	42.08	41.77	40.65	40.85	41.1	39.76	40.36	39.05	39.35	40.1	39.02	37.18	36.19	36.02	36.99	34.79	34.4	34.26	28.66	30.74	25.44	25.21	27.24	24.48
	080_04	61.3	58.76	59.07	60.42	57.07	59.22	59.17	59.28	59.31	59.42	59.77	59.84	61.72	60.82	59.97	62.76	63.49	63.87	63.9	64.62	63.94	62.07	63.63	61.22	63.41	63.41	64.92	63.39	61.79	63.42	64	64.45	61.7	59.38	57.81	58.95	53.44	56.26	55.11	53.2
	080_05	79.73	74.62	74.67	75.27	74.53	74.71	73.67	74.39	74.62	75.1	74.74	76.29	77.96	75.94	76.39	79.32	80.38	80.3	80.22	79.17	81.25	79.08	79.1	81.24	80.6	80.4	83.43	81.56	80.78	78.61	81.87	81.39	81.97	78.55	81.68	81.76	76.49	82.6	72.97	75.52
081	081_01	31.43	33.17	33.18	31.59	31.05	31.85	31.77	31.21	31.52	31.19	32.23	31.13	31.43	32.67	32.53	33.46	34.87	33.7	33.55	36	35.42	34.65	33.38	35.23	34.56	34.97	33.81	34.85	34.14	32.96	33.78	32.54	31.71	28.01	25.46	25.39	24.7	22.46	24.49	20
	081_02	33.44	33.39	33.67	32.61	31.75	31.84	32.12	31.8	31.9	32.11	32.46	33.56	33.78	32.59	33.54	34.79	35.12	34.92	35.12	36.41	36.27	36.22	36.18	36.26	36.84	37.56	36.15	34.86	33.89	35.45	33.68	32.71	34.74	31.17	30.98	27.48	29.55	28.02	27.67	24.56
	081_03	33.96	36.23	34.88	33.78	33.8	33.34	34.71	34.61	35.7	34.66	36	35.29	35.02	35.78	36.39	36.82	36.76	38.12	35.81	38.2	38.14	37.53	36.9	37.41	38.14	36.99	37.99	37.64	34.11	35.95	33.82	33.2	32.15	32.34	30.95	27.18	29.46	25.86	22.05	21.68
	081_04	35.45	37.11	36.47	35.58	35.38	34.86	35.13	36.21	35.8	35.32	36.58	35.88	37.14	37.61	38.36	38.16	38.07	38.23	37.57	39.76	39.32	38.4	39.61	39	39.69	38.19	40.02	39.61	35.67	35.13	35.59	34.13	34.3	31.87	31.34	29.13	31.64	27.83	24.41	28.95
	081_05	38.7	38.91	38.92	39.46	38.36	38.18	39.65	39	38.8	38.76	39.68	40.33	40.65	39.93	40.82	41.65	41.4	42.75	42.61	42.76	42.58	43.2	42.89	42.78	43.2	42.73	43.12	40.69	40.79	38.74	39.25	38.32	36.37	33.41	32.54	31.13	37.53	30.18	29.81	30.45
	081_06	41.72	39.91	40.72	38.49	38.41	39.7	40.13	38.52	39.91	39.61	40.06	39.87	39.49	41.95	41.35	42.6	43.24	43.13	45.91	42.73	44.83	44.64	44.17	46.09	45.18	46.43	45.28	45.04	42.16	44.7	45.47	43.4	41.69	38.17	37.44	38.28	37.31	32.71	34.3	30.53
	081_07	42.89	41.98	40.94	41.51	40.45	40.59	41	40.27	41.31	41.57	41.47	43.23	42.72	42.4	44.17	43.97	45.29	45.39	44.63	44.89	45.84	46.16	46.49	47.67	47.08	46.89	45.57	46.22	44.18	44.14	44.35	40.98	42.25	43.35	36.44	39.39	36.99	37.02	35.54	34.71
	081_08	43	42.68	41.67	39.19	40.54	40.43	41.09	40.33	41.12	41.26	42.44	41.68	41.92	43.02	42.74	44.08	45.38	44.97	45.79	44.8	45.92	45.91	47.22	46.27	44.99	46.88	46.69	47.05	45.2	46.01	47.06	45.18	42.62	40.86	40.2	36.63	37.22	35.29	30.96	31.58
	081_09	43.01	42.24	41.49	41.07	40.92	39.97	40.43	41.95	41.08	41.32	42.35	43.11	44.28	43.78	44.05	45.54	45.67	46.11	46.13	46.51	46.85	46.36	47.58	47.67	46.23	46.72	46.11	47.59	44.14	43.57	42.99	43.69	43.52	39.3	37.21	36.13	38.53	33.55	36.67	33.33
	081_10	71.5	67.64	67.9	65.76	66.95	67.93	67.48	69.08	68.28	67.99	69	70.42	69.1	71.27	70.5	73.64	71.37	73.94	70.5	71.8	74.69	74.89	75.28	74.19	75.01	76.13	72.85	74.21	71.35	72.57	71.22	73.05	71.64	68.52	71.93	64.56	68.62	65.13	63.32	73.05
082	082_01	27.51	33.67	32.36	31.67	30.09	29.66	30.13	29.01	29.31	29.53	29.13	29.2	30.02	28.92	28.4	29.51	29.95	29.87	30.35	30.26	30.95	28.93	31.37	29.82	30.09	29.23	30.5	28.55	28.06	28.84	27.42	27.23	27.44	24.32	24.65	23.55	19.72	23.8	18.48	18.54
	082_02	30.87	36.36	35.16	34.34	33.17	33.22	32.74	32.78	32.37	33.63	32.92	31.59	33.33	33.34	32.63	34.81	33.86	34.42	34.02	33.72	34.88	34.15	33.63	32.73	33.82	34.39	33.98	32.43	31.13	31.81	31.11	30.66	29.8	27.97	27	27.02	22.89	23.71	22.44	20.25
	082_03	53.16	50.82	50.91	49.79	48.45	48.22	48.62	48.83	47.99	50.11	47.88	50.09	51.12	50.61	50.25	51.02	53.04	52.49	53.42	54.39	54.69	54.07	54.21	53.63	55.29	55.01	55.68	57.32	55.51	56.86	56.16	51.7	53.71	55.85	53.05	49.43	48.65	52.68	51.57	44.97
	082_04	77.2	68.84	68.8	69.74	69.63	69.34	69.15	69.58	70.64	70.31	69.63	69.39	73.3	72.56	72.39	74.48	75.03	75.36	77.35	75.44	77.56	75.8	78.34	76.53	79.16	79.53	79.57	78.37	79.26	80.66	80.43	77.01	81.04	79.09	79.75	80.12	69.76	79.4	77.98	71.74
	082_05	83.86	75.03	76.73	77.97	76.57	77	77.01	76.25	78.65	79.74	78.39	80.16	79.21	79.93	80.19	81.92	82.41	83.85	83.65	84.06	86.59	81.07	83.73	82.79	84.29	83.96	85.57	86.75	86.73	87.4	91.19	86.09	85.76	85.57	83.08	84.44	79.59	85.89	79.75	77.35
083	083_01	59.1	48.41	50.47	50.15	49.63	51.85	52.4	52.66	53.83	54.98	55.62	55.87	55.91	56.47	57.41	59.64	60.56	60.9	60.68	62.3	60.59	62.43	63.67	65.76	65.85	61.85	62.73	62.8	62.12	64.29	59.78	56.11	53.69	60.43	54.7	54.34	54.65	56.72	53.4	53.55
	083_02	62.2	51.58	51.97	52	53.88	54.7	53.32	55.34	58.02	57.12	57.41	57.7	59.75	60.2	58.77	61.43	63.4	64.05	61.69	64.04	64.35	63.61	64.67	70.21	67.19	64.15	65.16	65.13	64.54	67.7	59.03	63.37	60.21	63.89	60.86	56.91	62.59	63.77	55.86	56.56
	083_03	64.53	51.67	52.57	52.73	54.83	55.31	54.92	55.03	56.78	58.51	59.23	58.31	59.19	60.37	62.77	62.7	64.12	64.7	62.87	69.7	64.05	64.01	67.52	68.08	67.14	67.37	68.07	65.69	68.92	69.28	65.11	65.02	62	63.82	65.44	62.06	64.18	61.87	62.81	65.59
	083_04	65.68	54.18	53.99	55.48	57.04	56.8	58.13	58.39	60.87	58.93	60.69	61.9	63.79	63.55	64.26	64.35	65.39	67.51	65.31	67.97	67.84	68.59	69.02	70.19	68.91	67.5	68.36	68.59	65.39	67.79	65.11	73.27	61.79	64.45	66.08	68.76	63.94	64.72	63.43	57.85
	083_05	67.45	57.24	55.41	57.49	59.04	58.71	60.02	60.9	60.2	62.35	63.63	62.76	67.12	64.56	66.14	65.55	68.15	68.82	67.3	70.67	69.61	68.63	70.1	68.6	73.74	69.44	67.06	68.29	67.06	73.28	65.76	66.67	64.84	67.56	68.81	66.52	66.38	69.74	66.98	60.43
	083_06	68.96	56.53	56.99	59.25	59.88	59.33	60.76	62.53	63.85	62.48	63.49	65.33	65.58	66.75	67.51	66.44	68.76	71.75	71.11	70.43	68.71	68.19	69.85	72.19	72.89	71.44	73.18	70.59	72.23	75.14	69.92	67.99	71.37	68.76	67.47	66.95	69.31	64.59	63.27	68.82
084	084_01	1.34	5.31	4.01	3.95	3.5	3.15	2.97	2.73	2.7	2.37	2.25	2.27	2.19	1.99	1.93	2.03	1.91	1.87	1.81	1.63	1.76	1.79	1.51	1.49	1.44	1.38	1.35	1.42	1.15	1.07	1.19	0.96	0.95	1.1	0.69	0.64	0.4	0.7	0.69	0.54
	084_02	8.36	16.77	15.49	13.99	13.13	12.91	12.04	11.74	11.5	11.33	10.91	11.09	10.75	10.7	10.26	10.82	10.36	10.77	10.53	9.91	9.75	9.97	10.33	9.89	9.51	9.33	9	8.66	8.27	7.86	8.33	7.15	7.35	7.24	5.87	4.86	5.75	4.11	4.55	3.91
	084_03	8.66	16.9	15.73	14.86	13.81	12.97	12.84	12.31	11.66	11.81	11.81	11.53	11.47	11.04	10.27	11.55	10.89	10.68	10.71	10.73	10.92	10.64	10.45	10.49	10.24	9.35	9.19	8.87	9.53	8.36	7.75	7.69	8.1	6.7	5.13	5.41	4.92	4.52	4.5	3.67
	084_04	8.71	17.45	15.5	15.43	14.32	12.86	12.97	12.81	11.86	11.71	11.68	10.91	11.1	11.19	10.43	10.73	10.75	11.08	10.92	10.75	10.5	10.47	10.03	9.76	9.36	9.6	9.21	8.8	9.13	8.26	8.69	7.62	7.38	6.99	6.24	7.14	4.79	5.51	4.15	4.67
	084_05	8.74	17.08	15.84	14.87	13.74	12.71	12.96	12.71	11.99	11.74	11.14	11.3	10.79	10.94	10.85	10.98	10.96	10.98	11.53	10.49	10.52	11.05	10.44	9.99	9.95	10.06	8.85	9.37	8.38	8.67	7.88	7.64	6.92	6.8	6.15	6.45	5.67	5.68	5.04	4.78
	084_06	9.32	18.03	16.36	15.06	14.07	13.56	13.68	13.17	12.84	12.48	11.63	12.26	12.03	11.34	11.16	11.6	11.59	11.77	11.53	11.3	11.27	11.14	10.73	10.92	10.68	10.02	10.21	9.89	9.99	9.94	9.22	8.95	8.03	6.42	6.74	5.71	5.13	6.2	4.08	3.82
	084_07	9.86	18.38	16.81	15.19	15.39	14.41	14.25	13.66	13.44	13.23	12.89	13.26	12.51	12.37	12.22	12.63	12.69	12.71	12.86	12.08	12.43	11.81	11.51	11.71	11.63	10.93	10.49	10.68	10.23	9.82	9.45	9	7.76	6.95	6.59	6.27	6.04	5.38	5.32	5.62
	084_08	9.9	19.51	16.62	15.99	15.06	14.42	13.67	13.44	13.49	12.77	12.72	12.95	12.67	12.18	12.37	12.19	12.2	12.08	11.55	11.71	11.49	12.17	11.04	12.09	11.07	11.04	10.46	10.13	10.1	9.64	9.8	8.75	7.99	7.78	6.94	8.48	6.31	5.51	5.83	6.19
	084_09	10.95	19.46	18.39	16.8	15.51	14.91	14.23	14.16	14.04	13.85	13.44	13.38	13.27	13.1	12.64	12.76	13.15	13.42	13.07	12.56	12.67	12.89	12.67	12.38	11.83	12.11	11.34	11.05	11.82	10.93	10.92	9.79	9.8	9.28	8.49	7.09	8.42	7.68	6.57	6.17
	084_10	11.04	18.61	17.41	16.91	16.04	14.83	14.01	14.61	14.12	13.98	14.06	13.73	13.55	13.24	13.57	13.12	13.02	13.08	13.28	12.5	12.93	12.55	12.3	12.22	11.79	12.11	11.76	11.28	11.24	11.22	11.33	10.27	9.79	8.55	8.65	8.56	6.96	9.08	7.36	4.94
	084_11	11.53	19.3	18.43	17.44	16.44	15.83	15.75	15.51	14.96	14.34	15.15	14.9	14.3	14.37	14.19	14.46	14.2	14.2	14.17	14.33	13.71	13.7	13.63	13.17	12.47	11.88	12.59	11.92	12.42	12.46	11.23	10.43	9.67	9.43	8.54	8.95	6.93	6.23	6.85	4.93
	084_12	11.72	19.57	18.57	17.17	16.55	15.95	15.47	15.19	15.3	14.66	15.16	14.45	14.34	14.29	14.68	14.99	14.5	14.66	14.42	14.17	14.44	13.72	13.71	13.08	12.8	13.22	13.16	12.39	12.07	11.88	11.09	10.75	10.73	8.18	9.08	8.33	6.93	6.57	6.95	5.73
	084_13	77.38	65.07	63.99	65.44	62.9	63.44	64.76	64.5	66.28	65.58	66.98	68.97	69.32	68.99	69.29	70.76	72.24	72.37	72.95	74.66	74.09	77.18	75.17	78.25	78.52	75.95	78.42	78.16	75.62	78.65	81.55	79.35	81.9	85.3	81.24	86.76	79.39	83.04	80.83	76.22
	084_14	78.31	64.99	63.01	62.62	63.35	62.04	64.13	65.29	65.26	64.78	66.18	69.08	68.32	70.12	68.78	70.56	71.96	72.78	74.46	74.97	73.29	77.69	74.76	78.21	79.14	79.18	76.73	77.62	78.12	81.07	82.23	80.67	82.93	83.94	83.92	89.04	93.53	80.33	87.75	71.23
	084_15	78.96	64.94	63.44	64.59	64.25	63.56	65.14	65.36	66.55	66.19	66.89	69.9	70.44	70.68	70.44	70.27	72.24	73.37	74.99	75.09	74.18	76.56	74.87	78.25	79.53	77.93	80.04	81.46	78.68	82.4	83.6	79.97	85.71	85.61	80.26	88.54	85.06	88.11	79.35	82.19
	084_16	79	65.27	65.68	65.02	62.38	62.52	63.83	65.42	66.2	65.8	66.13	68.11	69.16	69.64	71.77	70.73	72.81	75.21	74.39	75.58	74.08	80.51	75.49	79.54	79.55	76.61	77.79	78.82	76.77	81.15	82.09	82.44	85.18	82.3	83.32	88.34	86.74	84.44	87.15	83.71
	084_17	81.57	69.76	65.4	67.95	67.23	67.39	66.78	68.21	69.17	68.6	69.09	71.54	72.02	72.26	73.53	73.24	74.67	76.16	77.59	77.3	76.81	80.14	78.43	80.28	80.89	81.48	81.77	83.08	78.46	88.18	86.1	85.37	84.41	82.4	85.15	90.57	90.09	87.85	92.49	87.19
	084_18	81.71	69.71	67.14	67.99	65.94	66.28	68.73	67.84	69.36	68.75	69.59	71.27	71.6	72.2	75.34	72.16	76.11	76.78	76.5	77.2	78.36	82.21	79.14	81.29	80.86	82.91	84.15	82.6	81.72	85.19	81.71	84.36	85.36	86.84	84.04	90.97	89.61	89.16	90.91	82.08
	084_19	82.44	71.61	69.23	71.31	69.21	69.43	69.75	71.14	72.69	72.81	74.38	73.85	73.74	75.3	76.86	77.03	77.26	79.76	79.93	80.29	79.33	81.85	83.15	82.95	82.8	83.25	83.6	82.97	82.2	86.65	84.06	83.76	84.88	87.04	84.9	88.9	87.63	85.24	86.57	81.88
	084_20	83.42	70.82	68.29	69.42	67.78	67.07	68.39	70.32	71.13	69.44	70.24	72.73	73.53	73.79	75.14	76.11	76.54	77.29	78.96	79.1	79.18	82.24	81.37	81.55	84.15	80.9	83.61	83.04	82.29	87.05	85.99	84.32	89.73	86.81	88.21	94.84	88.26	90.04	88.64	94.9
	084_21	84.67	77.83	76.11	77.06	76.74	75.1	77.4	77.55	77.24	78.9	79.11	80.95	79.92	80.36	80.88	80.9	81.47	83.38	83.2	82.75	84.15	83.47	84.41	84.63	86.14	83.04	84.52	85.58	84.29	87.54	89.09	86.86	86.22	86.15	86.31	83.77	86.38	86.91	87.76	89.34
	084_22	85.67	80.75	76.45	77.4	75.72	76.43	77.87	77.8	78.35	78.73	78.2	81.31	80.07	80.53	82.27	81.21	83.82	83.2	82.3	83.1	85.17	83.57	84.29	86.97	84.68	86.61	84.86	87.59	85.68	91.25	88.94	87.2	89.33	85.29	91.92	83.45	84.85	90.57	86.47	87.65
	084_23	85.83	76.53	77.18	76	76.13	76.91	77.14	78.83	77.79	79.99	79.44	80.53	82.11	81.56	81.93	82.55	82.27	83.27	82.77	84.19	86.85	84.75	85.45	85.16	84.47	85.21	85.45	88.36	86.17	89.16	90.19	87.51	88.38	87.34	89.6	80.69	92.59	87.88	85.98	91.25
	084_24	86.18	76.07	75.6	75.11	77.33	77.31	77.77	78.91	78.72	78.94	80.05	81.62	81.87	81.11	82.73	83.37	83.42	85.32	84.87	85.86	86.15	86.53	86.72	87.67	87.11	86.67	86.51	86.73	87.36	88.64	86.61	88.14	88.13	88.01	85.74	89.81	89.29	85.59	87.53	86.13
	084_25	86.44	79.45	77.77	76.96	76.01	76.28	76.69	78.82	77.84	78.26	79.62	81.04	81.31	81.23	81.2	79.84	80.37	80.61	83.15	85.09	85.85	84.63	84.26	87.18	83.99	86.91	83.46	86.45	86.61	92.94	90.05	90.06	89.94	87.28	93.52	85.95	87.45	88.22	90.05	93.71
	084_26	87.56	81.3	79.47	79.42	78.01	78.94	80.09	80.41	79.1	81.82	81.42	84.44	82.93	82.04	82.7	84.37	85.24	84.65	85.52	85.58	86.62	86.46	86.03	87.45	86.3	88.26	87.08	88.52	89.84	93.1	90.41	87.65	91.73	88.64	89.78	83.14	89.06	91.88	96.02	87.32
	084_27	88.11	78.71	77.64	78.46	80.08	79.08	79.18	81.92	81.5	82.18	81.29	83.32	81.45	83.32	84.12	85.82	84.45	86.77	86.15	88.91	87.7	87.48	87.57	88.87	87.23	88.37	89.37	89.22	88.54	90.44	88.51	89.06	89.18	90.42	89.11	88.61	91.86	86.95	94.99	94.04
	084_28	88.19	80.44	78.46	76.4	80.08	80	79.18	80.32	80.7	82.4	82.99	83.44	82.18	83.56	84.13	85.85	85.37	86.64	88.55	86.27	86.65	86.21	84.78	88.61	89.95	87.51	88.23	88.1	90	90.5	88.73	90.54	91.66	89.73	87.01	89.62	86.39	88.57	92.44	100.35
	084_29	88.46	80.23	78.42	77.91	80.74	78.41	79.51	80.13	81.13	80.11	82.44	84.46	84.09	83.99	82.56	86.15	85.56	86.05	86	87.6	86.96	85.66	88.66	89.82	87.23	87.3	90.76	90.02	89.98	88.69	86.89	90.29	88.28	89.44	90.44	90.76	93.55	88.31	94.27	102.41
	084_30	88.94	82.38	80.05	79.43	78.53	78.01	81.41	81.05	79.92	81.54	82.05	84.84	83	83.4	83.37	83.92	84	84.64	86.71	86.81	88.01	88.99	87.04	90.16	86.34	87.07	88.82	90.12	91.69	94.74	94.42	92.67	92.6	89.81	90.68	86.49	90.29	94.6	93.24	89.23
085	085_01	1.33	2.9	1.99	2.04	2.09	1.91	1.91	1.65	1.83	1.97	1.66	1.57	1.7	1.55	1.79	2.01	1.45	2.19	1.27	1.72	1.12	1.16	1.49	1.55	2.15	1.7	1.06	1.16	1.26	1.24	1.17	0	1.59	0.99	1.43	0.46	0.74	1	0.83	0.74
	085_02	1.38	2.46	2.31	2.15	1.49	1.76	1.91	2.07	1.94	1.83	1.91	1.34	1.27	1.42	2.01	1.26	1.89	1.47	1.36	2.07	1.8	1.18	1.42	1.38	1.73	1.65	1.33	1.1	1.37	0.74	1.01	2.11	0.33	1.21	1.58	1.78	0.97	1.71	0.43	1.09
	085_03	2.83	4.46	4.38	4.29	4.01	4.01	3.78	3.85	4.07	3.29	3.25	3.63	3.54	3.06	3.72	2.97	3.69	2.89	3.14	3.38	3.36	3.25	3.47	3.22	2.5	2.72	2.43	2.72	3.06	2.86	2.07	2.65	2.95	2.82	1.66	2.15	2.96	2.5	1.66	2.23
	085_04	2.86	3.89	3.18	3.31	3.26	2.92	2.98	3.08	3.27	3.38	3.59	2.6	3.12	3.76	3.51	3.36	2.55	3.1	2.9	2.92	2.99	3.29	3.24	2.94	3.38	2.4	2.79	2.83	3.19	3.56	2.61	3.54	2.04	2.82	1.55	2.62	4.69	2.5	1.39	2.23
	085_05	3.03	4.14	3.79	3.5	3.57	3.46	3.45	3.2	3.27	3.78	3.23	3.83	2.75	3.33	3.31	3.15	3.31	3.39	3.11	3.04	2.7	3	2.57	2.82	2.76	3.59	2.48	2.66	2.46	4.1	2.98	3.54	4.31	2.26	3.33	2.77	1.48	3.5	2.49	3.72
086	086_01	1.83	3.72	2.87	3.09	2.81	2.88	2.33	2.73	2.41	2.48	2.34	2.55	2.87	2.52	2.55	2.41	2.46	1.97	1.71	2.12	1.88	2.19	1.96	2.21	1.82	2.15	1.82	2.02	1.83	2.28	1.59	2.22	1.44	1.62	1.23	0.78	0.87	1.68	1.13	1.32
	086_02	2.58	5.09	5.18	4.74	4.69	4.58	4.02	3.49	3.87	4.09	3.77	4.03	3.54	4.1	4.06	4.07	3.68	3.24	3.32	3.14	3.06	3.56	3.34	3.2	3.5	2.68	2.58	2.61	2.44	2.48	2.17	2.22	2.33	1.95	1.04	0.91	1.21	1.26	1.13	1.65
	086_03	2.94	5.63	5.14	4.52	4.38	5.08	4.15	4.5	4.13	3.94	4.37	4.03	4.46	4.1	4.04	4	4.11	3.76	4.09	3.24	3.63	3.44	3.4	3.46	3.02	3.18	3.21	2.17	3.28	3	2.89	1.67	2.15	2.81	1.61	2.21	1.21	1.68	1.81	1.65
	086_04	3.61	8.61	7.24	7.01	6.24	6.65	5.71	5.54	5.35	5.36	5.33	5.32	5.66	5.64	4.78	6	5.04	5.21	4.48	5	5.05	4.55	3.71	4.41	4.22	3.83	3.3	3.21	3.17	3	3.33	2.78	3.41	3.46	2.36	2.08	1.73	1.89	1.58	0.66
	086_05	5.26	10.76	10.83	9.55	8.79	8.99	8.63	7.97	7.15	8.67	7.52	7.27	8	7.12	7.49	6.77	5.93	6.93	6.84	6.83	6.83	6.22	6.19	5.9	6.07	5.82	5.83	4.63	4.55	4.3	4.12	5.56	3.59	3.24	4.54	2.99	2.95	4.2	2.71	3.3
087	087_01	2.51	9.21	9.28	8.61	8.25	7.14	6.57	6.12	5.48	4.83	4.66	4.24	3.79	3.69	3.27	2.76	2.37	2.37	2.3	2.41	2.14	2.32	1.95	1.84	1.69	1.96	1.7	1.91	1.63	1.11	1.18	1.31	0.96	1.53	0.97	0.69	1.4	0.56	0.61	3.48
	087_02	2.82	9.82	9.54	9.37	9.02	7.79	7.47	6.65	6.06	5.52	5.37	4.95	4.33	4.38	3.53	3.16	3.72	3.07	2.84	2.45	2.66	2.87	2.41	1.92	1.64	2.06	2.06	1.53	1.77	2.16	1.31	1.45	1.34	0.76	0.55	0.92	1.4	1.11	1.22	0.87
	087_03	2.85	11.54	11.1	10.32	8.92	8.55	7.62	7.08	6.57	5.84	5.19	5.61	4.44	4.17	3.76	3.2	3.34	3.08	2.57	2.42	2.19	2.6	2.2	1.81	1.83	1.48	1.73	1.89	1.57	1.54	1.66	1.26	1.39	0.83	1.4	1.48	0	0.72	0	1.16
	087_04	3.3	10.9	10.98	10.44	9.95	9.28	8.19	7.45	6.86	6.16	5.88	5.55	5.47	4.89	4.32	3.78	3.86	3.38	3.19	3.02	2.88	2.65	2.55	2.59	2.74	2.55	1.67	1.99	1.91	2.33	1.58	2.34	1.6	1.78	1.24	1.85	2.34	1.11	0.61	0.87
	087_05	3.44	11.6	11.18	11.05	9.62	9.08	8.5	7.86	7.18	6.9	6.09	5.47	5.11	4.95	4.65	4.01	3.99	3.78	3.45	3.54	2.96	2.23	3.03	2.67	2.37	2.62	2.02	2.44	1.87	2.1	2.56	1.93	1.98	1.53	2.07	1.85	0.47	1.67	0.61	0
	087_06	3.63	12.15	11.19	10.84	9.9	9.1	9.02	7.72	7.47	6.75	6.31	5.76	5.44	5.51	5.02	4.8	3.76	3.81	3.63	3.27	3.32	3.23	3.18	3.11	2.62	2.43	2.41	2.44	2.39	2.16	1.64	1.79	2.17	2.16	1.66	0.92	3.27	2.22	2.44	0
	087_07	4.03	14.08	12.82	12.04	11.44	10.98	10.24	8.9	8.74	8.17	6.47	7.08	6.08	5.66	5.51	5.32	4.31	4.54	3.91	3.64	3.55	3.65	3.68	3.08	2.71	2.9	2.66	3.11	2.39	2.57	2.1	2.62	1.4	1.78	1.38	1.85	2.34	1.11	0.61	3.48
	087_08	4.05	13.08	13.16	11.36	11.64	10.81	9.82	9.23	8.35	7.14	7.01	6.92	5.72	5.81	5.56	4.78	4.8	4.7	4.03	3.54	3.45	3.73	3.55	3.11	2.63	2.29	2.54	3.04	2.43	3.09	2.31	2.38	1.83	2.35	0.7	0.89	2.43	2.88	0.85	2.33
	087_09	4.17	12.67	12.56	12.08	11.26	10.3	9.71	9.34	8.41	8.12	7.22	6.84	6.78	5.77	5.47	4.83	4.56	4.53	4.93	4.1	3.7	3.57	3.56	3.76	3.27	3.08	2.69	2.94	2.63	2.22	2.63	1.93	2.36	2.67	1.8	1.15	1.4	2.78	1.22	1.74
	087_10	4.63	14.13	13.31	12.14	12.56	10.67	10.42	10.31	9.5	8.75	8.53	7.62	6.66	6.76	6	5.95	5.68	4.99	4.21	4.59	4.45	4.35	4.31	3.86	3.99	4.08	3.15	2.79	3.29	2.32	2.02	2.52	2.64	1.38	1.75	1.19	2.91	2.16	1.71	0
	087_11	4.79	13.33	12.91	11.63	11.78	11.05	10.17	9.84	9.55	8.62	7.48	7.66	7.12	6.79	6.55	5.44	5.59	5.01	4.98	4.31	4.19	4.37	4.33	4.02	3.7	3.99	4.08	3.56	3.06	3.62	2.36	2.62	3	2.8	2.49	2.31	1.4	2.22	4.27	1.74
	087_12	4.79	14.4	13.93	13.09	12.71	11.68	10.64	10.11	9.49	8.82	8.01	7.83	6.84	6.25	5.93	5.55	5.49	5.26	4.41	4.67	4.95	4.07	4.29	3.7	3.69	3.94	3.69	3.13	3.24	2.7	2.89	3.08	2.35	2.49	3.15	0.89	1.94	0	3.42	1.16
	087_13	5.5	15.32	14.66	14.24	13.23	12.01	11.62	11.38	10.3	9.99	9.3	8.57	8.07	7.29	6.91	6.76	5.96	6.28	5.25	5.52	5.36	4.99	5.23	4.25	4.61	4.45	4	3.9	4.2	3.22	3.11	3.22	4.04	1.8	3.32	1.19	0.97	4.32	2.56	1.16
	087_14	5.56	15.4	14.4	13.66	12.75	12.01	11.47	10.63	10.14	9.6	9.06	8.76	7.57	6.89	7.43	6.81	6.29	5.25	5.63	5.42	5.54	4.42	5.18	4.47	4.82	4.59	4.54	4.89	4.3	3.79	3.04	3.29	3.52	1.66	3.5	2.97	1.46	3.6	0.85	4.65
	087_15	6.29	17.39	16.59	15.51	14.8	14.27	13.62	13.19	11.96	11.5	10.63	9.93	10.03	8.41	8.27	7.61	7.21	6.85	6.73	6.62	6.54	5.45	5.83	5.78	5.11	5.19	5.23	3.73	4.3	4.44	3.62	3.15	3.38	3.18	2.97	1.78	0.97	0.72	2.56	2.33
088	088_01	2.14	3.49	3.23	3.1	2.96	2.69	2.68	2.78	2.51	2.39	2.4	2.51	2.48	2.52	2.36	2.32	2.26	2.23	2.39	2.23	2.5	2.06	2.78	2.11	1.96	2.09	2.44	1.89	2.27	2.08	2.4	0.96	2.15	2.01	2.41	1.68	1.51	1.74	1.18	1.27
	088_02	3.89	4.86	4.19	4.41	4.14	4.07	4.04	3.95	3.59	3.81	4.03	3.93	3.59	3.89	3.42	3.68	3.62	3.93	4.03	3.68	3.84	3.8	4.05	3.85	3.94	4.26	3.77	3.9	4.3	3.88	4.38	5.13	4.52	4.76	3.44	3.01	4.03	3.62	3.28	4.04
	088_03	4.5	6.69	6.3	5.86	5.78	5.57	5.39	5.08	4.95	4.78	4.91	4.98	4.98	5.19	4.61	5.04	4.59	4.49	4.6	4.63	4.59	4.86	4.72	4.34	4.22	4.54	4.19	4.77	4.39	4.69	5.04	2.24	3.87	3.77	3.9	4.54	4.18	4.2	4.38	3.7
	088_04	4.99	7.2	6.8	6.75	6.46	6.56	5.9	5.8	6.01	5.72	5.74	5.32	5.42	5.43	5.1	5.08	5.56	5.39	5.07	5.33	5.5	5.13	5.38	5.24	4.79	4.8	4.71	4.79	5.04	4.94	5.66	6.73	4.52	5.27	5.24	4.39	4.47	4.27	3.2	3.46
	088_05	14.92	17.62	16.66	16.75	15.97	15.89	15.35	14.96	14.36	14.28	15.3	14.19	14.85	15.16	14.22	14.82	14.92	14.1	15.01	14.44	15.58	14.51	14.22	14.75	14.51	14.65	15.35	14.69	16.79	15.91	15.22	13.14	14.91	14.31	15.37	15.93	15.49	13.6	13.21	15.13
089	089_01	2.88	4.38	4.05	3.79	4.05	3.38	3.92	3.67	4.18	3.51	3.46	3.24	3.38	3.23	2.91	3.34	3.5	3.33	3.2	3.66	3.55	3.87	3.43	4.01	4.04	3.22	2.89	3.18	2.86	3.09	1.71	5.31	3.4	3.39	2.38	1.54	0.99	1	0.83	2.23
	089_02	3.38	6.51	4.58	5.2	4.78	4.86	4.69	4.75	4.38	4.52	4.73	4.97	4.45	4.86	4.45	4.66	4.46	3.92	4.35	4.77	5.2	4.73	4.47	4.73	3.99	3.82	3.8	3.99	2.86	3.56	2.07	4.42	2.49	2.68	1.66	1.69	2.47	1	1.38	0.74
	089_03	4.76	6.21	7.35	6.76	6.46	6.43	7.07	5.91	6.36	5.99	7.25	5.63	5.49	6.34	4.98	6.3	6.21	5.73	5.33	6.03	5.72	6.22	6	5.84	5.13	5.02	4.61	4.68	4.12	4.95	4.6	4.42	3.63	4.66	3.57	3.69	3.7	1.75	2.77	2.23
	089_04	5.66	8.01	7.96	7.35	6.81	6.65	7.33	6.98	6.63	6.6	6.73	6.43	6.47	6.84	6.26	6.01	6.81	5.97	5.36	6.49	6.88	6.61	6.56	6.39	6.28	6.36	5.58	5.43	5.66	4.33	5.32	5.31	5.22	5.79	5.23	3.54	4.44	3.75	4.43	5.58
	089_05	12.48	13.58	13.53	13.21	13.92	12.55	12.69	13.01	12.65	13.46	12.16	11.97	11.69	12.31	12.31	12.48	14.48	13.51	12.64	14.27	13.52	13.3	12.86	12.75	13.34	12.53	12.01	13	13.04	13.15	13.17	13.27	13.38	12.29	12.6	10.15	11.11	13.25	9.97	8.92
090	090_01	2.76	8.07	7.05	6.27	6.13	5.48	5.21	4.91	4.65	4.63	4.55	4.19	3.88	4.12	3.83	3.52	3.77	3.69	3.79	3.75	3.84	3.52	3.56	3.16	3.36	2.97	2.81	2.59	2.45	2.24	2.15	2.61	1.66	1.69	1.58	1.74	1.4	1.05	1.16	0.94
	090_02	3.25	8.28	7.28	6.72	6.33	5.8	5.44	4.95	5.13	4.61	4.82	4.4	4.47	4.44	4.33	4.57	4.22	3.95	4.25	3.95	4.3	3.93	3.5	3.37	3.18	3.44	2.99	2.95	3.34	2.91	2.99	3.49	2.76	1.95	2.07	2.11	1.74	2.18	2.03	1.68
	090_03	3.96	8.65	8.07	7.1	6.85	6.42	6.07	5.87	5.53	5.49	5.09	4.95	5.13	4.91	4.8	5.07	4.63	4.67	4.67	4.8	4.42	4.31	4.52	4.54	4.27	4.1	3.55	3.19	3.56	3.35	3.75	3.36	2.76	3.03	3.39	3.13	3.09	2.44	2.99	3.19
	090_04	4.31	10.01	8.62	8.23	7.12	7.2	6.35	6.35	6.12	5.76	5.63	5.54	5.82	5.78	5.4	5.22	5.57	5.44	5.16	5.11	5.1	5.41	5.23	4.89	5.07	4.27	4.53	4.55	4.28	4.62	3.97	3.75	3.4	3.06	3.07	3.26	2.34	2.32	2.37	1.63
	090_05	4.9	10.65	9.55	8.69	8.21	8.04	7.08	6.92	6.75	6.47	6.62	6.1	6.13	6.33	5.85	5.88	5.59	5.4	5.29	5.37	5.34	5.42	5.48	5.55	5.3	5	4.95	4.86	4.51	4.51	4.31	4.56	4.17	4.14	4	4.08	3.69	3.59	3.27	3.42
	090_06	5.85	10.82	10.01	9.03	8.2	8.1	7.76	7.32	7.19	6.77	7.05	6.75	7.01	6.85	6.51	6.45	6.65	6.29	6.22	6.12	6.29	6.21	6.24	6.14	5.77	5.36	6.04	5.62	5.56	5.75	5.39	4.92	5.22	5.44	4.74	4.92	4.48	4.58	6.74	4.69
	090_07	6.68	11.39	10.57	9.98	9.53	9	8.77	8.55	8.1	8.09	7.82	7.43	7.61	7.36	7.2	7.43	7.37	7.62	6.95	7.04	6.69	6.84	7.16	6.67	7.68	6.58	6.35	6.33	6.22	6.14	5.88	8.8	6.47	6.08	6.5	5.76	5.53	5.25	5.21	7
	090_08	8.33	14.22	12.81	12.31	11.41	11.13	10.89	10.35	9.57	9.74	9.66	9.61	9.28	9.23	9.02	9.28	8.97	9	8.7	8.88	8.58	8.98	8.75	8.4	8.56	8.37	8.47	8.35	8.42	8.03	7.99	7.5	8.11	6.84	7.85	7.21	7.13	7.7	6.93	6.29
	090_09	12.42	17.54	16.13	15.41	14.51	14.75	13.67	13.47	13.85	13.28	13.17	13.43	13.6	13.11	13.07	13.35	13.73	13.55	14.03	13.93	13.89	14.06	13.9	13.17	13.87	13.44	13.79	13.68	12.62	13.39	12.59	9.77	10.52	11.69	12.01	9.93	9.52	9.9	7.38	8.38
	090_10	18.16	21.26	20.04	19.89	18.87	18.9	18.75	18.39	18.99	18.11	18.41	18.7	19.25	19.48	19.28	19.91	18.93	19.73	19.94	20.24	20.59	20.89	20.36	20.34	20.98	19.57	20.09	19.94	18.37	18.92	18.68	20.03	17.47	16.66	16.44	15.49	13.7	14.59	12.84	11.72
091	091_01	12.25	18.52	16.5	16.23	14.57	14.09	14.98	14.55	14.98	14.43	14.15	13.13	12.49	13.56	13.36	13.44	13.67	13.62	12.81	13.46	12.84	12.35	13.11	11.14	13.33	11.69	11.98	12.44	11.95	11.17	11.42	9.77	10.2	12.41	11.37	10.22	9.91	10.62	12.58	14.12
	091_02	13.09	15.77	16.66	14.49	15.47	14.2	14.54	15.31	13.84	12.78	14.02	13.3	14.09	14.9	14.35	13.15	13.06	14.32	13.58	13.32	11.68	13.69	13.65	12.55	12.2	13.11	14.72	14.22	12.95	12.67	13.79	10.92	12.2	12.28	11.96	13.58	11.89	12.95	11.38	11.77
	091_03	15.59	19.84	19.53	17.43	17.83	18.69	17.57	18.1	17.76	16.76	18.01	16.61	16.91	16.81	17.37	16.19	16.16	17.5	16.59	16.67	18.13	16.04	17.64	17.9	15.79	15.69	15.99	14.16	16.22	16.87	13.79	19.54	13.97	13.03	16.06	13.72	12.34	17.88	12.58	8.24
	091_04	17.07	23.86	24.38	22.08	20.77	21.52	20.8	21.72	19.61	19.26	19.41	18.13	18.82	18.82	19.42	18.99	18.08	18.77	17.23	18.68	17.94	18.26	17.82	16.9	16.75	16.31	16.55	17.62	14.89	17.92	14.03	13.22	17.07	15.51	15.48	16.06	14.98	17.88	16.17	16.47
	091_05	21.06	26.09	22.15	22.49	20.94	20.53	21.62	22.5	21.8	19.89	20.8	19.8	21.23	19.18	19.1	20.17	21.9	20.69	20.15	19.69	21.23	21.11	21.01	20.74	20.66	20.13	24.11	20.27	22.36	20.99	20.23	21.26	25.06	21.34	21.22	17.37	18.94	25.65	22.76	20.78
092	092_01	0.01	0.09	0.05	0.04	0.03	0.03	0.05	0.03	0.02	0.03	0.02	0.03	0.01	0.02	0.02	0	0.01	0.01	0	0.02	0.01	0.02	0.01	0.01	0.02	0	0	0	0.02	0	0	0	0	0	0	0	0	0	0	0
	092_02	0.01	0.14	0.08	0.06	0.02	0.04	0.04	0.01	0.01	0.02	0.01	0.01	0.02	0.01	0.01	0.02	0.01	0.02	0.02	0.01	0.01	0.01	0.02	0.01	0.01	0	0	0	0.02	0	0	0	0.02	0.07	0	0.05	0	0	0	0
	092_03	0.02	0.11	0.08	0.07	0.07	0.05	0.04	0.04	0.03	0.07	0.04	0.03	0.04	0.02	0.01	0.01	0.01	0.02	0.05	0.01	0	0.03	0	0	0.01	0.01	0.01	0.02	0	0	0.03	0	0	0	0	0	0	0	0	0.11
	092_04	0.05	0.06	0.13	0.14	0.11	0.07	0.06	0.05	0.03	0.06	0.03	0.03	0.07	0.04	0.03	0.04	0.04	0.07	0.08	0.07	0.03	0.07	0.03	0.07	0.04	0.05	0.03	0.07	0.06	0.07	0.03	0.02	0.09	0	0.04	0	0.08	0.09	0.1	0.11
	092_05	0.24	0.4	0.31	0.32	0.32	0.21	0.25	0.29	0.29	0.28	0.31	0.21	0.26	0.24	0.25	0.23	0.22	0.2	0.11	0.25	0.24	0.29	0.21	0.22	0.22	0.29	0.28	0.2	0.32	0.09	0.23	0.24	0.26	0.32	0.25	0.31	0.24	0.26	0.2	0.11
093	093_01	0.01	0.08	0.06	0.09	0.05	0.06	0.04	0.03	0.03	0.06	0.02	0.04	0.05	0.06	0.03	0.02	0.04	0.02	0.02	0.01	0.01	0.03	0	0.01	0.01	0	0.01	0	0.03	0.02	0	0	0	0.03	0	0	0	0	0	0
	093_02	0.02	0.1	0.11	0.08	0.04	0.06	0.06	0.07	0.05	0.04	0.04	0.03	0.03	0.02	0.03	0.03	0.02	0.02	0.01	0.05	0.01	0.01	0	0.03	0	0.01	0.04	0.04	0	0.02	0	0	0	0.07	0	0	0.05	0.06	0	0
	093_03	0.02	0.17	0.11	0.08	0.09	0.09	0.06	0.04	0.04	0.03	0.02	0.02	0.02	0.04	0.02	0.01	0.02	0.01	0.01	0.02	0.01	0.01	0.02	0.01	0	0	0.01	0.04	0.02	0.02	0.02	0	0	0	0	0	0	0.06	0	0.09
	093_04	0.02	0.09	0.09	0.09	0.1	0.09	0.07	0.06	0.04	0.03	0.04	0.04	0.03	0.04	0.02	0.02	0.04	0	0.02	0.01	0.04	0.02	0.06	0.01	0.01	0.02	0.08	0.07	0.02	0.02	0.02	0.16	0	0	0	0.04	0	0	0	0
	093_05	0.03	0.13	0.1	0.09	0.06	0.1	0.08	0.05	0.02	0.05	0.05	0.03	0.06	0.03	0.05	0.02	0.03	0.01	0.01	0.01	0.01	0.02	0.03	0.04	0.03	0.03	0.01	0.03	0	0.06	0.02	0	0.11	0	0.03	0	0.11	0	0	0
	093_06	0.04	0.1	0.07	0.1	0.06	0.08	0.05	0.06	0.08	0.03	0.02	0.01	0.03	0.04	0.03	0.02	0.02	0.04	0.03	0.04	0.03	0.02	0.04	0.04	0.01	0.03	0.02	0.04	0	0.02	0.04	0	0.06	0	0.06	0.04	0.16	0	0.07	0
	093_07	0.04	0.14	0.12	0.07	0.06	0.06	0.07	0.02	0.03	0.04	0.05	0.05	0.01	0.02	0.05	0.02	0.03	0.05	0.03	0.02	0.07	0.04	0.05	0.02	0.03	0.04	0.02	0.07	0.07	0.02	0.11	0.49	0.11	0.03	0.03	0	0	0	0	0
	093_08	0.12	0.14	0.18	0.13	0.11	0.15	0.09	0.09	0.1	0.12	0.09	0.06	0.14	0.11	0.12	0.11	0.12	0.09	0.1	0.11	0.15	0.16	0.16	0.11	0.11	0.12	0.16	0.11	0.1	0.08	0.07	0	0.06	0.23	0.03	0.26	0.11	0.06	0.14	0.19
	093_09	0.12	0.25	0.33	0.24	0.23	0.19	0.19	0.22	0.14	0.18	0.13	0.16	0.09	0.14	0.15	0.14	0.14	0.12	0.12	0.13	0.15	0.13	0.13	0.13	0.13	0.24	0.09	0.03	0.12	0.06	0.02	0.49	0	0.03	0.25	0.19	0.05	0.06	0.07	0.09
	093_10	0.14	0.28	0.19	0.19	0.14	0.13	0.18	0.13	0.17	0.09	0.08	0.12	0.15	0.09	0.13	0.11	0.09	0.15	0.07	0.09	0.13	0.14	0.12	0.11	0.1	0.13	0.11	0.17	0.08	0.09	0.25	0.49	0.22	0.17	0.11	0.04	0.27	0.17	0.2	0.19
094	094_01	0.05	0.51	0.37	0.33	0.23	0.31	0.28	0.13	0.21	0.13	0.11	0.14	0.12	0.08	0.08	0.09	0.04	0.07	0.04	0.04	0.04	0.02	0.02	0.07	0	0.03	0.01	0.02	0.04	0.04	0.05	0.02	0.02	0.03	0	0.05	0	0	0	0
	094_02	0.1	0.29	0.2	0.18	0.22	0.2	0.16	0.14	0.13	0.1	0.14	0.09	0.14	0.09	0.06	0.06	0.13	0.08	0.18	0.09	0.1	0.09	0.13	0.11	0.14	0.09	0.06	0.08	0.06	0.08	0.07	0.11	0.09	0.1	0.14	0	0	0	0	0.35
	094_03	0.11	0.49	0.4	0.39	0.26	0.27	0.28	0.26	0.24	0.16	0.14	0.12	0.15	0.14	0.09	0.13	0.09	0.12	0.03	0.2	0.1	0.1	0.06	0.06	0.12	0.13	0.1	0.05	0.09	0.06	0.12	0.2	0	0.07	0.17	0.1	0	0	0.1	0.24
	094_04	0.25	0.49	0.4	0.4	0.39	0.42	0.39	0.3	0.31	0.26	0.25	0.33	0.3	0.29	0.31	0.28	0.22	0.27	0.21	0.29	0.25	0.28	0.28	0.25	0.29	0.29	0.14	0.22	0.31	0.15	0.22	0.25	0.11	0.2	0.48	0.25	0.24	0.09	0.1	0.35
	094_05	2.27	3.61	3.31	2.74	2.94	2.77	2.56	2.59	2.37	2.57	2.62	2.41	2.27	2.5	2.01	2.64	2.58	2.42	2.41	2.49	2.21	2.11	2.4	2.41	2.65	2.2	2.53	2.33	2.38	2.52	2.21	2.33	2.23	2.23	2.13	1.88	1.44	0.98	1.65	2.24
095	095_01	0.03	0.01	0.04	0.01	0.03	0.03	0.05	0.06	0.05	0.01	0.02	0	0.05	0.02	0.02	0.03	0.03	0	0.01	0.01	0.01	0.03	0	0	0	0.04	0.06	0	0.06	0.07	0.04	0	0	0.06	0	0.07	0.1	0	0	0.16
	095_02	0.11	0.17	0.23	0.14	0.14	0.06	0.13	0.17	0.14	0.13	0.17	0.11	0.15	0.11	0.16	0.12	0.12	0.08	0.1	0.1	0.05	0.13	0.16	0.13	0.11	0.16	0.11	0.07	0.09	0.2	0.19	0	0.09	0.11	0.05	0.07	0	0.11	0.12	0.16
	095_03	0.16	0.28	0.18	0.22	0.24	0.2	0.11	0.18	0.2	0.11	0.1	0.1	0.15	0.13	0.17	0.07	0.08	0.13	0.13	0.14	0.14	0.11	0.25	0.18	0.09	0.06	0.19	0.25	0.21	0.27	0.12	0	0.28	0.11	0.05	0.07	0.41	0.22	0.23	0
	095_04	0.18	0.19	0.22	0.19	0.13	0.22	0.18	0.18	0.2	0.18	0.15	0.15	0.23	0.15	0.18	0.13	0.16	0.18	0.18	0.1	0.16	0.14	0.13	0.25	0.16	0.29	0.13	0.12	0.06	0.07	0.27	0	0.19	0.28	0.25	0.33	0	0.22	0.35	0.16
	095_05	0.89	0.71	0.68	0.82	0.76	0.73	0.71	0.96	0.68	0.64	0.77	0.68	0.67	0.81	0.77	0.73	0.88	0.76	0.78	0.72	0.67	0.72	0.71	0.99	0.79	1.09	0.82	0.91	1.16	0.81	0.81	0.58	0.65	1.01	1.21	0.87	1.43	0.87	1.38	0.65
096	096_01	0.11	0.19	0.18	0.07	0.07	0.03	0.07	0.11	0	0.07	0.04	0.04	0.08	0.17	0.08	0	0.05	0.24	0.15	0	0.05	0.05	0.12	0	0	0.22	0	0	0	0.12	0.13	0	0	0	0.18	0	0.32	0	0.43	0.55
	096_02	0.44	0.56	0.46	0.21	0.24	0.66	0.37	0.34	0.46	0.37	0.38	0.24	0.32	0.08	0.28	0.49	0.32	0.54	0.24	0.48	0.49	0.27	0.41	0.24	0.58	0.36	0.55	0.64	0.49	0.25	0.51	0	0.65	0.61	0.18	1.02	1.29	0	0.43	0
	096_03	0.44	0.89	0.46	0.73	0.66	0.83	0.59	0.3	0.49	0.9	0.54	0.47	0.44	0.29	0.47	0.4	0.51	0.64	0.68	0.39	0.65	0.75	0.59	0.6	0.58	0.93	0.39	0.46	0.29	0.25	0.13	0	0.33	0.81	0.7	0.51	0	0	0	0
	096_04	0.63	0.82	0.6	0.76	0.56	0.45	0.74	0.38	0.61	0.49	0.69	0.63	0.63	0.92	0.47	0.31	0.41	0.73	0.29	0.48	0.82	0.59	0.41	0.72	0.26	0.65	0.24	0.37	0.98	0.74	0.63	0	0.33	0.61	0.7	1.27	0.97	0.34	1.3	0.55
	096_05	0.72	1.27	0.88	0.73	1.01	0.76	0.7	0.68	0.72	0.63	0.88	0.83	0.56	0.58	0.83	0.54	0.83	0.64	0.63	0.77	0.93	0.48	0.77	0.66	0.96	0.58	0.55	0.74	0.79	0.86	0.76	2.11	0.33	0.2	0.88	1.53	0.97	0.68	0.43	0
097	097_01	0.36	0.35	0.32	0.39	0.42	0.34	0.35	0.34	0.31	0.29	0.27	0.42	0.38	0.37	0.45	0.49	0.33	0.35	0.5	0.46	0.45	0.42	0.42	0.24	0.34	0.43	0.35	0.52	0.58	0.27	0.25	0.62	0.49	0.24	0.34	0.54	0.36	0	0.31	0.22
	097_02	0.37	0.39	0.5	0.39	0.36	0.38	0.34	0.4	0.4	0.32	0.27	0.46	0.33	0.36	0.35	0.38	0.4	0.41	0.33	0.35	0.36	0.43	0.44	0.41	0.37	0.24	0.41	0.26	0.35	0.33	0.34	0.14	0.32	0.27	0.5	0.32	0.58	0.57	0.22	0.38
	097_03	0.47	0.44	0.51	0.44	0.53	0.39	0.39	0.46	0.44	0.44	0.46	0.37	0.35	0.41	0.39	0.54	0.39	0.35	0.35	0.43	0.43	0.36	0.37	0.41	0.44	0.43	0.48	0.41	0.51	0.31	0.66	0.28	0.43	0.37	0.38	0.55	0.75	1.27	0.36	0.38
	097_04	0.7	0.96	0.97	0.9	0.93	0.69	0.83	0.77	0.78	0.88	0.64	0.62	0.74	0.75	0.63	0.79	0.71	0.69	0.79	0.69	0.84	0.85	0.57	0.7	0.59	0.6	0.7	0.94	0.8	0.55	0.8	0.97	0.91	0.78	0.62	0.83	0.35	0.57	0.43	0.77
	097_05	0.96	1.14	1.32	1.29	0.88	1.2	1.11	0.95	1.27	0.86	1.17	1.05	0.9	1.16	0.96	0.76	0.91	0.83	1.16	0.82	1.06	1.2	0.88	0.96	0.86	1.03	0.7	0.97	0.62	0.77	0.91	0.31	1.22	1.2	0.88	0.71	1.07	0.72	1.86	0.87
098	098_01	0.24	2.31	1.89	1.57	1.39	1.24	1.05	0.98	0.89	0.86	0.79	0.62	0.59	0.65	0.44	0.45	0.35	0.46	0.36	0.27	0.32	0.26	0.22	0.26	0.27	0.15	0.14	0.16	0.1	0.1	0.09	0.07	0.07	0.12	0.07	0.14	0.06	0	0.14	0
	098_02	0.31	2.94	2.55	2.08	1.67	1.73	1.37	1.23	1.07	0.92	0.97	0.95	0.66	0.74	0.59	0.69	0.55	0.53	0.53	0.37	0.34	0.34	0.3	0.3	0.36	0.25	0.24	0.23	0.15	0.18	0.18	0.17	0.11	0.12	0	0.07	0	0.13	0	0.16
	098_03	0.32	2.41	2.29	1.85	1.65	1.31	1.32	1.25	1.09	0.93	0.88	0.85	0.76	0.83	0.49	0.55	0.45	0.54	0.73	0.46	0.46	0.33	0.37	0.32	0.26	0.39	0.41	0.14	0.15	0.21	0.1	0.16	0.07	0.12	0	0	0	0.25	0.18	0.11
	098_04	0.35	2.25	1.9	1.83	1.51	1.33	1.09	1	0.87	0.71	0.81	0.74	0.62	0.61	0.6	0.48	0.4	0.48	0.44	0.4	0.47	0.36	0.27	0.34	0.36	0.41	0.29	0.23	0.34	0.28	0.24	0.1	0.16	0.22	0.2	0.32	0.23	0.2	0.21	0.08
	098_05	0.41	2.66	2.11	1.81	1.8	1.7	1.4	1.32	0.97	1.02	1.09	0.96	1.03	0.76	0.97	0.77	0.63	0.57	0.65	0.47	0.55	0.51	0.51	0.37	0.38	0.28	0.37	0.45	0.33	0.36	0.44	0.25	0.19	0.15	0.1	0.14	0.31	0.08	0.09	0
	098_06	0.43	2.4	2.11	1.82	1.65	1.64	1.54	1.35	1.21	1.1	1.26	1.15	0.92	0.85	1.07	0.98	0.67	0.91	0.72	0.62	0.79	0.43	0.44	0.39	0.53	0.4	0.33	0.37	0.43	0.3	0.32	0.16	0.22	0.05	0.18	0.2	0.11	0.11	0.12	0
	098_07	0.43	2.7	2.33	1.89	1.71	1.62	1.42	1.48	1.05	1.16	1.06	1.13	0.91	0.81	0.96	0.92	0.66	0.76	0.72	0.68	0.67	0.42	0.53	0.62	0.35	0.34	0.35	0.36	0.31	0.18	0.29	0.19	0.25	0.15	0.06	0.18	0.15	0.08	0.18	0.1
	098_08	0.46	2.58	2.54	2.04	1.83	1.82	1.4	1.52	1.27	1.25	1.03	1.03	0.89	1.05	0.79	0.87	1.08	0.67	0.83	0.75	0.88	0.67	0.58	0.61	0.59	0.5	0.35	0.34	0.3	0.6	0.36	0.34	0.08	0.05	0.09	0.2	0.11	0	0	0
	098_09	0.46	2.35	2.19	1.9	1.77	1.69	1.64	1.44	1.32	1.24	1.15	0.86	0.88	1.01	0.89	0.83	0.88	0.72	0.82	0.65	0.63	0.42	0.56	0.59	0.67	0.44	0.35	0.39	0.3	0.39	0.53	0.37	0.28	0.23	0.18	0.07	0.11	0.11	0	0
	098_10	0.46	2.58	2.54	2.04	1.83	1.82	1.4	1.52	1.27	1.25	1.03	1.03	0.89	1.05	0.79	0.87	1.08	0.67	0.83	0.75	0.88	0.67	0.58	0.61	0.59	0.5	0.35	0.34	0.3	0.6	0.36	0.34	0.08	0.05	0.09	0.2	0.11	0	0	0
	098_11	0.48	2.78	2.6	2.21	2.04	1.87	1.46	1.43	1.29	1.17	1.25	1.06	1.04	0.93	0.93	0.87	0.75	0.79	0.61	0.76	0.64	0.64	0.64	0.54	0.53	0.41	0.42	0.44	0.47	0.31	0.41	0.21	0.19	0.12	0.12	0.27	0.07	0	0.18	0
	098_12	0.52	2.51	2.38	2.03	1.74	1.44	1.59	1.49	1.43	1.21	1.33	0.93	0.84	0.91	0.77	0.88	0.7	0.81	0.71	0.69	0.6	0.65	0.51	0.43	0.74	0.4	0.42	0.51	0.43	0.48	0.25	0.31	0.22	0.41	0.36	0.26	0.44	0.45	0.23	0
	098_13	0.52	3.62	3.12	2.8	2.13	2.24	1.76	1.52	1.42	1.52	1.2	1.25	1.22	0.98	1.13	0.86	1.09	0.91	0.7	0.74	0.66	0.65	0.84	0.48	0.63	0.53	0.36	0.44	0.27	0.3	0.22	0.26	0.24	0.19	0.2	0.25	0	0.2	0.07	0.33
	098_14	0.53	3.2	2.76	2.52	2.15	1.77	1.85	1.48	1.59	1.57	1.31	1.21	1.3	1.09	1.06	1.17	0.89	0.84	0.87	0.71	0.8	0.75	0.76	0.69	0.67	0.42	0.49	0.4	0.36	0.36	0.34	0.25	0.22	0.31	0.1	0.14	0.23	0.08	0	0.11
	098_15	0.58	3.54	3.18	2.65	2.65	2.05	2.12	1.73	1.77	1.41	1.67	1.36	1.33	1.4	1.04	1.15	1.11	0.93	1.08	1.01	0.88	0.79	0.65	0.51	0.52	0.57	0.44	0.45	0.69	0.34	0.32	0.37	0.3	0.28	0.2	0.09	0.15	0	0	0
	098_16	0.61	3.18	2.94	2.53	2.32	2	1.78	1.75	1.56	1.54	1.46	1.37	1.26	1.25	1.09	1.2	1.1	0.95	1.07	0.89	0.82	0.58	0.74	0.77	0.61	0.69	0.53	0.54	0.53	0.45	0.39	0.27	0.28	0.27	0.03	0.45	0	0.32	0.18	0.1
	098_17	0.61	3.4	2.89	2.49	2.15	2.08	1.59	1.84	1.59	1.66	1.32	1.3	1.43	1.08	1.17	1.11	0.95	1.08	0.98	0.86	0.85	0.97	0.93	0.77	0.67	0.52	0.48	0.46	0.54	0.48	0.46	0.47	0.3	0.6	0.09	0.2	0	0.22	0	0
	098_18	0.62	3.48	3.03	2.66	2.53	2.23	2.33	1.87	1.84	1.77	1.59	1.4	1.25	1.33	1.23	1.25	1.22	1.16	1.11	1.16	0.88	0.82	0.58	0.75	0.72	0.79	0.49	0.44	0.43	0.67	0.21	0.21	0.26	0.19	0.06	0.16	0	0.08	0	0.09
	098_19	0.64	3.73	3.27	2.76	2.66	2.43	1.9	1.95	1.75	1.47	1.49	1.42	1.37	1.28	1.1	1.13	0.93	0.95	0.95	0.93	0.96	0.95	0.9	0.64	0.77	0.53	0.44	0.36	0.46	0.41	0.69	0.51	0.34	0.21	0.23	0.19	0.23	0.08	0.27	0.33
	098_20	0.69	3.17	2.77	2.71	2.54	2	1.98	1.76	1.53	1.31	1.54	1.34	1.25	1.19	1.12	1.27	1.16	1.02	0.95	0.96	1	0.97	0.87	0.76	0.68	0.52	0.54	0.45	0.61	0.49	0.54	0.51	0.39	0.34	0.43	0.43	0.61	0.33	0.18	0.11
	098_21	0.7	3.72	3.17	2.94	2.74	2.29	2.11	1.86	1.76	1.84	1.57	1.6	1.46	1.44	1.3	1.24	1.24	1.06	1.24	0.92	0.89	1.05	0.9	0.87	0.66	0.66	0.67	0.57	0.42	0.49	0.49	0.5	0.32	0.33	0.25	0.18	0.3	0.24	0	0.31
	098_22	0.72	4.49	3.75	3.04	2.97	2.47	2.12	1.86	2.18	1.78	1.81	1.59	1.5	1.39	1.26	1.33	1.31	0.96	1	1.12	0.95	0.94	0.89	0.69	0.88	0.78	0.6	0.49	0.54	0.53	0.33	0.45	0.36	0.34	0.27	0.28	0.29	0.4	0.27	0.24
	098_23	0.73	2.91	2.92	2.3	2.2	1.91	1.82	1.8	1.4	1.38	1.29	1.06	1.2	1.22	1.16	1.05	1.07	0.89	0.77	0.86	0.77	0.75	0.81	0.97	0.78	0.58	0.69	0.62	0.82	0.31	0.41	0.69	0.53	0.51	0.37	0.27	0.3	0.63	0.54	0.62
	098_24	0.73	3.33	3.01	2.49	2.2	2.51	1.86	1.89	1.77	1.86	1.56	1.57	1.35	1.38	1.03	1.31	1.06	1.02	1	1	0.99	0.94	0.97	0.82	0.86	0.89	0.66	0.76	0.7	0.48	0.6	0.59	0.41	0.28	0.31	0.33	0.22	0.45	0.12	0.28
	098_25	0.83	4.55	3.88	3.36	3.18	2.8	2.59	2.29	2.12	2.05	1.83	1.64	1.65	1.55	1.45	1.49	1.28	1.17	1.04	1.19	1.1	1.1	0.94	0.89	0.91	0.9	0.71	0.63	0.64	0.46	0.62	0.62	0.44	0.38	0.28	0.08	0.2	0.23	0.71	0.54
	098_26	0.87	4.1	3.74	3.43	3.13	2.71	2.85	2.57	2.35	2.34	2.24	1.89	1.85	1.7	1.48	1.7	1.49	1.24	1.52	1.17	1.1	1.09	1.14	1.07	0.85	0.9	0.86	0.91	0.79	0.56	0.74	0.46	0.54	0.4	0.27	0.28	0.08	0.17	0	0.22
	098_27	1.01	4.51	4.16	3.58	3.28	2.99	2.61	2.34	2.45	2.27	2.26	1.96	1.96	2.05	1.55	1.76	1.78	1.59	1.62	1.42	1.22	1.15	1.07	1.42	0.81	0.92	1	1.03	0.56	0.81	0.89	0.71	0.54	0.18	0.57	0.66	0.38	0.33	0.37	0.78
	098_28	1.11	2.97	3.01	2.77	2.51	2.32	2.16	2.08	1.9	1.83	1.63	1.77	1.7	1.6	1.59	1.45	1.31	1.35	1.36	1.39	1.1	1.42	1.07	1.25	1.37	1.05	1.2	1.15	1.08	0.9	1.14	0.84	1.08	0.92	1.12	0.72	0.99	0.45	0.47	0.14
	098_29	1.17	5.82	4.71	4.22	3.97	3.71	3.47	3.22	2.68	2.7	2.65	2.62	2.54	2.19	2.19	2.43	1.78	1.76	1.66	1.81	1.77	1.46	1.37	1.68	1.13	1.06	1.07	1	1.07	1.02	0.74	0.81	0.6	0.33	0.62	0.24	0.2	0.15	0.27	0.18
	098_30	1.49	3.79	3.09	2.83	2.73	2.1	2.26	2.33	2.01	2.08	2.07	1.9	1.94	1.88	1.89	1.47	1.86	1.68	1.9	1.64	1.64	1.45	1.61	1.66	1.45	1.59	1.27	1.39	1.62	1.56	1.53	1.44	1.52	0.83	1.08	1.32	1.32	1.45	0.94	1.11
099	099_01	0.78	2.07	1.84	1.68	1.54	1.36	1.22	1.36	1.13	1	1.07	0.82	1.07	0.86	1.05	1.13	1.05	0.94	0.88	0.79	0.95	0.94	0.75	0.73	0.71	0.75	0.83	0.83	0.6	0.58	0.65	0.73	0.68	0.72	0.48	0.61	0.7	0.63	0.47	0.62
	099_02	0.84	2.27	2.19	1.82	1.68	1.44	1.51	1.27	1.37	1.17	1.06	1.2	0.91	1	0.95	1	1	1.01	0.96	0.78	0.87	0.94	0.85	0.75	0.86	0.94	0.8	0.75	0.82	0.68	1.06	1.46	0.44	0.53	0.46	0.81	0.38	0.75	0.94	0.79
	099_03	1.07	2.84	2.46	2.35	2.2	1.94	1.84	1.79	1.6	1.49	1.58	1.45	1.16	1.28	1.15	1.14	1.01	1.12	1.17	0.97	1.28	1.1	0.92	0.97	1.01	0.85	0.96	1.16	0.9	1	0.76	0.55	0.63	1.12	1.08	1.07	1.29	0.98	0.67	0.88
	099_04	3.53	6.31	5.75	5.34	4.92	4.68	4.81	4.61	4.22	4.05	4.31	3.8	3.83	3.76	3.68	4.03	3.82	3.44	3.65	3.63	3.53	3.67	3.46	3.43	3.57	3.61	3.54	3.44	3.34	3.23	3.56	3.47	2.63	3.43	3.22	3.49	3.38	3.9	3.08	2.37
	099_05	3.8	6.4	6.14	5.36	5.05	4.95	5.08	4.7	4.35	4.15	3.97	4.04	4.21	3.97	3.94	4.01	4.17	3.94	4.04	4.03	4.05	3.95	4.27	4.22	4.05	4.16	3.87	4.23	4.12	3.98	3.28	3.66	3.61	3.61	2.91	3.18	3.38	3.44	2.95	2.46
100	100_01	3.92	7.79	6.23	6.31	6.14	6.67	6.88	6.23	5.25	5.65	6.23	6.4	6.4	6.46	8.75	6.46	7.38	5.07	6.25	8.66	5.77	4.24	4.83	5.81	1.19	1.69	2.79	2.96	4.97	5	2.14	0	5.66	4.76	4.35	2.06	0	1.41	0	8.33
	100_02	4.04	5.71	5.71	5.14	5.16	9.17	5.29	7.37	6.56	5.65	4.61	6.71	5.52	4.92	6.25	8	4.62	3.72	4.51	3.61	3.46	6.01	5.17	9.13	4.37	6.78	3.26	7.69	1.24	2.5	2.86	11.11	1.89	3.57	2.17	2.06	1.89	2.82	0	8.33
	100_03	4.14	16.88	5.45	5.14	5.9	3.61	6.88	3.97	4.46	5.37	5.42	4.57	4.65	5.85	9.38	5.85	4.62	3.04	6.6	2.89	4.23	4.24	4.48	4.15	5.16	5.65	4.65	5.33	3.11	6.67	5	11.11	3.77	7.14	4.35	1.03	1.89	1.41	1.79	2.78
	100_04	6.48	12.21	9.35	8.18	10.32	8.89	9.79	7.37	7.61	11.3	10.3	7.62	11.05	8.31	13.12	7.69	9.54	7.77	10.07	5.05	10.77	9.19	6.9	7.05	5.56	10.73	4.65	7.69	6.21	10	6.43	0	1.89	9.52	4.35	6.19	3.77	4.23	3.57	0
	100_05	10.05	13.25	11.43	12.85	14.99	14.72	12.17	14.45	13.91	16.95	10.03	18.9	11.34	11.38	16.56	15.08	16.61	11.49	13.89	11.55	14.61	15.9	12.07	12.45	9.52	12.99	13.02	10.06	10.56	14.17	9.29	5.56	9.43	10.71	9.78	8.25	3.77	5.63	1.79	2.78
	100_06	27.98	35.06	41.82	32.24	36.36	42.78	39.68	49.29	40.42	36.44	37.13	42.38	39.24	41.84	38.75	41.54	38.15	43.58	37.15	42.96	44.61	40.63	30	39	30.16	50.84	26.98	38.46	30.43	25.83	23.57	11.11	28.3	23.81	16.3	14.43	15.09	14.08	16.07	13.89
101	101_01	11.38	16.77	15.64	14.71	14.36	13.15	13.16	13.06	12.67	12.66	12.47	12.43	12.23	12.31	12.54	12.41	12.89	12.74	12.78	12.74	13.07	12.97	13.04	13.41	13.63	11.51	13.35	11.88	11.86	11.27	11.42	11.06	11.84	10.16	9.1	8.13	8.68	7.39	6.39	7.47
	101_02	11.48	16.88	15.01	14.48	13.74	13.36	13.11	12.7	12.86	12.87	12.03	12.63	11.87	11.95	12.17	12.48	12.46	12.75	12.95	11.96	12.96	12.9	12.83	12.24	12.93	11.91	13.04	11.6	12.77	12.87	11.01	11.99	11.86	10.05	9.43	8.72	9.82	6.45	6.99	9.15
	101_03	11.87	17.15	15.31	14.71	13.71	13.5	13.42	13.03	12.78	12.77	12.46	12.61	12.52	12.2	12.29	12.56	12.41	12.87	13.6	12.74	13.01	13.22	12.68	13.15	13.66	12.98	12.61	12.55	12.73	11.71	12.28	12.1	12.64	9.88	10.63	8.91	10.39	8.92	7.59	8.22
	101_04	14.74	18.36	17.1	16.53	16.1	15.57	15.34	14.91	14.56	14.47	14.96	14.34	14.45	14.92	14.72	15.36	15.4	15.67	16.19	15.71	15.9	16.34	16.09	16.22	16.57	16.14	16.56	15.53	15.59	15.73	14.64	15.81	15.61	14.37	13.16	12.39	10.01	11.51	9.02	11.21
	101_05	16.93	20.53	18.91	18.62	17.7	17.09	16.61	16.78	16.28	16.75	16.49	16.66	16.45	16.44	16.43	17.01	17.42	17.66	18.2	17.51	18.57	18.44	18.1	18.07	18.48	18.07	18.18	18.52	17.55	18.04	18.59	18.5	18.07	15.61	14.88	12.35	14.38	13.17	13.46	14.57
	101_06	17.82	21.05	19.66	18.62	18.23	17.63	17.44	17.01	16.95	17.01	16.75	16.61	16.97	17.07	16.41	18.04	17.95	18.27	18.71	18.78	18.58	18.86	19.18	19.94	19.04	18.57	19.46	18.73	18.7	19.5	19.3	20.22	19.55	16.82	15.9	16.38	14.76	14.5	11.28	14.38
	101_07	18.17	21.53	20.1	19.08	18.77	18.18	17.24	17.58	17.62	17.24	16.85	16.99	17.13	17.37	17.25	18.09	18.46	18.57	18.24	18.78	19.85	18.94	19.38	19.74	19.3	20.4	19.84	20.07	18.81	19.27	20.34	19.01	19.92	17.84	17.05	14.19	16.53	14.51	12.33	14.66
	101_08	18.51	20.35	19.19	19.05	18.46	18.15	17.37	17.09	17.46	16.67	16.94	17.35	16.89	16.76	16.59	17.57	17.59	18.09	18.33	17.94	18.84	18.86	19.36	19.82	19.23	19.5	20.6	19.47	19.35	20.33	19.81	19.99	20.73	19.1	17.53	16.69	15.58	16.43	15.49	16.25
	101_09	19.81	22.02	20.75	20.23	19.31	19.26	18.88	18.18	18.1	18.22	18.22	18.27	17.93	18.45	17.92	18.68	19.57	19.82	19.71	19.19	20.44	21.07	20.33	20.99	21.11	20.73	21.19	21.28	21.79	21.14	21.66	22.27	21.68	19.05	18.37	16.58	17.73	18.17	16.84	16.9
	101_10	23.98	25.78	23.91	22.46	23.04	21.84	22.87	21.08	21.66	21.79	22.25	22.46	22.75	22.43	21.93	22.65	23.28	24.75	24.78	24.1	25.43	25	24.94	25.98	25.77	26.79	26.85	24.2	26.31	25.19	26.68	26.3	26.55	23.35	22.95	20.89	20.78	19.04	19.41	18.5
