# Supplementary material for: Discrepancy of particle passage in 101 mask batches during the first year of the Covid-19 pandemic in Germany
Source: Sci Rep. 2021 Dec 29;11:24490. doi: 10.1038/s41598-021-03862-z (PMC8716525; doi:10.1038/s41598-021-03862-z)
Supplement: Supplementary file 2 — Supplementary Data. [file 41598_2021_3862_MOESM2_ESM.zip › SI/Data.json]

{
    "('001', '001_01')":{
        "Mass-Weighted Mean Passage":0.03,
        "90":0.1,
        "94.11":0.05,
        "98.41":0.06,
        "102.91":0.01,
        "107.61":0.13,
        "112.53":0.05,
        "117.67":0.04,
        "123.04":0.01,
        "128.66":0.04,
        "134.54":0.01,
        "140.69":0.03,
        "147.12":0.05,
        "153.84":0.02,
        "160.87":0.03,
        "168.22":0.02,
        "175.9":0.06,
        "183.94":0.06,
        "192.34":0.0,
        "201.13":0.04,
        "210.32":0.09,
        "219.93":0.05,
        "229.98":0.02,
        "240.49":0.0,
        "251.47":0.0,
        "262.96":0.03,
        "274.98":0.04,
        "287.54":0.13,
        "300.68":0.0,
        "314.42":0.0,
        "328.78":0.13,
        "343.8":0.0,
        "359.51":0.0,
        "375.94":0.0,
        "393.11":0.0,
        "411.07":0.0,
        "429.85":0.0,
        "449.49":0.0,
        "470.03":0.0,
        "491.5":0.0
    },
    "('001', '001_02')":{
        "Mass-Weighted Mean Passage":0.03,
        "90":0.1,
        "94.11":0.11,
        "98.41":0.05,
        "102.91":0.08,
        "107.61":0.07,
        "112.53":0.07,
        "117.67":0.06,
        "123.04":0.09,
        "128.66":0.08,
        "134.54":0.03,
        "140.69":0.04,
        "147.12":0.04,
        "153.84":0.06,
        "160.87":0.03,
        "168.22":0.0,
        "175.9":0.02,
        "183.94":0.06,
        "192.34":0.03,
        "201.13":0.04,
        "210.32":0.0,
        "219.93":0.02,
        "229.98":0.07,
        "240.49":0.02,
        "251.47":0.0,
        "262.96":0.0,
        "274.98":0.02,
        "287.54":0.09,
        "300.68":0.03,
        "314.42":0.0,
        "328.78":0.04,
        "343.8":0.0,
        "359.51":0.0,
        "375.94":0.0,
        "393.11":0.07,
        "411.07":0.09,
        "429.85":0.0,
        "449.49":0.0,
        "470.03":0.0,
        "491.5":0.0
    },
    "('001', '001_03')":{
        "Mass-Weighted Mean Passage":0.05,
        "90":0.09,
        "94.11":0.11,
        "98.41":0.05,
        "102.91":0.08,
        "107.61":0.07,
        "112.53":0.06,
        "117.67":0.06,
        "123.04":0.05,
        "128.66":0.04,
        "134.54":0.07,
        "140.69":0.04,
        "147.12":0.02,
        "153.84":0.05,
        "160.87":0.04,
        "168.22":0.05,
        "175.9":0.04,
        "183.94":0.04,
        "192.34":0.05,
        "201.13":0.03,
        "210.32":0.03,
        "219.93":0.06,
        "229.98":0.02,
        "240.49":0.07,
        "251.47":0.08,
        "262.96":0.13,
        "274.98":0.02,
        "287.54":0.06,
        "300.68":0.03,
        "314.42":0.04,
        "328.78":0.04,
        "343.8":0.0,
        "359.51":0.16,
        "375.94":0.15,
        "393.11":0.0,
        "411.07":0.0,
        "429.85":0.0,
        "449.49":0.12,
        "470.03":0.0,
        "491.5":0.0
    },
    "('001', '001_04')":{
        "Mass-Weighted Mean Passage":0.14,
        "90":0.7,
        "94.11":0.16,
        "98.41":0.22,
        "102.91":0.16,
        "107.61":0.12,
        "112.53":0.14,
        "117.67":0.11,
        "123.04":0.17,
        "128.66":0.16,
        "134.54":0.13,
        "140.69":0.1,
        "147.12":0.11,
        "153.84":0.15,
        "160.87":0.13,
        "168.22":0.11,
        "175.9":0.2,
        "183.94":0.13,
        "192.34":0.11,
        "201.13":0.15,
        "210.32":0.12,
        "219.93":0.16,
        "229.98":0.18,
        "240.49":0.12,
        "251.47":0.23,
        "262.96":0.15,
        "274.98":0.2,
        "287.54":0.09,
        "300.68":0.1,
        "314.42":0.12,
        "328.78":0.18,
        "343.8":0.0,
        "359.51":0.0,
        "375.94":0.07,
        "393.11":0.4,
        "411.07":0.18,
        "429.85":0.0,
        "449.49":0.12,
        "470.03":0.0,
        "491.5":0.0
    },
    "('001', '001_05')":{
        "Mass-Weighted Mean Passage":0.16,
        "90":0.61,
        "94.11":0.15,
        "98.41":0.12,
        "102.91":0.11,
        "107.61":0.08,
        "112.53":0.13,
        "117.67":0.14,
        "123.04":0.13,
        "128.66":0.08,
        "134.54":0.11,
        "140.69":0.09,
        "147.12":0.09,
        "153.84":0.1,
        "160.87":0.09,
        "168.22":0.1,
        "175.9":0.17,
        "183.94":0.09,
        "192.34":0.08,
        "201.13":0.05,
        "210.32":0.15,
        "219.93":0.11,
        "229.98":0.13,
        "240.49":0.11,
        "251.47":0.14,
        "262.96":0.06,
        "274.98":0.05,
        "287.54":0.09,
        "300.68":0.14,
        "314.42":0.2,
        "328.78":0.18,
        "343.8":0.0,
        "359.51":0.31,
        "375.94":0.22,
        "393.11":0.33,
        "411.07":0.18,
        "429.85":0.37,
        "449.49":0.35,
        "470.03":0.0,
        "491.5":0.41
    },
    "('002', '002_01')":{
        "Mass-Weighted Mean Passage":0.08,
        "90":0.63,
        "94.11":0.5,
        "98.41":0.43,
        "102.91":0.44,
        "107.61":0.27,
        "112.53":0.21,
        "117.67":0.25,
        "123.04":0.23,
        "128.66":0.23,
        "134.54":0.15,
        "140.69":0.15,
        "147.12":0.11,
        "153.84":0.1,
        "160.87":0.09,
        "168.22":0.18,
        "175.9":0.12,
        "183.94":0.13,
        "192.34":0.12,
        "201.13":0.05,
        "210.32":0.09,
        "219.93":0.1,
        "229.98":0.15,
        "240.49":0.06,
        "251.47":0.06,
        "262.96":0.06,
        "274.98":0.06,
        "287.54":0.11,
        "300.68":0.05,
        "314.42":0.07,
        "328.78":0.04,
        "343.8":0.0,
        "359.51":0.15,
        "375.94":0.0,
        "393.11":0.11,
        "411.07":0.0,
        "429.85":0.0,
        "449.49":0.06,
        "470.03":0.0,
        "491.5":0.0
    },
    "('002', '002_02')":{
        "Mass-Weighted Mean Passage":0.1,
        "90":0.73,
        "94.11":0.57,
        "98.41":0.4,
        "102.91":0.28,
        "107.61":0.28,
        "112.53":0.27,
        "117.67":0.26,
        "123.04":0.25,
        "128.66":0.21,
        "134.54":0.18,
        "140.69":0.19,
        "147.12":0.13,
        "153.84":0.1,
        "160.87":0.16,
        "168.22":0.12,
        "175.9":0.09,
        "183.94":0.1,
        "192.34":0.1,
        "201.13":0.09,
        "210.32":0.14,
        "219.93":0.09,
        "229.98":0.11,
        "240.49":0.13,
        "251.47":0.03,
        "262.96":0.07,
        "274.98":0.11,
        "287.54":0.07,
        "300.68":0.0,
        "314.42":0.07,
        "328.78":0.08,
        "343.8":0.0,
        "359.51":0.05,
        "375.94":0.09,
        "393.11":0.08,
        "411.07":0.04,
        "429.85":0.05,
        "449.49":0.06,
        "470.03":0.14,
        "491.5":0.09
    },
    "('002', '002_03')":{
        "Mass-Weighted Mean Passage":0.13,
        "90":0.65,
        "94.11":0.54,
        "98.41":0.44,
        "102.91":0.48,
        "107.61":0.42,
        "112.53":0.35,
        "117.67":0.31,
        "123.04":0.27,
        "128.66":0.26,
        "134.54":0.24,
        "140.69":0.24,
        "147.12":0.23,
        "153.84":0.16,
        "160.87":0.13,
        "168.22":0.2,
        "175.9":0.13,
        "183.94":0.21,
        "192.34":0.14,
        "201.13":0.13,
        "210.32":0.21,
        "219.93":0.11,
        "229.98":0.14,
        "240.49":0.16,
        "251.47":0.08,
        "262.96":0.11,
        "274.98":0.09,
        "287.54":0.11,
        "300.68":0.11,
        "314.42":0.22,
        "328.78":0.12,
        "343.8":0.0,
        "359.51":0.05,
        "375.94":0.06,
        "393.11":0.03,
        "411.07":0.04,
        "429.85":0.0,
        "449.49":0.11,
        "470.03":0.07,
        "491.5":0.18
    },
    "('002', '002_04')":{
        "Mass-Weighted Mean Passage":0.45,
        "90":0.98,
        "94.11":0.92,
        "98.41":0.88,
        "102.91":0.81,
        "107.61":0.73,
        "112.53":0.55,
        "117.67":0.67,
        "123.04":0.56,
        "128.66":0.56,
        "134.54":0.51,
        "140.69":0.45,
        "147.12":0.55,
        "153.84":0.55,
        "160.87":0.56,
        "168.22":0.38,
        "175.9":0.43,
        "183.94":0.47,
        "192.34":0.47,
        "201.13":0.45,
        "210.32":0.5,
        "219.93":0.41,
        "229.98":0.42,
        "240.49":0.41,
        "251.47":0.53,
        "262.96":0.38,
        "274.98":0.48,
        "287.54":0.45,
        "300.68":0.54,
        "314.42":0.47,
        "328.78":0.35,
        "343.8":0.33,
        "359.51":0.39,
        "375.94":0.48,
        "393.11":0.22,
        "411.07":0.34,
        "429.85":0.46,
        "449.49":0.61,
        "470.03":0.48,
        "491.5":0.27
    },
    "('002', '002_05')":{
        "Mass-Weighted Mean Passage":0.77,
        "90":1.65,
        "94.11":1.33,
        "98.41":1.24,
        "102.91":1.13,
        "107.61":1.04,
        "112.53":0.99,
        "117.67":1.02,
        "123.04":0.96,
        "128.66":0.84,
        "134.54":0.89,
        "140.69":0.86,
        "147.12":0.95,
        "153.84":0.93,
        "160.87":0.91,
        "168.22":0.9,
        "175.9":0.88,
        "183.94":0.66,
        "192.34":0.8,
        "201.13":0.86,
        "210.32":0.81,
        "219.93":0.7,
        "229.98":0.78,
        "240.49":0.76,
        "251.47":0.68,
        "262.96":0.83,
        "274.98":0.68,
        "287.54":0.8,
        "300.68":0.84,
        "314.42":0.74,
        "328.78":0.66,
        "343.8":0.83,
        "359.51":0.49,
        "375.94":0.93,
        "393.11":0.66,
        "411.07":0.75,
        "429.85":0.51,
        "449.49":0.72,
        "470.03":0.35,
        "491.5":0.98
    },
    "('003', '003_01')":{
        "Mass-Weighted Mean Passage":0.1,
        "90":0.65,
        "94.11":0.46,
        "98.41":0.52,
        "102.91":0.41,
        "107.61":0.39,
        "112.53":0.31,
        "117.67":0.33,
        "123.04":0.25,
        "128.66":0.2,
        "134.54":0.23,
        "140.69":0.24,
        "147.12":0.18,
        "153.84":0.21,
        "160.87":0.15,
        "168.22":0.24,
        "175.9":0.18,
        "183.94":0.12,
        "192.34":0.1,
        "201.13":0.13,
        "210.32":0.07,
        "219.93":0.1,
        "229.98":0.11,
        "240.49":0.09,
        "251.47":0.06,
        "262.96":0.07,
        "274.98":0.09,
        "287.54":0.05,
        "300.68":0.04,
        "314.42":0.06,
        "328.78":0.0,
        "343.8":0.02,
        "359.51":0.11,
        "375.94":0.0,
        "393.11":0.07,
        "411.07":0.1,
        "429.85":0.0,
        "449.49":0.18,
        "470.03":0.0,
        "491.5":0.24
    },
    "('003', '003_02')":{
        "Mass-Weighted Mean Passage":0.12,
        "90":0.83,
        "94.11":0.65,
        "98.41":0.66,
        "102.91":0.49,
        "107.61":0.49,
        "112.53":0.51,
        "117.67":0.31,
        "123.04":0.33,
        "128.66":0.29,
        "134.54":0.29,
        "140.69":0.21,
        "147.12":0.27,
        "153.84":0.18,
        "160.87":0.25,
        "168.22":0.19,
        "175.9":0.27,
        "183.94":0.15,
        "192.34":0.18,
        "201.13":0.14,
        "210.32":0.15,
        "219.93":0.18,
        "229.98":0.04,
        "240.49":0.14,
        "251.47":0.12,
        "262.96":0.17,
        "274.98":0.15,
        "287.54":0.07,
        "300.68":0.19,
        "314.42":0.07,
        "328.78":0.0,
        "343.8":0.07,
        "359.51":0.02,
        "375.94":0.0,
        "393.11":0.04,
        "411.07":0.05,
        "429.85":0.0,
        "449.49":0.0,
        "470.03":0.0,
        "491.5":0.0
    },
    "('003', '003_03')":{
        "Mass-Weighted Mean Passage":0.17,
        "90":0.93,
        "94.11":1.0,
        "98.41":0.69,
        "102.91":0.65,
        "107.61":0.58,
        "112.53":0.48,
        "117.67":0.5,
        "123.04":0.43,
        "128.66":0.38,
        "134.54":0.33,
        "140.69":0.31,
        "147.12":0.34,
        "153.84":0.31,
        "160.87":0.27,
        "168.22":0.2,
        "175.9":0.21,
        "183.94":0.28,
        "192.34":0.25,
        "201.13":0.16,
        "210.32":0.22,
        "219.93":0.19,
        "229.98":0.19,
        "240.49":0.21,
        "251.47":0.12,
        "262.96":0.15,
        "274.98":0.07,
        "287.54":0.2,
        "300.68":0.11,
        "314.42":0.08,
        "328.78":0.07,
        "343.8":0.2,
        "359.51":0.09,
        "375.94":0.0,
        "393.11":0.1,
        "411.07":0.0,
        "429.85":0.16,
        "449.49":0.09,
        "470.03":0.0,
        "491.5":0.12
    },
    "('003', '003_04')":{
        "Mass-Weighted Mean Passage":0.21,
        "90":1.08,
        "94.11":0.96,
        "98.41":0.75,
        "102.91":0.62,
        "107.61":0.65,
        "112.53":0.64,
        "117.67":0.47,
        "123.04":0.49,
        "128.66":0.37,
        "134.54":0.43,
        "140.69":0.28,
        "147.12":0.37,
        "153.84":0.35,
        "160.87":0.31,
        "168.22":0.38,
        "175.9":0.26,
        "183.94":0.28,
        "192.34":0.22,
        "201.13":0.35,
        "210.32":0.21,
        "219.93":0.24,
        "229.98":0.24,
        "240.49":0.28,
        "251.47":0.24,
        "262.96":0.25,
        "274.98":0.16,
        "287.54":0.13,
        "300.68":0.15,
        "314.42":0.19,
        "328.78":0.12,
        "343.8":0.09,
        "359.51":0.15,
        "375.94":0.27,
        "393.11":0.03,
        "411.07":0.1,
        "429.85":0.08,
        "449.49":0.0,
        "470.03":0.1,
        "491.5":0.12
    },
    "('003', '003_05')":{
        "Mass-Weighted Mean Passage":0.24,
        "90":1.03,
        "94.11":0.83,
        "98.41":0.82,
        "102.91":0.63,
        "107.61":0.54,
        "112.53":0.7,
        "117.67":0.4,
        "123.04":0.41,
        "128.66":0.33,
        "134.54":0.36,
        "140.69":0.31,
        "147.12":0.47,
        "153.84":0.34,
        "160.87":0.29,
        "168.22":0.34,
        "175.9":0.31,
        "183.94":0.26,
        "192.34":0.31,
        "201.13":0.3,
        "210.32":0.27,
        "219.93":0.22,
        "229.98":0.18,
        "240.49":0.33,
        "251.47":0.27,
        "262.96":0.18,
        "274.98":0.23,
        "287.54":0.24,
        "300.68":0.17,
        "314.42":0.29,
        "328.78":0.25,
        "343.8":0.14,
        "359.51":0.21,
        "375.94":0.11,
        "393.11":0.14,
        "411.07":0.05,
        "429.85":0.16,
        "449.49":0.0,
        "470.03":0.41,
        "491.5":0.11
    },
    "('004', '004_01')":{
        "Mass-Weighted Mean Passage":0.12,
        "90":0.82,
        "94.11":0.74,
        "98.41":0.64,
        "102.91":0.49,
        "107.61":0.43,
        "112.53":0.35,
        "117.67":0.42,
        "123.04":0.36,
        "128.66":0.23,
        "134.54":0.28,
        "140.69":0.24,
        "147.12":0.19,
        "153.84":0.2,
        "160.87":0.15,
        "168.22":0.12,
        "175.9":0.17,
        "183.94":0.16,
        "192.34":0.16,
        "201.13":0.17,
        "210.32":0.08,
        "219.93":0.09,
        "229.98":0.17,
        "240.49":0.1,
        "251.47":0.11,
        "262.96":0.09,
        "274.98":0.02,
        "287.54":0.08,
        "300.68":0.22,
        "314.42":0.02,
        "328.78":0.0,
        "343.8":0.0,
        "359.51":0.07,
        "375.94":0.15,
        "393.11":0.07,
        "411.07":0.09,
        "429.85":0.06,
        "449.49":0.2,
        "470.03":0.0,
        "491.5":0.0
    },
    "('004', '004_02')":{
        "Mass-Weighted Mean Passage":0.13,
        "90":0.96,
        "94.11":0.77,
        "98.41":0.75,
        "102.91":0.5,
        "107.61":0.55,
        "112.53":0.46,
        "117.67":0.46,
        "123.04":0.41,
        "128.66":0.37,
        "134.54":0.35,
        "140.69":0.26,
        "147.12":0.19,
        "153.84":0.25,
        "160.87":0.14,
        "168.22":0.15,
        "175.9":0.22,
        "183.94":0.16,
        "192.34":0.23,
        "201.13":0.14,
        "210.32":0.16,
        "219.93":0.19,
        "229.98":0.09,
        "240.49":0.07,
        "251.47":0.16,
        "262.96":0.16,
        "274.98":0.09,
        "287.54":0.05,
        "300.68":0.08,
        "314.42":0.02,
        "328.78":0.03,
        "343.8":0.0,
        "359.51":0.07,
        "375.94":0.04,
        "393.11":0.14,
        "411.07":0.09,
        "429.85":0.06,
        "449.49":0.07,
        "470.03":0.0,
        "491.5":0.11
    },
    "('004', '004_03')":{
        "Mass-Weighted Mean Passage":0.13,
        "90":0.74,
        "94.11":0.87,
        "98.41":0.77,
        "102.91":0.61,
        "107.61":0.47,
        "112.53":0.44,
        "117.67":0.43,
        "123.04":0.37,
        "128.66":0.37,
        "134.54":0.24,
        "140.69":0.29,
        "147.12":0.31,
        "153.84":0.3,
        "160.87":0.17,
        "168.22":0.18,
        "175.9":0.19,
        "183.94":0.24,
        "192.34":0.19,
        "201.13":0.18,
        "210.32":0.21,
        "219.93":0.11,
        "229.98":0.12,
        "240.49":0.15,
        "251.47":0.11,
        "262.96":0.04,
        "274.98":0.11,
        "287.54":0.14,
        "300.68":0.1,
        "314.42":0.07,
        "328.78":0.08,
        "343.8":0.0,
        "359.51":0.07,
        "375.94":0.07,
        "393.11":0.0,
        "411.07":0.13,
        "429.85":0.0,
        "449.49":0.0,
        "470.03":0.08,
        "491.5":0.11
    },
    "('004', '004_04')":{
        "Mass-Weighted Mean Passage":0.15,
        "90":1.22,
        "94.11":0.96,
        "98.41":0.89,
        "102.91":0.63,
        "107.61":0.57,
        "112.53":0.66,
        "117.67":0.55,
        "123.04":0.41,
        "128.66":0.47,
        "134.54":0.27,
        "140.69":0.31,
        "147.12":0.3,
        "153.84":0.26,
        "160.87":0.27,
        "168.22":0.27,
        "175.9":0.14,
        "183.94":0.26,
        "192.34":0.17,
        "201.13":0.22,
        "210.32":0.19,
        "219.93":0.11,
        "229.98":0.14,
        "240.49":0.19,
        "251.47":0.13,
        "262.96":0.11,
        "274.98":0.06,
        "287.54":0.07,
        "300.68":0.1,
        "314.42":0.07,
        "328.78":0.15,
        "343.8":0.0,
        "359.51":0.06,
        "375.94":0.15,
        "393.11":0.23,
        "411.07":0.0,
        "429.85":0.0,
        "449.49":0.0,
        "470.03":0.0,
        "491.5":0.0
    },
    "('004', '004_05')":{
        "Mass-Weighted Mean Passage":0.16,
        "90":1.21,
        "94.11":1.05,
        "98.41":0.82,
        "102.91":0.88,
        "107.61":0.69,
        "112.53":0.71,
        "117.67":0.53,
        "123.04":0.56,
        "128.66":0.38,
        "134.54":0.36,
        "140.69":0.46,
        "147.12":0.32,
        "153.84":0.26,
        "160.87":0.26,
        "168.22":0.22,
        "175.9":0.3,
        "183.94":0.25,
        "192.34":0.17,
        "201.13":0.18,
        "210.32":0.22,
        "219.93":0.2,
        "229.98":0.14,
        "240.49":0.16,
        "251.47":0.11,
        "262.96":0.13,
        "274.98":0.12,
        "287.54":0.07,
        "300.68":0.1,
        "314.42":0.14,
        "328.78":0.08,
        "343.8":0.0,
        "359.51":0.07,
        "375.94":0.04,
        "393.11":0.07,
        "411.07":0.09,
        "429.85":0.06,
        "449.49":0.13,
        "470.03":0.0,
        "491.5":0.0
    },
    "('004', '004_06')":{
        "Mass-Weighted Mean Passage":0.16,
        "90":1.28,
        "94.11":1.12,
        "98.41":0.9,
        "102.91":0.89,
        "107.61":0.78,
        "112.53":0.57,
        "117.67":0.51,
        "123.04":0.5,
        "128.66":0.44,
        "134.54":0.38,
        "140.69":0.43,
        "147.12":0.36,
        "153.84":0.31,
        "160.87":0.24,
        "168.22":0.28,
        "175.9":0.19,
        "183.94":0.25,
        "192.34":0.2,
        "201.13":0.22,
        "210.32":0.14,
        "219.93":0.24,
        "229.98":0.11,
        "240.49":0.1,
        "251.47":0.18,
        "262.96":0.16,
        "274.98":0.21,
        "287.54":0.08,
        "300.68":0.12,
        "314.42":0.18,
        "328.78":0.1,
        "343.8":0.0,
        "359.51":0.13,
        "375.94":0.04,
        "393.11":0.03,
        "411.07":0.09,
        "429.85":0.06,
        "449.49":0.0,
        "470.03":0.0,
        "491.5":0.0
    },
    "('004', '004_07')":{
        "Mass-Weighted Mean Passage":0.17,
        "90":1.02,
        "94.11":0.9,
        "98.41":0.65,
        "102.91":0.71,
        "107.61":0.58,
        "112.53":0.56,
        "117.67":0.39,
        "123.04":0.52,
        "128.66":0.37,
        "134.54":0.35,
        "140.69":0.41,
        "147.12":0.34,
        "153.84":0.2,
        "160.87":0.32,
        "168.22":0.26,
        "175.9":0.25,
        "183.94":0.14,
        "192.34":0.23,
        "201.13":0.2,
        "210.32":0.14,
        "219.93":0.21,
        "229.98":0.21,
        "240.49":0.16,
        "251.47":0.17,
        "262.96":0.17,
        "274.98":0.06,
        "287.54":0.08,
        "300.68":0.18,
        "314.42":0.04,
        "328.78":0.1,
        "343.8":0.21,
        "359.51":0.0,
        "375.94":0.11,
        "393.11":0.13,
        "411.07":0.04,
        "429.85":0.0,
        "449.49":0.0,
        "470.03":0.31,
        "491.5":0.21
    },
    "('004', '004_08')":{
        "Mass-Weighted Mean Passage":0.17,
        "90":1.07,
        "94.11":1.02,
        "98.41":0.85,
        "102.91":0.74,
        "107.61":0.64,
        "112.53":0.59,
        "117.67":0.47,
        "123.04":0.53,
        "128.66":0.38,
        "134.54":0.38,
        "140.69":0.31,
        "147.12":0.2,
        "153.84":0.27,
        "160.87":0.28,
        "168.22":0.18,
        "175.9":0.19,
        "183.94":0.28,
        "192.34":0.25,
        "201.13":0.24,
        "210.32":0.22,
        "219.93":0.18,
        "229.98":0.16,
        "240.49":0.17,
        "251.47":0.18,
        "262.96":0.17,
        "274.98":0.15,
        "287.54":0.07,
        "300.68":0.12,
        "314.42":0.09,
        "328.78":0.08,
        "343.8":0.26,
        "359.51":0.07,
        "375.94":0.22,
        "393.11":0.0,
        "411.07":0.13,
        "429.85":0.06,
        "449.49":0.07,
        "470.03":0.15,
        "491.5":0.0
    },
    "('004', '004_09')":{
        "Mass-Weighted Mean Passage":0.18,
        "90":1.09,
        "94.11":1.12,
        "98.41":0.97,
        "102.91":0.76,
        "107.61":0.69,
        "112.53":0.67,
        "117.67":0.53,
        "123.04":0.5,
        "128.66":0.47,
        "134.54":0.49,
        "140.69":0.34,
        "147.12":0.41,
        "153.84":0.31,
        "160.87":0.27,
        "168.22":0.25,
        "175.9":0.33,
        "183.94":0.3,
        "192.34":0.19,
        "201.13":0.24,
        "210.32":0.26,
        "219.93":0.19,
        "229.98":0.17,
        "240.49":0.17,
        "251.47":0.19,
        "262.96":0.11,
        "274.98":0.06,
        "287.54":0.19,
        "300.68":0.1,
        "314.42":0.18,
        "328.78":0.08,
        "343.8":0.0,
        "359.51":0.07,
        "375.94":0.07,
        "393.11":0.1,
        "411.07":0.09,
        "429.85":0.06,
        "449.49":0.07,
        "470.03":0.08,
        "491.5":0.0
    },
    "('004', '004_10')":{
        "Mass-Weighted Mean Passage":0.18,
        "90":1.41,
        "94.11":1.1,
        "98.41":0.86,
        "102.91":0.71,
        "107.61":0.77,
        "112.53":0.66,
        "117.67":0.46,
        "123.04":0.41,
        "128.66":0.48,
        "134.54":0.4,
        "140.69":0.38,
        "147.12":0.44,
        "153.84":0.27,
        "160.87":0.22,
        "168.22":0.29,
        "175.9":0.21,
        "183.94":0.21,
        "192.34":0.17,
        "201.13":0.19,
        "210.32":0.22,
        "219.93":0.22,
        "229.98":0.17,
        "240.49":0.11,
        "251.47":0.2,
        "262.96":0.2,
        "274.98":0.12,
        "287.54":0.23,
        "300.68":0.18,
        "314.42":0.13,
        "328.78":0.08,
        "343.8":0.21,
        "359.51":0.24,
        "375.94":0.07,
        "393.11":0.07,
        "411.07":0.13,
        "429.85":0.06,
        "449.49":0.0,
        "470.03":0.0,
        "491.5":0.0
    },
    "('004', '004_11')":{
        "Mass-Weighted Mean Passage":0.2,
        "90":1.37,
        "94.11":1.27,
        "98.41":0.92,
        "102.91":0.84,
        "107.61":0.84,
        "112.53":0.7,
        "117.67":0.64,
        "123.04":0.53,
        "128.66":0.32,
        "134.54":0.5,
        "140.69":0.46,
        "147.12":0.37,
        "153.84":0.39,
        "160.87":0.35,
        "168.22":0.36,
        "175.9":0.24,
        "183.94":0.29,
        "192.34":0.36,
        "201.13":0.22,
        "210.32":0.23,
        "219.93":0.2,
        "229.98":0.18,
        "240.49":0.22,
        "251.47":0.16,
        "262.96":0.28,
        "274.98":0.14,
        "287.54":0.2,
        "300.68":0.13,
        "314.42":0.15,
        "328.78":0.07,
        "343.8":0.18,
        "359.51":0.0,
        "375.94":0.07,
        "393.11":0.1,
        "411.07":0.09,
        "429.85":0.12,
        "449.49":0.07,
        "470.03":0.08,
        "491.5":0.0
    },
    "('004', '004_12')":{
        "Mass-Weighted Mean Passage":0.21,
        "90":1.42,
        "94.11":1.35,
        "98.41":1.15,
        "102.91":1.11,
        "107.61":0.81,
        "112.53":0.73,
        "117.67":0.63,
        "123.04":0.55,
        "128.66":0.58,
        "134.54":0.52,
        "140.69":0.44,
        "147.12":0.44,
        "153.84":0.47,
        "160.87":0.33,
        "168.22":0.27,
        "175.9":0.37,
        "183.94":0.28,
        "192.34":0.4,
        "201.13":0.24,
        "210.32":0.22,
        "219.93":0.22,
        "229.98":0.24,
        "240.49":0.16,
        "251.47":0.22,
        "262.96":0.24,
        "274.98":0.2,
        "287.54":0.19,
        "300.68":0.14,
        "314.42":0.07,
        "328.78":0.05,
        "343.8":0.0,
        "359.51":0.07,
        "375.94":0.04,
        "393.11":0.14,
        "411.07":0.18,
        "429.85":0.12,
        "449.49":0.0,
        "470.03":0.0,
        "491.5":0.11
    },
    "('004', '004_13')":{
        "Mass-Weighted Mean Passage":0.21,
        "90":1.42,
        "94.11":1.32,
        "98.41":1.06,
        "102.91":0.91,
        "107.61":0.95,
        "112.53":0.8,
        "117.67":0.6,
        "123.04":0.61,
        "128.66":0.48,
        "134.54":0.49,
        "140.69":0.41,
        "147.12":0.38,
        "153.84":0.29,
        "160.87":0.32,
        "168.22":0.31,
        "175.9":0.28,
        "183.94":0.3,
        "192.34":0.26,
        "201.13":0.26,
        "210.32":0.28,
        "219.93":0.24,
        "229.98":0.27,
        "240.49":0.19,
        "251.47":0.2,
        "262.96":0.12,
        "274.98":0.16,
        "287.54":0.05,
        "300.68":0.2,
        "314.42":0.18,
        "328.78":0.05,
        "343.8":0.0,
        "359.51":0.24,
        "375.94":0.07,
        "393.11":0.1,
        "411.07":0.09,
        "429.85":0.19,
        "449.49":0.07,
        "470.03":0.0,
        "491.5":0.21
    },
    "('004', '004_14')":{
        "Mass-Weighted Mean Passage":0.23,
        "90":1.23,
        "94.11":0.95,
        "98.41":0.97,
        "102.91":0.8,
        "107.61":0.65,
        "112.53":0.53,
        "117.67":0.61,
        "123.04":0.42,
        "128.66":0.55,
        "134.54":0.37,
        "140.69":0.45,
        "147.12":0.35,
        "153.84":0.3,
        "160.87":0.29,
        "168.22":0.35,
        "175.9":0.28,
        "183.94":0.3,
        "192.34":0.25,
        "201.13":0.22,
        "210.32":0.22,
        "219.93":0.24,
        "229.98":0.21,
        "240.49":0.32,
        "251.47":0.22,
        "262.96":0.15,
        "274.98":0.22,
        "287.54":0.27,
        "300.68":0.23,
        "314.42":0.18,
        "328.78":0.2,
        "343.8":0.0,
        "359.51":0.18,
        "375.94":0.11,
        "393.11":0.1,
        "411.07":0.26,
        "429.85":0.26,
        "449.49":0.07,
        "470.03":0.15,
        "491.5":0.0
    },
    "('004', '004_15')":{
        "Mass-Weighted Mean Passage":0.3,
        "90":1.47,
        "94.11":1.19,
        "98.41":1.16,
        "102.91":1.03,
        "107.61":0.85,
        "112.53":0.67,
        "117.67":0.68,
        "123.04":0.68,
        "128.66":0.67,
        "134.54":0.59,
        "140.69":0.47,
        "147.12":0.48,
        "153.84":0.44,
        "160.87":0.48,
        "168.22":0.43,
        "175.9":0.39,
        "183.94":0.43,
        "192.34":0.37,
        "201.13":0.41,
        "210.32":0.36,
        "219.93":0.36,
        "229.98":0.37,
        "240.49":0.36,
        "251.47":0.37,
        "262.96":0.2,
        "274.98":0.34,
        "287.54":0.25,
        "300.68":0.2,
        "314.42":0.29,
        "328.78":0.25,
        "343.8":0.21,
        "359.51":0.0,
        "375.94":0.22,
        "393.11":0.16,
        "411.07":0.13,
        "429.85":0.13,
        "449.49":0.07,
        "470.03":0.0,
        "491.5":0.21
    },
    "('004', '004_16')":{
        "Mass-Weighted Mean Passage":0.32,
        "90":1.12,
        "94.11":1.0,
        "98.41":0.9,
        "102.91":0.84,
        "107.61":0.67,
        "112.53":0.63,
        "117.67":0.54,
        "123.04":0.51,
        "128.66":0.52,
        "134.54":0.49,
        "140.69":0.41,
        "147.12":0.51,
        "153.84":0.4,
        "160.87":0.35,
        "168.22":0.39,
        "175.9":0.42,
        "183.94":0.3,
        "192.34":0.38,
        "201.13":0.42,
        "210.32":0.34,
        "219.93":0.59,
        "229.98":0.35,
        "240.49":0.31,
        "251.47":0.22,
        "262.96":0.33,
        "274.98":0.3,
        "287.54":0.36,
        "300.68":0.2,
        "314.42":0.37,
        "328.78":0.18,
        "343.8":0.26,
        "359.51":0.13,
        "375.94":0.22,
        "393.11":0.24,
        "411.07":0.27,
        "429.85":0.24,
        "449.49":0.33,
        "470.03":0.15,
        "491.5":0.11
    },
    "('004', '004_17')":{
        "Mass-Weighted Mean Passage":0.34,
        "90":1.28,
        "94.11":1.32,
        "98.41":1.2,
        "102.91":1.11,
        "107.61":1.0,
        "112.53":0.7,
        "117.67":0.67,
        "123.04":0.76,
        "128.66":0.67,
        "134.54":0.56,
        "140.69":0.53,
        "147.12":0.43,
        "153.84":0.47,
        "160.87":0.47,
        "168.22":0.34,
        "175.9":0.39,
        "183.94":0.4,
        "192.34":0.37,
        "201.13":0.33,
        "210.32":0.37,
        "219.93":0.33,
        "229.98":0.33,
        "240.49":0.39,
        "251.47":0.29,
        "262.96":0.27,
        "274.98":0.25,
        "287.54":0.33,
        "300.68":0.33,
        "314.42":0.22,
        "328.78":0.18,
        "343.8":0.63,
        "359.51":0.18,
        "375.94":0.33,
        "393.11":0.26,
        "411.07":0.35,
        "429.85":0.19,
        "449.49":0.2,
        "470.03":0.31,
        "491.5":0.21
    },
    "('004', '004_18')":{
        "Mass-Weighted Mean Passage":0.35,
        "90":1.74,
        "94.11":1.56,
        "98.41":1.3,
        "102.91":1.11,
        "107.61":1.02,
        "112.53":0.97,
        "117.67":0.86,
        "123.04":0.7,
        "128.66":0.8,
        "134.54":0.59,
        "140.69":0.65,
        "147.12":0.58,
        "153.84":0.5,
        "160.87":0.4,
        "168.22":0.49,
        "175.9":0.51,
        "183.94":0.53,
        "192.34":0.57,
        "201.13":0.35,
        "210.32":0.33,
        "219.93":0.37,
        "229.98":0.34,
        "240.49":0.32,
        "251.47":0.33,
        "262.96":0.4,
        "274.98":0.21,
        "287.54":0.3,
        "300.68":0.29,
        "314.42":0.18,
        "328.78":0.2,
        "343.8":0.42,
        "359.51":0.36,
        "375.94":0.15,
        "393.11":0.16,
        "411.07":0.13,
        "429.85":0.39,
        "449.49":0.27,
        "470.03":0.15,
        "491.5":0.32
    },
    "('004', '004_19')":{
        "Mass-Weighted Mean Passage":0.43,
        "90":1.32,
        "94.11":1.4,
        "98.41":0.97,
        "102.91":0.9,
        "107.61":0.72,
        "112.53":0.73,
        "117.67":0.72,
        "123.04":0.66,
        "128.66":0.63,
        "134.54":0.6,
        "140.69":0.61,
        "147.12":0.5,
        "153.84":0.42,
        "160.87":0.46,
        "168.22":0.47,
        "175.9":0.52,
        "183.94":0.42,
        "192.34":0.43,
        "201.13":0.34,
        "210.32":0.48,
        "219.93":0.47,
        "229.98":0.4,
        "240.49":0.54,
        "251.47":0.49,
        "262.96":0.33,
        "274.98":0.4,
        "287.54":0.43,
        "300.68":0.33,
        "314.42":0.4,
        "328.78":0.33,
        "343.8":0.21,
        "359.51":0.54,
        "375.94":0.44,
        "393.11":0.26,
        "411.07":0.18,
        "429.85":0.52,
        "449.49":0.53,
        "470.03":0.15,
        "491.5":0.53
    },
    "('005', '005_01')":{
        "Mass-Weighted Mean Passage":0.1,
        "90":1.09,
        "94.11":0.8,
        "98.41":0.67,
        "102.91":0.54,
        "107.61":0.47,
        "112.53":0.49,
        "117.67":0.34,
        "123.04":0.25,
        "128.66":0.35,
        "134.54":0.24,
        "140.69":0.24,
        "147.12":0.22,
        "153.84":0.2,
        "160.87":0.14,
        "168.22":0.18,
        "175.9":0.2,
        "183.94":0.19,
        "192.34":0.18,
        "201.13":0.08,
        "210.32":0.14,
        "219.93":0.14,
        "229.98":0.07,
        "240.49":0.12,
        "251.47":0.09,
        "262.96":0.06,
        "274.98":0.11,
        "287.54":0.07,
        "300.68":0.08,
        "314.42":0.1,
        "328.78":0.0,
        "343.8":0.09,
        "359.51":0.02,
        "375.94":0.0,
        "393.11":0.03,
        "411.07":0.04,
        "429.85":0.0,
        "449.49":0.07,
        "470.03":0.0,
        "491.5":0.09
    },
    "('005', '005_02')":{
        "Mass-Weighted Mean Passage":0.12,
        "90":0.89,
        "94.11":1.02,
        "98.41":0.77,
        "102.91":0.68,
        "107.61":0.57,
        "112.53":0.61,
        "117.67":0.39,
        "123.04":0.39,
        "128.66":0.28,
        "134.54":0.32,
        "140.69":0.31,
        "147.12":0.29,
        "153.84":0.25,
        "160.87":0.2,
        "168.22":0.15,
        "175.9":0.19,
        "183.94":0.17,
        "192.34":0.17,
        "201.13":0.24,
        "210.32":0.22,
        "219.93":0.13,
        "229.98":0.14,
        "240.49":0.14,
        "251.47":0.1,
        "262.96":0.11,
        "274.98":0.1,
        "287.54":0.1,
        "300.68":0.05,
        "314.42":0.07,
        "328.78":0.04,
        "343.8":0.07,
        "359.51":0.03,
        "375.94":0.0,
        "393.11":0.08,
        "411.07":0.0,
        "429.85":0.13,
        "449.49":0.07,
        "470.03":0.0,
        "491.5":0.0
    },
    "('005', '005_03')":{
        "Mass-Weighted Mean Passage":0.18,
        "90":1.33,
        "94.11":1.12,
        "98.41":0.99,
        "102.91":0.96,
        "107.61":0.62,
        "112.53":0.59,
        "117.67":0.49,
        "123.04":0.5,
        "128.66":0.47,
        "134.54":0.49,
        "140.69":0.42,
        "147.12":0.35,
        "153.84":0.29,
        "160.87":0.23,
        "168.22":0.25,
        "175.9":0.28,
        "183.94":0.24,
        "192.34":0.16,
        "201.13":0.27,
        "210.32":0.21,
        "219.93":0.21,
        "229.98":0.24,
        "240.49":0.14,
        "251.47":0.15,
        "262.96":0.13,
        "274.98":0.17,
        "287.54":0.18,
        "300.68":0.08,
        "314.42":0.09,
        "328.78":0.16,
        "343.8":0.14,
        "359.51":0.03,
        "375.94":0.08,
        "393.11":0.03,
        "411.07":0.23,
        "429.85":0.13,
        "449.49":0.13,
        "470.03":0.0,
        "491.5":0.09
    },
    "('005', '005_04')":{
        "Mass-Weighted Mean Passage":0.21,
        "90":1.11,
        "94.11":0.96,
        "98.41":0.9,
        "102.91":0.65,
        "107.61":0.66,
        "112.53":0.58,
        "117.67":0.55,
        "123.04":0.46,
        "128.66":0.48,
        "134.54":0.31,
        "140.69":0.36,
        "147.12":0.34,
        "153.84":0.31,
        "160.87":0.26,
        "168.22":0.29,
        "175.9":0.33,
        "183.94":0.21,
        "192.34":0.28,
        "201.13":0.24,
        "210.32":0.16,
        "219.93":0.33,
        "229.98":0.23,
        "240.49":0.25,
        "251.47":0.21,
        "262.96":0.28,
        "274.98":0.17,
        "287.54":0.21,
        "300.68":0.13,
        "314.42":0.09,
        "328.78":0.18,
        "343.8":0.18,
        "359.51":0.07,
        "375.94":0.11,
        "393.11":0.08,
        "411.07":0.34,
        "429.85":0.06,
        "449.49":0.0,
        "470.03":0.08,
        "491.5":0.09
    },
    "('005', '005_05')":{
        "Mass-Weighted Mean Passage":0.29,
        "90":1.44,
        "94.11":1.14,
        "98.41":1.28,
        "102.91":0.98,
        "107.61":0.83,
        "112.53":0.75,
        "117.67":0.7,
        "123.04":0.69,
        "128.66":0.58,
        "134.54":0.61,
        "140.69":0.41,
        "147.12":0.46,
        "153.84":0.47,
        "160.87":0.38,
        "168.22":0.46,
        "175.9":0.39,
        "183.94":0.39,
        "192.34":0.38,
        "201.13":0.39,
        "210.32":0.34,
        "219.93":0.28,
        "229.98":0.3,
        "240.49":0.26,
        "251.47":0.23,
        "262.96":0.3,
        "274.98":0.13,
        "287.54":0.12,
        "300.68":0.22,
        "314.42":0.37,
        "328.78":0.23,
        "343.8":0.18,
        "359.51":0.21,
        "375.94":0.3,
        "393.11":0.25,
        "411.07":0.15,
        "429.85":0.26,
        "449.49":0.0,
        "470.03":0.0,
        "491.5":0.46
    },
    "('006', '006_01')":{
        "Mass-Weighted Mean Passage":0.16,
        "90":1.32,
        "94.11":1.06,
        "98.41":0.77,
        "102.91":0.75,
        "107.61":0.75,
        "112.53":0.61,
        "117.67":0.5,
        "123.04":0.5,
        "128.66":0.51,
        "134.54":0.48,
        "140.69":0.43,
        "147.12":0.33,
        "153.84":0.27,
        "160.87":0.34,
        "168.22":0.33,
        "175.9":0.22,
        "183.94":0.26,
        "192.34":0.28,
        "201.13":0.21,
        "210.32":0.23,
        "219.93":0.18,
        "229.98":0.21,
        "240.49":0.16,
        "251.47":0.17,
        "262.96":0.09,
        "274.98":0.16,
        "287.54":0.04,
        "300.68":0.1,
        "314.42":0.07,
        "328.78":0.11,
        "343.8":0.09,
        "359.51":0.08,
        "375.94":0.12,
        "393.11":0.03,
        "411.07":0.04,
        "429.85":0.07,
        "449.49":0.0,
        "470.03":0.0,
        "491.5":0.0
    },
    "('006', '006_02')":{
        "Mass-Weighted Mean Passage":0.19,
        "90":1.24,
        "94.11":1.28,
        "98.41":1.01,
        "102.91":0.85,
        "107.61":0.59,
        "112.53":0.73,
        "117.67":0.66,
        "123.04":0.64,
        "128.66":0.52,
        "134.54":0.45,
        "140.69":0.38,
        "147.12":0.35,
        "153.84":0.34,
        "160.87":0.39,
        "168.22":0.44,
        "175.9":0.39,
        "183.94":0.29,
        "192.34":0.27,
        "201.13":0.28,
        "210.32":0.22,
        "219.93":0.21,
        "229.98":0.21,
        "240.49":0.19,
        "251.47":0.27,
        "262.96":0.11,
        "274.98":0.15,
        "287.54":0.14,
        "300.68":0.15,
        "314.42":0.05,
        "328.78":0.13,
        "343.8":0.17,
        "359.51":0.1,
        "375.94":0.03,
        "393.11":0.09,
        "411.07":0.04,
        "429.85":0.0,
        "449.49":0.0,
        "470.03":0.0,
        "491.5":0.0
    },
    "('006', '006_03')":{
        "Mass-Weighted Mean Passage":0.2,
        "90":1.0,
        "94.11":0.84,
        "98.41":0.8,
        "102.91":0.78,
        "107.61":0.49,
        "112.53":0.54,
        "117.67":0.52,
        "123.04":0.38,
        "128.66":0.42,
        "134.54":0.4,
        "140.69":0.41,
        "147.12":0.31,
        "153.84":0.33,
        "160.87":0.29,
        "168.22":0.3,
        "175.9":0.27,
        "183.94":0.27,
        "192.34":0.26,
        "201.13":0.2,
        "210.32":0.26,
        "219.93":0.25,
        "229.98":0.18,
        "240.49":0.23,
        "251.47":0.2,
        "262.96":0.18,
        "274.98":0.18,
        "287.54":0.23,
        "300.68":0.08,
        "314.42":0.15,
        "328.78":0.13,
        "343.8":0.09,
        "359.51":0.16,
        "375.94":0.12,
        "393.11":0.17,
        "411.07":0.2,
        "429.85":0.27,
        "449.49":0.0,
        "470.03":0.0,
        "491.5":0.0
    },
    "('006', '006_04')":{
        "Mass-Weighted Mean Passage":0.23,
        "90":1.62,
        "94.11":1.14,
        "98.41":0.97,
        "102.91":0.94,
        "107.61":0.84,
        "112.53":0.55,
        "117.67":0.59,
        "123.04":0.49,
        "128.66":0.56,
        "134.54":0.47,
        "140.69":0.5,
        "147.12":0.44,
        "153.84":0.43,
        "160.87":0.44,
        "168.22":0.37,
        "175.9":0.31,
        "183.94":0.33,
        "192.34":0.29,
        "201.13":0.25,
        "210.32":0.3,
        "219.93":0.18,
        "229.98":0.33,
        "240.49":0.24,
        "251.47":0.2,
        "262.96":0.23,
        "274.98":0.18,
        "287.54":0.18,
        "300.68":0.21,
        "314.42":0.13,
        "328.78":0.22,
        "343.8":0.19,
        "359.51":0.21,
        "375.94":0.06,
        "393.11":0.12,
        "411.07":0.04,
        "429.85":0.0,
        "449.49":0.0,
        "470.03":0.0,
        "491.5":0.09
    },
    "('006', '006_05')":{
        "Mass-Weighted Mean Passage":0.4,
        "90":2.09,
        "94.11":1.67,
        "98.41":1.44,
        "102.91":1.41,
        "107.61":1.11,
        "112.53":1.25,
        "117.67":0.9,
        "123.04":0.81,
        "128.66":0.79,
        "134.54":0.8,
        "140.69":0.72,
        "147.12":0.72,
        "153.84":0.75,
        "160.87":0.55,
        "168.22":0.69,
        "175.9":0.59,
        "183.94":0.68,
        "192.34":0.54,
        "201.13":0.43,
        "210.32":0.49,
        "219.93":0.43,
        "229.98":0.49,
        "240.49":0.45,
        "251.47":0.42,
        "262.96":0.46,
        "274.98":0.58,
        "287.54":0.21,
        "300.68":0.37,
        "314.42":0.2,
        "328.78":0.22,
        "343.8":0.3,
        "359.51":0.27,
        "375.94":0.12,
        "393.11":0.17,
        "411.07":0.04,
        "429.85":0.07,
        "449.49":0.14,
        "470.03":0.16,
        "491.5":0.18
    },
    "('007', '007_01')":{
        "Mass-Weighted Mean Passage":0.1,
        "90":0.27,
        "94.11":0.3,
        "98.41":0.22,
        "102.91":0.3,
        "107.61":0.25,
        "112.53":0.27,
        "117.67":0.32,
        "123.04":0.28,
        "128.66":0.11,
        "134.54":0.12,
        "140.69":0.09,
        "147.12":0.19,
        "153.84":0.23,
        "160.87":0.22,
        "168.22":0.17,
        "175.9":0.11,
        "183.94":0.28,
        "192.34":0.16,
        "201.13":0.12,
        "210.32":0.08,
        "219.93":0.13,
        "229.98":0.05,
        "240.49":0.05,
        "251.47":0.0,
        "262.96":0.06,
        "274.98":0.15,
        "287.54":0.09,
        "300.68":0.0,
        "314.42":0.0,
        "328.78":0.0,
        "343.8":0.0,
        "359.51":0.0,
        "375.94":0.23,
        "393.11":0.0,
        "411.07":0.0,
        "429.85":0.0,
        "449.49":0.0,
        "470.03":0.0,
        "491.5":0.58
    },
    "('007', '007_02')":{
        "Mass-Weighted Mean Passage":0.14,
        "90":0.4,
        "94.11":0.32,
        "98.41":0.25,
        "102.91":0.23,
        "107.61":0.18,
        "112.53":0.16,
        "117.67":0.11,
        "123.04":0.14,
        "128.66":0.25,
        "134.54":0.12,
        "140.69":0.15,
        "147.12":0.25,
        "153.84":0.03,
        "160.87":0.13,
        "168.22":0.17,
        "175.9":0.07,
        "183.94":0.04,
        "192.34":0.12,
        "201.13":0.12,
        "210.32":0.04,
        "219.93":0.13,
        "229.98":0.23,
        "240.49":0.0,
        "251.47":0.06,
        "262.96":0.06,
        "274.98":0.07,
        "287.54":0.17,
        "300.68":0.47,
        "314.42":0.22,
        "328.78":0.0,
        "343.8":0.0,
        "359.51":0.0,
        "375.94":0.23,
        "393.11":0.36,
        "411.07":0.0,
        "429.85":0.33,
        "449.49":0.0,
        "470.03":0.0,
        "491.5":0.0
    },
    "('007', '007_03')":{
        "Mass-Weighted Mean Passage":0.19,
        "90":0.27,
        "94.11":0.42,
        "98.41":0.32,
        "102.91":0.3,
        "107.61":0.28,
        "112.53":0.19,
        "117.67":0.16,
        "123.04":0.17,
        "128.66":0.23,
        "134.54":0.12,
        "140.69":0.15,
        "147.12":0.19,
        "153.84":0.2,
        "160.87":0.35,
        "168.22":0.17,
        "175.9":0.18,
        "183.94":0.16,
        "192.34":0.16,
        "201.13":0.19,
        "210.32":0.17,
        "219.93":0.18,
        "229.98":0.05,
        "240.49":0.26,
        "251.47":0.12,
        "262.96":0.13,
        "274.98":0.15,
        "287.54":0.17,
        "300.68":0.19,
        "314.42":0.11,
        "328.78":0.4,
        "343.8":0.0,
        "359.51":0.0,
        "375.94":0.23,
        "393.11":0.36,
        "411.07":0.27,
        "429.85":0.66,
        "449.49":0.0,
        "470.03":0.0,
        "491.5":0.0
    },
    "('007', '007_04')":{
        "Mass-Weighted Mean Passage":0.22,
        "90":0.64,
        "94.11":0.5,
        "98.41":0.34,
        "102.91":0.4,
        "107.61":0.38,
        "112.53":0.35,
        "117.67":0.46,
        "123.04":0.2,
        "128.66":0.25,
        "134.54":0.32,
        "140.69":0.09,
        "147.12":0.25,
        "153.84":0.29,
        "160.87":0.32,
        "168.22":0.27,
        "175.9":0.18,
        "183.94":0.12,
        "192.34":0.2,
        "201.13":0.27,
        "210.32":0.51,
        "219.93":0.36,
        "229.98":0.19,
        "240.49":0.21,
        "251.47":0.12,
        "262.96":0.19,
        "274.98":0.36,
        "287.54":0.17,
        "300.68":0.19,
        "314.42":0.22,
        "328.78":0.13,
        "343.8":0.0,
        "359.51":0.0,
        "375.94":0.0,
        "393.11":0.36,
        "411.07":0.27,
        "429.85":0.0,
        "449.49":0.0,
        "470.03":0.0,
        "491.5":0.58
    },
    "('007', '007_05')":{
        "Mass-Weighted Mean Passage":0.26,
        "90":0.46,
        "94.11":0.37,
        "98.41":0.61,
        "102.91":0.33,
        "107.61":0.35,
        "112.53":0.35,
        "117.67":0.24,
        "123.04":0.25,
        "128.66":0.23,
        "134.54":0.41,
        "140.69":0.34,
        "147.12":0.13,
        "153.84":0.39,
        "160.87":0.19,
        "168.22":0.31,
        "175.9":0.15,
        "183.94":0.2,
        "192.34":0.45,
        "201.13":0.19,
        "210.32":0.13,
        "219.93":0.36,
        "229.98":0.09,
        "240.49":0.16,
        "251.47":0.12,
        "262.96":0.13,
        "274.98":0.29,
        "287.54":0.17,
        "300.68":0.09,
        "314.42":0.45,
        "328.78":0.27,
        "343.8":0.0,
        "359.51":0.0,
        "375.94":0.47,
        "393.11":0.18,
        "411.07":0.27,
        "429.85":0.66,
        "449.49":0.34,
        "470.03":0.41,
        "491.5":0.0
    },
    "('007', '007_06')":{
        "Mass-Weighted Mean Passage":1.13,
        "90":1.26,
        "94.11":1.07,
        "98.41":1.27,
        "102.91":1.28,
        "107.61":1.41,
        "112.53":1.18,
        "117.67":1.35,
        "123.04":1.0,
        "128.66":1.27,
        "134.54":1.2,
        "140.69":0.92,
        "147.12":1.14,
        "153.84":1.24,
        "160.87":1.39,
        "168.22":1.3,
        "175.9":1.25,
        "183.94":1.31,
        "192.34":0.97,
        "201.13":0.74,
        "210.32":1.27,
        "219.93":1.02,
        "229.98":1.41,
        "240.49":1.16,
        "251.47":1.34,
        "262.96":1.23,
        "274.98":1.24,
        "287.54":0.94,
        "300.68":1.32,
        "314.42":0.67,
        "328.78":1.48,
        "343.8":0.0,
        "359.51":1.28,
        "375.94":0.7,
        "393.11":1.81,
        "411.07":1.34,
        "429.85":0.33,
        "449.49":0.69,
        "470.03":0.82,
        "491.5":1.16
    },
    "('008', '008_01')":{
        "Mass-Weighted Mean Passage":0.14,
        "90":0.75,
        "94.11":0.53,
        "98.41":0.66,
        "102.91":0.53,
        "107.61":0.6,
        "112.53":0.39,
        "117.67":0.36,
        "123.04":0.21,
        "128.66":0.23,
        "134.54":0.24,
        "140.69":0.35,
        "147.12":0.2,
        "153.84":0.18,
        "160.87":0.32,
        "168.22":0.15,
        "175.9":0.24,
        "183.94":0.1,
        "192.34":0.18,
        "201.13":0.21,
        "210.32":0.16,
        "219.93":0.19,
        "229.98":0.14,
        "240.49":0.12,
        "251.47":0.14,
        "262.96":0.09,
        "274.98":0.1,
        "287.54":0.11,
        "300.68":0.1,
        "314.42":0.11,
        "328.78":0.08,
        "343.8":0.0,
        "359.51":0.09,
        "375.94":0.06,
        "393.11":0.11,
        "411.07":0.14,
        "429.85":0.11,
        "449.49":0.24,
        "470.03":0.0,
        "491.5":0.0
    },
    "('008', '008_02')":{
        "Mass-Weighted Mean Passage":0.17,
        "90":0.78,
        "94.11":0.62,
        "98.41":0.52,
        "102.91":0.67,
        "107.61":0.43,
        "112.53":0.52,
        "117.67":0.4,
        "123.04":0.23,
        "128.66":0.3,
        "134.54":0.23,
        "140.69":0.31,
        "147.12":0.32,
        "153.84":0.25,
        "160.87":0.37,
        "168.22":0.38,
        "175.9":0.19,
        "183.94":0.27,
        "192.34":0.17,
        "201.13":0.24,
        "210.32":0.15,
        "219.93":0.17,
        "229.98":0.16,
        "240.49":0.17,
        "251.47":0.19,
        "262.96":0.09,
        "274.98":0.18,
        "287.54":0.17,
        "300.68":0.26,
        "314.42":0.04,
        "328.78":0.12,
        "343.8":0.0,
        "359.51":0.19,
        "375.94":0.0,
        "393.11":0.16,
        "411.07":0.07,
        "429.85":0.32,
        "449.49":0.11,
        "470.03":0.0,
        "491.5":0.0
    },
    "('008', '008_03')":{
        "Mass-Weighted Mean Passage":0.27,
        "90":1.47,
        "94.11":0.91,
        "98.41":0.67,
        "102.91":0.57,
        "107.61":0.5,
        "112.53":0.51,
        "117.67":0.35,
        "123.04":0.42,
        "128.66":0.48,
        "134.54":0.34,
        "140.69":0.41,
        "147.12":0.33,
        "153.84":0.3,
        "160.87":0.31,
        "168.22":0.25,
        "175.9":0.14,
        "183.94":0.33,
        "192.34":0.31,
        "201.13":0.33,
        "210.32":0.21,
        "219.93":0.28,
        "229.98":0.25,
        "240.49":0.29,
        "251.47":0.29,
        "262.96":0.34,
        "274.98":0.18,
        "287.54":0.22,
        "300.68":0.36,
        "314.42":0.26,
        "328.78":0.49,
        "343.8":0.0,
        "359.51":0.28,
        "375.94":0.41,
        "393.11":0.1,
        "411.07":0.59,
        "429.85":0.11,
        "449.49":0.0,
        "470.03":0.0,
        "491.5":0.0
    },
    "('008', '008_04')":{
        "Mass-Weighted Mean Passage":0.36,
        "90":1.0,
        "94.11":1.1,
        "98.41":0.65,
        "102.91":0.74,
        "107.61":0.6,
        "112.53":0.52,
        "117.67":0.45,
        "123.04":0.56,
        "128.66":0.54,
        "134.54":0.38,
        "140.69":0.48,
        "147.12":0.41,
        "153.84":0.37,
        "160.87":0.41,
        "168.22":0.35,
        "175.9":0.4,
        "183.94":0.32,
        "192.34":0.37,
        "201.13":0.44,
        "210.32":0.35,
        "219.93":0.36,
        "229.98":0.31,
        "240.49":0.23,
        "251.47":0.29,
        "262.96":0.6,
        "274.98":0.38,
        "287.54":0.42,
        "300.68":0.26,
        "314.42":0.29,
        "328.78":0.37,
        "343.8":0.29,
        "359.51":0.09,
        "375.94":0.35,
        "393.11":0.47,
        "411.07":0.15,
        "429.85":0.32,
        "449.49":0.44,
        "470.03":0.41,
        "491.5":0.17
    },
    "('008', '008_05')":{
        "Mass-Weighted Mean Passage":0.37,
        "90":1.1,
        "94.11":0.71,
        "98.41":0.75,
        "102.91":0.7,
        "107.61":0.57,
        "112.53":0.66,
        "117.67":0.45,
        "123.04":0.63,
        "128.66":0.57,
        "134.54":0.43,
        "140.69":0.35,
        "147.12":0.46,
        "153.84":0.36,
        "160.87":0.5,
        "168.22":0.34,
        "175.9":0.42,
        "183.94":0.51,
        "192.34":0.39,
        "201.13":0.28,
        "210.32":0.22,
        "219.93":0.32,
        "229.98":0.29,
        "240.49":0.46,
        "251.47":0.25,
        "262.96":0.39,
        "274.98":0.15,
        "287.54":0.45,
        "300.68":0.38,
        "314.42":0.11,
        "328.78":0.37,
        "343.8":0.0,
        "359.51":0.28,
        "375.94":0.18,
        "393.11":0.33,
        "411.07":0.64,
        "429.85":0.42,
        "449.49":0.48,
        "470.03":0.0,
        "491.5":0.88
    },
    "('009', '009_01')":{
        "Mass-Weighted Mean Passage":0.17,
        "90":0.82,
        "94.11":0.68,
        "98.41":0.58,
        "102.91":0.55,
        "107.61":0.48,
        "112.53":0.44,
        "117.67":0.39,
        "123.04":0.34,
        "128.66":0.22,
        "134.54":0.33,
        "140.69":0.22,
        "147.12":0.2,
        "153.84":0.24,
        "160.87":0.21,
        "168.22":0.26,
        "175.9":0.19,
        "183.94":0.21,
        "192.34":0.2,
        "201.13":0.2,
        "210.32":0.17,
        "219.93":0.13,
        "229.98":0.15,
        "240.49":0.14,
        "251.47":0.11,
        "262.96":0.18,
        "274.98":0.12,
        "287.54":0.15,
        "300.68":0.06,
        "314.42":0.16,
        "328.78":0.16,
        "343.8":0.37,
        "359.51":0.16,
        "375.94":0.13,
        "393.11":0.0,
        "411.07":0.13,
        "429.85":0.07,
        "449.49":0.15,
        "470.03":0.08,
        "491.5":0.34
    },
    "('009', '009_02')":{
        "Mass-Weighted Mean Passage":0.19,
        "90":1.11,
        "94.11":1.01,
        "98.41":0.85,
        "102.91":0.71,
        "107.61":0.62,
        "112.53":0.59,
        "117.67":0.54,
        "123.04":0.39,
        "128.66":0.39,
        "134.54":0.37,
        "140.69":0.39,
        "147.12":0.33,
        "153.84":0.36,
        "160.87":0.3,
        "168.22":0.29,
        "175.9":0.29,
        "183.94":0.19,
        "192.34":0.2,
        "201.13":0.24,
        "210.32":0.32,
        "219.93":0.22,
        "229.98":0.22,
        "240.49":0.23,
        "251.47":0.15,
        "262.96":0.09,
        "274.98":0.1,
        "287.54":0.15,
        "300.68":0.1,
        "314.42":0.09,
        "328.78":0.14,
        "343.8":0.0,
        "359.51":0.08,
        "375.94":0.0,
        "393.11":0.15,
        "411.07":0.04,
        "429.85":0.07,
        "449.49":0.15,
        "470.03":0.0,
        "491.5":0.11
    },
    "('009', '009_03')":{
        "Mass-Weighted Mean Passage":0.28,
        "90":0.93,
        "94.11":0.94,
        "98.41":0.84,
        "102.91":0.7,
        "107.61":0.71,
        "112.53":0.62,
        "117.67":0.73,
        "123.04":0.54,
        "128.66":0.64,
        "134.54":0.59,
        "140.69":0.48,
        "147.12":0.39,
        "153.84":0.44,
        "160.87":0.38,
        "168.22":0.46,
        "175.9":0.41,
        "183.94":0.52,
        "192.34":0.33,
        "201.13":0.26,
        "210.32":0.38,
        "219.93":0.33,
        "229.98":0.36,
        "240.49":0.29,
        "251.47":0.26,
        "262.96":0.34,
        "274.98":0.19,
        "287.54":0.15,
        "300.68":0.14,
        "314.42":0.16,
        "328.78":0.16,
        "343.8":0.37,
        "359.51":0.16,
        "375.94":0.21,
        "393.11":0.15,
        "411.07":0.18,
        "429.85":0.07,
        "449.49":0.22,
        "470.03":0.08,
        "491.5":0.23
    },
    "('009', '009_04')":{
        "Mass-Weighted Mean Passage":0.3,
        "90":1.15,
        "94.11":1.0,
        "98.41":1.04,
        "102.91":0.83,
        "107.61":0.83,
        "112.53":0.77,
        "117.67":0.58,
        "123.04":0.54,
        "128.66":0.58,
        "134.54":0.41,
        "140.69":0.47,
        "147.12":0.55,
        "153.84":0.47,
        "160.87":0.45,
        "168.22":0.39,
        "175.9":0.37,
        "183.94":0.46,
        "192.34":0.37,
        "201.13":0.25,
        "210.32":0.3,
        "219.93":0.36,
        "229.98":0.47,
        "240.49":0.34,
        "251.47":0.25,
        "262.96":0.34,
        "274.98":0.28,
        "287.54":0.21,
        "300.68":0.18,
        "314.42":0.21,
        "328.78":0.22,
        "343.8":0.0,
        "359.51":0.24,
        "375.94":0.0,
        "393.11":0.15,
        "411.07":0.31,
        "429.85":0.07,
        "449.49":0.22,
        "470.03":0.08,
        "491.5":0.11
    },
    "('009', '009_05')":{
        "Mass-Weighted Mean Passage":0.38,
        "90":1.09,
        "94.11":0.95,
        "98.41":0.91,
        "102.91":0.81,
        "107.61":0.89,
        "112.53":0.67,
        "117.67":0.63,
        "123.04":0.59,
        "128.66":0.67,
        "134.54":0.53,
        "140.69":0.49,
        "147.12":0.53,
        "153.84":0.5,
        "160.87":0.47,
        "168.22":0.5,
        "175.9":0.41,
        "183.94":0.52,
        "192.34":0.53,
        "201.13":0.35,
        "210.32":0.43,
        "219.93":0.4,
        "229.98":0.35,
        "240.49":0.36,
        "251.47":0.36,
        "262.96":0.35,
        "274.98":0.35,
        "287.54":0.38,
        "300.68":0.22,
        "314.42":0.26,
        "328.78":0.46,
        "343.8":0.75,
        "359.51":0.16,
        "375.94":0.38,
        "393.11":0.33,
        "411.07":0.27,
        "429.85":0.13,
        "449.49":0.22,
        "470.03":0.25,
        "491.5":0.23
    },
    "('009', '009_06')":{
        "Mass-Weighted Mean Passage":0.65,
        "90":1.45,
        "94.11":1.14,
        "98.41":1.19,
        "102.91":0.95,
        "107.61":0.96,
        "112.53":1.03,
        "117.67":0.88,
        "123.04":0.79,
        "128.66":0.72,
        "134.54":0.78,
        "140.69":0.72,
        "147.12":0.69,
        "153.84":0.74,
        "160.87":0.8,
        "168.22":0.76,
        "175.9":0.75,
        "183.94":0.73,
        "192.34":0.84,
        "201.13":0.69,
        "210.32":0.77,
        "219.93":0.58,
        "229.98":0.75,
        "240.49":0.56,
        "251.47":0.6,
        "262.96":0.66,
        "274.98":0.66,
        "287.54":0.62,
        "300.68":0.63,
        "314.42":0.56,
        "328.78":0.71,
        "343.8":0.0,
        "359.51":0.89,
        "375.94":0.72,
        "393.11":0.33,
        "411.07":0.49,
        "429.85":0.33,
        "449.49":0.74,
        "470.03":0.17,
        "491.5":0.8
    },
    "('010', '010_01')":{
        "Mass-Weighted Mean Passage":0.16,
        "90":1.05,
        "94.11":0.96,
        "98.41":0.92,
        "102.91":0.83,
        "107.61":0.67,
        "112.53":0.57,
        "117.67":0.47,
        "123.04":0.51,
        "128.66":0.46,
        "134.54":0.44,
        "140.69":0.37,
        "147.12":0.29,
        "153.84":0.36,
        "160.87":0.24,
        "168.22":0.25,
        "175.9":0.2,
        "183.94":0.18,
        "192.34":0.14,
        "201.13":0.2,
        "210.32":0.26,
        "219.93":0.14,
        "229.98":0.16,
        "240.49":0.21,
        "251.47":0.21,
        "262.96":0.1,
        "274.98":0.14,
        "287.54":0.19,
        "300.68":0.06,
        "314.42":0.0,
        "328.78":0.08,
        "343.8":0.0,
        "359.51":0.09,
        "375.94":0.0,
        "393.11":0.05,
        "411.07":0.07,
        "429.85":0.1,
        "449.49":0.0,
        "470.03":0.13,
        "491.5":0.0
    },
    "('010', '010_02')":{
        "Mass-Weighted Mean Passage":0.17,
        "90":1.04,
        "94.11":1.12,
        "98.41":0.86,
        "102.91":0.57,
        "107.61":0.61,
        "112.53":0.61,
        "117.67":0.5,
        "123.04":0.43,
        "128.66":0.55,
        "134.54":0.4,
        "140.69":0.28,
        "147.12":0.3,
        "153.84":0.29,
        "160.87":0.29,
        "168.22":0.31,
        "175.9":0.31,
        "183.94":0.37,
        "192.34":0.33,
        "201.13":0.33,
        "210.32":0.18,
        "219.93":0.28,
        "229.98":0.2,
        "240.49":0.21,
        "251.47":0.27,
        "262.96":0.12,
        "274.98":0.09,
        "287.54":0.05,
        "300.68":0.12,
        "314.42":0.14,
        "328.78":0.0,
        "343.8":0.0,
        "359.51":0.0,
        "375.94":0.0,
        "393.11":0.05,
        "411.07":0.0,
        "429.85":0.0,
        "449.49":0.11,
        "470.03":0.13,
        "491.5":0.0
    },
    "('010', '010_03')":{
        "Mass-Weighted Mean Passage":0.3,
        "90":1.53,
        "94.11":1.57,
        "98.41":1.17,
        "102.91":1.2,
        "107.61":1.25,
        "112.53":0.85,
        "117.67":0.83,
        "123.04":0.89,
        "128.66":0.73,
        "134.54":0.65,
        "140.69":0.68,
        "147.12":0.63,
        "153.84":0.51,
        "160.87":0.43,
        "168.22":0.32,
        "175.9":0.48,
        "183.94":0.46,
        "192.34":0.44,
        "201.13":0.4,
        "210.32":0.42,
        "219.93":0.37,
        "229.98":0.44,
        "240.49":0.36,
        "251.47":0.4,
        "262.96":0.21,
        "274.98":0.23,
        "287.54":0.16,
        "300.68":0.18,
        "314.42":0.18,
        "328.78":0.11,
        "343.8":0.27,
        "359.51":0.18,
        "375.94":0.06,
        "393.11":0.3,
        "411.07":0.07,
        "429.85":0.0,
        "449.49":0.11,
        "470.03":0.13,
        "491.5":0.16
    },
    "('010', '010_04')":{
        "Mass-Weighted Mean Passage":0.31,
        "90":1.28,
        "94.11":1.1,
        "98.41":1.1,
        "102.91":0.97,
        "107.61":0.76,
        "112.53":0.87,
        "117.67":0.78,
        "123.04":0.68,
        "128.66":0.55,
        "134.54":0.45,
        "140.69":0.38,
        "147.12":0.53,
        "153.84":0.35,
        "160.87":0.45,
        "168.22":0.3,
        "175.9":0.33,
        "183.94":0.35,
        "192.34":0.36,
        "201.13":0.37,
        "210.32":0.26,
        "219.93":0.42,
        "229.98":0.28,
        "240.49":0.23,
        "251.47":0.32,
        "262.96":0.27,
        "274.98":0.21,
        "287.54":0.37,
        "300.68":0.22,
        "314.42":0.18,
        "328.78":0.23,
        "343.8":0.54,
        "359.51":0.35,
        "375.94":0.4,
        "393.11":0.2,
        "411.07":0.2,
        "429.85":0.41,
        "449.49":0.22,
        "470.03":0.0,
        "491.5":0.0
    },
    "('010', '010_05')":{
        "Mass-Weighted Mean Passage":0.48,
        "90":2.1,
        "94.11":2.13,
        "98.41":1.59,
        "102.91":1.46,
        "107.61":1.51,
        "112.53":1.4,
        "117.67":1.18,
        "123.04":1.16,
        "128.66":1.16,
        "134.54":1.21,
        "140.69":1.04,
        "147.12":0.89,
        "153.84":0.73,
        "160.87":1.0,
        "168.22":0.81,
        "175.9":0.71,
        "183.94":0.91,
        "192.34":0.87,
        "201.13":0.81,
        "210.32":0.62,
        "219.93":0.74,
        "229.98":0.72,
        "240.49":0.52,
        "251.47":0.59,
        "262.96":0.45,
        "274.98":0.44,
        "287.54":0.35,
        "300.68":0.43,
        "314.42":0.32,
        "328.78":0.34,
        "343.8":0.54,
        "359.51":0.18,
        "375.94":0.23,
        "393.11":0.1,
        "411.07":0.07,
        "429.85":0.0,
        "449.49":0.22,
        "470.03":0.0,
        "491.5":0.0
    },
    "('011', '011_01')":{
        "Mass-Weighted Mean Passage":0.15,
        "90":0.37,
        "94.11":0.41,
        "98.41":0.35,
        "102.91":0.24,
        "107.61":0.26,
        "112.53":0.23,
        "117.67":0.28,
        "123.04":0.18,
        "128.66":0.14,
        "134.54":0.22,
        "140.69":0.22,
        "147.12":0.15,
        "153.84":0.18,
        "160.87":0.21,
        "168.22":0.14,
        "175.9":0.16,
        "183.94":0.14,
        "192.34":0.15,
        "201.13":0.15,
        "210.32":0.16,
        "219.93":0.25,
        "229.98":0.15,
        "240.49":0.08,
        "251.47":0.12,
        "262.96":0.17,
        "274.98":0.18,
        "287.54":0.14,
        "300.68":0.17,
        "314.42":0.16,
        "328.78":0.15,
        "343.8":0.0,
        "359.51":0.09,
        "375.94":0.25,
        "393.11":0.07,
        "411.07":0.06,
        "429.85":0.09,
        "449.49":0.19,
        "470.03":0.17,
        "491.5":0.08
    },
    "('011', '011_02')":{
        "Mass-Weighted Mean Passage":0.33,
        "90":1.08,
        "94.11":0.84,
        "98.41":0.7,
        "102.91":0.56,
        "107.61":0.69,
        "112.53":0.54,
        "117.67":0.45,
        "123.04":0.34,
        "128.66":0.46,
        "134.54":0.43,
        "140.69":0.41,
        "147.12":0.47,
        "153.84":0.35,
        "160.87":0.39,
        "168.22":0.38,
        "175.9":0.3,
        "183.94":0.44,
        "192.34":0.38,
        "201.13":0.34,
        "210.32":0.32,
        "219.93":0.37,
        "229.98":0.33,
        "240.49":0.27,
        "251.47":0.23,
        "262.96":0.36,
        "274.98":0.36,
        "287.54":0.26,
        "300.68":0.34,
        "314.42":0.36,
        "328.78":0.26,
        "343.8":0.29,
        "359.51":0.3,
        "375.94":0.43,
        "393.11":0.29,
        "411.07":0.16,
        "429.85":0.22,
        "449.49":0.34,
        "470.03":0.28,
        "491.5":0.31
    },
    "('011', '011_03')":{
        "Mass-Weighted Mean Passage":0.35,
        "90":1.04,
        "94.11":0.93,
        "98.41":0.72,
        "102.91":0.58,
        "107.61":0.63,
        "112.53":0.56,
        "117.67":0.55,
        "123.04":0.53,
        "128.66":0.46,
        "134.54":0.45,
        "140.69":0.49,
        "147.12":0.34,
        "153.84":0.32,
        "160.87":0.44,
        "168.22":0.36,
        "175.9":0.36,
        "183.94":0.35,
        "192.34":0.32,
        "201.13":0.34,
        "210.32":0.28,
        "219.93":0.32,
        "229.98":0.25,
        "240.49":0.35,
        "251.47":0.3,
        "262.96":0.34,
        "274.98":0.41,
        "287.54":0.3,
        "300.68":0.41,
        "314.42":0.39,
        "328.78":0.26,
        "343.8":0.14,
        "359.51":0.47,
        "375.94":0.3,
        "393.11":0.34,
        "411.07":0.25,
        "429.85":0.31,
        "449.49":0.39,
        "470.03":0.22,
        "491.5":0.39
    },
    "('011', '011_04')":{
        "Mass-Weighted Mean Passage":0.42,
        "90":0.91,
        "94.11":0.9,
        "98.41":0.84,
        "102.91":0.77,
        "107.61":0.62,
        "112.53":0.56,
        "117.67":0.58,
        "123.04":0.56,
        "128.66":0.49,
        "134.54":0.52,
        "140.69":0.41,
        "147.12":0.5,
        "153.84":0.48,
        "160.87":0.45,
        "168.22":0.42,
        "175.9":0.46,
        "183.94":0.57,
        "192.34":0.47,
        "201.13":0.41,
        "210.32":0.38,
        "219.93":0.38,
        "229.98":0.4,
        "240.49":0.35,
        "251.47":0.37,
        "262.96":0.33,
        "274.98":0.33,
        "287.54":0.38,
        "300.68":0.4,
        "314.42":0.31,
        "328.78":0.32,
        "343.8":0.14,
        "359.51":0.56,
        "375.94":0.33,
        "393.11":0.44,
        "411.07":0.31,
        "429.85":0.44,
        "449.49":0.29,
        "470.03":0.28,
        "491.5":1.09
    },
    "('011', '011_05')":{
        "Mass-Weighted Mean Passage":0.82,
        "90":1.59,
        "94.11":1.36,
        "98.41":1.08,
        "102.91":1.07,
        "107.61":1.23,
        "112.53":0.97,
        "117.67":0.8,
        "123.04":0.83,
        "128.66":0.83,
        "134.54":0.81,
        "140.69":0.83,
        "147.12":0.77,
        "153.84":0.9,
        "160.87":0.76,
        "168.22":0.81,
        "175.9":0.98,
        "183.94":0.89,
        "192.34":0.83,
        "201.13":0.88,
        "210.32":0.74,
        "219.93":0.82,
        "229.98":0.75,
        "240.49":0.86,
        "251.47":0.66,
        "262.96":0.94,
        "274.98":0.82,
        "287.54":0.94,
        "300.68":0.7,
        "314.42":0.74,
        "328.78":0.91,
        "343.8":2.01,
        "359.51":0.6,
        "375.94":0.6,
        "393.11":0.9,
        "411.07":0.87,
        "429.85":0.8,
        "449.49":0.68,
        "470.03":0.61,
        "491.5":1.01
    },
    "('012', '012_01')":{
        "Mass-Weighted Mean Passage":0.25,
        "90":1.5,
        "94.11":1.11,
        "98.41":0.91,
        "102.91":0.78,
        "107.61":0.88,
        "112.53":0.67,
        "117.67":0.6,
        "123.04":0.61,
        "128.66":0.53,
        "134.54":0.56,
        "140.69":0.58,
        "147.12":0.48,
        "153.84":0.47,
        "160.87":0.55,
        "168.22":0.4,
        "175.9":0.47,
        "183.94":0.57,
        "192.34":0.38,
        "201.13":0.27,
        "210.32":0.42,
        "219.93":0.3,
        "229.98":0.36,
        "240.49":0.27,
        "251.47":0.11,
        "262.96":0.36,
        "274.98":0.07,
        "287.54":0.19,
        "300.68":0.16,
        "314.42":0.11,
        "328.78":0.24,
        "343.8":0.36,
        "359.51":0.1,
        "375.94":0.06,
        "393.11":0.05,
        "411.07":0.15,
        "429.85":0.1,
        "449.49":0.11,
        "470.03":0.0,
        "491.5":0.0
    },
    "('012', '012_02')":{
        "Mass-Weighted Mean Passage":0.25,
        "90":1.26,
        "94.11":1.08,
        "98.41":0.89,
        "102.91":0.88,
        "107.61":0.88,
        "112.53":0.74,
        "117.67":0.67,
        "123.04":0.74,
        "128.66":0.6,
        "134.54":0.65,
        "140.69":0.57,
        "147.12":0.57,
        "153.84":0.57,
        "160.87":0.38,
        "168.22":0.4,
        "175.9":0.44,
        "183.94":0.4,
        "192.34":0.43,
        "201.13":0.41,
        "210.32":0.33,
        "219.93":0.25,
        "229.98":0.27,
        "240.49":0.43,
        "251.47":0.25,
        "262.96":0.21,
        "274.98":0.19,
        "287.54":0.11,
        "300.68":0.13,
        "314.42":0.21,
        "328.78":0.2,
        "343.8":0.0,
        "359.51":0.21,
        "375.94":0.06,
        "393.11":0.05,
        "411.07":0.22,
        "429.85":0.0,
        "449.49":0.0,
        "470.03":0.0,
        "491.5":0.0
    },
    "('012', '012_03')":{
        "Mass-Weighted Mean Passage":0.3,
        "90":1.19,
        "94.11":1.12,
        "98.41":0.91,
        "102.91":0.9,
        "107.61":0.79,
        "112.53":0.97,
        "117.67":0.74,
        "123.04":0.63,
        "128.66":0.73,
        "134.54":0.62,
        "140.69":0.57,
        "147.12":0.32,
        "153.84":0.51,
        "160.87":0.58,
        "168.22":0.37,
        "175.9":0.43,
        "183.94":0.49,
        "192.34":0.48,
        "201.13":0.47,
        "210.32":0.43,
        "219.93":0.19,
        "229.98":0.21,
        "240.49":0.27,
        "251.47":0.37,
        "262.96":0.28,
        "274.98":0.21,
        "287.54":0.25,
        "300.68":0.27,
        "314.42":0.23,
        "328.78":0.3,
        "343.8":0.0,
        "359.51":0.21,
        "375.94":0.13,
        "393.11":0.06,
        "411.07":0.08,
        "429.85":0.11,
        "449.49":0.37,
        "470.03":0.0,
        "491.5":0.19
    },
    "('012', '012_04')":{
        "Mass-Weighted Mean Passage":0.31,
        "90":1.26,
        "94.11":0.96,
        "98.41":1.19,
        "102.91":1.08,
        "107.61":0.88,
        "112.53":1.03,
        "117.67":0.83,
        "123.04":0.7,
        "128.66":0.74,
        "134.54":0.74,
        "140.69":0.79,
        "147.12":0.65,
        "153.84":0.7,
        "160.87":0.63,
        "168.22":0.52,
        "175.9":0.75,
        "183.94":0.48,
        "192.34":0.51,
        "201.13":0.41,
        "210.32":0.48,
        "219.93":0.28,
        "229.98":0.51,
        "240.49":0.31,
        "251.47":0.24,
        "262.96":0.14,
        "274.98":0.32,
        "287.54":0.22,
        "300.68":0.24,
        "314.42":0.12,
        "328.78":0.04,
        "343.8":0.0,
        "359.51":0.31,
        "375.94":0.06,
        "393.11":0.0,
        "411.07":0.08,
        "429.85":0.23,
        "449.49":0.24,
        "470.03":0.15,
        "491.5":0.19
    },
    "('012', '012_05')":{
        "Mass-Weighted Mean Passage":0.31,
        "90":1.38,
        "94.11":1.09,
        "98.41":1.23,
        "102.91":0.98,
        "107.61":0.71,
        "112.53":0.72,
        "117.67":0.59,
        "123.04":0.62,
        "128.66":0.77,
        "134.54":0.58,
        "140.69":0.55,
        "147.12":0.62,
        "153.84":0.44,
        "160.87":0.59,
        "168.22":0.56,
        "175.9":0.33,
        "183.94":0.46,
        "192.34":0.43,
        "201.13":0.42,
        "210.32":0.51,
        "219.93":0.37,
        "229.98":0.29,
        "240.49":0.28,
        "251.47":0.39,
        "262.96":0.4,
        "274.98":0.13,
        "287.54":0.06,
        "300.68":0.26,
        "314.42":0.29,
        "328.78":0.29,
        "343.8":0.33,
        "359.51":0.0,
        "375.94":0.32,
        "393.11":0.05,
        "411.07":0.16,
        "429.85":0.22,
        "449.49":0.11,
        "470.03":0.14,
        "491.5":0.18
    },
    "('012', '012_06')":{
        "Mass-Weighted Mean Passage":0.32,
        "90":1.87,
        "94.11":1.41,
        "98.41":1.33,
        "102.91":1.08,
        "107.61":1.09,
        "112.53":0.74,
        "117.67":0.91,
        "123.04":0.81,
        "128.66":0.73,
        "134.54":0.73,
        "140.69":0.8,
        "147.12":0.58,
        "153.84":0.57,
        "160.87":0.59,
        "168.22":0.65,
        "175.9":0.43,
        "183.94":0.52,
        "192.34":0.47,
        "201.13":0.39,
        "210.32":0.44,
        "219.93":0.41,
        "229.98":0.39,
        "240.49":0.37,
        "251.47":0.41,
        "262.96":0.36,
        "274.98":0.24,
        "287.54":0.12,
        "300.68":0.17,
        "314.42":0.12,
        "328.78":0.22,
        "343.8":0.0,
        "359.51":0.21,
        "375.94":0.13,
        "393.11":0.12,
        "411.07":0.0,
        "429.85":0.11,
        "449.49":0.12,
        "470.03":0.29,
        "491.5":0.0
    },
    "('012', '012_07')":{
        "Mass-Weighted Mean Passage":0.34,
        "90":1.43,
        "94.11":1.36,
        "98.41":1.31,
        "102.91":0.98,
        "107.61":1.03,
        "112.53":0.85,
        "117.67":0.91,
        "123.04":0.7,
        "128.66":0.65,
        "134.54":0.61,
        "140.69":0.73,
        "147.12":0.54,
        "153.84":0.52,
        "160.87":0.59,
        "168.22":0.63,
        "175.9":0.68,
        "183.94":0.55,
        "192.34":0.53,
        "201.13":0.58,
        "210.32":0.48,
        "219.93":0.44,
        "229.98":0.45,
        "240.49":0.29,
        "251.47":0.32,
        "262.96":0.26,
        "274.98":0.27,
        "287.54":0.43,
        "300.68":0.27,
        "314.42":0.23,
        "328.78":0.13,
        "343.8":0.0,
        "359.51":0.1,
        "375.94":0.19,
        "393.11":0.31,
        "411.07":0.16,
        "429.85":0.0,
        "449.49":0.0,
        "470.03":0.0,
        "491.5":0.19
    },
    "('012', '012_08')":{
        "Mass-Weighted Mean Passage":0.35,
        "90":1.84,
        "94.11":1.29,
        "98.41":1.23,
        "102.91":1.1,
        "107.61":0.97,
        "112.53":0.89,
        "117.67":0.76,
        "123.04":0.71,
        "128.66":0.66,
        "134.54":0.72,
        "140.69":0.62,
        "147.12":0.68,
        "153.84":0.59,
        "160.87":0.51,
        "168.22":0.5,
        "175.9":0.72,
        "183.94":0.45,
        "192.34":0.43,
        "201.13":0.44,
        "210.32":0.43,
        "219.93":0.48,
        "229.98":0.41,
        "240.49":0.35,
        "251.47":0.37,
        "262.96":0.4,
        "274.98":0.13,
        "287.54":0.25,
        "300.68":0.41,
        "314.42":0.12,
        "328.78":0.17,
        "343.8":0.32,
        "359.51":0.1,
        "375.94":0.38,
        "393.11":0.18,
        "411.07":0.4,
        "429.85":0.11,
        "449.49":0.0,
        "470.03":0.0,
        "491.5":0.19
    },
    "('012', '012_09')":{
        "Mass-Weighted Mean Passage":0.35,
        "90":1.61,
        "94.11":1.21,
        "98.41":1.07,
        "102.91":1.01,
        "107.61":0.98,
        "112.53":0.8,
        "117.67":0.86,
        "123.04":0.84,
        "128.66":0.85,
        "134.54":0.74,
        "140.69":0.79,
        "147.12":0.6,
        "153.84":0.6,
        "160.87":0.76,
        "168.22":0.53,
        "175.9":0.6,
        "183.94":0.51,
        "192.34":0.29,
        "201.13":0.38,
        "210.32":0.44,
        "219.93":0.6,
        "229.98":0.43,
        "240.49":0.43,
        "251.47":0.24,
        "262.96":0.31,
        "274.98":0.21,
        "287.54":0.31,
        "300.68":0.24,
        "314.42":0.12,
        "328.78":0.3,
        "343.8":0.0,
        "359.51":0.31,
        "375.94":0.13,
        "393.11":0.31,
        "411.07":0.24,
        "429.85":0.23,
        "449.49":0.0,
        "470.03":0.15,
        "491.5":0.19
    },
    "('012', '012_10')":{
        "Mass-Weighted Mean Passage":0.36,
        "90":1.46,
        "94.11":0.97,
        "98.41":1.17,
        "102.91":0.99,
        "107.61":0.79,
        "112.53":0.75,
        "117.67":0.77,
        "123.04":0.75,
        "128.66":0.63,
        "134.54":0.62,
        "140.69":0.53,
        "147.12":0.63,
        "153.84":0.66,
        "160.87":0.51,
        "168.22":0.5,
        "175.9":0.49,
        "183.94":0.49,
        "192.34":0.42,
        "201.13":0.47,
        "210.32":0.4,
        "219.93":0.46,
        "229.98":0.49,
        "240.49":0.39,
        "251.47":0.37,
        "262.96":0.4,
        "274.98":0.24,
        "287.54":0.37,
        "300.68":0.27,
        "314.42":0.23,
        "328.78":0.26,
        "343.8":0.32,
        "359.51":0.1,
        "375.94":0.44,
        "393.11":0.12,
        "411.07":0.08,
        "429.85":0.0,
        "449.49":0.0,
        "470.03":0.74,
        "491.5":0.19
    },
    "('012', '012_11')":{
        "Mass-Weighted Mean Passage":0.37,
        "90":1.54,
        "94.11":1.03,
        "98.41":1.27,
        "102.91":1.11,
        "107.61":1.1,
        "112.53":0.83,
        "117.67":0.92,
        "123.04":1.06,
        "128.66":0.88,
        "134.54":0.55,
        "140.69":0.62,
        "147.12":0.69,
        "153.84":0.66,
        "160.87":0.58,
        "168.22":0.63,
        "175.9":0.52,
        "183.94":0.85,
        "192.34":0.69,
        "201.13":0.56,
        "210.32":0.49,
        "219.93":0.51,
        "229.98":0.3,
        "240.49":0.57,
        "251.47":0.32,
        "262.96":0.26,
        "274.98":0.16,
        "287.54":0.37,
        "300.68":0.38,
        "314.42":0.31,
        "328.78":0.13,
        "343.8":0.32,
        "359.51":0.31,
        "375.94":0.06,
        "393.11":0.25,
        "411.07":0.32,
        "429.85":0.11,
        "449.49":0.0,
        "470.03":0.0,
        "491.5":0.19
    },
    "('012', '012_12')":{
        "Mass-Weighted Mean Passage":0.37,
        "90":1.6,
        "94.11":1.29,
        "98.41":1.36,
        "102.91":1.16,
        "107.61":1.2,
        "112.53":0.91,
        "117.67":1.02,
        "123.04":0.71,
        "128.66":0.67,
        "134.54":0.74,
        "140.69":0.73,
        "147.12":0.52,
        "153.84":0.57,
        "160.87":0.65,
        "168.22":0.57,
        "175.9":0.44,
        "183.94":0.51,
        "192.34":0.52,
        "201.13":0.55,
        "210.32":0.33,
        "219.93":0.44,
        "229.98":0.41,
        "240.49":0.35,
        "251.47":0.33,
        "262.96":0.4,
        "274.98":0.33,
        "287.54":0.14,
        "300.68":0.29,
        "314.42":0.44,
        "328.78":0.17,
        "343.8":0.0,
        "359.51":0.49,
        "375.94":0.26,
        "393.11":0.05,
        "411.07":0.39,
        "429.85":0.0,
        "449.49":0.21,
        "470.03":0.28,
        "491.5":0.18
    },
    "('012', '012_13')":{
        "Mass-Weighted Mean Passage":0.39,
        "90":1.44,
        "94.11":1.32,
        "98.41":1.26,
        "102.91":1.21,
        "107.61":0.97,
        "112.53":0.98,
        "117.67":0.98,
        "123.04":0.85,
        "128.66":0.82,
        "134.54":0.91,
        "140.69":0.67,
        "147.12":0.75,
        "153.84":0.79,
        "160.87":0.73,
        "168.22":0.78,
        "175.9":0.62,
        "183.94":0.6,
        "192.34":0.63,
        "201.13":0.36,
        "210.32":0.38,
        "219.93":0.57,
        "229.98":0.32,
        "240.49":0.39,
        "251.47":0.52,
        "262.96":0.31,
        "274.98":0.27,
        "287.54":0.52,
        "300.68":0.31,
        "314.42":0.23,
        "328.78":0.17,
        "343.8":0.0,
        "359.51":0.1,
        "375.94":0.06,
        "393.11":0.0,
        "411.07":0.48,
        "429.85":0.34,
        "449.49":0.37,
        "470.03":0.0,
        "491.5":0.0
    },
    "('012', '012_14')":{
        "Mass-Weighted Mean Passage":0.43,
        "90":1.5,
        "94.11":1.22,
        "98.41":1.34,
        "102.91":1.1,
        "107.61":1.2,
        "112.53":1.04,
        "117.67":1.07,
        "123.04":0.9,
        "128.66":0.67,
        "134.54":0.73,
        "140.69":0.53,
        "147.12":0.75,
        "153.84":0.78,
        "160.87":0.78,
        "168.22":0.57,
        "175.9":0.56,
        "183.94":0.48,
        "192.34":0.61,
        "201.13":0.52,
        "210.32":0.66,
        "219.93":0.42,
        "229.98":0.45,
        "240.49":0.33,
        "251.47":0.3,
        "262.96":0.36,
        "274.98":0.37,
        "287.54":0.4,
        "300.68":0.34,
        "314.42":0.39,
        "328.78":0.22,
        "343.8":0.0,
        "359.51":0.21,
        "375.94":0.19,
        "393.11":0.49,
        "411.07":0.24,
        "429.85":0.23,
        "449.49":0.24,
        "470.03":0.29,
        "491.5":0.39
    },
    "('012', '012_15')":{
        "Mass-Weighted Mean Passage":0.49,
        "90":1.78,
        "94.11":1.33,
        "98.41":1.04,
        "102.91":1.15,
        "107.61":1.24,
        "112.53":1.12,
        "117.67":0.97,
        "123.04":0.89,
        "128.66":0.71,
        "134.54":0.88,
        "140.69":0.92,
        "147.12":0.78,
        "153.84":0.74,
        "160.87":0.72,
        "168.22":0.62,
        "175.9":0.52,
        "183.94":0.62,
        "192.34":0.64,
        "201.13":0.5,
        "210.32":0.54,
        "219.93":0.49,
        "229.98":0.56,
        "240.49":0.38,
        "251.47":0.52,
        "262.96":0.31,
        "274.98":0.6,
        "287.54":0.6,
        "300.68":0.35,
        "314.42":0.39,
        "328.78":0.32,
        "343.8":0.0,
        "359.51":0.51,
        "375.94":0.3,
        "393.11":0.44,
        "411.07":0.22,
        "429.85":0.31,
        "449.49":0.11,
        "470.03":0.76,
        "491.5":0.0
    },
    "('012', '012_16')":{
        "Mass-Weighted Mean Passage":0.5,
        "90":1.71,
        "94.11":1.71,
        "98.41":1.47,
        "102.91":1.04,
        "107.61":1.2,
        "112.53":1.07,
        "117.67":0.77,
        "123.04":0.83,
        "128.66":0.88,
        "134.54":0.96,
        "140.69":0.86,
        "147.12":0.82,
        "153.84":0.71,
        "160.87":0.83,
        "168.22":0.83,
        "175.9":0.59,
        "183.94":0.69,
        "192.34":0.56,
        "201.13":0.67,
        "210.32":0.57,
        "219.93":0.66,
        "229.98":0.65,
        "240.49":0.62,
        "251.47":0.37,
        "262.96":0.36,
        "274.98":0.58,
        "287.54":0.36,
        "300.68":0.39,
        "314.42":0.36,
        "328.78":0.29,
        "343.8":0.0,
        "359.51":0.2,
        "375.94":0.45,
        "393.11":0.27,
        "411.07":0.31,
        "429.85":0.32,
        "449.49":0.75,
        "470.03":0.0,
        "491.5":0.18
    },
    "('012', '012_17')":{
        "Mass-Weighted Mean Passage":0.51,
        "90":1.63,
        "94.11":1.56,
        "98.41":1.42,
        "102.91":1.42,
        "107.61":1.17,
        "112.53":0.97,
        "117.67":1.12,
        "123.04":0.94,
        "128.66":0.99,
        "134.54":0.97,
        "140.69":0.88,
        "147.12":0.86,
        "153.84":0.74,
        "160.87":0.67,
        "168.22":0.71,
        "175.9":0.84,
        "183.94":0.52,
        "192.34":0.82,
        "201.13":0.64,
        "210.32":0.6,
        "219.93":0.65,
        "229.98":0.51,
        "240.49":0.5,
        "251.47":0.61,
        "262.96":0.45,
        "274.98":0.45,
        "287.54":0.47,
        "300.68":0.48,
        "314.42":0.26,
        "328.78":0.38,
        "343.8":0.0,
        "359.51":0.39,
        "375.94":0.19,
        "393.11":0.38,
        "411.07":0.39,
        "429.85":0.22,
        "449.49":0.11,
        "470.03":0.41,
        "491.5":0.55
    },
    "('012', '012_18')":{
        "Mass-Weighted Mean Passage":0.56,
        "90":1.46,
        "94.11":1.34,
        "98.41":1.23,
        "102.91":1.02,
        "107.61":1.01,
        "112.53":1.09,
        "117.67":1.0,
        "123.04":0.89,
        "128.66":0.84,
        "134.54":0.66,
        "140.69":0.94,
        "147.12":0.88,
        "153.84":0.78,
        "160.87":0.72,
        "168.22":0.67,
        "175.9":0.69,
        "183.94":0.62,
        "192.34":0.57,
        "201.13":0.67,
        "210.32":0.62,
        "219.93":0.56,
        "229.98":0.61,
        "240.49":0.61,
        "251.47":0.34,
        "262.96":0.65,
        "274.98":0.53,
        "287.54":0.35,
        "300.68":0.51,
        "314.42":0.54,
        "328.78":0.53,
        "343.8":1.09,
        "359.51":0.1,
        "375.94":0.36,
        "393.11":0.38,
        "411.07":0.44,
        "429.85":0.94,
        "449.49":0.11,
        "470.03":0.25,
        "491.5":0.74
    },
    "('012', '012_19')":{
        "Mass-Weighted Mean Passage":0.61,
        "90":1.59,
        "94.11":1.52,
        "98.41":1.6,
        "102.91":1.26,
        "107.61":1.13,
        "112.53":1.13,
        "117.67":0.92,
        "123.04":0.8,
        "128.66":0.79,
        "134.54":0.99,
        "140.69":0.82,
        "147.12":0.83,
        "153.84":0.8,
        "160.87":0.72,
        "168.22":0.88,
        "175.9":0.66,
        "183.94":0.78,
        "192.34":0.65,
        "201.13":1.02,
        "210.32":0.84,
        "219.93":0.65,
        "229.98":0.6,
        "240.49":0.63,
        "251.47":0.55,
        "262.96":0.78,
        "274.98":0.55,
        "287.54":0.64,
        "300.68":0.52,
        "314.42":0.69,
        "328.78":0.42,
        "343.8":0.0,
        "359.51":0.2,
        "375.94":0.71,
        "393.11":0.22,
        "411.07":0.47,
        "429.85":0.32,
        "449.49":0.43,
        "470.03":0.28,
        "491.5":0.55
    },
    "('012', '012_20')":{
        "Mass-Weighted Mean Passage":0.68,
        "90":1.43,
        "94.11":1.4,
        "98.41":1.26,
        "102.91":1.33,
        "107.61":1.33,
        "112.53":1.06,
        "117.67":1.04,
        "123.04":1.01,
        "128.66":1.02,
        "134.54":0.93,
        "140.69":1.03,
        "147.12":0.92,
        "153.84":0.85,
        "160.87":0.87,
        "168.22":0.99,
        "175.9":0.73,
        "183.94":0.66,
        "192.34":0.71,
        "201.13":0.79,
        "210.32":0.71,
        "219.93":0.63,
        "229.98":0.7,
        "240.49":0.88,
        "251.47":0.63,
        "262.96":0.72,
        "274.98":0.55,
        "287.54":0.47,
        "300.68":0.68,
        "314.42":0.51,
        "328.78":0.67,
        "343.8":0.65,
        "359.51":0.49,
        "375.94":0.39,
        "393.11":0.49,
        "411.07":0.62,
        "429.85":0.76,
        "449.49":0.32,
        "470.03":0.55,
        "491.5":0.92
    },
    "('013', '013_01')":{
        "Mass-Weighted Mean Passage":0.25,
        "90":1.75,
        "94.11":1.46,
        "98.41":1.37,
        "102.91":1.09,
        "107.61":0.99,
        "112.53":0.96,
        "117.67":0.75,
        "123.04":0.81,
        "128.66":0.72,
        "134.54":0.6,
        "140.69":0.52,
        "147.12":0.49,
        "153.84":0.56,
        "160.87":0.44,
        "168.22":0.47,
        "175.9":0.39,
        "183.94":0.49,
        "192.34":0.34,
        "201.13":0.4,
        "210.32":0.39,
        "219.93":0.4,
        "229.98":0.37,
        "240.49":0.27,
        "251.47":0.2,
        "262.96":0.23,
        "274.98":0.14,
        "287.54":0.11,
        "300.68":0.14,
        "314.42":0.09,
        "328.78":0.11,
        "343.8":0.49,
        "359.51":0.29,
        "375.94":0.08,
        "393.11":0.16,
        "411.07":0.06,
        "429.85":0.12,
        "449.49":0.0,
        "470.03":0.05,
        "491.5":0.0
    },
    "('013', '013_02')":{
        "Mass-Weighted Mean Passage":0.26,
        "90":1.97,
        "94.11":1.65,
        "98.41":1.28,
        "102.91":1.25,
        "107.61":1.04,
        "112.53":0.96,
        "117.67":0.82,
        "123.04":0.72,
        "128.66":0.66,
        "134.54":0.54,
        "140.69":0.71,
        "147.12":0.61,
        "153.84":0.56,
        "160.87":0.49,
        "168.22":0.5,
        "175.9":0.47,
        "183.94":0.42,
        "192.34":0.48,
        "201.13":0.3,
        "210.32":0.38,
        "219.93":0.38,
        "229.98":0.26,
        "240.49":0.21,
        "251.47":0.14,
        "262.96":0.23,
        "274.98":0.2,
        "287.54":0.21,
        "300.68":0.11,
        "314.42":0.15,
        "328.78":0.17,
        "343.8":0.13,
        "359.51":0.08,
        "375.94":0.1,
        "393.11":0.05,
        "411.07":0.13,
        "429.85":0.09,
        "449.49":0.19,
        "470.03":0.0,
        "491.5":0.0
    },
    "('013', '013_03')":{
        "Mass-Weighted Mean Passage":0.26,
        "90":1.87,
        "94.11":1.56,
        "98.41":1.38,
        "102.91":1.22,
        "107.61":1.06,
        "112.53":0.91,
        "117.67":0.78,
        "123.04":0.85,
        "128.66":0.69,
        "134.54":0.7,
        "140.69":0.64,
        "147.12":0.61,
        "153.84":0.43,
        "160.87":0.51,
        "168.22":0.46,
        "175.9":0.49,
        "183.94":0.42,
        "192.34":0.36,
        "201.13":0.36,
        "210.32":0.48,
        "219.93":0.33,
        "229.98":0.33,
        "240.49":0.28,
        "251.47":0.21,
        "262.96":0.3,
        "274.98":0.19,
        "287.54":0.14,
        "300.68":0.15,
        "314.42":0.16,
        "328.78":0.07,
        "343.8":0.14,
        "359.51":0.04,
        "375.94":0.05,
        "393.11":0.09,
        "411.07":0.06,
        "429.85":0.13,
        "449.49":0.04,
        "470.03":0.0,
        "491.5":0.14
    },
    "('013', '013_04')":{
        "Mass-Weighted Mean Passage":0.27,
        "90":1.44,
        "94.11":1.33,
        "98.41":1.15,
        "102.91":0.84,
        "107.61":0.82,
        "112.53":0.76,
        "117.67":0.68,
        "123.04":0.53,
        "128.66":0.63,
        "134.54":0.49,
        "140.69":0.56,
        "147.12":0.58,
        "153.84":0.51,
        "160.87":0.39,
        "168.22":0.36,
        "175.9":0.34,
        "183.94":0.37,
        "192.34":0.43,
        "201.13":0.31,
        "210.32":0.36,
        "219.93":0.29,
        "229.98":0.33,
        "240.49":0.29,
        "251.47":0.2,
        "262.96":0.25,
        "274.98":0.32,
        "287.54":0.17,
        "300.68":0.13,
        "314.42":0.11,
        "328.78":0.18,
        "343.8":0.25,
        "359.51":0.24,
        "375.94":0.18,
        "393.11":0.07,
        "411.07":0.06,
        "429.85":0.18,
        "449.49":0.29,
        "470.03":0.22,
        "491.5":0.0
    },
    "('013', '013_05')":{
        "Mass-Weighted Mean Passage":0.28,
        "90":2.08,
        "94.11":1.62,
        "98.41":1.42,
        "102.91":1.26,
        "107.61":1.07,
        "112.53":0.94,
        "117.67":0.83,
        "123.04":0.83,
        "128.66":0.72,
        "134.54":0.66,
        "140.69":0.65,
        "147.12":0.65,
        "153.84":0.61,
        "160.87":0.47,
        "168.22":0.53,
        "175.9":0.37,
        "183.94":0.4,
        "192.34":0.33,
        "201.13":0.34,
        "210.32":0.35,
        "219.93":0.4,
        "229.98":0.31,
        "240.49":0.31,
        "251.47":0.26,
        "262.96":0.28,
        "274.98":0.28,
        "287.54":0.12,
        "300.68":0.22,
        "314.42":0.33,
        "328.78":0.1,
        "343.8":0.0,
        "359.51":0.08,
        "375.94":0.13,
        "393.11":0.18,
        "411.07":0.06,
        "429.85":0.17,
        "449.49":0.09,
        "470.03":0.0,
        "491.5":0.07
    },
    "('013', '013_06')":{
        "Mass-Weighted Mean Passage":0.29,
        "90":1.82,
        "94.11":1.71,
        "98.41":1.44,
        "102.91":1.04,
        "107.61":1.05,
        "112.53":1.13,
        "117.67":0.87,
        "123.04":1.01,
        "128.66":0.72,
        "134.54":0.74,
        "140.69":0.61,
        "147.12":0.64,
        "153.84":0.54,
        "160.87":0.57,
        "168.22":0.47,
        "175.9":0.59,
        "183.94":0.48,
        "192.34":0.4,
        "201.13":0.42,
        "210.32":0.34,
        "219.93":0.38,
        "229.98":0.39,
        "240.49":0.32,
        "251.47":0.4,
        "262.96":0.25,
        "274.98":0.21,
        "287.54":0.1,
        "300.68":0.28,
        "314.42":0.23,
        "328.78":0.09,
        "343.8":0.0,
        "359.51":0.28,
        "375.94":0.13,
        "393.11":0.14,
        "411.07":0.16,
        "429.85":0.09,
        "449.49":0.0,
        "470.03":0.06,
        "491.5":0.0
    },
    "('013', '013_07')":{
        "Mass-Weighted Mean Passage":0.3,
        "90":2.12,
        "94.11":1.56,
        "98.41":1.35,
        "102.91":1.34,
        "107.61":1.08,
        "112.53":0.97,
        "117.67":0.76,
        "123.04":0.87,
        "128.66":0.75,
        "134.54":0.62,
        "140.69":0.58,
        "147.12":0.61,
        "153.84":0.49,
        "160.87":0.49,
        "168.22":0.57,
        "175.9":0.46,
        "183.94":0.56,
        "192.34":0.43,
        "201.13":0.38,
        "210.32":0.33,
        "219.93":0.37,
        "229.98":0.33,
        "240.49":0.25,
        "251.47":0.3,
        "262.96":0.3,
        "274.98":0.25,
        "287.54":0.2,
        "300.68":0.16,
        "314.42":0.09,
        "328.78":0.19,
        "343.8":0.73,
        "359.51":0.1,
        "375.94":0.11,
        "393.11":0.16,
        "411.07":0.15,
        "429.85":0.17,
        "449.49":0.18,
        "470.03":0.1,
        "491.5":0.07
    },
    "('013', '013_08')":{
        "Mass-Weighted Mean Passage":0.31,
        "90":2.2,
        "94.11":1.75,
        "98.41":1.66,
        "102.91":1.44,
        "107.61":1.23,
        "112.53":1.14,
        "117.67":1.05,
        "123.04":0.86,
        "128.66":0.79,
        "134.54":0.82,
        "140.69":0.6,
        "147.12":0.64,
        "153.84":0.59,
        "160.87":0.6,
        "168.22":0.58,
        "175.9":0.62,
        "183.94":0.62,
        "192.34":0.49,
        "201.13":0.48,
        "210.32":0.38,
        "219.93":0.37,
        "229.98":0.31,
        "240.49":0.27,
        "251.47":0.27,
        "262.96":0.15,
        "274.98":0.25,
        "287.54":0.25,
        "300.68":0.26,
        "314.42":0.25,
        "328.78":0.19,
        "343.8":0.0,
        "359.51":0.1,
        "375.94":0.13,
        "393.11":0.11,
        "411.07":0.09,
        "429.85":0.12,
        "449.49":0.13,
        "470.03":0.0,
        "491.5":0.07
    },
    "('013', '013_09')":{
        "Mass-Weighted Mean Passage":0.32,
        "90":1.99,
        "94.11":1.33,
        "98.41":1.52,
        "102.91":1.2,
        "107.61":1.19,
        "112.53":1.09,
        "117.67":0.89,
        "123.04":0.84,
        "128.66":0.95,
        "134.54":0.68,
        "140.69":0.82,
        "147.12":0.64,
        "153.84":0.5,
        "160.87":0.65,
        "168.22":0.57,
        "175.9":0.57,
        "183.94":0.46,
        "192.34":0.48,
        "201.13":0.55,
        "210.32":0.47,
        "219.93":0.36,
        "229.98":0.29,
        "240.49":0.39,
        "251.47":0.29,
        "262.96":0.33,
        "274.98":0.35,
        "287.54":0.26,
        "300.68":0.15,
        "314.42":0.33,
        "328.78":0.24,
        "343.8":0.0,
        "359.51":0.28,
        "375.94":0.05,
        "393.11":0.14,
        "411.07":0.03,
        "429.85":0.13,
        "449.49":0.09,
        "470.03":0.05,
        "491.5":0.07
    },
    "('013', '013_10')":{
        "Mass-Weighted Mean Passage":0.33,
        "90":1.73,
        "94.11":1.57,
        "98.41":1.32,
        "102.91":1.17,
        "107.61":1.04,
        "112.53":0.97,
        "117.67":0.81,
        "123.04":0.85,
        "128.66":0.76,
        "134.54":0.65,
        "140.69":0.73,
        "147.12":0.58,
        "153.84":0.59,
        "160.87":0.52,
        "168.22":0.52,
        "175.9":0.44,
        "183.94":0.4,
        "192.34":0.4,
        "201.13":0.33,
        "210.32":0.42,
        "219.93":0.46,
        "229.98":0.39,
        "240.49":0.34,
        "251.47":0.28,
        "262.96":0.32,
        "274.98":0.3,
        "287.54":0.32,
        "300.68":0.28,
        "314.42":0.19,
        "328.78":0.24,
        "343.8":0.25,
        "359.51":0.16,
        "375.94":0.23,
        "393.11":0.19,
        "411.07":0.23,
        "429.85":0.04,
        "449.49":0.19,
        "470.03":0.11,
        "491.5":0.15
    },
    "('013', '013_11')":{
        "Mass-Weighted Mean Passage":0.38,
        "90":1.89,
        "94.11":1.81,
        "98.41":1.5,
        "102.91":1.26,
        "107.61":1.13,
        "112.53":0.99,
        "117.67":0.93,
        "123.04":0.86,
        "128.66":0.79,
        "134.54":0.77,
        "140.69":0.75,
        "147.12":0.63,
        "153.84":0.65,
        "160.87":0.64,
        "168.22":0.56,
        "175.9":0.67,
        "183.94":0.44,
        "192.34":0.45,
        "201.13":0.47,
        "210.32":0.51,
        "219.93":0.45,
        "229.98":0.43,
        "240.49":0.39,
        "251.47":0.31,
        "262.96":0.26,
        "274.98":0.36,
        "287.54":0.38,
        "300.68":0.28,
        "314.42":0.28,
        "328.78":0.26,
        "343.8":0.0,
        "359.51":0.48,
        "375.94":0.18,
        "393.11":0.09,
        "411.07":0.24,
        "429.85":0.38,
        "449.49":0.26,
        "470.03":0.1,
        "491.5":0.07
    },
    "('013', '013_12')":{
        "Mass-Weighted Mean Passage":0.38,
        "90":2.23,
        "94.11":1.86,
        "98.41":1.62,
        "102.91":1.42,
        "107.61":1.28,
        "112.53":1.36,
        "117.67":1.04,
        "123.04":1.1,
        "128.66":0.85,
        "134.54":0.86,
        "140.69":0.82,
        "147.12":0.79,
        "153.84":0.74,
        "160.87":0.67,
        "168.22":0.66,
        "175.9":0.71,
        "183.94":0.7,
        "192.34":0.63,
        "201.13":0.55,
        "210.32":0.44,
        "219.93":0.48,
        "229.98":0.51,
        "240.49":0.4,
        "251.47":0.32,
        "262.96":0.36,
        "274.98":0.34,
        "287.54":0.22,
        "300.68":0.25,
        "314.42":0.25,
        "328.78":0.28,
        "343.8":0.0,
        "359.51":0.1,
        "375.94":0.24,
        "393.11":0.21,
        "411.07":0.18,
        "429.85":0.17,
        "449.49":0.09,
        "470.03":0.0,
        "491.5":0.0
    },
    "('013', '013_13')":{
        "Mass-Weighted Mean Passage":0.42,
        "90":1.83,
        "94.11":1.88,
        "98.41":1.7,
        "102.91":1.4,
        "107.61":1.34,
        "112.53":1.17,
        "117.67":1.09,
        "123.04":0.94,
        "128.66":0.96,
        "134.54":0.93,
        "140.69":0.78,
        "147.12":0.81,
        "153.84":0.64,
        "160.87":0.7,
        "168.22":0.66,
        "175.9":0.72,
        "183.94":0.65,
        "192.34":0.64,
        "201.13":0.51,
        "210.32":0.46,
        "219.93":0.5,
        "229.98":0.47,
        "240.49":0.45,
        "251.47":0.31,
        "262.96":0.41,
        "274.98":0.39,
        "287.54":0.39,
        "300.68":0.36,
        "314.42":0.27,
        "328.78":0.28,
        "343.8":0.98,
        "359.51":0.19,
        "375.94":0.08,
        "393.11":0.21,
        "411.07":0.21,
        "429.85":0.12,
        "449.49":0.36,
        "470.03":0.25,
        "491.5":0.14
    },
    "('013', '013_14')":{
        "Mass-Weighted Mean Passage":0.42,
        "90":2.4,
        "94.11":1.99,
        "98.41":1.7,
        "102.91":1.49,
        "107.61":1.34,
        "112.53":1.15,
        "117.67":1.02,
        "123.04":0.98,
        "128.66":0.98,
        "134.54":0.93,
        "140.69":0.88,
        "147.12":0.73,
        "153.84":0.74,
        "160.87":0.71,
        "168.22":0.72,
        "175.9":0.72,
        "183.94":0.54,
        "192.34":0.54,
        "201.13":0.66,
        "210.32":0.44,
        "219.93":0.47,
        "229.98":0.44,
        "240.49":0.44,
        "251.47":0.34,
        "262.96":0.45,
        "274.98":0.47,
        "287.54":0.27,
        "300.68":0.38,
        "314.42":0.29,
        "328.78":0.28,
        "343.8":0.25,
        "359.51":0.32,
        "375.94":0.18,
        "393.11":0.22,
        "411.07":0.13,
        "429.85":0.13,
        "449.49":0.14,
        "470.03":0.33,
        "491.5":0.07
    },
    "('013', '013_15')":{
        "Mass-Weighted Mean Passage":0.45,
        "90":2.32,
        "94.11":1.87,
        "98.41":1.75,
        "102.91":1.5,
        "107.61":1.31,
        "112.53":1.2,
        "117.67":1.1,
        "123.04":1.09,
        "128.66":0.91,
        "134.54":0.88,
        "140.69":0.85,
        "147.12":0.81,
        "153.84":0.77,
        "160.87":0.75,
        "168.22":0.73,
        "175.9":0.61,
        "183.94":0.64,
        "192.34":0.64,
        "201.13":0.55,
        "210.32":0.52,
        "219.93":0.52,
        "229.98":0.48,
        "240.49":0.42,
        "251.47":0.49,
        "262.96":0.5,
        "274.98":0.35,
        "287.54":0.32,
        "300.68":0.38,
        "314.42":0.16,
        "328.78":0.28,
        "343.8":0.54,
        "359.51":0.12,
        "375.94":0.25,
        "393.11":0.34,
        "411.07":0.33,
        "429.85":0.38,
        "449.49":0.31,
        "470.03":0.21,
        "491.5":0.14
    },
    "('013', '013_16')":{
        "Mass-Weighted Mean Passage":0.48,
        "90":2.3,
        "94.11":1.78,
        "98.41":1.72,
        "102.91":1.61,
        "107.61":1.35,
        "112.53":1.32,
        "117.67":1.12,
        "123.04":1.1,
        "128.66":1.03,
        "134.54":0.97,
        "140.69":0.83,
        "147.12":0.94,
        "153.84":0.77,
        "160.87":0.68,
        "168.22":0.66,
        "175.9":0.62,
        "183.94":0.66,
        "192.34":0.62,
        "201.13":0.67,
        "210.32":0.61,
        "219.93":0.58,
        "229.98":0.51,
        "240.49":0.56,
        "251.47":0.4,
        "262.96":0.56,
        "274.98":0.43,
        "287.54":0.44,
        "300.68":0.29,
        "314.42":0.27,
        "328.78":0.2,
        "343.8":0.38,
        "359.51":0.24,
        "375.94":0.38,
        "393.11":0.22,
        "411.07":0.35,
        "429.85":0.4,
        "449.49":0.14,
        "470.03":0.22,
        "491.5":0.29
    },
    "('013', '013_17')":{
        "Mass-Weighted Mean Passage":0.52,
        "90":2.22,
        "94.11":1.92,
        "98.41":1.63,
        "102.91":1.35,
        "107.61":1.15,
        "112.53":1.19,
        "117.67":1.08,
        "123.04":0.96,
        "128.66":0.9,
        "134.54":0.87,
        "140.69":0.84,
        "147.12":0.84,
        "153.84":0.9,
        "160.87":0.66,
        "168.22":0.74,
        "175.9":0.69,
        "183.94":0.72,
        "192.34":0.58,
        "201.13":0.64,
        "210.32":0.57,
        "219.93":0.62,
        "229.98":0.52,
        "240.49":0.57,
        "251.47":0.44,
        "262.96":0.51,
        "274.98":0.34,
        "287.54":0.55,
        "300.68":0.41,
        "314.42":0.48,
        "328.78":0.33,
        "343.8":0.25,
        "359.51":0.32,
        "375.94":0.43,
        "393.11":0.36,
        "411.07":0.42,
        "429.85":0.49,
        "449.49":0.33,
        "470.03":0.33,
        "491.5":0.22
    },
    "('013', '013_18')":{
        "Mass-Weighted Mean Passage":0.62,
        "90":2.11,
        "94.11":2.11,
        "98.41":1.65,
        "102.91":1.54,
        "107.61":1.28,
        "112.53":1.41,
        "117.67":1.1,
        "123.04":0.97,
        "128.66":0.93,
        "134.54":0.98,
        "140.69":0.88,
        "147.12":0.75,
        "153.84":0.66,
        "160.87":0.71,
        "168.22":0.78,
        "175.9":0.76,
        "183.94":0.66,
        "192.34":0.74,
        "201.13":0.68,
        "210.32":0.55,
        "219.93":0.61,
        "229.98":0.74,
        "240.49":0.66,
        "251.47":0.49,
        "262.96":0.59,
        "274.98":0.7,
        "287.54":0.52,
        "300.68":0.53,
        "314.42":0.58,
        "328.78":0.46,
        "343.8":0.0,
        "359.51":0.84,
        "375.94":0.3,
        "393.11":0.53,
        "411.07":0.35,
        "429.85":0.31,
        "449.49":0.67,
        "470.03":0.72,
        "491.5":0.59
    },
    "('013', '013_19')":{
        "Mass-Weighted Mean Passage":0.73,
        "90":2.23,
        "94.11":1.79,
        "98.41":1.7,
        "102.91":1.6,
        "107.61":1.42,
        "112.53":1.43,
        "117.67":1.11,
        "123.04":1.16,
        "128.66":1.12,
        "134.54":0.89,
        "140.69":0.95,
        "147.12":1.14,
        "153.84":0.91,
        "160.87":1.01,
        "168.22":0.81,
        "175.9":1.02,
        "183.94":0.91,
        "192.34":0.73,
        "201.13":0.86,
        "210.32":0.87,
        "219.93":0.88,
        "229.98":0.69,
        "240.49":0.67,
        "251.47":0.78,
        "262.96":0.69,
        "274.98":0.79,
        "287.54":0.54,
        "300.68":0.82,
        "314.42":0.55,
        "328.78":0.74,
        "343.8":0.73,
        "359.51":0.87,
        "375.94":0.53,
        "393.11":0.46,
        "411.07":0.65,
        "429.85":0.5,
        "449.49":0.76,
        "470.03":0.56,
        "491.5":0.14
    },
    "('013', '013_20')":{
        "Mass-Weighted Mean Passage":0.86,
        "90":2.86,
        "94.11":2.55,
        "98.41":2.42,
        "102.91":1.97,
        "107.61":1.78,
        "112.53":1.74,
        "117.67":1.56,
        "123.04":1.38,
        "128.66":1.4,
        "134.54":1.5,
        "140.69":1.26,
        "147.12":1.16,
        "153.84":1.28,
        "160.87":1.08,
        "168.22":1.15,
        "175.9":1.15,
        "183.94":1.14,
        "192.34":1.07,
        "201.13":1.05,
        "210.32":1.08,
        "219.93":0.93,
        "229.98":0.93,
        "240.49":1.0,
        "251.47":0.91,
        "262.96":0.91,
        "274.98":0.77,
        "287.54":0.59,
        "300.68":0.65,
        "314.42":0.64,
        "328.78":0.69,
        "343.8":0.68,
        "359.51":0.76,
        "375.94":0.75,
        "393.11":0.64,
        "411.07":0.82,
        "429.85":0.5,
        "449.49":0.57,
        "470.03":0.62,
        "491.5":0.43
    },
    "('014', '014_01')":{
        "Mass-Weighted Mean Passage":0.24,
        "90":2.0,
        "94.11":1.54,
        "98.41":1.39,
        "102.91":1.05,
        "107.61":1.11,
        "112.53":0.96,
        "117.67":0.66,
        "123.04":0.73,
        "128.66":0.64,
        "134.54":0.56,
        "140.69":0.46,
        "147.12":0.55,
        "153.84":0.47,
        "160.87":0.39,
        "168.22":0.42,
        "175.9":0.41,
        "183.94":0.36,
        "192.34":0.31,
        "201.13":0.29,
        "210.32":0.26,
        "219.93":0.29,
        "229.98":0.34,
        "240.49":0.34,
        "251.47":0.27,
        "262.96":0.23,
        "274.98":0.16,
        "287.54":0.18,
        "300.68":0.19,
        "314.42":0.16,
        "328.78":0.1,
        "343.8":0.15,
        "359.51":0.16,
        "375.94":0.15,
        "393.11":0.13,
        "411.07":0.06,
        "429.85":0.04,
        "449.49":0.1,
        "470.03":0.0,
        "491.5":0.07
    },
    "('014', '014_02')":{
        "Mass-Weighted Mean Passage":0.3,
        "90":2.54,
        "94.11":1.98,
        "98.41":2.0,
        "102.91":1.52,
        "107.61":1.34,
        "112.53":1.34,
        "117.67":1.17,
        "123.04":0.9,
        "128.66":0.78,
        "134.54":0.75,
        "140.69":0.8,
        "147.12":0.67,
        "153.84":0.57,
        "160.87":0.47,
        "168.22":0.53,
        "175.9":0.61,
        "183.94":0.46,
        "192.34":0.46,
        "201.13":0.38,
        "210.32":0.37,
        "219.93":0.35,
        "229.98":0.31,
        "240.49":0.3,
        "251.47":0.37,
        "262.96":0.19,
        "274.98":0.27,
        "287.54":0.3,
        "300.68":0.25,
        "314.42":0.12,
        "328.78":0.22,
        "343.8":0.1,
        "359.51":0.18,
        "375.94":0.04,
        "393.11":0.23,
        "411.07":0.08,
        "429.85":0.05,
        "449.49":0.1,
        "470.03":0.24,
        "491.5":0.07
    },
    "('014', '014_03')":{
        "Mass-Weighted Mean Passage":0.37,
        "90":2.26,
        "94.11":1.92,
        "98.41":1.74,
        "102.91":1.43,
        "107.61":1.18,
        "112.53":1.1,
        "117.67":1.07,
        "123.04":0.71,
        "128.66":0.78,
        "134.54":0.64,
        "140.69":0.71,
        "147.12":0.62,
        "153.84":0.57,
        "160.87":0.53,
        "168.22":0.56,
        "175.9":0.54,
        "183.94":0.48,
        "192.34":0.51,
        "201.13":0.54,
        "210.32":0.52,
        "219.93":0.4,
        "229.98":0.38,
        "240.49":0.38,
        "251.47":0.37,
        "262.96":0.41,
        "274.98":0.32,
        "287.54":0.29,
        "300.68":0.24,
        "314.42":0.31,
        "328.78":0.23,
        "343.8":0.34,
        "359.51":0.24,
        "375.94":0.26,
        "393.11":0.15,
        "411.07":0.11,
        "429.85":0.31,
        "449.49":0.19,
        "470.03":0.11,
        "491.5":0.2
    },
    "('014', '014_04')":{
        "Mass-Weighted Mean Passage":0.37,
        "90":2.82,
        "94.11":2.32,
        "98.41":1.81,
        "102.91":1.69,
        "107.61":1.55,
        "112.53":1.14,
        "117.67":1.3,
        "123.04":0.96,
        "128.66":0.92,
        "134.54":0.86,
        "140.69":0.74,
        "147.12":0.71,
        "153.84":0.7,
        "160.87":0.59,
        "168.22":0.7,
        "175.9":0.58,
        "183.94":0.48,
        "192.34":0.52,
        "201.13":0.49,
        "210.32":0.67,
        "219.93":0.53,
        "229.98":0.28,
        "240.49":0.33,
        "251.47":0.4,
        "262.96":0.37,
        "274.98":0.32,
        "287.54":0.28,
        "300.68":0.24,
        "314.42":0.31,
        "328.78":0.24,
        "343.8":0.16,
        "359.51":0.24,
        "375.94":0.23,
        "393.11":0.17,
        "411.07":0.08,
        "429.85":0.09,
        "449.49":0.3,
        "470.03":0.12,
        "491.5":0.2
    },
    "('014', '014_05')":{
        "Mass-Weighted Mean Passage":0.56,
        "90":3.08,
        "94.11":2.69,
        "98.41":2.36,
        "102.91":2.04,
        "107.61":1.85,
        "112.53":1.64,
        "117.67":1.57,
        "123.04":1.32,
        "128.66":1.08,
        "134.54":1.1,
        "140.69":1.1,
        "147.12":0.96,
        "153.84":0.92,
        "160.87":0.87,
        "168.22":0.9,
        "175.9":0.88,
        "183.94":0.74,
        "192.34":0.61,
        "201.13":0.76,
        "210.32":0.59,
        "219.93":0.7,
        "229.98":0.64,
        "240.49":0.48,
        "251.47":0.58,
        "262.96":0.47,
        "274.98":0.45,
        "287.54":0.51,
        "300.68":0.57,
        "314.42":0.43,
        "328.78":0.37,
        "343.8":0.51,
        "359.51":0.41,
        "375.94":0.23,
        "393.11":0.37,
        "411.07":0.36,
        "429.85":0.33,
        "449.49":0.25,
        "470.03":0.3,
        "491.5":0.33
    },
    "('015', '015_01')":{
        "Mass-Weighted Mean Passage":0.26,
        "90":1.02,
        "94.11":0.84,
        "98.41":0.76,
        "102.91":0.67,
        "107.61":0.64,
        "112.53":0.65,
        "117.67":0.55,
        "123.04":0.47,
        "128.66":0.46,
        "134.54":0.41,
        "140.69":0.47,
        "147.12":0.33,
        "153.84":0.35,
        "160.87":0.36,
        "168.22":0.3,
        "175.9":0.27,
        "183.94":0.25,
        "192.34":0.3,
        "201.13":0.27,
        "210.32":0.27,
        "219.93":0.27,
        "229.98":0.38,
        "240.49":0.28,
        "251.47":0.31,
        "262.96":0.21,
        "274.98":0.15,
        "287.54":0.24,
        "300.68":0.25,
        "314.42":0.22,
        "328.78":0.34,
        "343.8":0.19,
        "359.51":0.14,
        "375.94":0.2,
        "393.11":0.2,
        "411.07":0.33,
        "429.85":0.13,
        "449.49":0.14,
        "470.03":0.16,
        "491.5":0.09
    },
    "('015', '015_02')":{
        "Mass-Weighted Mean Passage":0.53,
        "90":1.66,
        "94.11":1.68,
        "98.41":1.29,
        "102.91":1.15,
        "107.61":1.1,
        "112.53":1.16,
        "117.67":0.99,
        "123.04":0.92,
        "128.66":0.97,
        "134.54":0.79,
        "140.69":0.76,
        "147.12":0.75,
        "153.84":0.68,
        "160.87":0.64,
        "168.22":0.73,
        "175.9":0.67,
        "183.94":0.64,
        "192.34":0.66,
        "201.13":0.64,
        "210.32":0.55,
        "219.93":0.59,
        "229.98":0.67,
        "240.49":0.49,
        "251.47":0.6,
        "262.96":0.43,
        "274.98":0.55,
        "287.54":0.45,
        "300.68":0.44,
        "314.42":0.43,
        "328.78":0.34,
        "343.8":0.52,
        "359.51":0.44,
        "375.94":0.35,
        "393.11":0.4,
        "411.07":0.33,
        "429.85":0.58,
        "449.49":0.07,
        "470.03":0.24,
        "491.5":0.37
    },
    "('015', '015_03')":{
        "Mass-Weighted Mean Passage":0.57,
        "90":1.68,
        "94.11":1.45,
        "98.41":1.47,
        "102.91":1.36,
        "107.61":1.2,
        "112.53":1.12,
        "117.67":1.08,
        "123.04":0.97,
        "128.66":0.83,
        "134.54":0.69,
        "140.69":0.78,
        "147.12":0.72,
        "153.84":0.77,
        "160.87":0.74,
        "168.22":0.73,
        "175.9":0.68,
        "183.94":0.63,
        "192.34":0.63,
        "201.13":0.69,
        "210.32":0.63,
        "219.93":0.65,
        "229.98":0.54,
        "240.49":0.56,
        "251.47":0.6,
        "262.96":0.69,
        "274.98":0.58,
        "287.54":0.52,
        "300.68":0.4,
        "314.42":0.6,
        "328.78":0.34,
        "343.8":0.48,
        "359.51":0.46,
        "375.94":0.58,
        "393.11":0.34,
        "411.07":0.57,
        "429.85":0.32,
        "449.49":0.54,
        "470.03":0.24,
        "491.5":0.28
    },
    "('015', '015_04')":{
        "Mass-Weighted Mean Passage":0.61,
        "90":1.66,
        "94.11":1.43,
        "98.41":1.14,
        "102.91":1.23,
        "107.61":1.13,
        "112.53":1.0,
        "117.67":0.94,
        "123.04":0.84,
        "128.66":0.88,
        "134.54":0.81,
        "140.69":0.8,
        "147.12":0.76,
        "153.84":0.8,
        "160.87":0.64,
        "168.22":0.73,
        "175.9":0.62,
        "183.94":0.69,
        "192.34":0.68,
        "201.13":0.68,
        "210.32":0.68,
        "219.93":0.62,
        "229.98":0.59,
        "240.49":0.53,
        "251.47":0.57,
        "262.96":0.63,
        "274.98":0.61,
        "287.54":0.69,
        "300.68":0.47,
        "314.42":0.67,
        "328.78":0.44,
        "343.8":0.5,
        "359.51":0.69,
        "375.94":0.35,
        "393.11":0.6,
        "411.07":0.61,
        "429.85":0.65,
        "449.49":0.34,
        "470.03":0.24,
        "491.5":0.37
    },
    "('015', '015_05')":{
        "Mass-Weighted Mean Passage":0.84,
        "90":3.68,
        "94.11":3.33,
        "98.41":2.86,
        "102.91":2.55,
        "107.61":2.59,
        "112.53":2.27,
        "117.67":2.21,
        "123.04":1.89,
        "128.66":1.82,
        "134.54":1.8,
        "140.69":1.77,
        "147.12":1.58,
        "153.84":1.64,
        "160.87":1.59,
        "168.22":1.32,
        "175.9":1.43,
        "183.94":1.39,
        "192.34":1.29,
        "201.13":1.38,
        "210.32":1.06,
        "219.93":1.13,
        "229.98":0.95,
        "240.49":0.88,
        "251.47":0.9,
        "262.96":0.77,
        "274.98":0.91,
        "287.54":0.65,
        "300.68":0.53,
        "314.42":0.63,
        "328.78":0.42,
        "343.8":0.29,
        "359.51":0.44,
        "375.94":0.2,
        "393.11":0.37,
        "411.07":0.24,
        "429.85":0.39,
        "449.49":0.34,
        "470.03":0.08,
        "491.5":0.19
    },
    "('016', '016_01')":{
        "Mass-Weighted Mean Passage":0.77,
        "90":3.12,
        "94.11":2.83,
        "98.41":2.7,
        "102.91":2.45,
        "107.61":2.17,
        "112.53":2.15,
        "117.67":1.8,
        "123.04":1.59,
        "128.66":1.53,
        "134.54":1.41,
        "140.69":1.49,
        "147.12":1.46,
        "153.84":1.23,
        "160.87":1.14,
        "168.22":1.19,
        "175.9":0.9,
        "183.94":1.06,
        "192.34":0.91,
        "201.13":1.01,
        "210.32":0.94,
        "219.93":1.03,
        "229.98":0.92,
        "240.49":0.7,
        "251.47":0.84,
        "262.96":0.68,
        "274.98":0.72,
        "287.54":0.73,
        "300.68":0.36,
        "314.42":0.79,
        "328.78":0.74,
        "343.8":0.32,
        "359.51":0.56,
        "375.94":0.5,
        "393.11":0.42,
        "411.07":0.26,
        "429.85":0.25,
        "449.49":0.09,
        "470.03":0.1,
        "491.5":0.25
    },
    "('016', '016_02')":{
        "Mass-Weighted Mean Passage":0.78,
        "90":3.22,
        "94.11":2.47,
        "98.41":2.28,
        "102.91":2.11,
        "107.61":2.04,
        "112.53":1.78,
        "117.67":1.85,
        "123.04":1.49,
        "128.66":1.24,
        "134.54":1.55,
        "140.69":1.44,
        "147.12":1.13,
        "153.84":1.08,
        "160.87":1.11,
        "168.22":1.04,
        "175.9":1.17,
        "183.94":0.94,
        "192.34":1.01,
        "201.13":0.88,
        "210.32":0.95,
        "219.93":0.93,
        "229.98":0.97,
        "240.49":0.76,
        "251.47":0.72,
        "262.96":0.67,
        "274.98":0.73,
        "287.54":0.55,
        "300.68":0.72,
        "314.42":0.64,
        "328.78":0.69,
        "343.8":0.57,
        "359.51":0.52,
        "375.94":0.4,
        "393.11":0.46,
        "411.07":0.31,
        "429.85":0.41,
        "449.49":0.54,
        "470.03":0.31,
        "491.5":0.37
    },
    "('016', '016_03')":{
        "Mass-Weighted Mean Passage":0.83,
        "90":3.22,
        "94.11":2.82,
        "98.41":2.65,
        "102.91":2.27,
        "107.61":2.29,
        "112.53":1.94,
        "117.67":1.65,
        "123.04":1.72,
        "128.66":1.54,
        "134.54":1.51,
        "140.69":1.38,
        "147.12":1.45,
        "153.84":1.38,
        "160.87":1.55,
        "168.22":1.28,
        "175.9":1.32,
        "183.94":1.26,
        "192.34":1.18,
        "201.13":1.0,
        "210.32":0.99,
        "219.93":1.06,
        "229.98":1.17,
        "240.49":0.85,
        "251.47":0.73,
        "262.96":0.87,
        "274.98":0.72,
        "287.54":0.81,
        "300.68":0.78,
        "314.42":0.58,
        "328.78":0.51,
        "343.8":0.34,
        "359.51":0.54,
        "375.94":0.54,
        "393.11":0.53,
        "411.07":0.21,
        "429.85":0.17,
        "449.49":0.36,
        "470.03":0.2,
        "491.5":0.37
    },
    "('016', '016_04')":{
        "Mass-Weighted Mean Passage":0.85,
        "90":2.8,
        "94.11":2.74,
        "98.41":2.49,
        "102.91":2.26,
        "107.61":2.03,
        "112.53":1.93,
        "117.67":1.77,
        "123.04":1.66,
        "128.66":1.55,
        "134.54":1.29,
        "140.69":1.41,
        "147.12":1.46,
        "153.84":1.28,
        "160.87":1.2,
        "168.22":1.14,
        "175.9":1.12,
        "183.94":0.99,
        "192.34":1.01,
        "201.13":1.08,
        "210.32":0.94,
        "219.93":0.97,
        "229.98":0.92,
        "240.49":0.91,
        "251.47":0.76,
        "262.96":0.83,
        "274.98":0.95,
        "287.54":0.84,
        "300.68":0.67,
        "314.42":0.79,
        "328.78":0.76,
        "343.8":0.66,
        "359.51":0.63,
        "375.94":0.24,
        "393.11":0.53,
        "411.07":0.67,
        "429.85":0.41,
        "449.49":0.54,
        "470.03":0.2,
        "491.5":0.37
    },
    "('016', '016_05')":{
        "Mass-Weighted Mean Passage":1.23,
        "90":4.31,
        "94.11":3.67,
        "98.41":3.39,
        "102.91":2.76,
        "107.61":2.91,
        "112.53":2.66,
        "117.67":2.43,
        "123.04":2.21,
        "128.66":2.13,
        "134.54":2.06,
        "140.69":1.89,
        "147.12":1.96,
        "153.84":1.95,
        "160.87":1.86,
        "168.22":1.67,
        "175.9":1.56,
        "183.94":1.86,
        "192.34":1.69,
        "201.13":1.42,
        "210.32":1.43,
        "219.93":1.55,
        "229.98":1.68,
        "240.49":1.33,
        "251.47":1.33,
        "262.96":1.41,
        "274.98":1.09,
        "287.54":1.05,
        "300.68":1.12,
        "314.42":0.88,
        "328.78":0.94,
        "343.8":1.03,
        "359.51":0.7,
        "375.94":0.64,
        "393.11":0.7,
        "411.07":0.82,
        "429.85":0.33,
        "449.49":0.45,
        "470.03":0.31,
        "491.5":0.61
    },
    "('017', '017_01')":{
        "Mass-Weighted Mean Passage":0.65,
        "90":3.04,
        "94.11":2.68,
        "98.41":2.2,
        "102.91":2.21,
        "107.61":1.66,
        "112.53":1.72,
        "117.67":1.61,
        "123.04":1.59,
        "128.66":1.44,
        "134.54":1.49,
        "140.69":1.18,
        "147.12":1.25,
        "153.84":1.14,
        "160.87":1.09,
        "168.22":1.13,
        "175.9":0.96,
        "183.94":1.12,
        "192.34":0.86,
        "201.13":0.82,
        "210.32":0.83,
        "219.93":0.84,
        "229.98":0.69,
        "240.49":0.62,
        "251.47":0.69,
        "262.96":0.67,
        "274.98":0.52,
        "287.54":0.64,
        "300.68":0.53,
        "314.42":0.5,
        "328.78":0.48,
        "343.8":0.43,
        "359.51":0.28,
        "375.94":0.36,
        "393.11":0.33,
        "411.07":0.25,
        "429.85":0.35,
        "449.49":0.14,
        "470.03":0.17,
        "491.5":0.23
    },
    "('017', '017_02')":{
        "Mass-Weighted Mean Passage":0.68,
        "90":2.99,
        "94.11":2.68,
        "98.41":2.26,
        "102.91":2.0,
        "107.61":1.92,
        "112.53":1.81,
        "117.67":1.73,
        "123.04":1.53,
        "128.66":1.56,
        "134.54":1.56,
        "140.69":1.26,
        "147.12":1.3,
        "153.84":1.28,
        "160.87":1.13,
        "168.22":1.14,
        "175.9":1.23,
        "183.94":1.08,
        "192.34":1.17,
        "201.13":0.96,
        "210.32":0.9,
        "219.93":0.82,
        "229.98":0.73,
        "240.49":0.79,
        "251.47":0.73,
        "262.96":0.62,
        "274.98":0.55,
        "287.54":0.67,
        "300.68":0.66,
        "314.42":0.5,
        "328.78":0.42,
        "343.8":1.27,
        "359.51":0.62,
        "375.94":0.24,
        "393.11":0.24,
        "411.07":0.16,
        "429.85":0.22,
        "449.49":0.19,
        "470.03":0.05,
        "491.5":0.23
    },
    "('017', '017_03')":{
        "Mass-Weighted Mean Passage":0.83,
        "90":3.58,
        "94.11":3.24,
        "98.41":2.72,
        "102.91":2.57,
        "107.61":2.37,
        "112.53":2.04,
        "117.67":1.97,
        "123.04":1.81,
        "128.66":1.96,
        "134.54":1.7,
        "140.69":1.75,
        "147.12":1.54,
        "153.84":1.63,
        "160.87":1.39,
        "168.22":1.4,
        "175.9":1.38,
        "183.94":1.32,
        "192.34":1.19,
        "201.13":1.23,
        "210.32":1.08,
        "219.93":1.22,
        "229.98":1.04,
        "240.49":1.01,
        "251.47":1.15,
        "262.96":0.72,
        "274.98":0.7,
        "287.54":0.5,
        "300.68":0.75,
        "314.42":0.5,
        "328.78":0.36,
        "343.8":0.58,
        "359.51":0.56,
        "375.94":0.46,
        "393.11":0.28,
        "411.07":0.4,
        "429.85":0.35,
        "449.49":0.19,
        "470.03":0.34,
        "491.5":0.23
    },
    "('017', '017_04')":{
        "Mass-Weighted Mean Passage":0.83,
        "90":3.65,
        "94.11":3.0,
        "98.41":2.79,
        "102.91":2.46,
        "107.61":2.21,
        "112.53":2.19,
        "117.67":1.85,
        "123.04":1.74,
        "128.66":1.86,
        "134.54":1.66,
        "140.69":1.67,
        "147.12":1.53,
        "153.84":1.49,
        "160.87":1.37,
        "168.22":1.32,
        "175.9":1.18,
        "183.94":1.3,
        "192.34":1.21,
        "201.13":1.13,
        "210.32":1.09,
        "219.93":1.03,
        "229.98":1.15,
        "240.49":0.95,
        "251.47":0.81,
        "262.96":1.04,
        "274.98":0.65,
        "287.54":0.66,
        "300.68":0.76,
        "314.42":0.52,
        "328.78":0.43,
        "343.8":0.37,
        "359.51":0.2,
        "375.94":0.74,
        "393.11":0.41,
        "411.07":0.6,
        "429.85":0.32,
        "449.49":0.24,
        "470.03":0.17,
        "491.5":0.23
    },
    "('017', '017_05')":{
        "Mass-Weighted Mean Passage":0.83,
        "90":2.96,
        "94.11":2.94,
        "98.41":2.53,
        "102.91":2.22,
        "107.61":1.94,
        "112.53":1.82,
        "117.67":1.86,
        "123.04":1.7,
        "128.66":1.71,
        "134.54":1.57,
        "140.69":1.39,
        "147.12":1.5,
        "153.84":1.37,
        "160.87":1.44,
        "168.22":1.16,
        "175.9":1.31,
        "183.94":1.21,
        "192.34":1.16,
        "201.13":1.16,
        "210.32":1.05,
        "219.93":1.01,
        "229.98":0.92,
        "240.49":0.85,
        "251.47":0.84,
        "262.96":0.77,
        "274.98":0.76,
        "287.54":0.84,
        "300.68":0.53,
        "314.42":0.51,
        "328.78":0.53,
        "343.8":0.14,
        "359.51":0.64,
        "375.94":0.66,
        "393.11":0.45,
        "411.07":0.59,
        "429.85":0.18,
        "449.49":0.47,
        "470.03":0.51,
        "491.5":0.47
    },
    "('017', '017_06')":{
        "Mass-Weighted Mean Passage":0.87,
        "90":3.37,
        "94.11":3.1,
        "98.41":2.75,
        "102.91":2.62,
        "107.61":2.46,
        "112.53":2.16,
        "117.67":2.1,
        "123.04":2.07,
        "128.66":1.99,
        "134.54":1.83,
        "140.69":1.72,
        "147.12":1.59,
        "153.84":1.74,
        "160.87":1.47,
        "168.22":1.39,
        "175.9":1.48,
        "183.94":1.16,
        "192.34":1.38,
        "201.13":1.19,
        "210.32":1.18,
        "219.93":0.98,
        "229.98":1.13,
        "240.49":0.92,
        "251.47":0.94,
        "262.96":0.86,
        "274.98":0.81,
        "287.54":0.82,
        "300.68":0.56,
        "314.42":0.73,
        "328.78":0.64,
        "343.8":0.49,
        "359.51":0.4,
        "375.94":0.47,
        "393.11":0.34,
        "411.07":0.44,
        "429.85":0.37,
        "449.49":0.33,
        "470.03":0.29,
        "491.5":0.23
    },
    "('017', '017_07')":{
        "Mass-Weighted Mean Passage":0.87,
        "90":3.77,
        "94.11":3.19,
        "98.41":2.88,
        "102.91":2.39,
        "107.61":2.48,
        "112.53":2.34,
        "117.67":2.09,
        "123.04":2.04,
        "128.66":1.9,
        "134.54":1.92,
        "140.69":1.63,
        "147.12":1.8,
        "153.84":1.6,
        "160.87":1.45,
        "168.22":1.39,
        "175.9":1.41,
        "183.94":1.33,
        "192.34":1.2,
        "201.13":1.26,
        "210.32":1.26,
        "219.93":1.16,
        "229.98":1.01,
        "240.49":1.03,
        "251.47":0.98,
        "262.96":0.8,
        "274.98":0.95,
        "287.54":0.87,
        "300.68":0.59,
        "314.42":0.74,
        "328.78":0.36,
        "343.8":0.86,
        "359.51":0.44,
        "375.94":0.32,
        "393.11":0.36,
        "411.07":0.35,
        "429.85":0.09,
        "449.49":0.43,
        "470.03":0.4,
        "491.5":0.16
    },
    "('017', '017_08')":{
        "Mass-Weighted Mean Passage":0.88,
        "90":3.85,
        "94.11":3.1,
        "98.41":3.21,
        "102.91":2.76,
        "107.61":2.27,
        "112.53":2.35,
        "117.67":2.03,
        "123.04":2.09,
        "128.66":1.94,
        "134.54":1.86,
        "140.69":1.66,
        "147.12":1.69,
        "153.84":1.64,
        "160.87":1.49,
        "168.22":1.41,
        "175.9":1.51,
        "183.94":1.45,
        "192.34":1.24,
        "201.13":1.33,
        "210.32":1.22,
        "219.93":1.1,
        "229.98":1.19,
        "240.49":0.97,
        "251.47":0.97,
        "262.96":0.76,
        "274.98":0.81,
        "287.54":0.82,
        "300.68":0.56,
        "314.42":0.57,
        "328.78":0.51,
        "343.8":0.37,
        "359.51":0.32,
        "375.94":0.58,
        "393.11":0.36,
        "411.07":0.51,
        "429.85":0.46,
        "449.49":0.24,
        "470.03":0.4,
        "491.5":0.08
    },
    "('017', '017_09')":{
        "Mass-Weighted Mean Passage":0.9,
        "90":3.44,
        "94.11":3.2,
        "98.41":3.06,
        "102.91":2.54,
        "107.61":2.26,
        "112.53":2.15,
        "117.67":1.89,
        "123.04":1.83,
        "128.66":1.86,
        "134.54":1.74,
        "140.69":1.57,
        "147.12":1.62,
        "153.84":1.31,
        "160.87":1.32,
        "168.22":1.29,
        "175.9":1.42,
        "183.94":1.34,
        "192.34":1.23,
        "201.13":1.25,
        "210.32":1.14,
        "219.93":1.16,
        "229.98":1.08,
        "240.49":0.96,
        "251.47":0.87,
        "262.96":0.82,
        "274.98":1.01,
        "287.54":0.79,
        "300.68":0.63,
        "314.42":0.54,
        "328.78":0.71,
        "343.8":0.58,
        "359.51":0.56,
        "375.94":0.51,
        "393.11":0.45,
        "411.07":0.59,
        "429.85":0.31,
        "449.49":0.47,
        "470.03":0.51,
        "491.5":0.54
    },
    "('017', '017_10')":{
        "Mass-Weighted Mean Passage":0.92,
        "90":3.47,
        "94.11":3.26,
        "98.41":2.76,
        "102.91":2.59,
        "107.61":2.5,
        "112.53":2.26,
        "117.67":2.04,
        "123.04":2.01,
        "128.66":1.91,
        "134.54":1.64,
        "140.69":1.7,
        "147.12":1.58,
        "153.84":1.45,
        "160.87":1.46,
        "168.22":1.38,
        "175.9":1.42,
        "183.94":1.45,
        "192.34":1.28,
        "201.13":1.36,
        "210.32":1.24,
        "219.93":1.09,
        "229.98":1.03,
        "240.49":1.0,
        "251.47":1.11,
        "262.96":0.78,
        "274.98":0.78,
        "287.54":0.61,
        "300.68":0.81,
        "314.42":0.7,
        "328.78":0.8,
        "343.8":0.58,
        "359.51":0.68,
        "375.94":0.56,
        "393.11":0.35,
        "411.07":0.56,
        "429.85":0.57,
        "449.49":0.19,
        "470.03":0.39,
        "491.5":0.54
    },
    "('017', '017_11')":{
        "Mass-Weighted Mean Passage":0.93,
        "90":3.53,
        "94.11":3.23,
        "98.41":2.8,
        "102.91":2.54,
        "107.61":2.41,
        "112.53":2.33,
        "117.67":2.18,
        "123.04":2.03,
        "128.66":1.88,
        "134.54":1.78,
        "140.69":1.84,
        "147.12":1.44,
        "153.84":1.7,
        "160.87":1.46,
        "168.22":1.5,
        "175.9":1.55,
        "183.94":1.65,
        "192.34":1.35,
        "201.13":1.39,
        "210.32":1.18,
        "219.93":1.25,
        "229.98":1.11,
        "240.49":1.13,
        "251.47":1.05,
        "262.96":0.97,
        "274.98":1.04,
        "287.54":0.67,
        "300.68":0.6,
        "314.42":0.59,
        "328.78":0.48,
        "343.8":0.29,
        "359.51":0.72,
        "375.94":0.77,
        "393.11":0.38,
        "411.07":0.4,
        "429.85":0.31,
        "449.49":0.28,
        "470.03":0.34,
        "491.5":0.31
    },
    "('017', '017_12')":{
        "Mass-Weighted Mean Passage":1.03,
        "90":3.48,
        "94.11":3.15,
        "98.41":3.07,
        "102.91":2.78,
        "107.61":2.12,
        "112.53":2.12,
        "117.67":2.08,
        "123.04":2.08,
        "128.66":1.9,
        "134.54":1.95,
        "140.69":1.68,
        "147.12":1.83,
        "153.84":1.54,
        "160.87":1.4,
        "168.22":1.4,
        "175.9":1.48,
        "183.94":1.45,
        "192.34":1.42,
        "201.13":1.13,
        "210.32":1.15,
        "219.93":1.22,
        "229.98":1.21,
        "240.49":0.98,
        "251.47":1.02,
        "262.96":0.91,
        "274.98":0.86,
        "287.54":0.84,
        "300.68":1.08,
        "314.42":1.04,
        "328.78":0.91,
        "343.8":0.87,
        "359.51":0.88,
        "375.94":0.59,
        "393.11":0.71,
        "411.07":0.81,
        "429.85":0.35,
        "449.49":0.38,
        "470.03":0.39,
        "491.5":0.78
    },
    "('017', '017_13')":{
        "Mass-Weighted Mean Passage":1.1,
        "90":3.33,
        "94.11":3.0,
        "98.41":2.88,
        "102.91":2.42,
        "107.61":2.21,
        "112.53":2.06,
        "117.67":2.03,
        "123.04":1.95,
        "128.66":1.83,
        "134.54":1.91,
        "140.69":1.78,
        "147.12":1.57,
        "153.84":1.51,
        "160.87":1.48,
        "168.22":1.63,
        "175.9":1.45,
        "183.94":1.51,
        "192.34":1.44,
        "201.13":1.36,
        "210.32":1.37,
        "219.93":1.09,
        "229.98":1.33,
        "240.49":1.24,
        "251.47":1.35,
        "262.96":0.99,
        "274.98":1.07,
        "287.54":0.95,
        "300.68":0.93,
        "314.42":1.3,
        "328.78":0.86,
        "343.8":0.79,
        "359.51":0.75,
        "375.94":0.74,
        "393.11":0.66,
        "411.07":0.65,
        "429.85":0.48,
        "449.49":0.72,
        "470.03":0.44,
        "491.5":0.83
    },
    "('017', '017_14')":{
        "Mass-Weighted Mean Passage":1.19,
        "90":4.36,
        "94.11":3.77,
        "98.41":3.51,
        "102.91":3.09,
        "107.61":2.99,
        "112.53":2.58,
        "117.67":2.47,
        "123.04":2.58,
        "128.66":2.26,
        "134.54":2.4,
        "140.69":2.11,
        "147.12":2.14,
        "153.84":2.08,
        "160.87":1.91,
        "168.22":1.95,
        "175.9":1.72,
        "183.94":1.81,
        "192.34":1.69,
        "201.13":1.62,
        "210.32":1.67,
        "219.93":1.56,
        "229.98":1.51,
        "240.49":1.5,
        "251.47":1.25,
        "262.96":1.3,
        "274.98":1.21,
        "287.54":1.01,
        "300.68":0.82,
        "314.42":0.64,
        "328.78":0.75,
        "343.8":0.58,
        "359.51":0.6,
        "375.94":0.87,
        "393.11":0.71,
        "411.07":0.43,
        "429.85":0.71,
        "449.49":0.61,
        "470.03":0.51,
        "491.5":0.23
    },
    "('017', '017_15')":{
        "Mass-Weighted Mean Passage":1.27,
        "90":3.59,
        "94.11":3.18,
        "98.41":3.03,
        "102.91":2.53,
        "107.61":2.25,
        "112.53":2.39,
        "117.67":2.18,
        "123.04":2.3,
        "128.66":2.08,
        "134.54":1.93,
        "140.69":1.98,
        "147.12":1.66,
        "153.84":1.83,
        "160.87":1.88,
        "168.22":1.54,
        "175.9":1.4,
        "183.94":1.61,
        "192.34":1.68,
        "201.13":1.5,
        "210.32":1.54,
        "219.93":1.54,
        "229.98":1.3,
        "240.49":1.35,
        "251.47":1.37,
        "262.96":1.38,
        "274.98":1.44,
        "287.54":1.32,
        "300.68":0.99,
        "314.42":1.14,
        "328.78":1.22,
        "343.8":1.42,
        "359.51":1.06,
        "375.94":0.87,
        "393.11":0.85,
        "411.07":0.98,
        "429.85":0.52,
        "449.49":0.48,
        "470.03":0.76,
        "491.5":0.76
    },
    "('017', '017_16')":{
        "Mass-Weighted Mean Passage":1.29,
        "90":4.05,
        "94.11":3.95,
        "98.41":3.35,
        "102.91":3.11,
        "107.61":2.92,
        "112.53":2.57,
        "117.67":2.62,
        "123.04":2.45,
        "128.66":2.44,
        "134.54":2.49,
        "140.69":2.16,
        "147.12":2.11,
        "153.84":1.96,
        "160.87":2.15,
        "168.22":1.91,
        "175.9":1.66,
        "183.94":2.02,
        "192.34":1.62,
        "201.13":1.65,
        "210.32":1.64,
        "219.93":1.58,
        "229.98":1.53,
        "240.49":1.53,
        "251.47":1.63,
        "262.96":1.38,
        "274.98":1.29,
        "287.54":1.14,
        "300.68":0.88,
        "314.42":1.14,
        "328.78":0.6,
        "343.8":1.16,
        "359.51":0.96,
        "375.94":0.84,
        "393.11":0.9,
        "411.07":0.62,
        "429.85":0.79,
        "449.49":0.52,
        "470.03":0.68,
        "491.5":0.54
    },
    "('017', '017_17')":{
        "Mass-Weighted Mean Passage":1.39,
        "90":4.14,
        "94.11":3.49,
        "98.41":3.4,
        "102.91":3.03,
        "107.61":2.76,
        "112.53":2.27,
        "117.67":2.31,
        "123.04":2.13,
        "128.66":2.27,
        "134.54":2.14,
        "140.69":2.17,
        "147.12":1.85,
        "153.84":1.93,
        "160.87":1.94,
        "168.22":1.78,
        "175.9":2.01,
        "183.94":1.82,
        "192.34":1.91,
        "201.13":1.76,
        "210.32":1.55,
        "219.93":1.43,
        "229.98":1.61,
        "240.49":1.53,
        "251.47":1.46,
        "262.96":1.43,
        "274.98":1.42,
        "287.54":1.35,
        "300.68":1.29,
        "314.42":1.22,
        "328.78":1.24,
        "343.8":1.42,
        "359.51":1.45,
        "375.94":1.06,
        "393.11":0.71,
        "411.07":1.27,
        "429.85":0.56,
        "449.49":0.91,
        "470.03":0.76,
        "491.5":0.6
    },
    "('017', '017_18')":{
        "Mass-Weighted Mean Passage":1.42,
        "90":3.83,
        "94.11":3.51,
        "98.41":3.07,
        "102.91":2.6,
        "107.61":2.59,
        "112.53":2.3,
        "117.67":2.28,
        "123.04":2.17,
        "128.66":2.06,
        "134.54":1.97,
        "140.69":1.94,
        "147.12":2.19,
        "153.84":1.89,
        "160.87":1.79,
        "168.22":1.9,
        "175.9":1.89,
        "183.94":1.88,
        "192.34":1.48,
        "201.13":1.59,
        "210.32":1.65,
        "219.93":1.44,
        "229.98":1.45,
        "240.49":1.49,
        "251.47":1.51,
        "262.96":1.3,
        "274.98":1.49,
        "287.54":1.27,
        "300.68":1.35,
        "314.42":1.22,
        "328.78":1.39,
        "343.8":1.42,
        "359.51":1.14,
        "375.94":1.08,
        "393.11":1.04,
        "411.07":1.04,
        "429.85":1.17,
        "449.49":1.01,
        "470.03":0.93,
        "491.5":0.91
    },
    "('017', '017_19')":{
        "Mass-Weighted Mean Passage":1.53,
        "90":4.68,
        "94.11":3.8,
        "98.41":3.43,
        "102.91":3.38,
        "107.61":3.01,
        "112.53":3.11,
        "117.67":2.7,
        "123.04":2.53,
        "128.66":2.46,
        "134.54":2.34,
        "140.69":2.33,
        "147.12":2.02,
        "153.84":2.03,
        "160.87":2.08,
        "168.22":2.02,
        "175.9":2.08,
        "183.94":1.97,
        "192.34":1.81,
        "201.13":1.84,
        "210.32":1.86,
        "219.93":1.58,
        "229.98":1.71,
        "240.49":1.7,
        "251.47":1.53,
        "262.96":1.17,
        "274.98":1.5,
        "287.54":1.47,
        "300.68":1.23,
        "314.42":1.41,
        "328.78":1.28,
        "343.8":0.79,
        "359.51":1.67,
        "375.94":1.32,
        "393.11":0.92,
        "411.07":0.91,
        "429.85":1.26,
        "449.49":1.06,
        "470.03":1.14,
        "491.5":0.76
    },
    "('017', '017_20')":{
        "Mass-Weighted Mean Passage":1.64,
        "90":4.12,
        "94.11":3.88,
        "98.41":3.53,
        "102.91":3.0,
        "107.61":2.89,
        "112.53":2.72,
        "117.67":2.78,
        "123.04":2.43,
        "128.66":2.54,
        "134.54":2.52,
        "140.69":2.29,
        "147.12":2.24,
        "153.84":2.26,
        "160.87":2.0,
        "168.22":2.05,
        "175.9":2.02,
        "183.94":1.92,
        "192.34":2.05,
        "201.13":1.75,
        "210.32":1.83,
        "219.93":1.87,
        "229.98":2.02,
        "240.49":1.94,
        "251.47":1.82,
        "262.96":1.62,
        "274.98":1.68,
        "287.54":1.69,
        "300.68":1.52,
        "314.42":1.56,
        "328.78":1.28,
        "343.8":1.58,
        "359.51":1.76,
        "375.94":1.11,
        "393.11":1.11,
        "411.07":1.37,
        "429.85":0.87,
        "449.49":0.91,
        "470.03":1.47,
        "491.5":0.53
    },
    "('018', '018_01')":{
        "Mass-Weighted Mean Passage":0.7,
        "90":1.32,
        "94.11":1.23,
        "98.41":1.27,
        "102.91":0.96,
        "107.61":0.97,
        "112.53":0.92,
        "117.67":0.88,
        "123.04":0.85,
        "128.66":0.88,
        "134.54":0.89,
        "140.69":0.9,
        "147.12":0.69,
        "153.84":0.75,
        "160.87":0.83,
        "168.22":0.81,
        "175.9":0.61,
        "183.94":0.86,
        "192.34":0.59,
        "201.13":0.68,
        "210.32":0.77,
        "219.93":0.7,
        "229.98":0.51,
        "240.49":0.72,
        "251.47":0.71,
        "262.96":0.88,
        "274.98":0.7,
        "287.54":0.52,
        "300.68":0.59,
        "314.42":1.02,
        "328.78":0.8,
        "343.8":0.96,
        "359.51":0.8,
        "375.94":0.18,
        "393.11":0.31,
        "411.07":0.67,
        "429.85":0.57,
        "449.49":0.31,
        "470.03":0.94,
        "491.5":1.2
    },
    "('018', '018_02')":{
        "Mass-Weighted Mean Passage":0.89,
        "90":2.36,
        "94.11":2.22,
        "98.41":1.52,
        "102.91":1.6,
        "107.61":1.34,
        "112.53":1.76,
        "117.67":1.62,
        "123.04":1.57,
        "128.66":1.42,
        "134.54":1.07,
        "140.69":1.24,
        "147.12":1.11,
        "153.84":1.03,
        "160.87":0.94,
        "168.22":1.03,
        "175.9":1.08,
        "183.94":0.82,
        "192.34":1.14,
        "201.13":0.96,
        "210.32":0.69,
        "219.93":0.9,
        "229.98":0.93,
        "240.49":0.85,
        "251.47":0.74,
        "262.96":0.76,
        "274.98":0.74,
        "287.54":0.86,
        "300.68":0.84,
        "314.42":0.91,
        "328.78":1.49,
        "343.8":0.32,
        "359.51":0.94,
        "375.94":0.88,
        "393.11":0.62,
        "411.07":0.86,
        "429.85":0.43,
        "449.49":0.77,
        "470.03":0.75,
        "491.5":0.24
    },
    "('018', '018_03')":{
        "Mass-Weighted Mean Passage":1.03,
        "90":2.95,
        "94.11":2.81,
        "98.41":2.54,
        "102.91":2.15,
        "107.61":2.11,
        "112.53":2.02,
        "117.67":1.88,
        "123.04":1.7,
        "128.66":1.5,
        "134.54":1.56,
        "140.69":1.64,
        "147.12":1.37,
        "153.84":1.38,
        "160.87":1.24,
        "168.22":1.51,
        "175.9":1.16,
        "183.94":1.15,
        "192.34":1.38,
        "201.13":1.45,
        "210.32":0.83,
        "219.93":1.15,
        "229.98":0.82,
        "240.49":1.03,
        "251.47":0.9,
        "262.96":0.85,
        "274.98":1.27,
        "287.54":1.34,
        "300.68":1.18,
        "314.42":1.29,
        "328.78":0.69,
        "343.8":0.0,
        "359.51":0.8,
        "375.94":0.88,
        "393.11":0.78,
        "411.07":0.48,
        "429.85":0.71,
        "449.49":0.61,
        "470.03":0.56,
        "491.5":0.72
    },
    "('018', '018_04')":{
        "Mass-Weighted Mean Passage":1.37,
        "90":3.09,
        "94.11":3.24,
        "98.41":2.39,
        "102.91":2.58,
        "107.61":2.49,
        "112.53":2.52,
        "117.67":2.1,
        "123.04":2.35,
        "128.66":2.02,
        "134.54":1.92,
        "140.69":1.74,
        "147.12":1.72,
        "153.84":1.51,
        "160.87":2.18,
        "168.22":2.02,
        "175.9":1.78,
        "183.94":1.66,
        "192.34":1.56,
        "201.13":1.45,
        "210.32":1.77,
        "219.93":1.26,
        "229.98":1.31,
        "240.49":1.88,
        "251.47":1.15,
        "262.96":1.49,
        "274.98":1.54,
        "287.54":1.53,
        "300.68":1.68,
        "314.42":1.4,
        "328.78":0.86,
        "343.8":1.27,
        "359.51":1.21,
        "375.94":0.88,
        "393.11":0.86,
        "411.07":0.48,
        "429.85":0.99,
        "449.49":0.92,
        "470.03":0.94,
        "491.5":0.96
    },
    "('018', '018_05')":{
        "Mass-Weighted Mean Passage":2.07,
        "90":5.61,
        "94.11":5.23,
        "98.41":5.07,
        "102.91":4.64,
        "107.61":4.07,
        "112.53":3.81,
        "117.67":3.89,
        "123.04":3.66,
        "128.66":3.52,
        "134.54":2.77,
        "140.69":3.13,
        "147.12":3.17,
        "153.84":3.05,
        "160.87":3.03,
        "168.22":2.97,
        "175.9":2.6,
        "183.94":2.75,
        "192.34":2.92,
        "201.13":2.07,
        "210.32":2.18,
        "219.93":1.94,
        "229.98":2.45,
        "240.49":2.26,
        "251.47":2.25,
        "262.96":2.19,
        "274.98":2.24,
        "287.54":1.83,
        "300.68":1.43,
        "314.42":1.18,
        "328.78":1.61,
        "343.8":1.27,
        "359.51":1.34,
        "375.94":1.49,
        "393.11":1.48,
        "411.07":1.92,
        "429.85":2.13,
        "449.49":1.07,
        "470.03":1.5,
        "491.5":0.48
    },
    "('018', '018_06')":{
        "Mass-Weighted Mean Passage":3.68,
        "90":8.6,
        "94.11":7.53,
        "98.41":7.51,
        "102.91":7.34,
        "107.61":7.23,
        "112.53":6.45,
        "117.67":5.38,
        "123.04":6.12,
        "128.66":6.91,
        "134.54":5.72,
        "140.69":5.47,
        "147.12":5.18,
        "153.84":5.09,
        "160.87":5.2,
        "168.22":5.29,
        "175.9":4.84,
        "183.94":5.2,
        "192.34":5.03,
        "201.13":4.71,
        "210.32":4.33,
        "219.93":4.46,
        "229.98":3.57,
        "240.49":4.03,
        "251.47":4.06,
        "262.96":3.47,
        "274.98":3.41,
        "287.54":2.84,
        "300.68":3.24,
        "314.42":3.23,
        "328.78":2.87,
        "343.8":2.87,
        "359.51":4.02,
        "375.94":3.34,
        "393.11":3.19,
        "411.07":2.49,
        "429.85":1.85,
        "449.49":2.3,
        "470.03":1.87,
        "491.5":1.2
    },
    "('019', '019_01')":{
        "Mass-Weighted Mean Passage":1.07,
        "90":5.7,
        "94.11":4.88,
        "98.41":4.62,
        "102.91":4.24,
        "107.61":3.81,
        "112.53":3.5,
        "117.67":3.42,
        "123.04":3.16,
        "128.66":3.01,
        "134.54":2.95,
        "140.69":2.61,
        "147.12":2.54,
        "153.84":2.23,
        "160.87":2.32,
        "168.22":1.99,
        "175.9":1.96,
        "183.94":2.03,
        "192.34":1.7,
        "201.13":1.23,
        "210.32":1.32,
        "219.93":1.3,
        "229.98":1.21,
        "240.49":1.12,
        "251.47":1.02,
        "262.96":0.81,
        "274.98":0.62,
        "287.54":0.48,
        "300.68":0.52,
        "314.42":0.54,
        "328.78":0.47,
        "343.8":0.62,
        "359.51":0.78,
        "375.94":0.26,
        "393.11":0.38,
        "411.07":0.19,
        "429.85":0.26,
        "449.49":0.45,
        "470.03":0.21,
        "491.5":0.27
    },
    "('019', '019_02')":{
        "Mass-Weighted Mean Passage":1.24,
        "90":6.33,
        "94.11":5.11,
        "98.41":4.85,
        "102.91":4.79,
        "107.61":4.24,
        "112.53":3.72,
        "117.67":3.85,
        "123.04":3.53,
        "128.66":3.38,
        "134.54":3.09,
        "140.69":2.8,
        "147.12":2.81,
        "153.84":2.58,
        "160.87":2.43,
        "168.22":2.38,
        "175.9":2.18,
        "183.94":2.12,
        "192.34":1.93,
        "201.13":1.75,
        "210.32":1.71,
        "219.93":1.48,
        "229.98":1.33,
        "240.49":1.28,
        "251.47":1.01,
        "262.96":0.83,
        "274.98":0.89,
        "287.54":0.82,
        "300.68":0.64,
        "314.42":0.47,
        "328.78":0.43,
        "343.8":0.78,
        "359.51":0.53,
        "375.94":0.44,
        "393.11":0.41,
        "411.07":0.45,
        "429.85":0.41,
        "449.49":0.45,
        "470.03":0.5,
        "491.5":0.62
    },
    "('019', '019_03')":{
        "Mass-Weighted Mean Passage":1.88,
        "90":7.08,
        "94.11":5.82,
        "98.41":5.84,
        "102.91":5.62,
        "107.61":5.13,
        "112.53":4.51,
        "117.67":4.49,
        "123.04":4.23,
        "128.66":4.22,
        "134.54":4.06,
        "140.69":3.62,
        "147.12":3.54,
        "153.84":3.55,
        "160.87":3.07,
        "168.22":2.98,
        "175.9":2.8,
        "183.94":3.03,
        "192.34":2.66,
        "201.13":2.58,
        "210.32":2.36,
        "219.93":2.21,
        "229.98":1.97,
        "240.49":1.99,
        "251.47":1.87,
        "262.96":1.64,
        "274.98":1.28,
        "287.54":1.25,
        "300.68":1.41,
        "314.42":1.1,
        "328.78":1.34,
        "343.8":1.56,
        "359.51":1.22,
        "375.94":1.06,
        "393.11":1.14,
        "411.07":1.06,
        "429.85":0.72,
        "449.49":0.85,
        "470.03":0.64,
        "491.5":0.8
    },
    "('019', '019_04')":{
        "Mass-Weighted Mean Passage":2.0,
        "90":7.27,
        "94.11":6.42,
        "98.41":5.94,
        "102.91":5.44,
        "107.61":5.01,
        "112.53":4.79,
        "117.67":4.88,
        "123.04":4.16,
        "128.66":4.42,
        "134.54":4.03,
        "140.69":3.88,
        "147.12":3.66,
        "153.84":3.38,
        "160.87":3.24,
        "168.22":3.18,
        "175.9":2.89,
        "183.94":2.97,
        "192.34":2.62,
        "201.13":2.38,
        "210.32":2.21,
        "219.93":2.49,
        "229.98":2.18,
        "240.49":1.84,
        "251.47":1.86,
        "262.96":1.56,
        "274.98":1.71,
        "287.54":1.49,
        "300.68":1.56,
        "314.42":1.43,
        "328.78":1.32,
        "343.8":1.4,
        "359.51":1.07,
        "375.94":1.2,
        "393.11":1.17,
        "411.07":1.44,
        "429.85":1.55,
        "449.49":1.02,
        "470.03":0.64,
        "491.5":0.62
    },
    "('019', '019_05')":{
        "Mass-Weighted Mean Passage":3.52,
        "90":6.61,
        "94.11":5.9,
        "98.41":5.71,
        "102.91":5.33,
        "107.61":4.91,
        "112.53":4.59,
        "117.67":4.72,
        "123.04":4.57,
        "128.66":4.51,
        "134.54":4.25,
        "140.69":4.42,
        "147.12":4.18,
        "153.84":3.8,
        "160.87":4.02,
        "168.22":3.78,
        "175.9":3.7,
        "183.94":3.78,
        "192.34":3.56,
        "201.13":3.72,
        "210.32":3.64,
        "219.93":3.63,
        "229.98":3.48,
        "240.49":3.29,
        "251.47":3.4,
        "262.96":3.56,
        "274.98":2.96,
        "287.54":3.27,
        "300.68":3.47,
        "314.42":3.29,
        "328.78":3.86,
        "343.8":5.13,
        "359.51":3.21,
        "375.94":2.96,
        "393.11":3.5,
        "411.07":3.32,
        "429.85":3.52,
        "449.49":2.67,
        "470.03":2.99,
        "491.5":2.84
    },
    "('020', '020_01')":{
        "Mass-Weighted Mean Passage":1.84,
        "90":5.21,
        "94.11":5.07,
        "98.41":4.64,
        "102.91":3.74,
        "107.61":4.17,
        "112.53":3.32,
        "117.67":3.35,
        "123.04":3.26,
        "128.66":2.89,
        "134.54":3.21,
        "140.69":2.88,
        "147.12":2.82,
        "153.84":2.89,
        "160.87":2.81,
        "168.22":2.76,
        "175.9":2.82,
        "183.94":2.62,
        "192.34":2.37,
        "201.13":2.77,
        "210.32":2.25,
        "219.93":2.11,
        "229.98":2.23,
        "240.49":2.13,
        "251.47":1.83,
        "262.96":1.67,
        "274.98":1.32,
        "287.54":1.68,
        "300.68":1.45,
        "314.42":1.27,
        "328.78":1.06,
        "343.8":0.46,
        "359.51":2.02,
        "375.94":1.43,
        "393.11":0.93,
        "411.07":0.62,
        "429.85":1.09,
        "449.49":1.05,
        "470.03":0.59,
        "491.5":0.91
    },
    "('020', '020_02')":{
        "Mass-Weighted Mean Passage":1.96,
        "90":5.46,
        "94.11":4.91,
        "98.41":4.55,
        "102.91":4.42,
        "107.61":4.3,
        "112.53":3.59,
        "117.67":3.65,
        "123.04":3.66,
        "128.66":3.38,
        "134.54":2.99,
        "140.69":2.97,
        "147.12":3.03,
        "153.84":2.93,
        "160.87":2.82,
        "168.22":3.04,
        "175.9":2.72,
        "183.94":2.52,
        "192.34":2.53,
        "201.13":2.67,
        "210.32":2.47,
        "219.93":2.5,
        "229.98":2.12,
        "240.49":2.43,
        "251.47":2.32,
        "262.96":1.78,
        "274.98":1.74,
        "287.54":1.58,
        "300.68":1.48,
        "314.42":1.86,
        "328.78":1.17,
        "343.8":1.38,
        "359.51":1.42,
        "375.94":0.96,
        "393.11":1.24,
        "411.07":1.18,
        "429.85":0.73,
        "449.49":0.48,
        "470.03":1.06,
        "491.5":1.06
    },
    "('020', '020_03')":{
        "Mass-Weighted Mean Passage":2.01,
        "90":6.06,
        "94.11":5.35,
        "98.41":5.05,
        "102.91":4.55,
        "107.61":4.14,
        "112.53":3.82,
        "117.67":3.8,
        "123.04":3.67,
        "128.66":3.27,
        "134.54":3.34,
        "140.69":2.89,
        "147.12":3.09,
        "153.84":3.04,
        "160.87":2.98,
        "168.22":2.96,
        "175.9":2.5,
        "183.94":2.85,
        "192.34":2.49,
        "201.13":2.62,
        "210.32":2.33,
        "219.93":2.31,
        "229.98":2.41,
        "240.49":2.34,
        "251.47":1.85,
        "262.96":1.87,
        "274.98":1.94,
        "287.54":2.09,
        "300.68":1.33,
        "314.42":1.54,
        "328.78":1.13,
        "343.8":0.46,
        "359.51":1.42,
        "375.94":1.79,
        "393.11":1.29,
        "411.07":0.9,
        "429.85":0.91,
        "449.49":0.86,
        "470.03":0.59,
        "491.5":1.67
    },
    "('020', '020_04')":{
        "Mass-Weighted Mean Passage":2.05,
        "90":5.8,
        "94.11":5.14,
        "98.41":4.82,
        "102.91":4.45,
        "107.61":4.32,
        "112.53":3.85,
        "117.67":3.82,
        "123.04":3.89,
        "128.66":3.31,
        "134.54":3.42,
        "140.69":3.34,
        "147.12":2.8,
        "153.84":3.22,
        "160.87":2.87,
        "168.22":2.87,
        "175.9":2.97,
        "183.94":2.63,
        "192.34":2.46,
        "201.13":2.74,
        "210.32":2.52,
        "219.93":2.58,
        "229.98":2.44,
        "240.49":2.16,
        "251.47":2.29,
        "262.96":2.18,
        "274.98":2.17,
        "287.54":1.94,
        "300.68":2.03,
        "314.42":1.73,
        "328.78":1.13,
        "343.8":2.76,
        "359.51":2.14,
        "375.94":1.61,
        "393.11":0.93,
        "411.07":0.97,
        "429.85":0.82,
        "449.49":0.86,
        "470.03":0.47,
        "491.5":0.45
    },
    "('020', '020_05')":{
        "Mass-Weighted Mean Passage":2.17,
        "90":5.79,
        "94.11":5.17,
        "98.41":5.26,
        "102.91":4.79,
        "107.61":4.08,
        "112.53":3.73,
        "117.67":3.72,
        "123.04":3.69,
        "128.66":3.51,
        "134.54":3.13,
        "140.69":3.53,
        "147.12":3.23,
        "153.84":3.34,
        "160.87":3.12,
        "168.22":2.93,
        "175.9":3.02,
        "183.94":3.06,
        "192.34":3.06,
        "201.13":2.37,
        "210.32":2.35,
        "219.93":2.96,
        "229.98":2.58,
        "240.49":2.03,
        "251.47":2.26,
        "262.96":2.42,
        "274.98":2.17,
        "287.54":1.99,
        "300.68":1.97,
        "314.42":1.83,
        "328.78":1.59,
        "343.8":1.38,
        "359.51":1.54,
        "375.94":1.49,
        "393.11":1.03,
        "411.07":1.32,
        "429.85":1.18,
        "449.49":1.05,
        "470.03":1.06,
        "491.5":0.76
    },
    "('020', '020_06')":{
        "Mass-Weighted Mean Passage":2.21,
        "90":6.13,
        "94.11":5.21,
        "98.41":4.83,
        "102.91":4.42,
        "107.61":4.29,
        "112.53":4.14,
        "117.67":3.91,
        "123.04":3.79,
        "128.66":3.46,
        "134.54":3.41,
        "140.69":3.36,
        "147.12":3.33,
        "153.84":3.52,
        "160.87":2.92,
        "168.22":3.03,
        "175.9":3.01,
        "183.94":2.8,
        "192.34":2.64,
        "201.13":2.81,
        "210.32":2.92,
        "219.93":2.96,
        "229.98":2.47,
        "240.49":2.49,
        "251.47":2.57,
        "262.96":2.29,
        "274.98":2.31,
        "287.54":1.94,
        "300.68":2.17,
        "314.42":1.7,
        "328.78":1.47,
        "343.8":0.92,
        "359.51":0.71,
        "375.94":1.55,
        "393.11":1.55,
        "411.07":0.9,
        "429.85":1.0,
        "449.49":1.43,
        "470.03":1.06,
        "491.5":0.45
    },
    "('020', '020_07')":{
        "Mass-Weighted Mean Passage":2.98,
        "90":6.5,
        "94.11":5.4,
        "98.41":5.42,
        "102.91":5.15,
        "107.61":4.81,
        "112.53":4.45,
        "117.67":4.16,
        "123.04":4.48,
        "128.66":3.96,
        "134.54":3.91,
        "140.69":3.8,
        "147.12":3.83,
        "153.84":3.58,
        "160.87":3.54,
        "168.22":3.41,
        "175.9":3.84,
        "183.94":3.44,
        "192.34":3.76,
        "201.13":3.71,
        "210.32":3.52,
        "219.93":3.24,
        "229.98":3.52,
        "240.49":3.32,
        "251.47":3.19,
        "262.96":3.09,
        "274.98":3.13,
        "287.54":3.21,
        "300.68":2.43,
        "314.42":2.17,
        "328.78":2.28,
        "343.8":50.0,
        "359.51":4.63,
        "375.94":3.61,
        "393.11":2.15,
        "411.07":1.86,
        "429.85":1.86,
        "449.49":1.16,
        "470.03":1.92,
        "491.5":0.81
    },
    "('020', '020_08')":{
        "Mass-Weighted Mean Passage":3.16,
        "90":7.82,
        "94.11":6.69,
        "98.41":6.32,
        "102.91":5.69,
        "107.61":5.48,
        "112.53":5.46,
        "117.67":5.01,
        "123.04":4.88,
        "128.66":4.91,
        "134.54":4.67,
        "140.69":4.72,
        "147.12":4.21,
        "153.84":4.57,
        "160.87":4.31,
        "168.22":4.4,
        "175.9":4.47,
        "183.94":4.21,
        "192.34":3.97,
        "201.13":3.77,
        "210.32":4.26,
        "219.93":3.95,
        "229.98":3.4,
        "240.49":3.77,
        "251.47":3.33,
        "262.96":3.31,
        "274.98":3.26,
        "287.54":3.13,
        "300.68":2.32,
        "314.42":3.11,
        "328.78":2.34,
        "343.8":2.76,
        "359.51":2.85,
        "375.94":1.85,
        "393.11":2.74,
        "411.07":1.46,
        "429.85":1.55,
        "449.49":1.24,
        "470.03":1.18,
        "491.5":1.36
    },
    "('020', '020_09')":{
        "Mass-Weighted Mean Passage":3.77,
        "90":7.21,
        "94.11":7.07,
        "98.41":6.06,
        "102.91":6.14,
        "107.61":5.61,
        "112.53":5.32,
        "117.67":5.51,
        "123.04":5.22,
        "128.66":4.91,
        "134.54":5.13,
        "140.69":4.97,
        "147.12":4.68,
        "153.84":4.94,
        "160.87":4.91,
        "168.22":4.9,
        "175.9":4.45,
        "183.94":4.57,
        "192.34":4.62,
        "201.13":4.77,
        "210.32":4.33,
        "219.93":4.67,
        "229.98":4.72,
        "240.49":4.51,
        "251.47":4.26,
        "262.96":4.5,
        "274.98":4.07,
        "287.54":4.36,
        "300.68":3.53,
        "314.42":3.22,
        "328.78":3.15,
        "343.8":3.23,
        "359.51":2.67,
        "375.94":2.46,
        "393.11":3.21,
        "411.07":2.1,
        "429.85":1.23,
        "449.49":2.15,
        "470.03":2.11,
        "491.5":2.0
    },
    "('020', '020_10')":{
        "Mass-Weighted Mean Passage":4.31,
        "90":7.68,
        "94.11":7.16,
        "98.41":6.56,
        "102.91":6.15,
        "107.61":6.26,
        "112.53":5.82,
        "117.67":5.87,
        "123.04":5.18,
        "128.66":5.27,
        "134.54":5.22,
        "140.69":5.37,
        "147.12":5.23,
        "153.84":5.27,
        "160.87":5.38,
        "168.22":5.12,
        "175.9":5.42,
        "183.94":5.0,
        "192.34":5.26,
        "201.13":4.65,
        "210.32":4.71,
        "219.93":4.56,
        "229.98":4.49,
        "240.49":5.2,
        "251.47":4.17,
        "262.96":4.73,
        "274.98":4.91,
        "287.54":3.94,
        "300.68":4.32,
        "314.42":4.22,
        "328.78":3.45,
        "343.8":4.03,
        "359.51":5.35,
        "375.94":4.05,
        "393.11":3.31,
        "411.07":2.98,
        "429.85":3.22,
        "449.49":2.97,
        "470.03":2.48,
        "491.5":2.46
    },
    "('021', '021_01')":{
        "Mass-Weighted Mean Passage":1.57,
        "90":3.17,
        "94.11":3.33,
        "98.41":2.67,
        "102.91":2.74,
        "107.61":2.29,
        "112.53":2.45,
        "117.67":2.23,
        "123.04":2.16,
        "128.66":2.08,
        "134.54":1.99,
        "140.69":1.98,
        "147.12":1.99,
        "153.84":1.86,
        "160.87":1.87,
        "168.22":1.83,
        "175.9":1.6,
        "183.94":1.8,
        "192.34":1.59,
        "201.13":1.85,
        "210.32":1.59,
        "219.93":1.86,
        "229.98":1.53,
        "240.49":1.37,
        "251.47":1.6,
        "262.96":1.38,
        "274.98":1.36,
        "287.54":1.23,
        "300.68":1.3,
        "314.42":1.27,
        "328.78":1.0,
        "343.8":8.51,
        "359.51":2.93,
        "375.94":2.05,
        "393.11":1.03,
        "411.07":1.78,
        "429.85":1.12,
        "449.49":0.94,
        "470.03":0.78,
        "491.5":1.98
    },
    "('021', '021_02')":{
        "Mass-Weighted Mean Passage":1.97,
        "90":2.83,
        "94.11":2.82,
        "98.41":2.71,
        "102.91":2.58,
        "107.61":2.25,
        "112.53":2.86,
        "117.67":2.63,
        "123.04":2.05,
        "128.66":2.21,
        "134.54":2.07,
        "140.69":1.98,
        "147.12":2.17,
        "153.84":2.24,
        "160.87":1.98,
        "168.22":1.79,
        "175.9":2.42,
        "183.94":2.31,
        "192.34":2.04,
        "201.13":2.08,
        "210.32":2.34,
        "219.93":2.44,
        "229.98":1.97,
        "240.49":2.07,
        "251.47":2.4,
        "262.96":2.54,
        "274.98":2.34,
        "287.54":1.82,
        "300.68":1.24,
        "314.42":1.77,
        "328.78":1.89,
        "343.8":2.1,
        "359.51":2.41,
        "375.94":1.46,
        "393.11":1.61,
        "411.07":1.4,
        "429.85":1.25,
        "449.49":2.62,
        "470.03":0.95,
        "491.5":2.03
    },
    "('021', '021_03')":{
        "Mass-Weighted Mean Passage":2.51,
        "90":3.78,
        "94.11":4.0,
        "98.41":3.67,
        "102.91":3.25,
        "107.61":3.76,
        "112.53":3.62,
        "117.67":3.6,
        "123.04":3.33,
        "128.66":3.4,
        "134.54":3.21,
        "140.69":3.02,
        "147.12":2.63,
        "153.84":2.84,
        "160.87":2.77,
        "168.22":2.43,
        "175.9":2.42,
        "183.94":2.89,
        "192.34":2.61,
        "201.13":3.12,
        "210.32":2.44,
        "219.93":2.47,
        "229.98":2.29,
        "240.49":2.64,
        "251.47":2.84,
        "262.96":2.43,
        "274.98":2.51,
        "287.54":2.14,
        "300.68":2.59,
        "314.42":2.25,
        "328.78":2.52,
        "343.8":0.7,
        "359.51":3.71,
        "375.94":2.81,
        "393.11":1.91,
        "411.07":2.3,
        "429.85":1.07,
        "449.49":1.81,
        "470.03":1.66,
        "491.5":3.72
    },
    "('021', '021_04')":{
        "Mass-Weighted Mean Passage":3.46,
        "90":4.84,
        "94.11":4.58,
        "98.41":4.54,
        "102.91":4.01,
        "107.61":4.44,
        "112.53":3.9,
        "117.67":3.65,
        "123.04":3.45,
        "128.66":3.8,
        "134.54":3.74,
        "140.69":4.03,
        "147.12":3.64,
        "153.84":3.57,
        "160.87":3.3,
        "168.22":3.41,
        "175.9":3.39,
        "183.94":3.42,
        "192.34":3.53,
        "201.13":3.19,
        "210.32":3.53,
        "219.93":3.01,
        "229.98":3.22,
        "240.49":3.51,
        "251.47":3.21,
        "262.96":3.74,
        "274.98":3.34,
        "287.54":3.05,
        "300.68":3.38,
        "314.42":4.19,
        "328.78":3.12,
        "343.8":4.26,
        "359.51":4.98,
        "375.94":3.58,
        "393.11":3.6,
        "411.07":2.95,
        "429.85":4.28,
        "449.49":3.04,
        "470.03":3.46,
        "491.5":2.6
    },
    "('021', '021_05')":{
        "Mass-Weighted Mean Passage":10.47,
        "90":9.86,
        "94.11":9.56,
        "98.41":9.06,
        "102.91":9.06,
        "107.61":8.98,
        "112.53":8.77,
        "117.67":9.5,
        "123.04":9.1,
        "128.66":9.33,
        "134.54":8.44,
        "140.69":8.77,
        "147.12":9.05,
        "153.84":9.0,
        "160.87":8.8,
        "168.22":9.86,
        "175.9":10.37,
        "183.94":8.42,
        "192.34":9.88,
        "201.13":9.59,
        "210.32":9.31,
        "219.93":10.16,
        "229.98":10.68,
        "240.49":10.15,
        "251.47":10.03,
        "262.96":11.31,
        "274.98":10.74,
        "287.54":11.18,
        "300.68":12.38,
        "314.42":10.29,
        "328.78":11.34,
        "343.8":11.19,
        "359.51":11.13,
        "375.94":11.45,
        "393.11":11.57,
        "411.07":11.24,
        "429.85":12.16,
        "449.49":9.68,
        "470.03":9.48,
        "491.5":11.49
    },
    "('022', '022_01')":{
        "Mass-Weighted Mean Passage":1.49,
        "90":4.19,
        "94.11":3.88,
        "98.41":3.55,
        "102.91":3.19,
        "107.61":3.06,
        "112.53":2.85,
        "117.67":2.76,
        "123.04":2.28,
        "128.66":2.2,
        "134.54":2.5,
        "140.69":2.07,
        "147.12":2.41,
        "153.84":2.16,
        "160.87":2.03,
        "168.22":1.92,
        "175.9":1.99,
        "183.94":1.93,
        "192.34":1.83,
        "201.13":1.78,
        "210.32":1.92,
        "219.93":1.8,
        "229.98":1.76,
        "240.49":1.66,
        "251.47":1.44,
        "262.96":1.51,
        "274.98":1.57,
        "287.54":1.55,
        "300.68":1.1,
        "314.42":1.39,
        "328.78":1.37,
        "343.8":0.4,
        "359.51":1.44,
        "375.94":0.9,
        "393.11":0.85,
        "411.07":0.91,
        "429.85":0.57,
        "449.49":0.79,
        "470.03":0.92,
        "491.5":0.84
    },
    "('022', '022_02')":{
        "Mass-Weighted Mean Passage":1.58,
        "90":4.97,
        "94.11":4.6,
        "98.41":3.93,
        "102.91":3.6,
        "107.61":3.55,
        "112.53":3.35,
        "117.67":3.08,
        "123.04":3.05,
        "128.66":2.62,
        "134.54":2.52,
        "140.69":2.65,
        "147.12":2.51,
        "153.84":2.15,
        "160.87":2.29,
        "168.22":2.13,
        "175.9":2.23,
        "183.94":2.23,
        "192.34":1.91,
        "201.13":2.02,
        "210.32":1.99,
        "219.93":1.92,
        "229.98":1.93,
        "240.49":1.74,
        "251.47":1.91,
        "262.96":1.54,
        "274.98":1.42,
        "287.54":1.28,
        "300.68":1.65,
        "314.42":1.42,
        "328.78":1.02,
        "343.8":1.01,
        "359.51":0.82,
        "375.94":0.96,
        "393.11":0.93,
        "411.07":0.92,
        "429.85":1.12,
        "449.49":0.56,
        "470.03":0.47,
        "491.5":0.45
    },
    "('022', '022_03')":{
        "Mass-Weighted Mean Passage":1.93,
        "90":5.39,
        "94.11":4.54,
        "98.41":4.53,
        "102.91":3.96,
        "107.61":3.62,
        "112.53":3.67,
        "117.67":3.2,
        "123.04":3.18,
        "128.66":3.5,
        "134.54":2.92,
        "140.69":2.77,
        "147.12":2.87,
        "153.84":2.56,
        "160.87":2.73,
        "168.22":2.69,
        "175.9":2.5,
        "183.94":2.4,
        "192.34":2.64,
        "201.13":2.6,
        "210.32":2.09,
        "219.93":2.32,
        "229.98":2.47,
        "240.49":2.01,
        "251.47":2.29,
        "262.96":2.08,
        "274.98":1.81,
        "287.54":1.48,
        "300.68":1.22,
        "314.42":1.62,
        "328.78":1.51,
        "343.8":1.74,
        "359.51":2.06,
        "375.94":1.62,
        "393.11":1.0,
        "411.07":0.99,
        "429.85":1.37,
        "449.49":0.74,
        "470.03":1.21,
        "491.5":0.82
    },
    "('022', '022_04')":{
        "Mass-Weighted Mean Passage":1.97,
        "90":4.88,
        "94.11":4.36,
        "98.41":4.02,
        "102.91":3.34,
        "107.61":3.43,
        "112.53":3.22,
        "117.67":3.04,
        "123.04":2.84,
        "128.66":2.79,
        "134.54":2.71,
        "140.69":2.75,
        "147.12":2.62,
        "153.84":2.41,
        "160.87":2.43,
        "168.22":2.46,
        "175.9":2.37,
        "183.94":2.34,
        "192.34":2.41,
        "201.13":2.17,
        "210.32":2.26,
        "219.93":2.28,
        "229.98":1.8,
        "240.49":2.1,
        "251.47":2.02,
        "262.96":1.93,
        "274.98":1.85,
        "287.54":1.74,
        "300.68":1.79,
        "314.42":1.6,
        "328.78":1.67,
        "343.8":1.35,
        "359.51":1.84,
        "375.94":1.43,
        "393.11":1.69,
        "411.07":1.45,
        "429.85":1.53,
        "449.49":2.07,
        "470.03":1.68,
        "491.5":0.61
    },
    "('022', '022_05')":{
        "Mass-Weighted Mean Passage":2.15,
        "90":5.91,
        "94.11":5.51,
        "98.41":4.51,
        "102.91":4.67,
        "107.61":4.37,
        "112.53":4.07,
        "117.67":3.75,
        "123.04":3.58,
        "128.66":3.32,
        "134.54":3.14,
        "140.69":3.33,
        "147.12":3.13,
        "153.84":3.21,
        "160.87":3.21,
        "168.22":3.13,
        "175.9":2.7,
        "183.94":2.67,
        "192.34":2.86,
        "201.13":2.81,
        "210.32":2.7,
        "219.93":2.81,
        "229.98":2.3,
        "240.49":2.5,
        "251.47":2.62,
        "262.96":2.18,
        "274.98":1.89,
        "287.54":2.08,
        "300.68":1.91,
        "314.42":1.62,
        "328.78":1.6,
        "343.8":1.82,
        "359.51":1.14,
        "375.94":1.31,
        "393.11":1.33,
        "411.07":1.14,
        "429.85":1.43,
        "449.49":1.34,
        "470.03":0.62,
        "491.5":1.11
    },
    "('022', '022_06')":{
        "Mass-Weighted Mean Passage":2.22,
        "90":5.38,
        "94.11":5.04,
        "98.41":4.82,
        "102.91":4.09,
        "107.61":4.02,
        "112.53":3.57,
        "117.67":3.48,
        "123.04":3.31,
        "128.66":3.16,
        "134.54":3.13,
        "140.69":2.89,
        "147.12":2.86,
        "153.84":2.75,
        "160.87":2.85,
        "168.22":2.71,
        "175.9":2.62,
        "183.94":2.64,
        "192.34":2.83,
        "201.13":2.58,
        "210.32":2.53,
        "219.93":2.46,
        "229.98":2.27,
        "240.49":2.29,
        "251.47":2.31,
        "262.96":2.47,
        "274.98":2.25,
        "287.54":2.05,
        "300.68":2.0,
        "314.42":1.64,
        "328.78":2.03,
        "343.8":1.82,
        "359.51":1.96,
        "375.94":1.42,
        "393.11":1.76,
        "411.07":1.44,
        "429.85":1.56,
        "449.49":1.62,
        "470.03":1.87,
        "491.5":1.23
    },
    "('022', '022_07')":{
        "Mass-Weighted Mean Passage":2.22,
        "90":5.36,
        "94.11":4.85,
        "98.41":4.45,
        "102.91":4.15,
        "107.61":3.82,
        "112.53":3.6,
        "117.67":3.48,
        "123.04":3.52,
        "128.66":3.59,
        "134.54":3.05,
        "140.69":3.11,
        "147.12":2.99,
        "153.84":3.04,
        "160.87":2.68,
        "168.22":2.6,
        "175.9":2.54,
        "183.94":2.82,
        "192.34":2.67,
        "201.13":2.75,
        "210.32":2.57,
        "219.93":2.29,
        "229.98":2.35,
        "240.49":2.3,
        "251.47":2.11,
        "262.96":2.74,
        "274.98":2.26,
        "287.54":2.34,
        "300.68":1.82,
        "314.42":2.06,
        "328.78":1.94,
        "343.8":2.38,
        "359.51":1.76,
        "375.94":1.78,
        "393.11":1.84,
        "411.07":1.49,
        "429.85":0.85,
        "449.49":1.65,
        "470.03":1.55,
        "491.5":1.12
    },
    "('022', '022_08')":{
        "Mass-Weighted Mean Passage":2.27,
        "90":5.48,
        "94.11":5.43,
        "98.41":4.86,
        "102.91":4.23,
        "107.61":4.11,
        "112.53":3.68,
        "117.67":3.39,
        "123.04":3.56,
        "128.66":3.23,
        "134.54":3.04,
        "140.69":2.98,
        "147.12":2.97,
        "153.84":2.75,
        "160.87":2.94,
        "168.22":2.79,
        "175.9":3.12,
        "183.94":2.63,
        "192.34":2.54,
        "201.13":2.5,
        "210.32":2.14,
        "219.93":2.57,
        "229.98":2.41,
        "240.49":2.42,
        "251.47":2.26,
        "262.96":2.1,
        "274.98":2.12,
        "287.54":2.07,
        "300.68":1.93,
        "314.42":1.86,
        "328.78":1.93,
        "343.8":0.81,
        "359.51":1.9,
        "375.94":2.05,
        "393.11":1.86,
        "411.07":1.66,
        "429.85":1.56,
        "449.49":1.76,
        "470.03":2.03,
        "491.5":1.56
    },
    "('022', '022_09')":{
        "Mass-Weighted Mean Passage":2.35,
        "90":6.03,
        "94.11":5.39,
        "98.41":4.9,
        "102.91":4.85,
        "107.61":4.73,
        "112.53":4.49,
        "117.67":4.09,
        "123.04":3.68,
        "128.66":3.95,
        "134.54":3.63,
        "140.69":3.64,
        "147.12":3.29,
        "153.84":3.39,
        "160.87":3.24,
        "168.22":3.32,
        "175.9":3.29,
        "183.94":3.07,
        "192.34":3.01,
        "201.13":3.09,
        "210.32":2.87,
        "219.93":2.84,
        "229.98":2.7,
        "240.49":2.78,
        "251.47":2.55,
        "262.96":2.61,
        "274.98":2.27,
        "287.54":2.45,
        "300.68":2.04,
        "314.42":1.69,
        "328.78":1.78,
        "343.8":1.56,
        "359.51":1.96,
        "375.94":1.35,
        "393.11":1.36,
        "411.07":1.24,
        "429.85":1.12,
        "449.49":0.67,
        "470.03":1.21,
        "491.5":1.84
    },
    "('022', '022_10')":{
        "Mass-Weighted Mean Passage":2.5,
        "90":5.36,
        "94.11":4.93,
        "98.41":4.69,
        "102.91":4.36,
        "107.61":3.88,
        "112.53":3.39,
        "117.67":3.67,
        "123.04":3.22,
        "128.66":3.3,
        "134.54":3.07,
        "140.69":2.88,
        "147.12":2.82,
        "153.84":2.96,
        "160.87":2.95,
        "168.22":2.79,
        "175.9":2.6,
        "183.94":2.81,
        "192.34":2.79,
        "201.13":3.03,
        "210.32":2.71,
        "219.93":2.52,
        "229.98":2.28,
        "240.49":2.31,
        "251.47":2.38,
        "262.96":2.33,
        "274.98":2.5,
        "287.54":2.64,
        "300.68":2.49,
        "314.42":2.74,
        "328.78":2.08,
        "343.8":2.38,
        "359.51":2.72,
        "375.94":2.25,
        "393.11":1.93,
        "411.07":1.98,
        "429.85":2.1,
        "449.49":2.5,
        "470.03":1.83,
        "491.5":1.77
    },
    "('022', '022_11')":{
        "Mass-Weighted Mean Passage":2.58,
        "90":5.69,
        "94.11":5.46,
        "98.41":4.69,
        "102.91":4.68,
        "107.61":4.54,
        "112.53":4.13,
        "117.67":4.07,
        "123.04":3.65,
        "128.66":3.38,
        "134.54":3.5,
        "140.69":3.2,
        "147.12":3.38,
        "153.84":3.23,
        "160.87":3.12,
        "168.22":3.2,
        "175.9":3.21,
        "183.94":2.88,
        "192.34":2.9,
        "201.13":3.01,
        "210.32":2.68,
        "219.93":2.84,
        "229.98":2.88,
        "240.49":2.37,
        "251.47":2.91,
        "262.96":2.58,
        "274.98":2.8,
        "287.54":2.33,
        "300.68":1.82,
        "314.42":2.66,
        "328.78":2.32,
        "343.8":2.38,
        "359.51":2.56,
        "375.94":2.48,
        "393.11":1.9,
        "411.07":1.73,
        "429.85":1.48,
        "449.49":2.2,
        "470.03":1.83,
        "491.5":1.96
    },
    "('022', '022_12')":{
        "Mass-Weighted Mean Passage":2.88,
        "90":5.94,
        "94.11":5.74,
        "98.41":4.93,
        "102.91":4.75,
        "107.61":4.54,
        "112.53":4.15,
        "117.67":4.12,
        "123.04":3.92,
        "128.66":4.0,
        "134.54":3.61,
        "140.69":3.6,
        "147.12":3.71,
        "153.84":3.33,
        "160.87":3.45,
        "168.22":3.43,
        "175.9":3.25,
        "183.94":3.32,
        "192.34":3.43,
        "201.13":3.31,
        "210.32":2.84,
        "219.93":3.11,
        "229.98":3.23,
        "240.49":2.9,
        "251.47":3.22,
        "262.96":3.1,
        "274.98":2.82,
        "287.54":2.92,
        "300.68":2.45,
        "314.42":2.99,
        "328.78":2.28,
        "343.8":1.39,
        "359.51":2.63,
        "375.94":2.19,
        "393.11":2.1,
        "411.07":2.48,
        "429.85":2.62,
        "449.49":1.61,
        "470.03":1.64,
        "491.5":2.86
    },
    "('022', '022_13')":{
        "Mass-Weighted Mean Passage":2.92,
        "90":5.87,
        "94.11":5.82,
        "98.41":5.07,
        "102.91":5.0,
        "107.61":4.56,
        "112.53":4.5,
        "117.67":4.19,
        "123.04":3.95,
        "128.66":3.83,
        "134.54":3.68,
        "140.69":3.45,
        "147.12":3.63,
        "153.84":3.47,
        "160.87":3.39,
        "168.22":3.51,
        "175.9":3.35,
        "183.94":2.71,
        "192.34":3.3,
        "201.13":3.08,
        "210.32":3.1,
        "219.93":2.92,
        "229.98":2.7,
        "240.49":2.98,
        "251.47":3.27,
        "262.96":3.13,
        "274.98":2.69,
        "287.54":2.9,
        "300.68":2.56,
        "314.42":2.87,
        "328.78":2.22,
        "343.8":3.23,
        "359.51":2.33,
        "375.94":2.33,
        "393.11":2.3,
        "411.07":2.33,
        "429.85":2.87,
        "449.49":2.65,
        "470.03":2.57,
        "491.5":2.65
    },
    "('022', '022_14')":{
        "Mass-Weighted Mean Passage":2.93,
        "90":6.72,
        "94.11":5.91,
        "98.41":5.79,
        "102.91":5.19,
        "107.61":4.88,
        "112.53":4.54,
        "117.67":4.47,
        "123.04":4.42,
        "128.66":4.29,
        "134.54":3.84,
        "140.69":3.6,
        "147.12":3.64,
        "153.84":3.86,
        "160.87":3.38,
        "168.22":3.42,
        "175.9":3.26,
        "183.94":3.31,
        "192.34":3.41,
        "201.13":3.47,
        "210.32":3.56,
        "219.93":3.08,
        "229.98":3.29,
        "240.49":2.95,
        "251.47":2.94,
        "262.96":2.77,
        "274.98":3.05,
        "287.54":2.81,
        "300.68":2.93,
        "314.42":2.78,
        "328.78":2.55,
        "343.8":2.78,
        "359.51":2.62,
        "375.94":2.14,
        "393.11":2.53,
        "411.07":2.6,
        "429.85":1.76,
        "449.49":1.71,
        "470.03":2.04,
        "491.5":2.15
    },
    "('022', '022_15')":{
        "Mass-Weighted Mean Passage":2.96,
        "90":6.27,
        "94.11":5.67,
        "98.41":5.34,
        "102.91":4.83,
        "107.61":4.8,
        "112.53":4.6,
        "117.67":4.19,
        "123.04":3.75,
        "128.66":3.83,
        "134.54":3.92,
        "140.69":3.68,
        "147.12":3.47,
        "153.84":3.55,
        "160.87":3.48,
        "168.22":3.26,
        "175.9":3.29,
        "183.94":3.18,
        "192.34":3.14,
        "201.13":3.28,
        "210.32":2.97,
        "219.93":2.98,
        "229.98":2.97,
        "240.49":2.91,
        "251.47":2.97,
        "262.96":2.94,
        "274.98":2.55,
        "287.54":2.79,
        "300.68":2.73,
        "314.42":2.64,
        "328.78":2.63,
        "343.8":4.04,
        "359.51":3.06,
        "375.94":2.63,
        "393.11":2.27,
        "411.07":2.59,
        "429.85":2.44,
        "449.49":2.78,
        "470.03":3.05,
        "491.5":2.34
    },
    "('022', '022_16')":{
        "Mass-Weighted Mean Passage":2.99,
        "90":6.99,
        "94.11":6.21,
        "98.41":5.87,
        "102.91":5.6,
        "107.61":5.24,
        "112.53":5.09,
        "117.67":4.91,
        "123.04":4.61,
        "128.66":4.42,
        "134.54":4.5,
        "140.69":4.0,
        "147.12":4.26,
        "153.84":4.01,
        "160.87":3.83,
        "168.22":3.77,
        "175.9":3.77,
        "183.94":3.62,
        "192.34":3.67,
        "201.13":3.79,
        "210.32":3.32,
        "219.93":3.56,
        "229.98":3.35,
        "240.49":3.11,
        "251.47":3.39,
        "262.96":3.27,
        "274.98":3.1,
        "287.54":2.67,
        "300.68":2.84,
        "314.42":2.66,
        "328.78":2.57,
        "343.8":2.95,
        "359.51":2.06,
        "375.94":1.82,
        "393.11":1.93,
        "411.07":1.82,
        "429.85":2.31,
        "449.49":2.07,
        "470.03":1.71,
        "491.5":1.53
    },
    "('022', '022_17')":{
        "Mass-Weighted Mean Passage":3.34,
        "90":6.51,
        "94.11":6.16,
        "98.41":5.85,
        "102.91":5.68,
        "107.61":4.88,
        "112.53":4.93,
        "117.67":4.67,
        "123.04":4.43,
        "128.66":4.44,
        "134.54":4.04,
        "140.69":3.76,
        "147.12":3.97,
        "153.84":3.9,
        "160.87":3.64,
        "168.22":4.0,
        "175.9":3.61,
        "183.94":3.94,
        "192.34":3.49,
        "201.13":3.59,
        "210.32":3.53,
        "219.93":3.37,
        "229.98":3.72,
        "240.49":3.15,
        "251.47":3.16,
        "262.96":3.45,
        "274.98":3.47,
        "287.54":3.38,
        "300.68":2.69,
        "314.42":2.81,
        "328.78":3.18,
        "343.8":4.04,
        "359.51":3.12,
        "375.94":3.01,
        "393.11":2.81,
        "411.07":3.17,
        "429.85":2.81,
        "449.49":2.45,
        "470.03":3.21,
        "491.5":2.75
    },
    "('022', '022_18')":{
        "Mass-Weighted Mean Passage":4.05,
        "90":7.21,
        "94.11":6.95,
        "98.41":6.45,
        "102.91":6.4,
        "107.61":6.1,
        "112.53":5.42,
        "117.67":5.33,
        "123.04":5.34,
        "128.66":4.67,
        "134.54":5.2,
        "140.69":4.88,
        "147.12":4.62,
        "153.84":4.64,
        "160.87":4.68,
        "168.22":4.6,
        "175.9":4.43,
        "183.94":4.87,
        "192.34":4.21,
        "201.13":4.33,
        "210.32":4.34,
        "219.93":4.44,
        "229.98":4.36,
        "240.49":3.88,
        "251.47":4.1,
        "262.96":3.92,
        "274.98":3.99,
        "287.54":3.71,
        "300.68":3.54,
        "314.42":3.97,
        "328.78":3.61,
        "343.8":3.84,
        "359.51":3.15,
        "375.94":3.58,
        "393.11":3.95,
        "411.07":3.19,
        "429.85":3.18,
        "449.49":3.95,
        "470.03":3.04,
        "491.5":3.79
    },
    "('022', '022_19')":{
        "Mass-Weighted Mean Passage":4.26,
        "90":7.6,
        "94.11":7.0,
        "98.41":6.71,
        "102.91":6.07,
        "107.61":5.87,
        "112.53":6.09,
        "117.67":5.42,
        "123.04":5.48,
        "128.66":5.42,
        "134.54":5.12,
        "140.69":5.09,
        "147.12":5.01,
        "153.84":4.73,
        "160.87":4.81,
        "168.22":4.69,
        "175.9":4.67,
        "183.94":4.87,
        "192.34":4.67,
        "201.13":4.8,
        "210.32":4.74,
        "219.93":4.57,
        "229.98":4.37,
        "240.49":4.16,
        "251.47":4.22,
        "262.96":4.29,
        "274.98":3.75,
        "287.54":4.45,
        "300.68":3.69,
        "314.42":4.06,
        "328.78":3.74,
        "343.8":6.2,
        "359.51":4.04,
        "375.94":4.21,
        "393.11":3.26,
        "411.07":3.52,
        "429.85":4.34,
        "449.49":2.45,
        "470.03":3.29,
        "491.5":5.3
    },
    "('022', '022_20')":{
        "Mass-Weighted Mean Passage":5.81,
        "90":10.92,
        "94.11":10.53,
        "98.41":9.57,
        "102.91":8.82,
        "107.61":9.02,
        "112.53":8.2,
        "117.67":8.45,
        "123.04":8.43,
        "128.66":8.04,
        "134.54":8.25,
        "140.69":7.83,
        "147.12":7.31,
        "153.84":7.32,
        "160.87":7.22,
        "168.22":7.71,
        "175.9":7.56,
        "183.94":7.17,
        "192.34":7.69,
        "201.13":7.23,
        "210.32":6.72,
        "219.93":7.27,
        "229.98":6.49,
        "240.49":6.39,
        "251.47":6.16,
        "262.96":6.58,
        "274.98":6.03,
        "287.54":5.12,
        "300.68":5.71,
        "314.42":5.33,
        "328.78":5.11,
        "343.8":2.22,
        "359.51":3.64,
        "375.94":4.81,
        "393.11":4.29,
        "411.07":3.98,
        "429.85":4.05,
        "449.49":3.81,
        "470.03":2.42,
        "491.5":3.46
    },
    "('023', '023_01')":{
        "Mass-Weighted Mean Passage":1.5,
        "90":1.72,
        "94.11":1.85,
        "98.41":1.93,
        "102.91":1.31,
        "107.61":1.33,
        "112.53":1.6,
        "117.67":1.44,
        "123.04":1.46,
        "128.66":1.47,
        "134.54":1.66,
        "140.69":1.45,
        "147.12":1.8,
        "153.84":1.82,
        "160.87":1.76,
        "168.22":2.02,
        "175.9":1.81,
        "183.94":2.02,
        "192.34":1.94,
        "201.13":1.57,
        "210.32":1.68,
        "219.93":1.64,
        "229.98":1.97,
        "240.49":1.4,
        "251.47":1.58,
        "262.96":1.75,
        "274.98":1.86,
        "287.54":1.88,
        "300.68":1.78,
        "314.42":1.64,
        "328.78":0.92,
        "343.8":0.0,
        "359.51":1.16,
        "375.94":0.79,
        "393.11":1.23,
        "411.07":0.51,
        "429.85":2.46,
        "449.49":0.74,
        "470.03":1.38,
        "491.5":0.0
    },
    "('023', '023_02')":{
        "Mass-Weighted Mean Passage":1.94,
        "90":2.2,
        "94.11":2.16,
        "98.41":2.42,
        "102.91":1.77,
        "107.61":1.59,
        "112.53":1.62,
        "117.67":1.41,
        "123.04":1.82,
        "128.66":1.99,
        "134.54":1.49,
        "140.69":1.86,
        "147.12":2.29,
        "153.84":2.04,
        "160.87":2.5,
        "168.22":1.62,
        "175.9":2.35,
        "183.94":1.82,
        "192.34":2.24,
        "201.13":2.7,
        "210.32":2.63,
        "219.93":1.96,
        "229.98":2.54,
        "240.49":2.2,
        "251.47":2.18,
        "262.96":2.35,
        "274.98":2.68,
        "287.54":2.39,
        "300.68":1.78,
        "314.42":2.27,
        "328.78":1.31,
        "343.8":5.56,
        "359.51":2.91,
        "375.94":2.11,
        "393.11":2.04,
        "411.07":1.77,
        "429.85":0.7,
        "449.49":0.37,
        "470.03":1.38,
        "491.5":0.56
    },
    "('023', '023_03')":{
        "Mass-Weighted Mean Passage":2.19,
        "90":3.78,
        "94.11":3.35,
        "98.41":3.09,
        "102.91":3.34,
        "107.61":3.33,
        "112.53":3.3,
        "117.67":2.33,
        "123.04":2.26,
        "128.66":2.7,
        "134.54":2.59,
        "140.69":3.31,
        "147.12":3.33,
        "153.84":2.84,
        "160.87":2.59,
        "168.22":2.84,
        "175.9":2.56,
        "183.94":2.13,
        "192.34":2.32,
        "201.13":2.54,
        "210.32":2.59,
        "219.93":2.05,
        "229.98":3.11,
        "240.49":2.69,
        "251.47":2.55,
        "262.96":3.16,
        "274.98":2.09,
        "287.54":2.31,
        "300.68":2.45,
        "314.42":2.02,
        "328.78":1.57,
        "343.8":0.0,
        "359.51":1.16,
        "375.94":2.11,
        "393.11":1.64,
        "411.07":1.01,
        "429.85":0.7,
        "449.49":1.11,
        "470.03":0.92,
        "491.5":1.68
    },
    "('023', '023_04')":{
        "Mass-Weighted Mean Passage":2.3,
        "90":3.92,
        "94.11":4.25,
        "98.41":4.28,
        "102.91":3.66,
        "107.61":3.65,
        "112.53":3.83,
        "117.67":3.5,
        "123.04":3.49,
        "128.66":2.95,
        "134.54":2.9,
        "140.69":2.95,
        "147.12":3.36,
        "153.84":3.13,
        "160.87":2.93,
        "168.22":2.97,
        "175.9":3.02,
        "183.94":3.07,
        "192.34":2.66,
        "201.13":2.54,
        "210.32":2.81,
        "219.93":2.28,
        "229.98":3.06,
        "240.49":2.53,
        "251.47":2.3,
        "262.96":2.69,
        "274.98":1.71,
        "287.54":1.62,
        "300.68":2.56,
        "314.42":1.52,
        "328.78":2.09,
        "343.8":5.56,
        "359.51":1.74,
        "375.94":1.85,
        "393.11":2.05,
        "411.07":1.26,
        "429.85":0.35,
        "449.49":2.58,
        "470.03":0.92,
        "491.5":1.12
    },
    "('023', '023_05')":{
        "Mass-Weighted Mean Passage":2.6,
        "90":4.91,
        "94.11":4.2,
        "98.41":3.72,
        "102.91":4.19,
        "107.61":3.65,
        "112.53":3.25,
        "117.67":2.9,
        "123.04":3.41,
        "128.66":3.82,
        "134.54":3.55,
        "140.69":3.22,
        "147.12":3.02,
        "153.84":3.76,
        "160.87":3.18,
        "168.22":2.81,
        "175.9":3.55,
        "183.94":4.04,
        "192.34":2.93,
        "201.13":2.91,
        "210.32":2.76,
        "219.93":2.82,
        "229.98":2.85,
        "240.49":2.8,
        "251.47":2.67,
        "262.96":2.22,
        "274.98":3.13,
        "287.54":2.48,
        "300.68":3.23,
        "314.42":3.16,
        "328.78":1.31,
        "343.8":0.0,
        "359.51":1.74,
        "375.94":1.32,
        "393.11":1.43,
        "411.07":1.52,
        "429.85":2.11,
        "449.49":2.95,
        "470.03":1.38,
        "491.5":1.12
    },
    "('023', '023_06')":{
        "Mass-Weighted Mean Passage":3.05,
        "90":5.5,
        "94.11":4.06,
        "98.41":4.76,
        "102.91":4.77,
        "107.61":4.54,
        "112.53":4.18,
        "117.67":3.65,
        "123.04":3.62,
        "128.66":3.98,
        "134.54":3.52,
        "140.69":4.99,
        "147.12":4.06,
        "153.84":4.05,
        "160.87":4.38,
        "168.22":3.9,
        "175.9":4.37,
        "183.94":3.53,
        "192.34":4.33,
        "201.13":3.59,
        "210.32":4.1,
        "219.93":3.42,
        "229.98":3.99,
        "240.49":2.96,
        "251.47":4.0,
        "262.96":3.63,
        "274.98":2.83,
        "287.54":2.56,
        "300.68":3.46,
        "314.42":3.41,
        "328.78":1.96,
        "343.8":0.0,
        "359.51":5.23,
        "375.94":2.64,
        "393.11":1.43,
        "411.07":2.78,
        "429.85":1.4,
        "449.49":0.74,
        "470.03":0.46,
        "491.5":0.56
    },
    "('023', '023_07')":{
        "Mass-Weighted Mean Passage":3.12,
        "90":5.16,
        "94.11":5.22,
        "98.41":4.35,
        "102.91":4.28,
        "107.61":4.25,
        "112.53":4.01,
        "117.67":4.04,
        "123.04":4.46,
        "128.66":4.01,
        "134.54":4.0,
        "140.69":4.31,
        "147.12":4.09,
        "153.84":3.76,
        "160.87":3.89,
        "168.22":4.0,
        "175.9":4.05,
        "183.94":4.31,
        "192.34":3.84,
        "201.13":4.76,
        "210.32":4.4,
        "219.93":3.73,
        "229.98":3.78,
        "240.49":3.06,
        "251.47":4.91,
        "262.96":3.16,
        "274.98":3.5,
        "287.54":2.14,
        "300.68":3.01,
        "314.42":3.66,
        "328.78":3.01,
        "343.8":11.11,
        "359.51":1.16,
        "375.94":3.17,
        "393.11":1.64,
        "411.07":1.77,
        "429.85":2.11,
        "449.49":0.74,
        "470.03":0.92,
        "491.5":0.0
    },
    "('023', '023_08')":{
        "Mass-Weighted Mean Passage":4.15,
        "90":6.55,
        "94.11":5.71,
        "98.41":5.44,
        "102.91":5.53,
        "107.61":4.76,
        "112.53":5.68,
        "117.67":4.86,
        "123.04":4.98,
        "128.66":4.94,
        "134.54":4.85,
        "140.69":4.87,
        "147.12":4.85,
        "153.84":5.07,
        "160.87":4.57,
        "168.22":4.49,
        "175.9":4.69,
        "183.94":5.28,
        "192.34":4.79,
        "201.13":5.17,
        "210.32":4.92,
        "219.93":5.28,
        "229.98":5.44,
        "240.49":4.25,
        "251.47":4.97,
        "262.96":4.57,
        "274.98":4.25,
        "287.54":4.02,
        "300.68":4.91,
        "314.42":4.29,
        "328.78":3.8,
        "343.8":0.0,
        "359.51":4.65,
        "375.94":3.69,
        "393.11":1.43,
        "411.07":2.53,
        "429.85":2.11,
        "449.49":2.21,
        "470.03":4.59,
        "491.5":1.68
    },
    "('023', '023_09')":{
        "Mass-Weighted Mean Passage":4.38,
        "90":5.62,
        "94.11":5.08,
        "98.41":5.44,
        "102.91":4.95,
        "107.61":4.83,
        "112.53":4.67,
        "117.67":4.74,
        "123.04":4.82,
        "128.66":5.62,
        "134.54":4.85,
        "140.69":5.2,
        "147.12":5.58,
        "153.84":5.68,
        "160.87":4.79,
        "168.22":5.19,
        "175.9":5.33,
        "183.94":5.67,
        "192.34":5.59,
        "201.13":5.25,
        "210.32":5.44,
        "219.93":5.1,
        "229.98":5.08,
        "240.49":4.46,
        "251.47":5.4,
        "262.96":5.98,
        "274.98":4.92,
        "287.54":3.5,
        "300.68":5.02,
        "314.42":5.3,
        "328.78":3.4,
        "343.8":0.0,
        "359.51":2.91,
        "375.94":5.01,
        "393.11":2.45,
        "411.07":2.53,
        "429.85":3.16,
        "449.49":1.85,
        "470.03":3.21,
        "491.5":1.12
    },
    "('024', '024_01')":{
        "Mass-Weighted Mean Passage":2.54,
        "90":6.32,
        "94.11":5.73,
        "98.41":4.9,
        "102.91":4.88,
        "107.61":4.74,
        "112.53":4.63,
        "117.67":4.21,
        "123.04":3.98,
        "128.66":3.93,
        "134.54":3.96,
        "140.69":3.91,
        "147.12":3.84,
        "153.84":3.58,
        "160.87":3.55,
        "168.22":3.38,
        "175.9":3.42,
        "183.94":3.5,
        "192.34":3.26,
        "201.13":3.5,
        "210.32":3.22,
        "219.93":3.24,
        "229.98":3.05,
        "240.49":2.52,
        "251.47":3.04,
        "262.96":2.46,
        "274.98":2.64,
        "287.54":2.71,
        "300.68":2.56,
        "314.42":1.96,
        "328.78":1.99,
        "343.8":1.95,
        "359.51":1.96,
        "375.94":1.66,
        "393.11":1.7,
        "411.07":1.33,
        "429.85":1.0,
        "449.49":1.01,
        "470.03":0.63,
        "491.5":0.93
    },
    "('024', '024_02')":{
        "Mass-Weighted Mean Passage":2.57,
        "90":6.18,
        "94.11":5.66,
        "98.41":5.07,
        "102.91":5.01,
        "107.61":4.72,
        "112.53":4.51,
        "117.67":4.18,
        "123.04":4.01,
        "128.66":4.2,
        "134.54":4.07,
        "140.69":3.96,
        "147.12":3.82,
        "153.84":3.79,
        "160.87":3.61,
        "168.22":3.52,
        "175.9":3.66,
        "183.94":3.28,
        "192.34":3.66,
        "201.13":3.49,
        "210.32":3.43,
        "219.93":3.35,
        "229.98":3.21,
        "240.49":2.98,
        "251.47":3.02,
        "262.96":2.72,
        "274.98":2.72,
        "287.54":2.52,
        "300.68":2.28,
        "314.42":1.96,
        "328.78":2.14,
        "343.8":1.86,
        "359.51":1.6,
        "375.94":1.77,
        "393.11":1.49,
        "411.07":1.63,
        "429.85":1.33,
        "449.49":0.46,
        "470.03":0.63,
        "491.5":0.93
    },
    "('024', '024_03')":{
        "Mass-Weighted Mean Passage":2.71,
        "90":5.9,
        "94.11":5.68,
        "98.41":5.43,
        "102.91":4.98,
        "107.61":4.81,
        "112.53":4.56,
        "117.67":4.3,
        "123.04":4.22,
        "128.66":4.06,
        "134.54":4.31,
        "140.69":4.02,
        "147.12":4.02,
        "153.84":3.95,
        "160.87":3.88,
        "168.22":3.81,
        "175.9":3.37,
        "183.94":3.33,
        "192.34":3.38,
        "201.13":3.85,
        "210.32":3.17,
        "219.93":3.21,
        "229.98":3.45,
        "240.49":2.83,
        "251.47":3.18,
        "262.96":2.7,
        "274.98":2.51,
        "287.54":2.69,
        "300.68":2.84,
        "314.42":2.23,
        "328.78":2.67,
        "343.8":2.0,
        "359.51":1.91,
        "375.94":1.81,
        "393.11":1.7,
        "411.07":1.43,
        "429.85":1.08,
        "449.49":0.74,
        "470.03":1.8,
        "491.5":1.05
    },
    "('024', '024_04')":{
        "Mass-Weighted Mean Passage":2.74,
        "90":5.75,
        "94.11":5.73,
        "98.41":5.52,
        "102.91":4.64,
        "107.61":4.69,
        "112.53":4.54,
        "117.67":4.45,
        "123.04":4.55,
        "128.66":4.1,
        "134.54":4.01,
        "140.69":4.1,
        "147.12":3.77,
        "153.84":3.74,
        "160.87":3.88,
        "168.22":3.79,
        "175.9":3.58,
        "183.94":3.71,
        "192.34":3.9,
        "201.13":3.7,
        "210.32":3.5,
        "219.93":3.44,
        "229.98":3.42,
        "240.49":3.12,
        "251.47":3.41,
        "262.96":2.76,
        "274.98":3.2,
        "287.54":2.94,
        "300.68":2.69,
        "314.42":2.49,
        "328.78":2.24,
        "343.8":2.12,
        "359.51":2.0,
        "375.94":2.18,
        "393.11":1.03,
        "411.07":1.12,
        "429.85":0.83,
        "449.49":1.38,
        "470.03":0.74,
        "491.5":0.7
    },
    "('024', '024_05')":{
        "Mass-Weighted Mean Passage":2.86,
        "90":6.49,
        "94.11":6.65,
        "98.41":5.5,
        "102.91":5.39,
        "107.61":4.93,
        "112.53":4.89,
        "117.67":4.52,
        "123.04":4.53,
        "128.66":4.64,
        "134.54":4.69,
        "140.69":4.25,
        "147.12":4.22,
        "153.84":4.13,
        "160.87":4.06,
        "168.22":4.14,
        "175.9":4.14,
        "183.94":3.53,
        "192.34":3.74,
        "201.13":3.45,
        "210.32":3.33,
        "219.93":3.64,
        "229.98":3.9,
        "240.49":3.09,
        "251.47":3.21,
        "262.96":3.03,
        "274.98":3.23,
        "287.54":2.84,
        "300.68":2.76,
        "314.42":2.43,
        "328.78":2.29,
        "343.8":1.86,
        "359.51":2.5,
        "375.94":1.29,
        "393.11":1.52,
        "411.07":1.43,
        "429.85":1.49,
        "449.49":1.56,
        "470.03":1.06,
        "491.5":0.7
    },
    "('025', '025_01')":{
        "Mass-Weighted Mean Passage":2.4,
        "90":5.66,
        "94.11":5.51,
        "98.41":5.33,
        "102.91":4.51,
        "107.61":4.45,
        "112.53":4.13,
        "117.67":4.25,
        "123.04":4.16,
        "128.66":3.95,
        "134.54":3.71,
        "140.69":3.52,
        "147.12":3.64,
        "153.84":3.44,
        "160.87":3.03,
        "168.22":3.25,
        "175.9":3.2,
        "183.94":3.03,
        "192.34":2.97,
        "201.13":3.07,
        "210.32":2.66,
        "219.93":2.95,
        "229.98":2.98,
        "240.49":2.33,
        "251.47":2.54,
        "262.96":2.49,
        "274.98":2.01,
        "287.54":2.36,
        "300.68":2.11,
        "314.42":1.98,
        "328.78":1.71,
        "343.8":2.42,
        "359.51":1.88,
        "375.94":1.7,
        "393.11":1.8,
        "411.07":2.01,
        "429.85":1.91,
        "449.49":1.74,
        "470.03":1.2,
        "491.5":1.45
    },
    "('025', '025_02')":{
        "Mass-Weighted Mean Passage":3.04,
        "90":5.92,
        "94.11":5.57,
        "98.41":5.39,
        "102.91":4.82,
        "107.61":4.9,
        "112.53":4.51,
        "117.67":4.42,
        "123.04":4.46,
        "128.66":4.08,
        "134.54":3.63,
        "140.69":3.71,
        "147.12":3.72,
        "153.84":3.65,
        "160.87":3.65,
        "168.22":3.57,
        "175.9":3.61,
        "183.94":3.72,
        "192.34":3.67,
        "201.13":3.47,
        "210.32":3.22,
        "219.93":3.22,
        "229.98":3.26,
        "240.49":3.17,
        "251.47":3.45,
        "262.96":3.36,
        "274.98":3.41,
        "287.54":3.11,
        "300.68":2.98,
        "314.42":2.85,
        "328.78":2.8,
        "343.8":2.58,
        "359.51":2.82,
        "375.94":2.68,
        "393.11":2.6,
        "411.07":2.35,
        "429.85":2.08,
        "449.49":1.39,
        "470.03":2.63,
        "491.5":2.01
    },
    "('025', '025_03')":{
        "Mass-Weighted Mean Passage":3.14,
        "90":6.52,
        "94.11":5.78,
        "98.41":5.66,
        "102.91":5.12,
        "107.61":5.19,
        "112.53":4.97,
        "117.67":4.37,
        "123.04":4.48,
        "128.66":4.5,
        "134.54":4.15,
        "140.69":4.37,
        "147.12":4.21,
        "153.84":3.84,
        "160.87":3.97,
        "168.22":3.83,
        "175.9":3.77,
        "183.94":3.55,
        "192.34":3.65,
        "201.13":3.5,
        "210.32":3.79,
        "219.93":3.25,
        "229.98":3.28,
        "240.49":3.16,
        "251.47":3.42,
        "262.96":3.03,
        "274.98":3.1,
        "287.54":2.74,
        "300.68":2.71,
        "314.42":2.85,
        "328.78":3.09,
        "343.8":3.28,
        "359.51":2.65,
        "375.94":2.51,
        "393.11":2.74,
        "411.07":2.11,
        "429.85":1.83,
        "449.49":1.91,
        "470.03":3.17,
        "491.5":3.47
    },
    "('025', '025_04')":{
        "Mass-Weighted Mean Passage":5.01,
        "90":9.09,
        "94.11":8.3,
        "98.41":8.2,
        "102.91":7.65,
        "107.61":7.36,
        "112.53":6.72,
        "117.67":6.74,
        "123.04":6.59,
        "128.66":6.08,
        "134.54":6.23,
        "140.69":6.24,
        "147.12":6.11,
        "153.84":5.95,
        "160.87":5.71,
        "168.22":6.01,
        "175.9":5.73,
        "183.94":5.91,
        "192.34":5.23,
        "201.13":5.4,
        "210.32":5.43,
        "219.93":5.44,
        "229.98":5.48,
        "240.49":4.96,
        "251.47":5.7,
        "262.96":4.99,
        "274.98":4.67,
        "287.54":5.15,
        "300.68":4.52,
        "314.42":4.25,
        "328.78":5.3,
        "343.8":4.51,
        "359.51":4.24,
        "375.94":3.85,
        "393.11":4.47,
        "411.07":4.79,
        "429.85":4.24,
        "449.49":4.87,
        "470.03":4.81,
        "491.5":3.91
    },
    "('025', '025_05')":{
        "Mass-Weighted Mean Passage":6.0,
        "90":10.59,
        "94.11":9.98,
        "98.41":9.05,
        "102.91":8.7,
        "107.61":8.47,
        "112.53":8.44,
        "117.67":7.85,
        "123.04":7.73,
        "128.66":6.97,
        "134.54":7.48,
        "140.69":6.89,
        "147.12":7.4,
        "153.84":6.8,
        "160.87":6.88,
        "168.22":7.13,
        "175.9":6.68,
        "183.94":7.08,
        "192.34":6.24,
        "201.13":6.57,
        "210.32":6.27,
        "219.93":5.82,
        "229.98":5.92,
        "240.49":6.09,
        "251.47":6.06,
        "262.96":5.7,
        "274.98":6.11,
        "287.54":5.43,
        "300.68":5.5,
        "314.42":5.42,
        "328.78":5.73,
        "343.8":5.64,
        "359.51":5.45,
        "375.94":5.39,
        "393.11":5.57,
        "411.07":4.79,
        "429.85":5.56,
        "449.49":5.83,
        "470.03":4.81,
        "491.5":7.38
    },
    "('026', '026_01')":{
        "Mass-Weighted Mean Passage":3.5,
        "90":9.1,
        "94.11":8.17,
        "98.41":7.36,
        "102.91":7.15,
        "107.61":6.95,
        "112.53":6.84,
        "117.67":6.22,
        "123.04":5.85,
        "128.66":5.64,
        "134.54":5.42,
        "140.69":5.45,
        "147.12":5.27,
        "153.84":5.12,
        "160.87":4.67,
        "168.22":4.75,
        "175.9":4.78,
        "183.94":4.57,
        "192.34":4.55,
        "201.13":4.54,
        "210.32":4.32,
        "219.93":4.18,
        "229.98":4.2,
        "240.49":4.11,
        "251.47":3.42,
        "262.96":3.84,
        "274.98":3.67,
        "287.54":3.76,
        "300.68":3.17,
        "314.42":3.44,
        "328.78":3.2,
        "343.8":2.47,
        "359.51":2.63,
        "375.94":2.46,
        "393.11":2.85,
        "411.07":2.21,
        "429.85":1.72,
        "449.49":1.37,
        "470.03":2.06,
        "491.5":2.14
    },
    "('026', '026_02')":{
        "Mass-Weighted Mean Passage":3.59,
        "90":9.01,
        "94.11":8.04,
        "98.41":7.27,
        "102.91":6.65,
        "107.61":6.2,
        "112.53":6.54,
        "117.67":5.82,
        "123.04":5.34,
        "128.66":5.7,
        "134.54":5.43,
        "140.69":5.55,
        "147.12":5.07,
        "153.84":5.18,
        "160.87":5.13,
        "168.22":5.12,
        "175.9":4.74,
        "183.94":4.79,
        "192.34":4.35,
        "201.13":4.62,
        "210.32":4.32,
        "219.93":4.39,
        "229.98":4.19,
        "240.49":3.87,
        "251.47":3.87,
        "262.96":4.0,
        "274.98":3.62,
        "287.54":3.86,
        "300.68":3.43,
        "314.42":3.32,
        "328.78":3.2,
        "343.8":3.19,
        "359.51":2.88,
        "375.94":2.28,
        "393.11":2.63,
        "411.07":1.96,
        "429.85":1.64,
        "449.49":2.05,
        "470.03":1.86,
        "491.5":2.7
    },
    "('026', '026_03')":{
        "Mass-Weighted Mean Passage":4.07,
        "90":9.86,
        "94.11":8.72,
        "98.41":8.13,
        "102.91":7.55,
        "107.61":6.77,
        "112.53":6.85,
        "117.67":6.73,
        "123.04":6.23,
        "128.66":6.05,
        "134.54":5.8,
        "140.69":5.57,
        "147.12":5.94,
        "153.84":5.29,
        "160.87":5.59,
        "168.22":5.31,
        "175.9":5.05,
        "183.94":5.34,
        "192.34":5.38,
        "201.13":5.06,
        "210.32":5.03,
        "219.93":5.12,
        "229.98":4.59,
        "240.49":4.81,
        "251.47":4.35,
        "262.96":4.15,
        "274.98":4.19,
        "287.54":4.55,
        "300.68":4.02,
        "314.42":3.26,
        "328.78":4.47,
        "343.8":3.62,
        "359.51":2.9,
        "375.94":3.38,
        "393.11":2.51,
        "411.07":2.94,
        "429.85":2.11,
        "449.49":2.48,
        "470.03":2.65,
        "491.5":1.8
    },
    "('026', '026_04')":{
        "Mass-Weighted Mean Passage":4.12,
        "90":9.4,
        "94.11":8.87,
        "98.41":8.03,
        "102.91":7.24,
        "107.61":6.96,
        "112.53":7.02,
        "117.67":6.58,
        "123.04":6.5,
        "128.66":6.01,
        "134.54":6.12,
        "140.69":5.92,
        "147.12":5.73,
        "153.84":5.89,
        "160.87":5.54,
        "168.22":5.5,
        "175.9":5.31,
        "183.94":5.35,
        "192.34":4.98,
        "201.13":5.08,
        "210.32":5.25,
        "219.93":4.67,
        "229.98":4.77,
        "240.49":4.89,
        "251.47":4.19,
        "262.96":4.36,
        "274.98":4.44,
        "287.54":3.82,
        "300.68":3.59,
        "314.42":3.88,
        "328.78":4.0,
        "343.8":3.68,
        "359.51":3.36,
        "375.94":2.86,
        "393.11":3.04,
        "411.07":2.4,
        "429.85":2.82,
        "449.49":3.08,
        "470.03":2.36,
        "491.5":2.7
    },
    "('026', '026_05')":{
        "Mass-Weighted Mean Passage":4.33,
        "90":9.91,
        "94.11":9.98,
        "98.41":9.16,
        "102.91":8.61,
        "107.61":7.8,
        "112.53":7.61,
        "117.67":7.4,
        "123.04":6.67,
        "128.66":6.7,
        "134.54":6.66,
        "140.69":6.7,
        "147.12":6.48,
        "153.84":6.18,
        "160.87":6.24,
        "168.22":5.6,
        "175.9":5.82,
        "183.94":5.56,
        "192.34":5.27,
        "201.13":5.52,
        "210.32":5.38,
        "219.93":5.5,
        "229.98":4.9,
        "240.49":5.01,
        "251.47":4.58,
        "262.96":5.05,
        "274.98":4.37,
        "287.54":4.32,
        "300.68":3.97,
        "314.42":3.94,
        "328.78":4.22,
        "343.8":3.54,
        "359.51":3.25,
        "375.94":3.29,
        "393.11":2.88,
        "411.07":3.14,
        "429.85":2.11,
        "449.49":2.57,
        "470.03":1.57,
        "491.5":3.15
    },
    "('027', '027_01')":{
        "Mass-Weighted Mean Passage":1.75,
        "90":5.22,
        "94.11":4.41,
        "98.41":4.22,
        "102.91":3.47,
        "107.61":3.38,
        "112.53":3.08,
        "117.67":2.93,
        "123.04":2.85,
        "128.66":2.81,
        "134.54":2.76,
        "140.69":2.58,
        "147.12":2.58,
        "153.84":2.44,
        "160.87":2.48,
        "168.22":2.16,
        "175.9":2.37,
        "183.94":2.27,
        "192.34":2.24,
        "201.13":2.12,
        "210.32":2.17,
        "219.93":2.01,
        "229.98":2.65,
        "240.49":2.06,
        "251.47":1.97,
        "262.96":1.96,
        "274.98":1.55,
        "287.54":1.69,
        "300.68":1.57,
        "314.42":1.4,
        "328.78":1.05,
        "343.8":1.12,
        "359.51":1.38,
        "375.94":0.96,
        "393.11":1.22,
        "411.07":1.06,
        "429.85":0.94,
        "449.49":0.66,
        "470.03":0.82,
        "491.5":1.41
    },
    "('027', '027_02')":{
        "Mass-Weighted Mean Passage":2.61,
        "90":6.92,
        "94.11":5.61,
        "98.41":5.53,
        "102.91":5.11,
        "107.61":4.9,
        "112.53":4.61,
        "117.67":4.49,
        "123.04":4.06,
        "128.66":4.24,
        "134.54":3.84,
        "140.69":3.75,
        "147.12":3.54,
        "153.84":3.42,
        "160.87":3.7,
        "168.22":3.61,
        "175.9":3.69,
        "183.94":3.51,
        "192.34":3.33,
        "201.13":3.4,
        "210.32":3.31,
        "219.93":3.26,
        "229.98":3.25,
        "240.49":3.18,
        "251.47":3.03,
        "262.96":2.42,
        "274.98":2.56,
        "287.54":2.81,
        "300.68":2.5,
        "314.42":2.18,
        "328.78":2.18,
        "343.8":1.49,
        "359.51":1.97,
        "375.94":1.82,
        "393.11":1.64,
        "411.07":1.28,
        "429.85":1.31,
        "449.49":1.46,
        "470.03":0.97,
        "491.5":1.3
    },
    "('027', '027_03')":{
        "Mass-Weighted Mean Passage":3.19,
        "90":6.4,
        "94.11":6.26,
        "98.41":5.65,
        "102.91":5.17,
        "107.61":5.12,
        "112.53":5.01,
        "117.67":4.56,
        "123.04":4.41,
        "128.66":4.17,
        "134.54":4.16,
        "140.69":4.07,
        "147.12":4.14,
        "153.84":4.18,
        "160.87":3.71,
        "168.22":4.07,
        "175.9":3.38,
        "183.94":3.9,
        "192.34":3.74,
        "201.13":3.49,
        "210.32":3.88,
        "219.93":3.43,
        "229.98":3.41,
        "240.49":3.25,
        "251.47":3.59,
        "262.96":3.41,
        "274.98":3.54,
        "287.54":2.96,
        "300.68":3.2,
        "314.42":2.88,
        "328.78":2.96,
        "343.8":1.96,
        "359.51":3.3,
        "375.94":2.46,
        "393.11":2.03,
        "411.07":2.28,
        "429.85":3.12,
        "449.49":1.74,
        "470.03":1.4,
        "491.5":3.31
    },
    "('027', '027_04')":{
        "Mass-Weighted Mean Passage":3.32,
        "90":8.52,
        "94.11":7.48,
        "98.41":6.87,
        "102.91":6.41,
        "107.61":6.05,
        "112.53":5.73,
        "117.67":5.71,
        "123.04":5.26,
        "128.66":5.04,
        "134.54":4.59,
        "140.69":4.53,
        "147.12":4.53,
        "153.84":4.76,
        "160.87":4.79,
        "168.22":4.71,
        "175.9":4.46,
        "183.94":4.44,
        "192.34":4.8,
        "201.13":4.2,
        "210.32":4.07,
        "219.93":3.78,
        "229.98":4.04,
        "240.49":3.93,
        "251.47":3.97,
        "262.96":3.54,
        "274.98":3.43,
        "287.54":3.07,
        "300.68":3.21,
        "314.42":2.79,
        "328.78":2.62,
        "343.8":1.68,
        "359.51":1.86,
        "375.94":2.57,
        "393.11":2.19,
        "411.07":1.99,
        "429.85":1.5,
        "449.49":2.06,
        "470.03":1.11,
        "491.5":1.85
    },
    "('027', '027_05')":{
        "Mass-Weighted Mean Passage":3.4,
        "90":6.45,
        "94.11":6.14,
        "98.41":5.77,
        "102.91":5.47,
        "107.61":5.45,
        "112.53":4.85,
        "117.67":4.69,
        "123.04":4.57,
        "128.66":4.44,
        "134.54":4.19,
        "140.69":4.45,
        "147.12":3.86,
        "153.84":3.88,
        "160.87":3.9,
        "168.22":3.94,
        "175.9":4.18,
        "183.94":3.89,
        "192.34":3.89,
        "201.13":3.71,
        "210.32":3.63,
        "219.93":3.68,
        "229.98":3.96,
        "240.49":3.85,
        "251.47":3.83,
        "262.96":3.95,
        "274.98":3.65,
        "287.54":3.55,
        "300.68":3.21,
        "314.42":3.53,
        "328.78":3.5,
        "343.8":1.68,
        "359.51":2.5,
        "375.94":2.82,
        "393.11":2.58,
        "411.07":1.9,
        "429.85":2.62,
        "449.49":2.72,
        "470.03":2.15,
        "491.5":2.06
    },
    "('027', '027_06')":{
        "Mass-Weighted Mean Passage":3.91,
        "90":8.86,
        "94.11":8.21,
        "98.41":7.77,
        "102.91":6.91,
        "107.61":6.85,
        "112.53":6.3,
        "117.67":6.01,
        "123.04":5.82,
        "128.66":5.78,
        "134.54":5.69,
        "140.69":5.55,
        "147.12":5.28,
        "153.84":5.16,
        "160.87":4.95,
        "168.22":4.91,
        "175.9":4.9,
        "183.94":5.14,
        "192.34":4.72,
        "201.13":4.74,
        "210.32":4.5,
        "219.93":4.76,
        "229.98":4.52,
        "240.49":4.07,
        "251.47":4.46,
        "262.96":4.04,
        "274.98":3.99,
        "287.54":3.98,
        "300.68":3.79,
        "314.42":3.53,
        "328.78":2.91,
        "343.8":4.1,
        "359.51":3.41,
        "375.94":2.96,
        "393.11":2.7,
        "411.07":3.62,
        "429.85":2.12,
        "449.49":2.53,
        "470.03":2.08,
        "491.5":1.09
    },
    "('027', '027_07')":{
        "Mass-Weighted Mean Passage":4.03,
        "90":7.13,
        "94.11":6.39,
        "98.41":6.12,
        "102.91":5.71,
        "107.61":5.55,
        "112.53":5.08,
        "117.67":4.87,
        "123.04":4.71,
        "128.66":4.7,
        "134.54":4.51,
        "140.69":4.53,
        "147.12":4.82,
        "153.84":4.62,
        "160.87":4.5,
        "168.22":4.41,
        "175.9":4.59,
        "183.94":4.3,
        "192.34":4.38,
        "201.13":4.34,
        "210.32":4.18,
        "219.93":4.34,
        "229.98":4.4,
        "240.49":4.67,
        "251.47":4.39,
        "262.96":3.79,
        "274.98":4.27,
        "287.54":3.95,
        "300.68":4.02,
        "314.42":4.18,
        "328.78":3.78,
        "343.8":7.84,
        "359.51":5.48,
        "375.94":4.02,
        "393.11":3.58,
        "411.07":3.46,
        "429.85":2.87,
        "449.49":3.69,
        "470.03":2.33,
        "491.5":1.86
    },
    "('027', '027_08')":{
        "Mass-Weighted Mean Passage":4.11,
        "90":8.72,
        "94.11":7.72,
        "98.41":7.58,
        "102.91":6.66,
        "107.61":6.43,
        "112.53":6.56,
        "117.67":5.86,
        "123.04":5.84,
        "128.66":5.9,
        "134.54":5.72,
        "140.69":5.51,
        "147.12":5.56,
        "153.84":5.37,
        "160.87":5.19,
        "168.22":5.12,
        "175.9":5.24,
        "183.94":5.05,
        "192.34":5.2,
        "201.13":4.8,
        "210.32":4.81,
        "219.93":4.9,
        "229.98":4.48,
        "240.49":4.28,
        "251.47":4.7,
        "262.96":4.22,
        "274.98":4.13,
        "287.54":4.24,
        "300.68":3.76,
        "314.42":3.9,
        "328.78":3.65,
        "343.8":7.35,
        "359.51":3.62,
        "375.94":3.38,
        "393.11":2.97,
        "411.07":2.45,
        "429.85":3.06,
        "449.49":2.64,
        "470.03":2.88,
        "491.5":1.65
    },
    "('027', '027_09')":{
        "Mass-Weighted Mean Passage":4.19,
        "90":7.82,
        "94.11":7.48,
        "98.41":7.01,
        "102.91":6.38,
        "107.61":6.04,
        "112.53":5.73,
        "117.67":5.31,
        "123.04":5.76,
        "128.66":5.43,
        "134.54":5.43,
        "140.69":5.5,
        "147.12":5.34,
        "153.84":5.27,
        "160.87":5.05,
        "168.22":4.94,
        "175.9":5.05,
        "183.94":4.49,
        "192.34":4.42,
        "201.13":4.68,
        "210.32":4.74,
        "219.93":5.29,
        "229.98":4.8,
        "240.49":4.66,
        "251.47":4.59,
        "262.96":4.69,
        "274.98":4.45,
        "287.54":3.92,
        "300.68":4.02,
        "314.42":3.97,
        "328.78":3.96,
        "343.8":7.35,
        "359.51":5.15,
        "375.94":3.54,
        "393.11":3.28,
        "411.07":3.11,
        "429.85":2.37,
        "449.49":3.06,
        "470.03":2.72,
        "491.5":2.17
    },
    "('027', '027_10')":{
        "Mass-Weighted Mean Passage":4.37,
        "90":8.16,
        "94.11":7.18,
        "98.41":6.59,
        "102.91":6.28,
        "107.61":6.28,
        "112.53":5.87,
        "117.67":5.73,
        "123.04":5.3,
        "128.66":5.42,
        "134.54":5.26,
        "140.69":5.09,
        "147.12":5.3,
        "153.84":4.92,
        "160.87":5.2,
        "168.22":5.2,
        "175.9":5.15,
        "183.94":5.06,
        "192.34":4.73,
        "201.13":5.21,
        "210.32":5.09,
        "219.93":4.77,
        "229.98":5.25,
        "240.49":4.74,
        "251.47":5.23,
        "262.96":4.92,
        "274.98":4.94,
        "287.54":4.61,
        "300.68":4.31,
        "314.42":3.91,
        "328.78":3.62,
        "343.8":3.36,
        "359.51":3.94,
        "375.94":3.99,
        "393.11":2.74,
        "411.07":3.58,
        "429.85":2.19,
        "449.49":3.06,
        "470.03":3.64,
        "491.5":3.26
    },
    "('027', '027_11')":{
        "Mass-Weighted Mean Passage":4.61,
        "90":7.24,
        "94.11":6.61,
        "98.41":6.93,
        "102.91":5.84,
        "107.61":5.73,
        "112.53":6.15,
        "117.67":5.58,
        "123.04":5.47,
        "128.66":5.28,
        "134.54":5.16,
        "140.69":5.01,
        "147.12":5.36,
        "153.84":5.14,
        "160.87":5.05,
        "168.22":5.22,
        "175.9":4.72,
        "183.94":4.97,
        "192.34":5.01,
        "201.13":4.98,
        "210.32":4.87,
        "219.93":4.8,
        "229.98":4.66,
        "240.49":5.05,
        "251.47":4.59,
        "262.96":5.28,
        "274.98":4.88,
        "287.54":4.86,
        "300.68":4.88,
        "314.42":4.52,
        "328.78":4.19,
        "343.8":3.43,
        "359.51":5.64,
        "375.94":4.15,
        "393.11":4.06,
        "411.07":3.37,
        "429.85":3.62,
        "449.49":4.31,
        "470.03":3.04,
        "491.5":3.93
    },
    "('027', '027_12')":{
        "Mass-Weighted Mean Passage":4.86,
        "90":9.81,
        "94.11":8.91,
        "98.41":8.34,
        "102.91":8.0,
        "107.61":7.29,
        "112.53":7.61,
        "117.67":6.95,
        "123.04":6.52,
        "128.66":6.41,
        "134.54":6.24,
        "140.69":6.19,
        "147.12":6.6,
        "153.84":6.33,
        "160.87":6.04,
        "168.22":6.12,
        "175.9":6.39,
        "183.94":6.12,
        "192.34":5.95,
        "201.13":6.22,
        "210.32":5.9,
        "219.93":6.17,
        "229.98":5.49,
        "240.49":5.63,
        "251.47":5.64,
        "262.96":5.46,
        "274.98":5.17,
        "287.54":4.91,
        "300.68":4.38,
        "314.42":5.08,
        "328.78":4.8,
        "343.8":4.16,
        "359.51":3.69,
        "375.94":4.16,
        "393.11":3.42,
        "411.07":2.86,
        "429.85":2.68,
        "449.49":2.69,
        "470.03":2.37,
        "491.5":2.75
    },
    "('027', '027_13')":{
        "Mass-Weighted Mean Passage":5.21,
        "90":11.16,
        "94.11":9.35,
        "98.41":8.97,
        "102.91":8.82,
        "107.61":7.69,
        "112.53":7.6,
        "117.67":7.7,
        "123.04":7.31,
        "128.66":7.19,
        "134.54":6.56,
        "140.69":6.82,
        "147.12":6.62,
        "153.84":6.62,
        "160.87":6.51,
        "168.22":6.35,
        "175.9":6.21,
        "183.94":6.26,
        "192.34":6.13,
        "201.13":6.41,
        "210.32":5.83,
        "219.93":6.46,
        "229.98":6.35,
        "240.49":6.06,
        "251.47":5.78,
        "262.96":5.77,
        "274.98":5.18,
        "287.54":5.27,
        "300.68":5.17,
        "314.42":5.37,
        "328.78":4.67,
        "343.8":2.61,
        "359.51":4.2,
        "375.94":4.49,
        "393.11":3.32,
        "411.07":4.29,
        "429.85":3.12,
        "449.49":3.19,
        "470.03":2.97,
        "491.5":2.06
    },
    "('027', '027_14')":{
        "Mass-Weighted Mean Passage":5.33,
        "90":10.53,
        "94.11":9.77,
        "98.41":8.83,
        "102.91":8.2,
        "107.61":7.52,
        "112.53":7.6,
        "117.67":7.2,
        "123.04":6.66,
        "128.66":6.83,
        "134.54":6.51,
        "140.69":6.7,
        "147.12":6.73,
        "153.84":6.25,
        "160.87":5.8,
        "168.22":5.88,
        "175.9":6.09,
        "183.94":6.45,
        "192.34":6.06,
        "201.13":6.29,
        "210.32":6.19,
        "219.93":6.01,
        "229.98":6.4,
        "240.49":6.06,
        "251.47":5.7,
        "262.96":5.76,
        "274.98":5.61,
        "287.54":5.29,
        "300.68":5.22,
        "314.42":4.53,
        "328.78":4.67,
        "343.8":4.66,
        "359.51":3.57,
        "375.94":5.06,
        "393.11":4.57,
        "411.07":4.37,
        "429.85":3.75,
        "449.49":2.66,
        "470.03":4.23,
        "491.5":3.69
    },
    "('027', '027_15')":{
        "Mass-Weighted Mean Passage":5.34,
        "90":10.36,
        "94.11":9.49,
        "98.41":8.93,
        "102.91":8.23,
        "107.61":7.91,
        "112.53":7.65,
        "117.67":7.67,
        "123.04":7.0,
        "128.66":6.78,
        "134.54":6.79,
        "140.69":6.51,
        "147.12":7.02,
        "153.84":6.49,
        "160.87":6.66,
        "168.22":6.55,
        "175.9":6.72,
        "183.94":6.72,
        "192.34":6.63,
        "201.13":6.6,
        "210.32":6.35,
        "219.93":6.25,
        "229.98":6.81,
        "240.49":5.9,
        "251.47":6.34,
        "262.96":5.18,
        "274.98":5.97,
        "287.54":5.63,
        "300.68":5.04,
        "314.42":5.12,
        "328.78":4.97,
        "343.8":3.55,
        "359.51":3.51,
        "375.94":3.96,
        "393.11":4.25,
        "411.07":3.62,
        "429.85":4.06,
        "449.49":3.26,
        "470.03":2.67,
        "491.5":2.71
    },
    "('028', '028_01')":{
        "Mass-Weighted Mean Passage":3.42,
        "90":5.87,
        "94.11":4.86,
        "98.41":4.97,
        "102.91":4.74,
        "107.61":4.19,
        "112.53":4.11,
        "117.67":4.1,
        "123.04":4.53,
        "128.66":3.88,
        "134.54":4.15,
        "140.69":4.02,
        "147.12":4.45,
        "153.84":3.79,
        "160.87":4.04,
        "168.22":3.93,
        "175.9":4.02,
        "183.94":3.93,
        "192.34":3.86,
        "201.13":4.07,
        "210.32":3.87,
        "219.93":3.98,
        "229.98":3.75,
        "240.49":3.95,
        "251.47":4.05,
        "262.96":3.52,
        "274.98":3.83,
        "287.54":2.85,
        "300.68":3.52,
        "314.42":3.47,
        "328.78":3.28,
        "343.8":4.44,
        "359.51":2.52,
        "375.94":2.56,
        "393.11":2.59,
        "411.07":2.28,
        "429.85":2.57,
        "449.49":2.98,
        "470.03":1.66,
        "491.5":3.75
    },
    "('028', '028_02')":{
        "Mass-Weighted Mean Passage":3.97,
        "90":6.13,
        "94.11":5.97,
        "98.41":5.47,
        "102.91":5.7,
        "107.61":5.38,
        "112.53":5.18,
        "117.67":5.39,
        "123.04":5.16,
        "128.66":4.36,
        "134.54":4.52,
        "140.69":4.46,
        "147.12":4.63,
        "153.84":4.96,
        "160.87":4.47,
        "168.22":4.68,
        "175.9":4.82,
        "183.94":4.64,
        "192.34":5.09,
        "201.13":4.46,
        "210.32":4.62,
        "219.93":4.44,
        "229.98":4.43,
        "240.49":4.86,
        "251.47":4.35,
        "262.96":4.08,
        "274.98":3.83,
        "287.54":3.62,
        "300.68":4.21,
        "314.42":3.61,
        "328.78":3.44,
        "343.8":3.56,
        "359.51":3.79,
        "375.94":3.05,
        "393.11":2.81,
        "411.07":3.32,
        "429.85":2.97,
        "449.49":3.72,
        "470.03":2.82,
        "491.5":2.87
    },
    "('028', '028_03')":{
        "Mass-Weighted Mean Passage":4.68,
        "90":7.19,
        "94.11":7.88,
        "98.41":7.22,
        "102.91":7.0,
        "107.61":6.51,
        "112.53":5.93,
        "117.67":6.3,
        "123.04":6.39,
        "128.66":5.85,
        "134.54":5.86,
        "140.69":6.0,
        "147.12":6.3,
        "153.84":6.12,
        "160.87":5.78,
        "168.22":5.77,
        "175.9":5.78,
        "183.94":5.62,
        "192.34":5.97,
        "201.13":5.75,
        "210.32":5.16,
        "219.93":5.47,
        "229.98":5.6,
        "240.49":5.07,
        "251.47":4.82,
        "262.96":4.96,
        "274.98":4.49,
        "287.54":4.49,
        "300.68":3.85,
        "314.42":4.06,
        "328.78":3.12,
        "343.8":3.56,
        "359.51":3.79,
        "375.94":3.79,
        "393.11":3.89,
        "411.07":4.27,
        "429.85":3.38,
        "449.49":3.42,
        "470.03":4.82,
        "491.5":2.65
    },
    "('028', '028_04')":{
        "Mass-Weighted Mean Passage":10.58,
        "90":13.79,
        "94.11":14.02,
        "98.41":13.6,
        "102.91":12.75,
        "107.61":12.1,
        "112.53":11.9,
        "117.67":11.74,
        "123.04":12.18,
        "128.66":12.4,
        "134.54":12.04,
        "140.69":11.74,
        "147.12":11.65,
        "153.84":11.87,
        "160.87":11.6,
        "168.22":11.39,
        "175.9":11.08,
        "183.94":12.35,
        "192.34":11.62,
        "201.13":11.62,
        "210.32":11.24,
        "219.93":10.71,
        "229.98":11.92,
        "240.49":10.81,
        "251.47":10.53,
        "262.96":11.18,
        "274.98":10.23,
        "287.54":11.02,
        "300.68":10.29,
        "314.42":10.05,
        "328.78":9.73,
        "343.8":10.22,
        "359.51":12.2,
        "375.94":9.98,
        "393.11":8.71,
        "411.07":10.63,
        "429.85":7.7,
        "449.49":8.93,
        "470.03":9.47,
        "491.5":9.27
    },
    "('028', '028_05')":{
        "Mass-Weighted Mean Passage":11.07,
        "90":15.28,
        "94.11":14.39,
        "98.41":13.64,
        "102.91":13.35,
        "107.61":12.85,
        "112.53":11.86,
        "117.67":11.95,
        "123.04":12.14,
        "128.66":11.99,
        "134.54":11.55,
        "140.69":11.66,
        "147.12":12.08,
        "153.84":11.75,
        "160.87":11.99,
        "168.22":12.16,
        "175.9":11.33,
        "183.94":10.43,
        "192.34":11.75,
        "201.13":11.44,
        "210.32":11.48,
        "219.93":11.15,
        "229.98":11.41,
        "240.49":10.46,
        "251.47":11.23,
        "262.96":10.33,
        "274.98":10.74,
        "287.54":10.5,
        "300.68":10.77,
        "314.42":10.87,
        "328.78":10.89,
        "343.8":9.33,
        "359.51":12.62,
        "375.94":12.2,
        "393.11":11.16,
        "411.07":10.63,
        "429.85":10.95,
        "449.49":9.97,
        "470.03":10.8,
        "491.5":8.39
    },
    "('029', '029_01')":{
        "Mass-Weighted Mean Passage":2.86,
        "90":4.83,
        "94.11":4.7,
        "98.41":4.35,
        "102.91":4.07,
        "107.61":3.93,
        "112.53":3.62,
        "117.67":3.44,
        "123.04":3.4,
        "128.66":3.33,
        "134.54":3.1,
        "140.69":3.02,
        "147.12":3.41,
        "153.84":3.15,
        "160.87":3.05,
        "168.22":3.05,
        "175.9":2.9,
        "183.94":3.05,
        "192.34":2.97,
        "201.13":3.32,
        "210.32":2.82,
        "219.93":2.99,
        "229.98":2.84,
        "240.49":2.99,
        "251.47":2.79,
        "262.96":2.96,
        "274.98":2.96,
        "287.54":2.93,
        "300.68":2.37,
        "314.42":2.34,
        "328.78":3.11,
        "343.8":2.86,
        "359.51":2.99,
        "375.94":2.75,
        "393.11":2.53,
        "411.07":1.77,
        "429.85":2.79,
        "449.49":2.22,
        "470.03":2.21,
        "491.5":3.69
    },
    "('029', '029_02')":{
        "Mass-Weighted Mean Passage":3.16,
        "90":5.56,
        "94.11":5.11,
        "98.41":4.58,
        "102.91":4.8,
        "107.61":4.4,
        "112.53":4.17,
        "117.67":4.4,
        "123.04":4.23,
        "128.66":3.78,
        "134.54":3.85,
        "140.69":3.72,
        "147.12":3.44,
        "153.84":3.65,
        "160.87":3.31,
        "168.22":3.61,
        "175.9":3.74,
        "183.94":3.35,
        "192.34":3.33,
        "201.13":3.58,
        "210.32":3.69,
        "219.93":3.37,
        "229.98":3.47,
        "240.49":3.14,
        "251.47":3.27,
        "262.96":3.07,
        "274.98":2.9,
        "287.54":3.2,
        "300.68":2.61,
        "314.42":3.24,
        "328.78":3.23,
        "343.8":2.99,
        "359.51":3.07,
        "375.94":2.58,
        "393.11":2.63,
        "411.07":2.68,
        "429.85":3.52,
        "449.49":2.5,
        "470.03":2.21,
        "491.5":2.85
    },
    "('029', '029_03')":{
        "Mass-Weighted Mean Passage":5.1,
        "90":7.95,
        "94.11":7.68,
        "98.41":6.67,
        "102.91":6.49,
        "107.61":6.47,
        "112.53":6.21,
        "117.67":5.84,
        "123.04":5.87,
        "128.66":5.99,
        "134.54":5.18,
        "140.69":5.79,
        "147.12":5.61,
        "153.84":5.37,
        "160.87":5.61,
        "168.22":5.69,
        "175.9":5.83,
        "183.94":5.5,
        "192.34":5.09,
        "201.13":5.2,
        "210.32":5.14,
        "219.93":5.15,
        "229.98":5.21,
        "240.49":5.35,
        "251.47":4.96,
        "262.96":4.98,
        "274.98":4.94,
        "287.54":5.1,
        "300.68":4.9,
        "314.42":4.53,
        "328.78":4.94,
        "343.8":5.1,
        "359.51":4.62,
        "375.94":4.9,
        "393.11":5.4,
        "411.07":4.71,
        "429.85":4.75,
        "449.49":3.89,
        "470.03":5.36,
        "491.5":4.64
    },
    "('029', '029_04')":{
        "Mass-Weighted Mean Passage":8.4,
        "90":12.13,
        "94.11":11.82,
        "98.41":10.69,
        "102.91":10.14,
        "107.61":10.27,
        "112.53":9.98,
        "117.67":9.43,
        "123.04":9.11,
        "128.66":8.92,
        "134.54":8.51,
        "140.69":8.69,
        "147.12":8.73,
        "153.84":8.89,
        "160.87":9.21,
        "168.22":8.87,
        "175.9":8.67,
        "183.94":8.68,
        "192.34":8.64,
        "201.13":8.31,
        "210.32":8.64,
        "219.93":8.48,
        "229.98":7.85,
        "240.49":8.49,
        "251.47":9.03,
        "262.96":8.74,
        "274.98":8.11,
        "287.54":8.25,
        "300.68":7.78,
        "314.42":7.51,
        "328.78":9.0,
        "343.8":8.2,
        "359.51":8.11,
        "375.94":8.34,
        "393.11":7.57,
        "411.07":8.46,
        "429.85":6.48,
        "449.49":8.9,
        "470.03":7.56,
        "491.5":9.63
    },
    "('029', '029_05')":{
        "Mass-Weighted Mean Passage":10.19,
        "90":14.32,
        "94.11":14.36,
        "98.41":13.06,
        "102.91":12.39,
        "107.61":12.0,
        "112.53":12.19,
        "117.67":11.64,
        "123.04":11.32,
        "128.66":11.41,
        "134.54":10.97,
        "140.69":10.8,
        "147.12":10.49,
        "153.84":10.88,
        "160.87":10.61,
        "168.22":10.3,
        "175.9":10.76,
        "183.94":10.18,
        "192.34":10.76,
        "201.13":10.47,
        "210.32":9.97,
        "219.93":9.67,
        "229.98":10.21,
        "240.49":11.15,
        "251.47":10.5,
        "262.96":9.76,
        "274.98":10.21,
        "287.54":10.51,
        "300.68":10.69,
        "314.42":9.43,
        "328.78":9.94,
        "343.8":10.63,
        "359.51":9.24,
        "375.94":10.69,
        "393.11":9.03,
        "411.07":9.16,
        "429.85":10.0,
        "449.49":8.34,
        "470.03":11.34,
        "491.5":9.27
    },
    "('030', '030_01')":{
        "Mass-Weighted Mean Passage":4.9,
        "90":12.14,
        "94.11":11.53,
        "98.41":10.71,
        "102.91":9.58,
        "107.61":8.55,
        "112.53":8.75,
        "117.67":8.14,
        "123.04":8.42,
        "128.66":7.74,
        "134.54":7.75,
        "140.69":7.35,
        "147.12":7.24,
        "153.84":7.33,
        "160.87":6.85,
        "168.22":7.06,
        "175.9":6.76,
        "183.94":6.67,
        "192.34":6.72,
        "201.13":6.58,
        "210.32":6.3,
        "219.93":5.93,
        "229.98":5.96,
        "240.49":5.92,
        "251.47":5.99,
        "262.96":5.84,
        "274.98":5.41,
        "287.54":5.19,
        "300.68":4.63,
        "314.42":4.09,
        "328.78":4.28,
        "343.8":4.02,
        "359.51":3.51,
        "375.94":3.26,
        "393.11":2.59,
        "411.07":2.15,
        "429.85":1.74,
        "449.49":2.15,
        "470.03":1.67,
        "491.5":1.41
    },
    "('030', '030_02')":{
        "Mass-Weighted Mean Passage":4.94,
        "90":12.61,
        "94.11":11.12,
        "98.41":10.39,
        "102.91":9.42,
        "107.61":9.48,
        "112.53":8.24,
        "117.67":8.31,
        "123.04":7.95,
        "128.66":7.58,
        "134.54":7.59,
        "140.69":7.53,
        "147.12":7.41,
        "153.84":6.42,
        "160.87":7.06,
        "168.22":6.85,
        "175.9":7.14,
        "183.94":7.09,
        "192.34":6.79,
        "201.13":6.68,
        "210.32":6.64,
        "219.93":6.06,
        "229.98":5.87,
        "240.49":6.38,
        "251.47":5.78,
        "262.96":5.41,
        "274.98":5.28,
        "287.54":5.28,
        "300.68":5.02,
        "314.42":4.38,
        "328.78":4.16,
        "343.8":3.96,
        "359.51":3.27,
        "375.94":3.36,
        "393.11":2.91,
        "411.07":2.36,
        "429.85":2.52,
        "449.49":2.05,
        "470.03":1.05,
        "491.5":1.67
    },
    "('030', '030_03')":{
        "Mass-Weighted Mean Passage":5.33,
        "90":11.74,
        "94.11":11.43,
        "98.41":10.55,
        "102.91":9.61,
        "107.61":9.15,
        "112.53":8.96,
        "117.67":8.68,
        "123.04":8.18,
        "128.66":8.16,
        "134.54":7.53,
        "140.69":7.24,
        "147.12":7.08,
        "153.84":7.19,
        "160.87":7.19,
        "168.22":7.49,
        "175.9":6.79,
        "183.94":6.98,
        "192.34":6.62,
        "201.13":6.7,
        "210.32":6.43,
        "219.93":6.4,
        "229.98":6.78,
        "240.49":6.5,
        "251.47":5.58,
        "262.96":6.48,
        "274.98":5.92,
        "287.54":6.0,
        "300.68":5.21,
        "314.42":4.74,
        "328.78":4.83,
        "343.8":5.06,
        "359.51":3.57,
        "375.94":3.54,
        "393.11":3.05,
        "411.07":3.71,
        "429.85":3.13,
        "449.49":2.35,
        "470.03":1.99,
        "491.5":1.67
    },
    "('030', '030_04')":{
        "Mass-Weighted Mean Passage":5.42,
        "90":12.97,
        "94.11":11.99,
        "98.41":10.53,
        "102.91":10.4,
        "107.61":9.21,
        "112.53":9.1,
        "117.67":9.02,
        "123.04":9.11,
        "128.66":8.78,
        "134.54":8.38,
        "140.69":7.77,
        "147.12":7.98,
        "153.84":8.06,
        "160.87":7.82,
        "168.22":7.74,
        "175.9":7.45,
        "183.94":7.68,
        "192.34":7.9,
        "201.13":7.24,
        "210.32":7.41,
        "219.93":6.89,
        "229.98":6.98,
        "240.49":6.35,
        "251.47":6.28,
        "262.96":6.6,
        "274.98":6.04,
        "287.54":5.23,
        "300.68":5.61,
        "314.42":5.07,
        "328.78":4.53,
        "343.8":4.0,
        "359.51":3.89,
        "375.94":3.72,
        "393.11":2.8,
        "411.07":2.47,
        "429.85":2.52,
        "449.49":1.96,
        "470.03":1.15,
        "491.5":1.67
    },
    "('030', '030_05')":{
        "Mass-Weighted Mean Passage":6.15,
        "90":13.93,
        "94.11":12.85,
        "98.41":11.94,
        "102.91":11.63,
        "107.61":10.74,
        "112.53":9.71,
        "117.67":10.28,
        "123.04":9.29,
        "128.66":9.08,
        "134.54":9.14,
        "140.69":8.9,
        "147.12":8.23,
        "153.84":8.04,
        "160.87":8.5,
        "168.22":8.43,
        "175.9":7.94,
        "183.94":8.13,
        "192.34":7.69,
        "201.13":8.39,
        "210.32":7.93,
        "219.93":7.43,
        "229.98":7.76,
        "240.49":7.09,
        "251.47":7.22,
        "262.96":6.64,
        "274.98":7.17,
        "287.54":6.3,
        "300.68":6.46,
        "314.42":5.83,
        "328.78":5.65,
        "343.8":5.17,
        "359.51":4.47,
        "375.94":4.21,
        "393.11":3.12,
        "411.07":3.81,
        "429.85":2.96,
        "449.49":3.13,
        "470.03":2.2,
        "491.5":2.31
    },
    "('031', '031_01')":{
        "Mass-Weighted Mean Passage":4.46,
        "90":9.76,
        "94.11":9.04,
        "98.41":8.78,
        "102.91":7.72,
        "107.61":7.88,
        "112.53":7.27,
        "117.67":7.11,
        "123.04":6.62,
        "128.66":6.93,
        "134.54":6.92,
        "140.69":6.54,
        "147.12":6.86,
        "153.84":6.24,
        "160.87":6.52,
        "168.22":6.26,
        "175.9":6.27,
        "183.94":6.17,
        "192.34":5.83,
        "201.13":6.03,
        "210.32":5.65,
        "219.93":5.7,
        "229.98":5.34,
        "240.49":4.77,
        "251.47":4.87,
        "262.96":4.91,
        "274.98":4.47,
        "287.54":4.4,
        "300.68":4.15,
        "314.42":4.43,
        "328.78":3.6,
        "343.8":3.71,
        "359.51":3.56,
        "375.94":3.78,
        "393.11":2.72,
        "411.07":2.19,
        "429.85":2.38,
        "449.49":2.43,
        "470.03":1.2,
        "491.5":2.23
    },
    "('031', '031_02')":{
        "Mass-Weighted Mean Passage":5.17,
        "90":11.34,
        "94.11":10.21,
        "98.41":9.46,
        "102.91":8.92,
        "107.61":8.31,
        "112.53":8.05,
        "117.67":8.1,
        "123.04":7.85,
        "128.66":7.88,
        "134.54":7.34,
        "140.69":7.61,
        "147.12":7.28,
        "153.84":7.3,
        "160.87":6.75,
        "168.22":7.14,
        "175.9":6.85,
        "183.94":6.98,
        "192.34":6.68,
        "201.13":6.53,
        "210.32":6.84,
        "219.93":6.19,
        "229.98":6.12,
        "240.49":6.29,
        "251.47":5.46,
        "262.96":5.71,
        "274.98":5.74,
        "287.54":5.23,
        "300.68":5.19,
        "314.42":5.3,
        "328.78":4.44,
        "343.8":4.52,
        "359.51":4.34,
        "375.94":3.64,
        "393.11":3.08,
        "411.07":3.44,
        "429.85":2.57,
        "449.49":1.69,
        "470.03":2.07,
        "491.5":2.23
    },
    "('031', '031_03')":{
        "Mass-Weighted Mean Passage":5.68,
        "90":11.45,
        "94.11":10.44,
        "98.41":9.27,
        "102.91":8.92,
        "107.61":8.73,
        "112.53":8.34,
        "117.67":7.9,
        "123.04":7.95,
        "128.66":8.22,
        "134.54":7.94,
        "140.69":8.13,
        "147.12":7.81,
        "153.84":7.77,
        "160.87":7.39,
        "168.22":7.76,
        "175.9":7.53,
        "183.94":7.65,
        "192.34":7.29,
        "201.13":6.36,
        "210.32":7.0,
        "219.93":6.41,
        "229.98":6.48,
        "240.49":6.73,
        "251.47":6.63,
        "262.96":6.46,
        "274.98":6.62,
        "287.54":6.18,
        "300.68":5.25,
        "314.42":6.06,
        "328.78":5.47,
        "343.8":4.39,
        "359.51":4.63,
        "375.94":3.7,
        "393.11":3.68,
        "411.07":3.61,
        "429.85":3.47,
        "449.49":3.04,
        "470.03":3.27,
        "491.5":2.59
    },
    "('031', '031_04')":{
        "Mass-Weighted Mean Passage":6.17,
        "90":11.9,
        "94.11":11.04,
        "98.41":10.78,
        "102.91":10.18,
        "107.61":9.47,
        "112.53":9.13,
        "117.67":9.14,
        "123.04":8.75,
        "128.66":8.8,
        "134.54":8.64,
        "140.69":8.4,
        "147.12":8.61,
        "153.84":8.44,
        "160.87":7.88,
        "168.22":7.95,
        "175.9":8.5,
        "183.94":8.12,
        "192.34":7.91,
        "201.13":7.96,
        "210.32":7.29,
        "219.93":7.86,
        "229.98":7.01,
        "240.49":7.01,
        "251.47":6.68,
        "262.96":7.01,
        "274.98":6.08,
        "287.54":6.18,
        "300.68":6.62,
        "314.42":6.05,
        "328.78":5.67,
        "343.8":5.98,
        "359.51":4.57,
        "375.94":4.62,
        "393.11":4.4,
        "411.07":3.32,
        "429.85":2.96,
        "449.49":3.38,
        "470.03":4.7,
        "491.5":2.14
    },
    "('031', '031_05')":{
        "Mass-Weighted Mean Passage":6.59,
        "90":12.88,
        "94.11":11.38,
        "98.41":10.57,
        "102.91":10.28,
        "107.61":9.92,
        "112.53":9.31,
        "117.67":9.11,
        "123.04":8.84,
        "128.66":8.95,
        "134.54":8.81,
        "140.69":8.86,
        "147.12":8.83,
        "153.84":8.56,
        "160.87":8.47,
        "168.22":8.26,
        "175.9":8.95,
        "183.94":8.15,
        "192.34":8.6,
        "201.13":8.06,
        "210.32":7.99,
        "219.93":7.96,
        "229.98":7.65,
        "240.49":7.77,
        "251.47":7.37,
        "262.96":7.18,
        "274.98":6.9,
        "287.54":6.93,
        "300.68":7.0,
        "314.42":6.17,
        "328.78":5.85,
        "343.8":6.48,
        "359.51":5.14,
        "375.94":4.51,
        "393.11":4.81,
        "411.07":4.5,
        "429.85":4.89,
        "449.49":3.11,
        "470.03":3.51,
        "491.5":2.94
    },
    "('032', '032_01')":{
        "Mass-Weighted Mean Passage":1.31,
        "90":1.4,
        "94.11":1.52,
        "98.41":1.21,
        "102.91":1.29,
        "107.61":1.17,
        "112.53":1.16,
        "117.67":1.55,
        "123.04":1.04,
        "128.66":1.13,
        "134.54":1.29,
        "140.69":0.77,
        "147.12":1.4,
        "153.84":1.16,
        "160.87":1.35,
        "168.22":0.93,
        "175.9":1.4,
        "183.94":1.48,
        "192.34":1.13,
        "201.13":1.14,
        "210.32":0.98,
        "219.93":1.4,
        "229.98":1.23,
        "240.49":1.54,
        "251.47":1.23,
        "262.96":0.9,
        "274.98":1.07,
        "287.54":1.63,
        "300.68":1.13,
        "314.42":1.72,
        "328.78":1.68,
        "343.8":2.8,
        "359.51":0.93,
        "375.94":1.23,
        "393.11":1.41,
        "411.07":0.89,
        "429.85":1.43,
        "449.49":1.01,
        "470.03":2.37,
        "491.5":1.35
    },
    "('032', '032_02')":{
        "Mass-Weighted Mean Passage":1.94,
        "90":2.21,
        "94.11":2.15,
        "98.41":2.24,
        "102.91":2.07,
        "107.61":1.83,
        "112.53":2.04,
        "117.67":1.97,
        "123.04":2.0,
        "128.66":1.48,
        "134.54":2.19,
        "140.69":1.72,
        "147.12":1.74,
        "153.84":1.93,
        "160.87":2.17,
        "168.22":1.84,
        "175.9":1.72,
        "183.94":1.77,
        "192.34":1.79,
        "201.13":1.68,
        "210.32":1.58,
        "219.93":2.34,
        "229.98":1.93,
        "240.49":1.91,
        "251.47":2.06,
        "262.96":1.84,
        "274.98":1.86,
        "287.54":1.82,
        "300.68":2.28,
        "314.42":1.83,
        "328.78":2.02,
        "343.8":1.67,
        "359.51":2.15,
        "375.94":2.16,
        "393.11":2.55,
        "411.07":1.82,
        "429.85":1.39,
        "449.49":1.26,
        "470.03":1.58,
        "491.5":2.97
    },
    "('032', '032_03')":{
        "Mass-Weighted Mean Passage":5.74,
        "90":5.21,
        "94.11":5.55,
        "98.41":5.23,
        "102.91":5.79,
        "107.61":5.46,
        "112.53":5.06,
        "117.67":5.51,
        "123.04":5.4,
        "128.66":5.49,
        "134.54":4.99,
        "140.69":5.51,
        "147.12":5.86,
        "153.84":5.6,
        "160.87":5.72,
        "168.22":5.59,
        "175.9":5.55,
        "183.94":5.46,
        "192.34":5.05,
        "201.13":5.38,
        "210.32":5.76,
        "219.93":5.36,
        "229.98":5.78,
        "240.49":5.22,
        "251.47":5.41,
        "262.96":6.76,
        "274.98":6.75,
        "287.54":4.85,
        "300.68":6.08,
        "314.42":5.85,
        "328.78":6.09,
        "343.8":6.99,
        "359.51":5.19,
        "375.94":5.84,
        "393.11":7.04,
        "411.07":6.39,
        "429.85":4.65,
        "449.49":7.46,
        "470.03":5.45,
        "491.5":3.38
    },
    "('032', '032_04')":{
        "Mass-Weighted Mean Passage":7.48,
        "90":8.28,
        "94.11":7.68,
        "98.41":7.47,
        "102.91":7.2,
        "107.61":7.2,
        "112.53":7.28,
        "117.67":8.12,
        "123.04":7.42,
        "128.66":7.67,
        "134.54":7.26,
        "140.69":6.87,
        "147.12":7.76,
        "153.84":7.24,
        "160.87":7.68,
        "168.22":6.85,
        "175.9":6.61,
        "183.94":8.37,
        "192.34":7.64,
        "201.13":7.44,
        "210.32":6.77,
        "219.93":6.62,
        "229.98":7.66,
        "240.49":7.98,
        "251.47":8.46,
        "262.96":8.03,
        "274.98":7.36,
        "287.54":7.74,
        "300.68":7.54,
        "314.42":5.97,
        "328.78":6.09,
        "343.8":13.29,
        "359.51":8.72,
        "375.94":8.64,
        "393.11":7.34,
        "411.07":6.0,
        "429.85":6.08,
        "449.49":9.27,
        "470.03":7.11,
        "491.5":9.46
    },
    "('032', '032_05')":{
        "Mass-Weighted Mean Passage":13.89,
        "90":14.92,
        "94.11":15.76,
        "98.41":14.9,
        "102.91":15.32,
        "107.61":14.49,
        "112.53":14.63,
        "117.67":14.43,
        "123.04":14.84,
        "128.66":14.4,
        "134.54":14.94,
        "140.69":14.41,
        "147.12":14.6,
        "153.84":15.05,
        "160.87":14.65,
        "168.22":14.29,
        "175.9":14.43,
        "183.94":14.05,
        "192.34":12.79,
        "201.13":14.23,
        "210.32":12.89,
        "219.93":14.01,
        "229.98":14.26,
        "240.49":14.96,
        "251.47":13.86,
        "262.96":15.3,
        "274.98":13.45,
        "287.54":13.98,
        "300.68":14.69,
        "314.42":13.07,
        "328.78":12.74,
        "343.8":8.39,
        "359.51":12.43,
        "375.94":11.45,
        "393.11":13.58,
        "411.07":14.05,
        "429.85":12.34,
        "449.49":14.92,
        "470.03":14.22,
        "491.5":15.2
    },
    "('033', '033_01')":{
        "Mass-Weighted Mean Passage":0.97,
        "90":1.23,
        "94.11":0.6,
        "98.41":0.73,
        "102.91":0.53,
        "107.61":0.74,
        "112.53":0.56,
        "117.67":0.51,
        "123.04":0.9,
        "128.66":0.72,
        "134.54":0.83,
        "140.69":0.7,
        "147.12":0.63,
        "153.84":1.03,
        "160.87":0.58,
        "168.22":0.44,
        "175.9":0.59,
        "183.94":0.91,
        "192.34":1.03,
        "201.13":0.44,
        "210.32":0.28,
        "219.93":1.01,
        "229.98":1.11,
        "240.49":0.77,
        "251.47":0.72,
        "262.96":0.74,
        "274.98":0.79,
        "287.54":0.8,
        "300.68":1.28,
        "314.42":0.82,
        "328.78":2.62,
        "343.8":2.9,
        "359.51":1.53,
        "375.94":1.54,
        "393.11":1.4,
        "411.07":0.38,
        "429.85":1.02,
        "449.49":0.56,
        "470.03":0.71,
        "491.5":0.9
    },
    "('033', '033_02')":{
        "Mass-Weighted Mean Passage":1.04,
        "90":0.55,
        "94.11":0.93,
        "98.41":0.67,
        "102.91":0.94,
        "107.61":0.33,
        "112.53":0.56,
        "117.67":0.95,
        "123.04":0.9,
        "128.66":0.65,
        "134.54":0.53,
        "140.69":0.54,
        "147.12":0.55,
        "153.84":0.8,
        "160.87":0.58,
        "168.22":0.97,
        "175.9":0.59,
        "183.94":0.36,
        "192.34":0.28,
        "201.13":0.44,
        "210.32":0.92,
        "219.93":0.71,
        "229.98":0.4,
        "240.49":0.55,
        "251.47":0.84,
        "262.96":1.1,
        "274.98":1.98,
        "287.54":0.8,
        "300.68":1.09,
        "314.42":1.02,
        "328.78":1.09,
        "343.8":0.0,
        "359.51":1.53,
        "375.94":2.16,
        "393.11":0.56,
        "411.07":1.53,
        "429.85":1.02,
        "449.49":2.79,
        "470.03":0.71,
        "491.5":0.9
    },
    "('033', '033_03')":{
        "Mass-Weighted Mean Passage":1.13,
        "90":1.23,
        "94.11":0.73,
        "98.41":0.6,
        "102.91":0.87,
        "107.61":0.94,
        "112.53":1.2,
        "117.67":0.95,
        "123.04":0.6,
        "128.66":0.87,
        "134.54":0.83,
        "140.69":0.78,
        "147.12":0.63,
        "153.84":0.64,
        "160.87":0.87,
        "168.22":1.14,
        "175.9":0.17,
        "183.94":0.82,
        "192.34":0.56,
        "201.13":1.06,
        "210.32":0.65,
        "219.93":0.71,
        "229.98":1.11,
        "240.49":0.88,
        "251.47":1.32,
        "262.96":1.23,
        "274.98":1.06,
        "287.54":1.45,
        "300.68":1.64,
        "314.42":1.02,
        "328.78":1.53,
        "343.8":1.45,
        "359.51":0.51,
        "375.94":2.16,
        "393.11":1.68,
        "411.07":1.53,
        "429.85":1.02,
        "449.49":1.68,
        "470.03":0.71,
        "491.5":0.0
    },
    "('033', '033_04')":{
        "Mass-Weighted Mean Passage":2.79,
        "90":1.92,
        "94.11":2.25,
        "98.41":2.79,
        "102.91":2.54,
        "107.61":2.28,
        "112.53":2.04,
        "117.67":1.69,
        "123.04":1.36,
        "128.66":2.54,
        "134.54":2.12,
        "140.69":2.49,
        "147.12":2.28,
        "153.84":2.78,
        "160.87":1.75,
        "168.22":1.84,
        "175.9":1.61,
        "183.94":2.37,
        "192.34":2.06,
        "201.13":1.86,
        "210.32":2.58,
        "219.93":2.02,
        "229.98":2.62,
        "240.49":1.98,
        "251.47":2.64,
        "262.96":2.7,
        "274.98":3.31,
        "287.54":1.93,
        "300.68":3.65,
        "314.42":2.66,
        "328.78":4.37,
        "343.8":0.0,
        "359.51":4.59,
        "375.94":3.09,
        "393.11":2.52,
        "411.07":3.07,
        "429.85":3.55,
        "449.49":1.12,
        "470.03":1.42,
        "491.5":8.11
    },
    "('033', '033_05')":{
        "Mass-Weighted Mean Passage":3.37,
        "90":2.6,
        "94.11":2.45,
        "98.41":4.13,
        "102.91":2.81,
        "107.61":2.95,
        "112.53":4.01,
        "117.67":2.86,
        "123.04":2.94,
        "128.66":3.04,
        "134.54":2.58,
        "140.69":3.89,
        "147.12":2.75,
        "153.84":3.66,
        "160.87":2.92,
        "168.22":4.74,
        "175.9":3.23,
        "183.94":3.19,
        "192.34":3.84,
        "201.13":5.04,
        "210.32":3.87,
        "219.93":3.74,
        "229.98":2.62,
        "240.49":3.29,
        "251.47":2.64,
        "262.96":3.19,
        "274.98":4.37,
        "287.54":4.18,
        "300.68":3.65,
        "314.42":6.15,
        "328.78":3.06,
        "343.8":5.8,
        "359.51":2.04,
        "375.94":4.01,
        "393.11":2.8,
        "411.07":3.83,
        "429.85":4.57,
        "449.49":2.23,
        "470.03":0.71,
        "491.5":0.9
    },
    "('033', '033_06')":{
        "Mass-Weighted Mean Passage":5.4,
        "90":5.03,
        "94.11":4.81,
        "98.41":4.38,
        "102.91":4.67,
        "107.61":4.59,
        "112.53":4.64,
        "117.67":4.45,
        "123.04":4.66,
        "128.66":4.4,
        "134.54":4.79,
        "140.69":4.63,
        "147.12":4.65,
        "153.84":4.63,
        "160.87":5.03,
        "168.22":5.02,
        "175.9":5.09,
        "183.94":5.35,
        "192.34":5.6,
        "201.13":5.19,
        "210.32":5.49,
        "219.93":5.8,
        "229.98":5.12,
        "240.49":6.03,
        "251.47":5.4,
        "262.96":5.97,
        "274.98":5.94,
        "287.54":4.97,
        "300.68":5.81,
        "314.42":5.51,
        "328.78":5.41,
        "343.8":5.51,
        "359.51":4.66,
        "375.94":5.78,
        "393.11":6.67,
        "411.07":4.74,
        "429.85":5.41,
        "449.49":6.44,
        "470.03":5.07,
        "491.5":4.43
    },
    "('033', '033_07')":{
        "Mass-Weighted Mean Passage":5.41,
        "90":4.43,
        "94.11":4.19,
        "98.41":4.24,
        "102.91":4.48,
        "107.61":4.51,
        "112.53":4.2,
        "117.67":4.58,
        "123.04":4.57,
        "128.66":4.58,
        "134.54":4.57,
        "140.69":4.52,
        "147.12":4.39,
        "153.84":5.07,
        "160.87":4.62,
        "168.22":5.02,
        "175.9":5.12,
        "183.94":5.13,
        "192.34":5.76,
        "201.13":5.5,
        "210.32":5.22,
        "219.93":5.77,
        "229.98":5.4,
        "240.49":6.1,
        "251.47":6.0,
        "262.96":6.54,
        "274.98":5.93,
        "287.54":5.43,
        "300.68":6.22,
        "314.42":5.56,
        "328.78":6.04,
        "343.8":8.75,
        "359.51":8.17,
        "375.94":5.65,
        "393.11":5.51,
        "411.07":4.98,
        "429.85":4.72,
        "449.49":4.78,
        "470.03":4.01,
        "491.5":4.83
    },
    "('033', '033_08')":{
        "Mass-Weighted Mean Passage":5.53,
        "90":5.51,
        "94.11":5.0,
        "98.41":4.72,
        "102.91":4.57,
        "107.61":4.26,
        "112.53":4.52,
        "117.67":4.45,
        "123.04":4.55,
        "128.66":4.61,
        "134.54":4.59,
        "140.69":4.53,
        "147.12":4.8,
        "153.84":4.63,
        "160.87":4.52,
        "168.22":5.01,
        "175.9":4.83,
        "183.94":4.84,
        "192.34":5.21,
        "201.13":5.57,
        "210.32":5.48,
        "219.93":5.24,
        "229.98":5.88,
        "240.49":6.26,
        "251.47":5.79,
        "262.96":5.5,
        "274.98":6.26,
        "287.54":6.29,
        "300.68":6.29,
        "314.42":6.28,
        "328.78":6.3,
        "343.8":6.33,
        "359.51":5.05,
        "375.94":4.88,
        "393.11":6.38,
        "411.07":5.62,
        "429.85":5.87,
        "449.49":4.76,
        "470.03":5.64,
        "491.5":4.87
    },
    "('033', '033_09')":{
        "Mass-Weighted Mean Passage":5.57,
        "90":5.03,
        "94.11":4.99,
        "98.41":4.6,
        "102.91":4.68,
        "107.61":4.4,
        "112.53":4.54,
        "117.67":4.65,
        "123.04":4.03,
        "128.66":4.63,
        "134.54":4.62,
        "140.69":5.0,
        "147.12":4.65,
        "153.84":4.8,
        "160.87":5.02,
        "168.22":5.0,
        "175.9":5.19,
        "183.94":5.16,
        "192.34":5.11,
        "201.13":5.93,
        "210.32":5.76,
        "219.93":6.32,
        "229.98":5.84,
        "240.49":5.75,
        "251.47":5.95,
        "262.96":6.45,
        "274.98":6.7,
        "287.54":6.22,
        "300.68":6.4,
        "314.42":5.91,
        "328.78":6.23,
        "343.8":7.14,
        "359.51":4.81,
        "375.94":6.04,
        "393.11":5.66,
        "411.07":4.61,
        "429.85":4.85,
        "449.49":5.98,
        "470.03":4.74,
        "491.5":4.28
    },
    "('033', '033_10')":{
        "Mass-Weighted Mean Passage":6.46,
        "90":7.09,
        "94.11":6.76,
        "98.41":6.14,
        "102.91":6.42,
        "107.61":5.75,
        "112.53":6.22,
        "117.67":5.82,
        "123.04":6.02,
        "128.66":5.92,
        "134.54":6.08,
        "140.69":6.31,
        "147.12":6.2,
        "153.84":6.35,
        "160.87":6.12,
        "168.22":6.86,
        "175.9":6.66,
        "183.94":6.5,
        "192.34":6.63,
        "201.13":7.56,
        "210.32":6.79,
        "219.93":6.94,
        "229.98":7.03,
        "240.49":6.96,
        "251.47":6.97,
        "262.96":7.7,
        "274.98":6.64,
        "287.54":7.11,
        "300.68":6.32,
        "314.42":7.59,
        "328.78":6.75,
        "343.8":7.55,
        "359.51":5.9,
        "375.94":7.79,
        "393.11":6.29,
        "411.07":5.24,
        "429.85":3.82,
        "449.49":4.86,
        "470.03":6.09,
        "491.5":4.72
    },
    "('033', '033_11')":{
        "Mass-Weighted Mean Passage":6.59,
        "90":5.3,
        "94.11":5.6,
        "98.41":5.5,
        "102.91":5.64,
        "107.61":5.47,
        "112.53":5.27,
        "117.67":5.16,
        "123.04":5.23,
        "128.66":5.33,
        "134.54":5.43,
        "140.69":5.63,
        "147.12":5.5,
        "153.84":5.65,
        "160.87":5.66,
        "168.22":5.94,
        "175.9":5.96,
        "183.94":6.59,
        "192.34":6.55,
        "201.13":6.73,
        "210.32":6.29,
        "219.93":6.94,
        "229.98":7.01,
        "240.49":7.48,
        "251.47":6.97,
        "262.96":7.89,
        "274.98":7.46,
        "287.54":6.84,
        "300.68":6.5,
        "314.42":7.03,
        "328.78":6.81,
        "343.8":8.37,
        "359.51":8.74,
        "375.94":7.68,
        "393.11":6.52,
        "411.07":6.16,
        "429.85":5.88,
        "449.49":6.22,
        "470.03":6.21,
        "491.5":5.79
    },
    "('033', '033_12')":{
        "Mass-Weighted Mean Passage":8.54,
        "90":8.96,
        "94.11":8.11,
        "98.41":8.2,
        "102.91":8.01,
        "107.61":7.86,
        "112.53":7.81,
        "117.67":7.66,
        "123.04":8.34,
        "128.66":8.34,
        "134.54":7.63,
        "140.69":7.8,
        "147.12":8.46,
        "153.84":8.02,
        "160.87":8.35,
        "168.22":8.3,
        "175.9":8.19,
        "183.94":8.29,
        "192.34":8.79,
        "201.13":9.18,
        "210.32":8.6,
        "219.93":9.02,
        "229.98":9.13,
        "240.49":9.11,
        "251.47":9.61,
        "262.96":9.66,
        "274.98":10.45,
        "287.54":9.11,
        "300.68":9.87,
        "314.42":8.53,
        "328.78":8.71,
        "343.8":10.41,
        "359.51":8.62,
        "375.94":9.7,
        "393.11":7.39,
        "411.07":7.96,
        "429.85":7.27,
        "449.49":8.5,
        "470.03":5.98,
        "491.5":5.31
    },
    "('033', '033_13')":{
        "Mass-Weighted Mean Passage":8.54,
        "90":8.92,
        "94.11":8.21,
        "98.41":8.12,
        "102.91":7.79,
        "107.61":7.7,
        "112.53":7.77,
        "117.67":7.02,
        "123.04":7.43,
        "128.66":7.19,
        "134.54":7.27,
        "140.69":7.73,
        "147.12":7.86,
        "153.84":7.69,
        "160.87":7.81,
        "168.22":8.44,
        "175.9":8.32,
        "183.94":8.09,
        "192.34":7.61,
        "201.13":8.7,
        "210.32":8.92,
        "219.93":9.66,
        "229.98":8.48,
        "240.49":9.9,
        "251.47":9.74,
        "262.96":9.2,
        "274.98":9.09,
        "287.54":9.7,
        "300.68":9.9,
        "314.42":9.2,
        "328.78":8.43,
        "343.8":9.59,
        "359.51":9.24,
        "375.94":8.74,
        "393.11":8.78,
        "411.07":7.2,
        "429.85":7.83,
        "449.49":9.15,
        "470.03":6.76,
        "491.5":5.75
    },
    "('033', '033_14')":{
        "Mass-Weighted Mean Passage":11.01,
        "90":10.26,
        "94.11":10.45,
        "98.41":9.68,
        "102.91":9.92,
        "107.61":10.08,
        "112.53":10.39,
        "117.67":9.5,
        "123.04":9.53,
        "128.66":9.56,
        "134.54":10.07,
        "140.69":10.07,
        "147.12":10.19,
        "153.84":10.37,
        "160.87":9.88,
        "168.22":10.95,
        "175.9":10.87,
        "183.94":11.38,
        "192.34":11.29,
        "201.13":11.34,
        "210.32":11.59,
        "219.93":11.9,
        "229.98":11.61,
        "240.49":11.73,
        "251.47":11.52,
        "262.96":11.66,
        "274.98":11.76,
        "287.54":11.52,
        "300.68":10.82,
        "314.42":10.76,
        "328.78":12.2,
        "343.8":26.62,
        "359.51":14.44,
        "375.94":12.65,
        "393.11":10.27,
        "411.07":11.14,
        "429.85":9.36,
        "449.49":9.29,
        "470.03":9.62,
        "491.5":8.41
    },
    "('033', '033_15')":{
        "Mass-Weighted Mean Passage":11.88,
        "90":10.37,
        "94.11":10.19,
        "98.41":9.39,
        "102.91":10.22,
        "107.61":10.17,
        "112.53":9.76,
        "117.67":9.92,
        "123.04":9.28,
        "128.66":9.8,
        "134.54":9.95,
        "140.69":9.79,
        "147.12":10.08,
        "153.84":10.88,
        "160.87":10.53,
        "168.22":10.16,
        "175.9":11.01,
        "183.94":11.44,
        "192.34":11.66,
        "201.13":11.6,
        "210.32":11.13,
        "219.93":12.0,
        "229.98":12.81,
        "240.49":12.27,
        "251.47":12.07,
        "262.96":13.12,
        "274.98":13.43,
        "287.54":13.84,
        "300.68":12.75,
        "314.42":12.36,
        "328.78":11.56,
        "343.8":18.63,
        "359.51":14.82,
        "375.94":13.55,
        "393.11":11.77,
        "411.07":14.25,
        "429.85":11.67,
        "449.49":9.83,
        "470.03":11.02,
        "491.5":9.79
    },
    "('033', '033_16')":{
        "Mass-Weighted Mean Passage":13.81,
        "90":12.06,
        "94.11":11.92,
        "98.41":12.13,
        "102.91":11.86,
        "107.61":11.55,
        "112.53":11.87,
        "117.67":11.82,
        "123.04":12.15,
        "128.66":11.7,
        "134.54":12.45,
        "140.69":11.44,
        "147.12":13.03,
        "153.84":13.88,
        "160.87":12.42,
        "168.22":13.26,
        "175.9":14.39,
        "183.94":14.01,
        "192.34":13.56,
        "201.13":14.08,
        "210.32":13.57,
        "219.93":14.7,
        "229.98":15.15,
        "240.49":14.64,
        "251.47":14.96,
        "262.96":14.57,
        "274.98":14.74,
        "287.54":14.71,
        "300.68":15.97,
        "314.42":13.62,
        "328.78":14.69,
        "343.8":20.91,
        "359.51":15.01,
        "375.94":15.02,
        "393.11":13.44,
        "411.07":14.0,
        "429.85":12.0,
        "449.49":12.08,
        "470.03":14.73,
        "491.5":8.97
    },
    "('033', '033_17')":{
        "Mass-Weighted Mean Passage":15.65,
        "90":12.79,
        "94.11":16.04,
        "98.41":14.31,
        "102.91":13.7,
        "107.61":12.99,
        "112.53":14.79,
        "117.67":14.96,
        "123.04":14.1,
        "128.66":15.29,
        "134.54":15.99,
        "140.69":15.16,
        "147.12":15.5,
        "153.84":15.59,
        "160.87":14.58,
        "168.22":15.37,
        "175.9":14.1,
        "183.94":14.76,
        "192.34":16.56,
        "201.13":16.8,
        "210.32":14.38,
        "219.93":18.39,
        "229.98":16.95,
        "240.49":20.86,
        "251.47":15.39,
        "262.96":15.32,
        "274.98":16.67,
        "287.54":20.26,
        "300.68":18.43,
        "314.42":18.24,
        "328.78":20.53,
        "343.8":14.49,
        "359.51":11.23,
        "375.94":12.96,
        "393.11":12.89,
        "411.07":17.63,
        "429.85":13.71,
        "449.49":15.64,
        "470.03":11.35,
        "491.5":8.11
    },
    "('033', '033_18')":{
        "Mass-Weighted Mean Passage":15.8,
        "90":15.02,
        "94.11":14.11,
        "98.41":14.49,
        "102.91":14.5,
        "107.61":14.02,
        "112.53":13.91,
        "117.67":14.28,
        "123.04":13.6,
        "128.66":13.81,
        "134.54":14.03,
        "140.69":14.23,
        "147.12":14.72,
        "153.84":14.71,
        "160.87":14.47,
        "168.22":15.51,
        "175.9":16.18,
        "183.94":15.8,
        "192.34":15.94,
        "201.13":15.94,
        "210.32":16.3,
        "219.93":16.41,
        "229.98":16.61,
        "240.49":16.62,
        "251.47":17.47,
        "262.96":16.67,
        "274.98":17.7,
        "287.54":17.69,
        "300.68":17.19,
        "314.42":16.43,
        "328.78":15.24,
        "343.8":17.87,
        "359.51":16.43,
        "375.94":18.3,
        "393.11":15.16,
        "411.07":17.24,
        "429.85":16.39,
        "449.49":11.54,
        "470.03":13.53,
        "491.5":11.86
    },
    "('033', '033_19')":{
        "Mass-Weighted Mean Passage":16.03,
        "90":16.84,
        "94.11":16.71,
        "98.41":14.8,
        "102.91":15.08,
        "107.61":14.39,
        "112.53":14.92,
        "117.67":15.25,
        "123.04":14.58,
        "128.66":14.64,
        "134.54":15.54,
        "140.69":15.37,
        "147.12":15.02,
        "153.84":15.17,
        "160.87":15.34,
        "168.22":15.91,
        "175.9":17.3,
        "183.94":16.44,
        "192.34":16.82,
        "201.13":16.75,
        "210.32":16.59,
        "219.93":17.51,
        "229.98":18.71,
        "240.49":17.26,
        "251.47":17.07,
        "262.96":18.25,
        "274.98":17.11,
        "287.54":16.88,
        "300.68":16.1,
        "314.42":17.32,
        "328.78":14.56,
        "343.8":32.32,
        "359.51":20.32,
        "375.94":16.71,
        "393.11":15.34,
        "411.07":16.06,
        "429.85":12.25,
        "449.49":11.36,
        "470.03":13.63,
        "491.5":12.97
    },
    "('033', '033_20')":{
        "Mass-Weighted Mean Passage":16.14,
        "90":16.44,
        "94.11":15.86,
        "98.41":15.45,
        "102.91":14.48,
        "107.61":14.96,
        "112.53":14.57,
        "117.67":14.58,
        "123.04":14.54,
        "128.66":13.89,
        "134.54":14.48,
        "140.69":14.44,
        "147.12":15.09,
        "153.84":14.81,
        "160.87":15.0,
        "168.22":15.53,
        "175.9":15.85,
        "183.94":16.29,
        "192.34":16.03,
        "201.13":17.06,
        "210.32":17.49,
        "219.93":17.45,
        "229.98":17.49,
        "240.49":17.73,
        "251.47":17.61,
        "262.96":17.29,
        "274.98":17.51,
        "287.54":17.64,
        "300.68":17.62,
        "314.42":16.24,
        "328.78":16.59,
        "343.8":15.31,
        "359.51":15.84,
        "375.94":15.16,
        "393.11":15.6,
        "411.07":16.3,
        "429.85":15.85,
        "449.49":14.66,
        "470.03":14.66,
        "491.5":12.1
    },
    "('034', '034_01')":{
        "Mass-Weighted Mean Passage":4.73,
        "90":6.62,
        "94.11":5.5,
        "98.41":5.31,
        "102.91":5.77,
        "107.61":5.5,
        "112.53":5.34,
        "117.67":4.62,
        "123.04":4.86,
        "128.66":4.73,
        "134.54":4.61,
        "140.69":4.56,
        "147.12":5.45,
        "153.84":5.32,
        "160.87":5.62,
        "168.22":5.5,
        "175.9":4.54,
        "183.94":4.94,
        "192.34":5.69,
        "201.13":4.63,
        "210.32":4.76,
        "219.93":4.84,
        "229.98":5.25,
        "240.49":5.03,
        "251.47":5.43,
        "262.96":4.65,
        "274.98":5.17,
        "287.54":4.61,
        "300.68":4.74,
        "314.42":3.76,
        "328.78":3.74,
        "343.8":3.98,
        "359.51":5.78,
        "375.94":3.7,
        "393.11":4.51,
        "411.07":4.34,
        "429.85":3.39,
        "449.49":3.77,
        "470.03":4.89,
        "491.5":6.03
    },
    "('034', '034_02')":{
        "Mass-Weighted Mean Passage":5.63,
        "90":7.7,
        "94.11":6.96,
        "98.41":6.79,
        "102.91":7.13,
        "107.61":6.55,
        "112.53":5.92,
        "117.67":6.21,
        "123.04":5.86,
        "128.66":5.96,
        "134.54":5.68,
        "140.69":5.5,
        "147.12":5.27,
        "153.84":5.97,
        "160.87":5.64,
        "168.22":6.01,
        "175.9":6.26,
        "183.94":5.84,
        "192.34":6.49,
        "201.13":5.66,
        "210.32":5.52,
        "219.93":5.72,
        "229.98":5.78,
        "240.49":5.46,
        "251.47":6.09,
        "262.96":5.31,
        "274.98":5.7,
        "287.54":5.39,
        "300.68":4.84,
        "314.42":6.5,
        "328.78":5.13,
        "343.8":2.98,
        "359.51":6.94,
        "375.94":6.58,
        "393.11":6.53,
        "411.07":5.08,
        "429.85":6.27,
        "449.49":4.13,
        "470.03":4.89,
        "491.5":3.56
    },
    "('034', '034_03')":{
        "Mass-Weighted Mean Passage":7.92,
        "90":8.76,
        "94.11":8.2,
        "98.41":7.76,
        "102.91":7.96,
        "107.61":8.3,
        "112.53":7.87,
        "117.67":7.99,
        "123.04":8.39,
        "128.66":7.52,
        "134.54":7.22,
        "140.69":6.93,
        "147.12":7.64,
        "153.84":7.76,
        "160.87":7.88,
        "168.22":7.44,
        "175.9":7.97,
        "183.94":7.78,
        "192.34":8.77,
        "201.13":7.5,
        "210.32":8.18,
        "219.93":7.95,
        "229.98":7.04,
        "240.49":7.92,
        "251.47":8.45,
        "262.96":7.83,
        "274.98":8.43,
        "287.54":7.62,
        "300.68":7.83,
        "314.42":8.38,
        "328.78":8.55,
        "343.8":3.98,
        "359.51":7.44,
        "375.94":8.02,
        "393.11":8.74,
        "411.07":9.66,
        "429.85":7.63,
        "449.49":5.92,
        "470.03":7.04,
        "491.5":8.49
    },
    "('034', '034_04')":{
        "Mass-Weighted Mean Passage":16.61,
        "90":19.41,
        "94.11":19.89,
        "98.41":18.25,
        "102.91":17.76,
        "107.61":17.72,
        "112.53":16.58,
        "117.67":17.41,
        "123.04":16.37,
        "128.66":17.49,
        "134.54":16.35,
        "140.69":16.6,
        "147.12":15.91,
        "153.84":16.18,
        "160.87":17.81,
        "168.22":16.34,
        "175.9":16.55,
        "183.94":16.45,
        "192.34":15.66,
        "201.13":16.08,
        "210.32":16.46,
        "219.93":16.25,
        "229.98":16.23,
        "240.49":17.78,
        "251.47":17.48,
        "262.96":16.12,
        "274.98":16.34,
        "287.54":16.51,
        "300.68":17.22,
        "314.42":15.39,
        "328.78":15.4,
        "343.8":15.42,
        "359.51":15.54,
        "375.94":16.87,
        "393.11":18.21,
        "411.07":17.6,
        "429.85":16.27,
        "449.49":19.39,
        "470.03":11.74,
        "491.5":18.36
    },
    "('034', '034_05')":{
        "Mass-Weighted Mean Passage":33.07,
        "90":35.6,
        "94.11":35.75,
        "98.41":33.71,
        "102.91":33.83,
        "107.61":33.88,
        "112.53":32.63,
        "117.67":32.45,
        "123.04":33.89,
        "128.66":32.15,
        "134.54":32.98,
        "140.69":31.82,
        "147.12":32.91,
        "153.84":31.89,
        "160.87":33.77,
        "168.22":34.02,
        "175.9":32.79,
        "183.94":32.45,
        "192.34":33.07,
        "201.13":32.0,
        "210.32":31.71,
        "219.93":33.56,
        "229.98":32.82,
        "240.49":33.3,
        "251.47":32.2,
        "262.96":32.01,
        "274.98":35.83,
        "287.54":31.78,
        "300.68":33.41,
        "314.42":32.84,
        "328.78":31.68,
        "343.8":30.35,
        "359.51":30.25,
        "375.94":35.9,
        "393.11":33.03,
        "411.07":36.18,
        "429.85":33.56,
        "449.49":31.24,
        "470.03":31.7,
        "491.5":35.34
    },
    "('035', '035_01')":{
        "Mass-Weighted Mean Passage":8.31,
        "90":17.09,
        "94.11":15.39,
        "98.41":14.35,
        "102.91":13.43,
        "107.61":12.41,
        "112.53":12.34,
        "117.67":11.74,
        "123.04":11.56,
        "128.66":10.87,
        "134.54":11.16,
        "140.69":10.51,
        "147.12":10.83,
        "153.84":10.2,
        "160.87":10.56,
        "168.22":10.15,
        "175.9":10.33,
        "183.94":9.78,
        "192.34":9.97,
        "201.13":9.52,
        "210.32":9.81,
        "219.93":9.66,
        "229.98":9.37,
        "240.49":9.21,
        "251.47":8.84,
        "262.96":8.98,
        "274.98":9.11,
        "287.54":8.58,
        "300.68":8.33,
        "314.42":7.48,
        "328.78":7.49,
        "343.8":6.76,
        "359.51":7.93,
        "375.94":6.65,
        "393.11":6.38,
        "411.07":5.93,
        "429.85":5.22,
        "449.49":5.59,
        "470.03":5.05,
        "491.5":5.41
    },
    "('035', '035_02')":{
        "Mass-Weighted Mean Passage":8.87,
        "90":17.44,
        "94.11":15.52,
        "98.41":14.24,
        "102.91":14.75,
        "107.61":13.35,
        "112.53":13.02,
        "117.67":12.33,
        "123.04":11.89,
        "128.66":11.9,
        "134.54":11.55,
        "140.69":11.39,
        "147.12":10.93,
        "153.84":10.61,
        "160.87":10.29,
        "168.22":10.81,
        "175.9":10.82,
        "183.94":10.83,
        "192.34":10.7,
        "201.13":10.55,
        "210.32":10.67,
        "219.93":10.24,
        "229.98":10.73,
        "240.49":10.19,
        "251.47":9.78,
        "262.96":9.44,
        "274.98":10.12,
        "287.54":8.85,
        "300.68":8.81,
        "314.42":8.12,
        "328.78":7.35,
        "343.8":9.63,
        "359.51":9.21,
        "375.94":7.5,
        "393.11":6.28,
        "411.07":6.34,
        "429.85":6.82,
        "449.49":6.11,
        "470.03":5.0,
        "491.5":4.19
    },
    "('035', '035_03')":{
        "Mass-Weighted Mean Passage":9.16,
        "90":18.17,
        "94.11":16.51,
        "98.41":15.79,
        "102.91":14.6,
        "107.61":13.62,
        "112.53":13.38,
        "117.67":13.13,
        "123.04":12.41,
        "128.66":12.13,
        "134.54":12.26,
        "140.69":11.36,
        "147.12":11.6,
        "153.84":11.41,
        "160.87":11.15,
        "168.22":11.45,
        "175.9":11.34,
        "183.94":11.43,
        "192.34":10.87,
        "201.13":11.14,
        "210.32":10.48,
        "219.93":10.5,
        "229.98":10.44,
        "240.49":10.45,
        "251.47":9.99,
        "262.96":10.25,
        "274.98":10.01,
        "287.54":9.3,
        "300.68":8.84,
        "314.42":8.78,
        "328.78":8.32,
        "343.8":9.02,
        "359.51":7.0,
        "375.94":7.69,
        "393.11":6.76,
        "411.07":6.31,
        "429.85":5.99,
        "449.49":6.98,
        "470.03":5.07,
        "491.5":6.05
    },
    "('035', '035_04')":{
        "Mass-Weighted Mean Passage":9.74,
        "90":17.82,
        "94.11":16.57,
        "98.41":15.44,
        "102.91":14.54,
        "107.61":13.32,
        "112.53":13.23,
        "117.67":13.0,
        "123.04":12.53,
        "128.66":12.27,
        "134.54":12.32,
        "140.69":11.57,
        "147.12":11.82,
        "153.84":11.76,
        "160.87":11.34,
        "168.22":11.47,
        "175.9":11.75,
        "183.94":12.46,
        "192.34":11.86,
        "201.13":11.25,
        "210.32":11.28,
        "219.93":10.97,
        "229.98":10.67,
        "240.49":10.87,
        "251.47":10.95,
        "262.96":11.15,
        "274.98":10.12,
        "287.54":9.9,
        "300.68":10.43,
        "314.42":8.97,
        "328.78":8.92,
        "343.8":14.14,
        "359.51":9.12,
        "375.94":8.36,
        "393.11":8.17,
        "411.07":6.59,
        "429.85":6.29,
        "449.49":7.21,
        "470.03":6.37,
        "491.5":4.8
    },
    "('035', '035_05')":{
        "Mass-Weighted Mean Passage":9.89,
        "90":19.3,
        "94.11":17.29,
        "98.41":16.64,
        "102.91":15.34,
        "107.61":14.4,
        "112.53":13.8,
        "117.67":13.68,
        "123.04":13.03,
        "128.66":13.09,
        "134.54":13.16,
        "140.69":12.75,
        "147.12":12.34,
        "153.84":12.62,
        "160.87":11.2,
        "168.22":12.67,
        "175.9":12.12,
        "183.94":12.16,
        "192.34":11.94,
        "201.13":11.69,
        "210.32":11.99,
        "219.93":11.08,
        "229.98":11.26,
        "240.49":11.09,
        "251.47":11.47,
        "262.96":11.0,
        "274.98":10.79,
        "287.54":10.37,
        "300.68":10.18,
        "314.42":8.8,
        "328.78":8.9,
        "343.8":7.12,
        "359.51":9.77,
        "375.94":9.36,
        "393.11":6.78,
        "411.07":7.29,
        "429.85":6.77,
        "449.49":6.69,
        "470.03":6.32,
        "491.5":4.08
    },
    "('036', '036_01')":{
        "Mass-Weighted Mean Passage":5.91,
        "90":14.11,
        "94.11":12.69,
        "98.41":12.18,
        "102.91":11.75,
        "107.61":10.38,
        "112.53":9.63,
        "117.67":9.15,
        "123.04":9.65,
        "128.66":8.89,
        "134.54":8.81,
        "140.69":8.21,
        "147.12":8.3,
        "153.84":8.07,
        "160.87":7.69,
        "168.22":8.47,
        "175.9":8.38,
        "183.94":8.0,
        "192.34":8.2,
        "201.13":7.62,
        "210.32":7.14,
        "219.93":7.73,
        "229.98":6.8,
        "240.49":6.81,
        "251.47":7.14,
        "262.96":6.88,
        "274.98":6.61,
        "287.54":6.52,
        "300.68":5.68,
        "314.42":5.44,
        "328.78":5.25,
        "343.8":4.86,
        "359.51":4.9,
        "375.94":4.18,
        "393.11":3.34,
        "411.07":3.17,
        "429.85":2.73,
        "449.49":2.92,
        "470.03":2.46,
        "491.5":2.47
    },
    "('036', '036_02')":{
        "Mass-Weighted Mean Passage":6.34,
        "90":15.22,
        "94.11":14.33,
        "98.41":13.11,
        "102.91":11.86,
        "107.61":11.48,
        "112.53":10.86,
        "117.67":10.11,
        "123.04":10.07,
        "128.66":9.74,
        "134.54":10.02,
        "140.69":9.3,
        "147.12":8.92,
        "153.84":8.63,
        "160.87":8.96,
        "168.22":8.98,
        "175.9":9.09,
        "183.94":8.39,
        "192.34":8.31,
        "201.13":8.55,
        "210.32":7.83,
        "219.93":7.44,
        "229.98":7.6,
        "240.49":7.89,
        "251.47":7.25,
        "262.96":7.04,
        "274.98":6.84,
        "287.54":6.03,
        "300.68":5.93,
        "314.42":5.89,
        "328.78":6.11,
        "343.8":5.71,
        "359.51":5.03,
        "375.94":3.99,
        "393.11":3.66,
        "411.07":3.29,
        "429.85":3.46,
        "449.49":3.2,
        "470.03":3.03,
        "491.5":3.11
    },
    "('036', '036_03')":{
        "Mass-Weighted Mean Passage":6.43,
        "90":14.14,
        "94.11":13.89,
        "98.41":12.44,
        "102.91":11.32,
        "107.61":11.14,
        "112.53":10.65,
        "117.67":9.59,
        "123.04":9.69,
        "128.66":9.58,
        "134.54":9.22,
        "140.69":9.05,
        "147.12":8.88,
        "153.84":8.76,
        "160.87":8.35,
        "168.22":9.27,
        "175.9":8.56,
        "183.94":7.97,
        "192.34":8.32,
        "201.13":8.24,
        "210.32":8.26,
        "219.93":7.95,
        "229.98":7.26,
        "240.49":7.41,
        "251.47":6.93,
        "262.96":7.22,
        "274.98":6.84,
        "287.54":6.57,
        "300.68":6.64,
        "314.42":5.49,
        "328.78":5.37,
        "343.8":5.51,
        "359.51":5.08,
        "375.94":4.82,
        "393.11":3.67,
        "411.07":4.29,
        "429.85":4.44,
        "449.49":2.78,
        "470.03":3.55,
        "491.5":2.47
    },
    "('036', '036_04')":{
        "Mass-Weighted Mean Passage":6.93,
        "90":15.19,
        "94.11":14.24,
        "98.41":13.11,
        "102.91":12.07,
        "107.61":11.45,
        "112.53":10.8,
        "117.67":10.21,
        "123.04":10.6,
        "128.66":10.38,
        "134.54":9.85,
        "140.69":9.73,
        "147.12":9.66,
        "153.84":9.8,
        "160.87":8.84,
        "168.22":9.19,
        "175.9":9.14,
        "183.94":8.89,
        "192.34":9.26,
        "201.13":8.9,
        "210.32":8.58,
        "219.93":8.57,
        "229.98":8.29,
        "240.49":8.02,
        "251.47":8.6,
        "262.96":8.08,
        "274.98":7.14,
        "287.54":6.88,
        "300.68":7.22,
        "314.42":6.98,
        "328.78":6.11,
        "343.8":6.49,
        "359.51":5.34,
        "375.94":4.82,
        "393.11":4.4,
        "411.07":4.45,
        "429.85":3.13,
        "449.49":3.77,
        "470.03":3.03,
        "491.5":2.92
    },
    "('036', '036_05')":{
        "Mass-Weighted Mean Passage":7.07,
        "90":15.55,
        "94.11":14.07,
        "98.41":13.39,
        "102.91":12.31,
        "107.61":11.82,
        "112.53":11.29,
        "117.67":10.63,
        "123.04":10.16,
        "128.66":10.49,
        "134.54":9.98,
        "140.69":10.34,
        "147.12":9.92,
        "153.84":10.01,
        "160.87":9.18,
        "168.22":10.07,
        "175.9":9.38,
        "183.94":9.11,
        "192.34":8.88,
        "201.13":8.68,
        "210.32":9.16,
        "219.93":9.13,
        "229.98":8.68,
        "240.49":8.39,
        "251.47":8.18,
        "262.96":7.68,
        "274.98":7.9,
        "287.54":6.74,
        "300.68":6.88,
        "314.42":7.11,
        "328.78":6.49,
        "343.8":5.77,
        "359.51":5.58,
        "375.94":5.05,
        "393.11":3.77,
        "411.07":4.19,
        "429.85":3.21,
        "449.49":3.36,
        "470.03":3.0,
        "491.5":3.65
    },
    "('036', '036_06')":{
        "Mass-Weighted Mean Passage":7.15,
        "90":16.0,
        "94.11":14.3,
        "98.41":13.48,
        "102.91":13.04,
        "107.61":12.06,
        "112.53":11.04,
        "117.67":10.75,
        "123.04":10.73,
        "128.66":9.93,
        "134.54":9.9,
        "140.69":10.03,
        "147.12":9.91,
        "153.84":9.61,
        "160.87":9.1,
        "168.22":9.08,
        "175.9":9.23,
        "183.94":9.17,
        "192.34":9.25,
        "201.13":8.61,
        "210.32":8.89,
        "219.93":9.06,
        "229.98":8.52,
        "240.49":7.87,
        "251.47":8.14,
        "262.96":7.27,
        "274.98":8.21,
        "287.54":7.59,
        "300.68":7.25,
        "314.42":7.17,
        "328.78":6.63,
        "343.8":5.35,
        "359.51":5.96,
        "375.94":6.1,
        "393.11":4.86,
        "411.07":4.8,
        "429.85":4.8,
        "449.49":3.7,
        "470.03":3.03,
        "491.5":3.11
    },
    "('036', '036_07')":{
        "Mass-Weighted Mean Passage":7.51,
        "90":15.75,
        "94.11":14.36,
        "98.41":13.51,
        "102.91":12.52,
        "107.61":11.47,
        "112.53":11.21,
        "117.67":11.0,
        "123.04":10.67,
        "128.66":10.51,
        "134.54":10.69,
        "140.69":10.06,
        "147.12":10.05,
        "153.84":10.31,
        "160.87":9.99,
        "168.22":10.25,
        "175.9":9.84,
        "183.94":9.82,
        "192.34":9.27,
        "201.13":9.3,
        "210.32":9.29,
        "219.93":9.16,
        "229.98":9.34,
        "240.49":9.2,
        "251.47":8.56,
        "262.96":8.49,
        "274.98":7.5,
        "287.54":7.39,
        "300.68":7.21,
        "314.42":7.86,
        "328.78":7.87,
        "343.8":6.56,
        "359.51":5.56,
        "375.94":5.43,
        "393.11":4.4,
        "411.07":4.89,
        "429.85":4.19,
        "449.49":3.26,
        "470.03":3.44,
        "491.5":3.3
    },
    "('036', '036_08')":{
        "Mass-Weighted Mean Passage":8.25,
        "90":17.04,
        "94.11":15.88,
        "98.41":14.45,
        "102.91":13.21,
        "107.61":12.92,
        "112.53":12.19,
        "117.67":11.85,
        "123.04":11.98,
        "128.66":11.71,
        "134.54":11.2,
        "140.69":11.72,
        "147.12":11.51,
        "153.84":11.69,
        "160.87":10.75,
        "168.22":11.37,
        "175.9":10.82,
        "183.94":10.41,
        "192.34":10.44,
        "201.13":10.45,
        "210.32":10.6,
        "219.93":10.54,
        "229.98":10.09,
        "240.49":9.65,
        "251.47":9.94,
        "262.96":8.95,
        "274.98":8.53,
        "287.54":8.45,
        "300.68":8.54,
        "314.42":8.24,
        "328.78":7.17,
        "343.8":6.96,
        "359.51":7.2,
        "375.94":5.73,
        "393.11":6.0,
        "411.07":3.94,
        "429.85":5.02,
        "449.49":2.88,
        "470.03":3.0,
        "491.5":2.71
    },
    "('036', '036_09')":{
        "Mass-Weighted Mean Passage":8.39,
        "90":17.7,
        "94.11":15.54,
        "98.41":14.51,
        "102.91":13.96,
        "107.61":13.29,
        "112.53":12.94,
        "117.67":11.93,
        "123.04":12.02,
        "128.66":11.79,
        "134.54":11.28,
        "140.69":11.43,
        "147.12":11.38,
        "153.84":10.85,
        "160.87":10.55,
        "168.22":10.66,
        "175.9":11.29,
        "183.94":10.13,
        "192.34":10.4,
        "201.13":10.51,
        "210.32":10.4,
        "219.93":9.84,
        "229.98":9.85,
        "240.49":9.51,
        "251.47":9.93,
        "262.96":9.47,
        "274.98":8.83,
        "287.54":8.34,
        "300.68":9.6,
        "314.42":7.74,
        "328.78":7.92,
        "343.8":7.3,
        "359.51":6.96,
        "375.94":6.31,
        "393.11":5.9,
        "411.07":4.24,
        "429.85":4.11,
        "449.49":4.22,
        "470.03":4.77,
        "491.5":3.65
    },
    "('036', '036_10')":{
        "Mass-Weighted Mean Passage":9.32,
        "90":18.61,
        "94.11":18.11,
        "98.41":16.35,
        "102.91":15.45,
        "107.61":14.11,
        "112.53":14.07,
        "117.67":13.73,
        "123.04":13.25,
        "128.66":12.73,
        "134.54":13.03,
        "140.69":12.98,
        "147.12":12.26,
        "153.84":12.16,
        "160.87":11.19,
        "168.22":11.94,
        "175.9":12.03,
        "183.94":11.44,
        "192.34":11.18,
        "201.13":12.03,
        "210.32":11.29,
        "219.93":11.43,
        "229.98":10.94,
        "240.49":10.53,
        "251.47":10.32,
        "262.96":10.76,
        "274.98":9.74,
        "287.54":9.77,
        "300.68":9.6,
        "314.42":9.45,
        "328.78":8.84,
        "343.8":8.61,
        "359.51":7.32,
        "375.94":7.8,
        "393.11":7.14,
        "411.07":5.92,
        "429.85":5.8,
        "449.49":4.27,
        "470.03":4.26,
        "491.5":4.38
    },
    "('036', '036_11')":{
        "Mass-Weighted Mean Passage":9.51,
        "90":18.9,
        "94.11":18.23,
        "98.41":16.67,
        "102.91":15.23,
        "107.61":15.01,
        "112.53":14.21,
        "117.67":13.72,
        "123.04":13.44,
        "128.66":13.41,
        "134.54":12.96,
        "140.69":12.55,
        "147.12":12.48,
        "153.84":12.52,
        "160.87":12.14,
        "168.22":12.41,
        "175.9":12.59,
        "183.94":12.15,
        "192.34":11.72,
        "201.13":11.63,
        "210.32":11.52,
        "219.93":11.68,
        "229.98":11.51,
        "240.49":11.43,
        "251.47":11.36,
        "262.96":10.29,
        "274.98":10.61,
        "287.54":10.87,
        "300.68":9.27,
        "314.42":9.07,
        "328.78":8.94,
        "343.8":8.63,
        "359.51":7.85,
        "375.94":7.35,
        "393.11":6.81,
        "411.07":5.38,
        "429.85":5.2,
        "449.49":4.48,
        "470.03":4.92,
        "491.5":4.29
    },
    "('036', '036_12')":{
        "Mass-Weighted Mean Passage":9.53,
        "90":19.35,
        "94.11":18.16,
        "98.41":17.12,
        "102.91":15.47,
        "107.61":15.21,
        "112.53":14.69,
        "117.67":13.99,
        "123.04":13.25,
        "128.66":13.19,
        "134.54":12.59,
        "140.69":12.8,
        "147.12":12.58,
        "153.84":12.7,
        "160.87":11.97,
        "168.22":12.55,
        "175.9":12.61,
        "183.94":12.37,
        "192.34":11.73,
        "201.13":12.19,
        "210.32":11.85,
        "219.93":11.37,
        "229.98":11.43,
        "240.49":11.18,
        "251.47":11.2,
        "262.96":10.96,
        "274.98":10.31,
        "287.54":9.97,
        "300.68":9.03,
        "314.42":9.33,
        "328.78":8.49,
        "343.8":8.63,
        "359.51":8.03,
        "375.94":6.47,
        "393.11":6.9,
        "411.07":6.19,
        "429.85":5.73,
        "449.49":5.83,
        "470.03":4.34,
        "491.5":4.2
    },
    "('036', '036_13')":{
        "Mass-Weighted Mean Passage":10.19,
        "90":19.89,
        "94.11":19.01,
        "98.41":17.41,
        "102.91":16.03,
        "107.61":15.32,
        "112.53":14.17,
        "117.67":14.44,
        "123.04":14.12,
        "128.66":13.17,
        "134.54":13.15,
        "140.69":13.03,
        "147.12":12.97,
        "153.84":12.73,
        "160.87":12.47,
        "168.22":13.04,
        "175.9":13.51,
        "183.94":12.1,
        "192.34":12.83,
        "201.13":12.48,
        "210.32":12.56,
        "219.93":12.21,
        "229.98":12.11,
        "240.49":11.33,
        "251.47":11.97,
        "262.96":11.68,
        "274.98":11.29,
        "287.54":10.9,
        "300.68":10.0,
        "314.42":10.09,
        "328.78":9.83,
        "343.8":9.43,
        "359.51":8.08,
        "375.94":7.29,
        "393.11":7.22,
        "411.07":7.43,
        "429.85":6.93,
        "449.49":5.83,
        "470.03":5.08,
        "491.5":5.39
    },
    "('036', '036_14')":{
        "Mass-Weighted Mean Passage":10.38,
        "90":19.91,
        "94.11":19.79,
        "98.41":17.7,
        "102.91":16.74,
        "107.61":16.59,
        "112.53":15.94,
        "117.67":15.23,
        "123.04":14.47,
        "128.66":14.28,
        "134.54":13.68,
        "140.69":14.24,
        "147.12":13.74,
        "153.84":13.01,
        "160.87":13.27,
        "168.22":13.68,
        "175.9":13.34,
        "183.94":13.29,
        "192.34":13.27,
        "201.13":13.28,
        "210.32":12.47,
        "219.93":12.76,
        "229.98":12.9,
        "240.49":12.61,
        "251.47":12.32,
        "262.96":11.38,
        "274.98":11.39,
        "287.54":11.96,
        "300.68":11.16,
        "314.42":9.99,
        "328.78":10.91,
        "343.8":9.55,
        "359.51":8.52,
        "375.94":8.1,
        "393.11":6.53,
        "411.07":6.58,
        "429.85":5.43,
        "449.49":4.36,
        "470.03":5.62,
        "491.5":2.83
    },
    "('036', '036_15')":{
        "Mass-Weighted Mean Passage":10.57,
        "90":21.28,
        "94.11":19.33,
        "98.41":17.41,
        "102.91":16.52,
        "107.61":15.47,
        "112.53":14.6,
        "117.67":14.1,
        "123.04":15.15,
        "128.66":14.12,
        "134.54":14.33,
        "140.69":13.77,
        "147.12":13.47,
        "153.84":13.13,
        "160.87":13.58,
        "168.22":13.45,
        "175.9":13.67,
        "183.94":13.69,
        "192.34":13.09,
        "201.13":13.8,
        "210.32":12.91,
        "219.93":12.85,
        "229.98":12.42,
        "240.49":12.21,
        "251.47":11.55,
        "262.96":11.89,
        "274.98":11.35,
        "287.54":11.76,
        "300.68":10.74,
        "314.42":10.91,
        "328.78":9.96,
        "343.8":9.3,
        "359.51":9.19,
        "375.94":7.75,
        "393.11":7.49,
        "411.07":6.65,
        "429.85":6.8,
        "449.49":5.62,
        "470.03":5.98,
        "491.5":4.29
    },
    "('036', '036_16')":{
        "Mass-Weighted Mean Passage":11.17,
        "90":22.23,
        "94.11":20.06,
        "98.41":18.74,
        "102.91":16.97,
        "107.61":16.66,
        "112.53":16.01,
        "117.67":15.89,
        "123.04":15.31,
        "128.66":15.0,
        "134.54":14.5,
        "140.69":14.84,
        "147.12":14.75,
        "153.84":13.99,
        "160.87":13.52,
        "168.22":13.91,
        "175.9":14.15,
        "183.94":13.94,
        "192.34":13.67,
        "201.13":13.64,
        "210.32":13.26,
        "219.93":14.21,
        "229.98":13.74,
        "240.49":13.13,
        "251.47":13.16,
        "262.96":12.43,
        "274.98":12.64,
        "287.54":11.91,
        "300.68":11.59,
        "314.42":11.43,
        "328.78":11.2,
        "343.8":10.56,
        "359.51":10.03,
        "375.94":8.24,
        "393.11":7.62,
        "411.07":5.85,
        "429.85":6.47,
        "449.49":5.77,
        "470.03":5.79,
        "491.5":5.13
    },
    "('036', '036_17')":{
        "Mass-Weighted Mean Passage":11.57,
        "90":21.7,
        "94.11":20.6,
        "98.41":18.12,
        "102.91":17.62,
        "107.61":17.01,
        "112.53":16.05,
        "117.67":15.36,
        "123.04":15.12,
        "128.66":15.52,
        "134.54":14.76,
        "140.69":14.54,
        "147.12":15.26,
        "153.84":14.54,
        "160.87":13.7,
        "168.22":14.75,
        "175.9":13.86,
        "183.94":14.53,
        "192.34":14.34,
        "201.13":14.56,
        "210.32":13.48,
        "219.93":14.17,
        "229.98":13.44,
        "240.49":13.24,
        "251.47":13.25,
        "262.96":13.47,
        "274.98":12.77,
        "287.54":12.69,
        "300.68":11.43,
        "314.42":11.66,
        "328.78":11.29,
        "343.8":10.51,
        "359.51":10.95,
        "375.94":9.03,
        "393.11":8.26,
        "411.07":7.38,
        "429.85":5.84,
        "449.49":6.19,
        "470.03":7.59,
        "491.5":5.05
    },
    "('036', '036_18')":{
        "Mass-Weighted Mean Passage":11.85,
        "90":21.86,
        "94.11":20.59,
        "98.41":18.96,
        "102.91":18.18,
        "107.61":17.29,
        "112.53":16.51,
        "117.67":16.1,
        "123.04":15.7,
        "128.66":15.23,
        "134.54":15.0,
        "140.69":14.84,
        "147.12":15.02,
        "153.84":14.35,
        "160.87":13.75,
        "168.22":14.71,
        "175.9":14.47,
        "183.94":15.51,
        "192.34":14.51,
        "201.13":14.15,
        "210.32":14.49,
        "219.93":13.77,
        "229.98":14.52,
        "240.49":14.08,
        "251.47":14.23,
        "262.96":13.27,
        "274.98":12.91,
        "287.54":12.23,
        "300.68":12.08,
        "314.42":11.82,
        "328.78":11.1,
        "343.8":12.07,
        "359.51":10.56,
        "375.94":9.74,
        "393.11":8.37,
        "411.07":7.06,
        "429.85":7.95,
        "449.49":6.47,
        "470.03":5.87,
        "491.5":5.48
    },
    "('036', '036_19')":{
        "Mass-Weighted Mean Passage":12.07,
        "90":20.86,
        "94.11":20.69,
        "98.41":18.54,
        "102.91":18.12,
        "107.61":17.26,
        "112.53":16.95,
        "117.67":15.87,
        "123.04":15.56,
        "128.66":15.55,
        "134.54":15.99,
        "140.69":15.1,
        "147.12":14.67,
        "153.84":15.18,
        "160.87":14.08,
        "168.22":15.27,
        "175.9":15.24,
        "183.94":15.2,
        "192.34":14.57,
        "201.13":15.43,
        "210.32":14.96,
        "219.93":14.67,
        "229.98":14.33,
        "240.49":14.41,
        "251.47":13.97,
        "262.96":13.39,
        "274.98":13.18,
        "287.54":13.34,
        "300.68":12.75,
        "314.42":11.93,
        "328.78":12.28,
        "343.8":10.87,
        "359.51":11.27,
        "375.94":9.91,
        "393.11":7.62,
        "411.07":7.89,
        "429.85":7.24,
        "449.49":6.27,
        "470.03":6.23,
        "491.5":5.35
    },
    "('036', '036_20')":{
        "Mass-Weighted Mean Passage":12.71,
        "90":22.35,
        "94.11":21.19,
        "98.41":19.26,
        "102.91":18.1,
        "107.61":17.05,
        "112.53":17.62,
        "117.67":16.28,
        "123.04":16.58,
        "128.66":15.93,
        "134.54":16.07,
        "140.69":15.49,
        "147.12":16.17,
        "153.84":15.5,
        "160.87":15.44,
        "168.22":15.66,
        "175.9":15.69,
        "183.94":15.53,
        "192.34":15.83,
        "201.13":15.45,
        "210.32":15.05,
        "219.93":15.3,
        "229.98":14.57,
        "240.49":15.09,
        "251.47":14.63,
        "262.96":13.73,
        "274.98":13.57,
        "287.54":13.82,
        "300.68":12.92,
        "314.42":12.59,
        "328.78":12.82,
        "343.8":12.2,
        "359.51":11.76,
        "375.94":9.49,
        "393.11":9.35,
        "411.07":7.59,
        "429.85":7.63,
        "449.49":8.51,
        "470.03":8.17,
        "491.5":6.45
    },
    "('037', '037_01')":{
        "Mass-Weighted Mean Passage":6.21,
        "90":15.61,
        "94.11":14.18,
        "98.41":13.23,
        "102.91":12.17,
        "107.61":11.52,
        "112.53":10.43,
        "117.67":10.3,
        "123.04":10.37,
        "128.66":9.21,
        "134.54":9.25,
        "140.69":8.91,
        "147.12":8.87,
        "153.84":8.61,
        "160.87":8.12,
        "168.22":8.33,
        "175.9":8.04,
        "183.94":7.89,
        "192.34":8.12,
        "201.13":7.77,
        "210.32":7.63,
        "219.93":7.49,
        "229.98":7.49,
        "240.49":7.65,
        "251.47":6.75,
        "262.96":6.94,
        "274.98":6.47,
        "287.54":6.15,
        "300.68":6.39,
        "314.42":5.68,
        "328.78":5.88,
        "343.8":5.14,
        "359.51":5.24,
        "375.94":4.3,
        "393.11":4.82,
        "411.07":3.62,
        "429.85":3.42,
        "449.49":2.88,
        "470.03":3.52,
        "491.5":2.74
    },
    "('037', '037_02')":{
        "Mass-Weighted Mean Passage":6.35,
        "90":16.01,
        "94.11":14.93,
        "98.41":12.6,
        "102.91":12.18,
        "107.61":11.08,
        "112.53":11.08,
        "117.67":10.73,
        "123.04":9.83,
        "128.66":9.45,
        "134.54":9.24,
        "140.69":8.51,
        "147.12":8.91,
        "153.84":8.4,
        "160.87":8.16,
        "168.22":8.51,
        "175.9":7.91,
        "183.94":7.53,
        "192.34":8.03,
        "201.13":7.9,
        "210.32":7.46,
        "219.93":7.91,
        "229.98":7.08,
        "240.49":7.34,
        "251.47":7.56,
        "262.96":6.72,
        "274.98":6.68,
        "287.54":6.25,
        "300.68":6.68,
        "314.42":6.11,
        "328.78":5.96,
        "343.8":5.73,
        "359.51":5.42,
        "375.94":4.25,
        "393.11":4.73,
        "411.07":3.71,
        "429.85":4.81,
        "449.49":3.58,
        "470.03":2.55,
        "491.5":2.94
    },
    "('037', '037_03')":{
        "Mass-Weighted Mean Passage":6.42,
        "90":15.46,
        "94.11":14.73,
        "98.41":14.06,
        "102.91":12.93,
        "107.61":11.73,
        "112.53":10.99,
        "117.67":10.71,
        "123.04":10.32,
        "128.66":10.03,
        "134.54":9.4,
        "140.69":9.16,
        "147.12":9.05,
        "153.84":8.74,
        "160.87":8.59,
        "168.22":8.68,
        "175.9":8.32,
        "183.94":8.74,
        "192.34":8.68,
        "201.13":7.75,
        "210.32":7.73,
        "219.93":8.39,
        "229.98":7.75,
        "240.49":7.48,
        "251.47":7.65,
        "262.96":7.0,
        "274.98":7.29,
        "287.54":5.97,
        "300.68":6.33,
        "314.42":6.3,
        "328.78":5.62,
        "343.8":6.22,
        "359.51":5.43,
        "375.94":4.67,
        "393.11":4.91,
        "411.07":4.1,
        "429.85":4.15,
        "449.49":2.67,
        "470.03":3.01,
        "491.5":3.85
    },
    "('037', '037_04')":{
        "Mass-Weighted Mean Passage":6.96,
        "90":16.8,
        "94.11":15.48,
        "98.41":13.92,
        "102.91":12.98,
        "107.61":12.03,
        "112.53":11.5,
        "117.67":11.52,
        "123.04":10.61,
        "128.66":9.72,
        "134.54":10.22,
        "140.69":9.62,
        "147.12":9.81,
        "153.84":8.99,
        "160.87":8.8,
        "168.22":9.09,
        "175.9":8.56,
        "183.94":8.51,
        "192.34":8.5,
        "201.13":8.6,
        "210.32":8.28,
        "219.93":8.0,
        "229.98":7.93,
        "240.49":8.15,
        "251.47":7.88,
        "262.96":7.51,
        "274.98":8.05,
        "287.54":7.16,
        "300.68":6.78,
        "314.42":7.19,
        "328.78":6.23,
        "343.8":6.27,
        "359.51":5.52,
        "375.94":5.02,
        "393.11":5.02,
        "411.07":5.04,
        "429.85":4.95,
        "449.49":2.95,
        "470.03":3.65,
        "491.5":3.82
    },
    "('037', '037_05')":{
        "Mass-Weighted Mean Passage":7.03,
        "90":16.57,
        "94.11":14.73,
        "98.41":14.01,
        "102.91":13.31,
        "107.61":11.95,
        "112.53":11.77,
        "117.67":11.8,
        "123.04":10.38,
        "128.66":10.7,
        "134.54":10.45,
        "140.69":9.69,
        "147.12":9.14,
        "153.84":9.31,
        "160.87":9.42,
        "168.22":9.13,
        "175.9":9.08,
        "183.94":8.91,
        "192.34":8.87,
        "201.13":8.99,
        "210.32":7.94,
        "219.93":8.87,
        "229.98":8.08,
        "240.49":7.9,
        "251.47":8.14,
        "262.96":8.66,
        "274.98":8.03,
        "287.54":7.05,
        "300.68":7.36,
        "314.42":6.71,
        "328.78":7.15,
        "343.8":5.74,
        "359.51":6.46,
        "375.94":5.49,
        "393.11":4.88,
        "411.07":3.7,
        "429.85":3.63,
        "449.49":2.88,
        "470.03":3.7,
        "491.5":2.84
    },
    "('037', '037_06')":{
        "Mass-Weighted Mean Passage":7.11,
        "90":17.24,
        "94.11":15.32,
        "98.41":13.94,
        "102.91":13.27,
        "107.61":11.9,
        "112.53":11.99,
        "117.67":11.23,
        "123.04":11.37,
        "128.66":10.65,
        "134.54":10.34,
        "140.69":9.58,
        "147.12":9.87,
        "153.84":9.68,
        "160.87":9.19,
        "168.22":9.13,
        "175.9":9.2,
        "183.94":9.03,
        "192.34":8.79,
        "201.13":8.61,
        "210.32":8.33,
        "219.93":8.41,
        "229.98":8.07,
        "240.49":8.29,
        "251.47":7.63,
        "262.96":7.98,
        "274.98":7.39,
        "287.54":7.11,
        "300.68":6.58,
        "314.42":6.9,
        "328.78":6.92,
        "343.8":6.5,
        "359.51":6.25,
        "375.94":4.51,
        "393.11":4.73,
        "411.07":4.46,
        "429.85":4.59,
        "449.49":4.35,
        "470.03":4.47,
        "491.5":4.12
    },
    "('037', '037_07')":{
        "Mass-Weighted Mean Passage":7.15,
        "90":17.45,
        "94.11":15.68,
        "98.41":14.6,
        "102.91":13.71,
        "107.61":12.62,
        "112.53":12.15,
        "117.67":11.58,
        "123.04":11.08,
        "128.66":10.91,
        "134.54":10.09,
        "140.69":10.52,
        "147.12":10.19,
        "153.84":10.21,
        "160.87":9.39,
        "168.22":9.62,
        "175.9":9.44,
        "183.94":9.43,
        "192.34":9.27,
        "201.13":9.61,
        "210.32":9.35,
        "219.93":8.22,
        "229.98":8.23,
        "240.49":8.42,
        "251.47":8.19,
        "262.96":7.78,
        "274.98":7.7,
        "287.54":7.24,
        "300.68":7.73,
        "314.42":7.34,
        "328.78":6.94,
        "343.8":6.26,
        "359.51":6.29,
        "375.94":6.03,
        "393.11":4.56,
        "411.07":4.3,
        "429.85":3.83,
        "449.49":4.04,
        "470.03":3.74,
        "491.5":3.56
    },
    "('037', '037_08')":{
        "Mass-Weighted Mean Passage":7.3,
        "90":16.32,
        "94.11":15.11,
        "98.41":14.03,
        "102.91":13.23,
        "107.61":12.43,
        "112.53":12.02,
        "117.67":11.29,
        "123.04":10.88,
        "128.66":10.34,
        "134.54":10.65,
        "140.69":10.53,
        "147.12":10.5,
        "153.84":9.85,
        "160.87":9.52,
        "168.22":9.62,
        "175.9":9.2,
        "183.94":9.63,
        "192.34":9.27,
        "201.13":9.04,
        "210.32":8.61,
        "219.93":8.64,
        "229.98":8.32,
        "240.49":8.83,
        "251.47":7.61,
        "262.96":8.25,
        "274.98":8.19,
        "287.54":8.07,
        "300.68":6.97,
        "314.42":8.28,
        "328.78":7.11,
        "343.8":5.76,
        "359.51":5.57,
        "375.94":5.18,
        "393.11":4.73,
        "411.07":4.96,
        "429.85":4.99,
        "449.49":4.55,
        "470.03":4.14,
        "491.5":3.31
    },
    "('037', '037_09')":{
        "Mass-Weighted Mean Passage":7.36,
        "90":20.87,
        "94.11":19.86,
        "98.41":16.96,
        "102.91":16.37,
        "107.61":15.45,
        "112.53":14.66,
        "117.67":13.6,
        "123.04":12.37,
        "128.66":12.52,
        "134.54":11.82,
        "140.69":11.25,
        "147.12":10.78,
        "153.84":10.96,
        "160.87":9.84,
        "168.22":10.68,
        "175.9":10.17,
        "183.94":10.02,
        "192.34":10.23,
        "201.13":9.71,
        "210.32":9.28,
        "219.93":9.3,
        "229.98":9.87,
        "240.49":8.91,
        "251.47":8.65,
        "262.96":8.62,
        "274.98":8.03,
        "287.54":7.84,
        "300.68":7.9,
        "314.42":8.07,
        "328.78":6.66,
        "343.8":6.7,
        "359.51":6.66,
        "375.94":5.29,
        "393.11":4.66,
        "411.07":4.88,
        "429.85":4.53,
        "449.49":3.45,
        "470.03":3.65,
        "491.5":3.84
    },
    "('037', '037_10')":{
        "Mass-Weighted Mean Passage":7.38,
        "90":17.04,
        "94.11":15.81,
        "98.41":14.51,
        "102.91":13.42,
        "107.61":12.34,
        "112.53":12.63,
        "117.67":11.8,
        "123.04":11.37,
        "128.66":10.11,
        "134.54":10.41,
        "140.69":10.31,
        "147.12":10.36,
        "153.84":10.07,
        "160.87":9.61,
        "168.22":9.77,
        "175.9":9.3,
        "183.94":9.48,
        "192.34":8.91,
        "201.13":9.63,
        "210.32":8.69,
        "219.93":8.88,
        "229.98":8.35,
        "240.49":9.03,
        "251.47":8.23,
        "262.96":8.32,
        "274.98":7.06,
        "287.54":7.58,
        "300.68":7.33,
        "314.42":7.61,
        "328.78":6.83,
        "343.8":6.78,
        "359.51":6.15,
        "375.94":5.71,
        "393.11":4.85,
        "411.07":5.0,
        "429.85":4.38,
        "449.49":3.81,
        "470.03":4.01,
        "491.5":3.33
    },
    "('037', '037_11')":{
        "Mass-Weighted Mean Passage":7.4,
        "90":16.35,
        "94.11":16.3,
        "98.41":14.53,
        "102.91":13.31,
        "107.61":12.95,
        "112.53":12.37,
        "117.67":11.65,
        "123.04":11.22,
        "128.66":10.79,
        "134.54":10.56,
        "140.69":10.18,
        "147.12":9.92,
        "153.84":10.15,
        "160.87":9.51,
        "168.22":9.66,
        "175.9":9.93,
        "183.94":9.76,
        "192.34":9.42,
        "201.13":9.06,
        "210.32":9.39,
        "219.93":9.12,
        "229.98":8.79,
        "240.49":9.12,
        "251.47":9.2,
        "262.96":8.03,
        "274.98":8.0,
        "287.54":7.95,
        "300.68":7.19,
        "314.42":6.93,
        "328.78":7.09,
        "343.8":6.62,
        "359.51":5.99,
        "375.94":5.07,
        "393.11":4.73,
        "411.07":4.21,
        "429.85":5.84,
        "449.49":3.79,
        "470.03":2.82,
        "491.5":3.6
    },
    "('037', '037_12')":{
        "Mass-Weighted Mean Passage":7.65,
        "90":21.41,
        "94.11":20.05,
        "98.41":18.05,
        "102.91":16.84,
        "107.61":15.61,
        "112.53":14.61,
        "117.67":14.07,
        "123.04":13.23,
        "128.66":12.89,
        "134.54":12.16,
        "140.69":12.07,
        "147.12":11.41,
        "153.84":11.52,
        "160.87":10.06,
        "168.22":10.89,
        "175.9":10.47,
        "183.94":10.66,
        "192.34":10.57,
        "201.13":10.12,
        "210.32":10.23,
        "219.93":10.28,
        "229.98":9.4,
        "240.49":9.56,
        "251.47":9.39,
        "262.96":8.6,
        "274.98":8.38,
        "287.54":8.69,
        "300.68":7.91,
        "314.42":7.19,
        "328.78":7.48,
        "343.8":6.35,
        "359.51":6.78,
        "375.94":5.63,
        "393.11":5.61,
        "411.07":5.41,
        "429.85":4.16,
        "449.49":4.14,
        "470.03":3.61,
        "491.5":3.44
    },
    "('037', '037_13')":{
        "Mass-Weighted Mean Passage":7.69,
        "90":22.31,
        "94.11":19.93,
        "98.41":17.73,
        "102.91":16.46,
        "107.61":15.8,
        "112.53":15.04,
        "117.67":14.62,
        "123.04":13.13,
        "128.66":13.02,
        "134.54":12.69,
        "140.69":12.38,
        "147.12":12.04,
        "153.84":11.35,
        "160.87":10.56,
        "168.22":11.47,
        "175.9":11.21,
        "183.94":10.8,
        "192.34":10.36,
        "201.13":10.9,
        "210.32":10.25,
        "219.93":9.54,
        "229.98":9.54,
        "240.49":9.71,
        "251.47":9.94,
        "262.96":9.13,
        "274.98":8.94,
        "287.54":8.19,
        "300.68":8.08,
        "314.42":8.42,
        "328.78":7.12,
        "343.8":6.82,
        "359.51":6.53,
        "375.94":5.87,
        "393.11":4.64,
        "411.07":4.97,
        "429.85":4.05,
        "449.49":3.95,
        "470.03":4.22,
        "491.5":2.5
    },
    "('037', '037_14')":{
        "Mass-Weighted Mean Passage":7.71,
        "90":16.29,
        "94.11":16.12,
        "98.41":13.61,
        "102.91":13.55,
        "107.61":12.87,
        "112.53":12.29,
        "117.67":12.3,
        "123.04":11.4,
        "128.66":11.02,
        "134.54":10.59,
        "140.69":10.1,
        "147.12":10.49,
        "153.84":9.91,
        "160.87":10.24,
        "168.22":9.62,
        "175.9":9.89,
        "183.94":9.7,
        "192.34":10.34,
        "201.13":9.51,
        "210.32":9.65,
        "219.93":9.04,
        "229.98":8.97,
        "240.49":9.13,
        "251.47":8.76,
        "262.96":8.51,
        "274.98":8.57,
        "287.54":7.73,
        "300.68":8.01,
        "314.42":7.14,
        "328.78":7.91,
        "343.8":6.5,
        "359.51":6.88,
        "375.94":5.97,
        "393.11":5.85,
        "411.07":4.79,
        "429.85":4.06,
        "449.49":3.71,
        "470.03":4.4,
        "491.5":3.22
    },
    "('037', '037_15')":{
        "Mass-Weighted Mean Passage":7.75,
        "90":22.06,
        "94.11":19.71,
        "98.41":18.22,
        "102.91":16.74,
        "107.61":15.69,
        "112.53":14.98,
        "117.67":14.26,
        "123.04":13.15,
        "128.66":12.95,
        "134.54":12.42,
        "140.69":12.24,
        "147.12":11.84,
        "153.84":11.72,
        "160.87":10.67,
        "168.22":10.95,
        "175.9":11.16,
        "183.94":10.71,
        "192.34":10.16,
        "201.13":10.24,
        "210.32":10.12,
        "219.93":10.75,
        "229.98":9.74,
        "240.49":9.88,
        "251.47":9.03,
        "262.96":8.77,
        "274.98":8.92,
        "287.54":8.43,
        "300.68":7.9,
        "314.42":8.16,
        "328.78":7.91,
        "343.8":6.89,
        "359.51":6.82,
        "375.94":5.98,
        "393.11":5.16,
        "411.07":4.92,
        "429.85":4.02,
        "449.49":3.56,
        "470.03":3.87,
        "491.5":3.34
    },
    "('037', '037_16')":{
        "Mass-Weighted Mean Passage":7.81,
        "90":18.01,
        "94.11":16.16,
        "98.41":14.57,
        "102.91":14.37,
        "107.61":13.39,
        "112.53":13.02,
        "117.67":11.94,
        "123.04":11.88,
        "128.66":11.18,
        "134.54":11.79,
        "140.69":10.83,
        "147.12":10.65,
        "153.84":10.18,
        "160.87":10.19,
        "168.22":10.0,
        "175.9":10.31,
        "183.94":10.36,
        "192.34":9.94,
        "201.13":9.29,
        "210.32":9.56,
        "219.93":9.65,
        "229.98":9.09,
        "240.49":9.97,
        "251.47":8.91,
        "262.96":9.1,
        "274.98":8.55,
        "287.54":8.33,
        "300.68":7.02,
        "314.42":8.11,
        "328.78":6.83,
        "343.8":7.27,
        "359.51":6.35,
        "375.94":6.05,
        "393.11":5.32,
        "411.07":4.51,
        "429.85":4.09,
        "449.49":4.59,
        "470.03":3.56,
        "491.5":3.24
    },
    "('037', '037_17')":{
        "Mass-Weighted Mean Passage":7.86,
        "90":21.92,
        "94.11":20.1,
        "98.41":18.51,
        "102.91":16.88,
        "107.61":16.54,
        "112.53":15.02,
        "117.67":14.03,
        "123.04":13.6,
        "128.66":13.16,
        "134.54":11.99,
        "140.69":12.07,
        "147.12":12.29,
        "153.84":11.52,
        "160.87":10.86,
        "168.22":11.22,
        "175.9":10.68,
        "183.94":10.88,
        "192.34":10.43,
        "201.13":10.31,
        "210.32":10.41,
        "219.93":10.46,
        "229.98":10.26,
        "240.49":9.4,
        "251.47":9.37,
        "262.96":8.98,
        "274.98":9.26,
        "287.54":8.55,
        "300.68":8.34,
        "314.42":7.65,
        "328.78":7.75,
        "343.8":7.23,
        "359.51":6.58,
        "375.94":5.66,
        "393.11":4.95,
        "411.07":4.83,
        "429.85":4.56,
        "449.49":4.22,
        "470.03":4.44,
        "491.5":4.39
    },
    "('037', '037_18')":{
        "Mass-Weighted Mean Passage":7.99,
        "90":19.01,
        "94.11":16.59,
        "98.41":16.11,
        "102.91":14.3,
        "107.61":13.53,
        "112.53":12.97,
        "117.67":12.96,
        "123.04":12.15,
        "128.66":11.65,
        "134.54":11.01,
        "140.69":11.07,
        "147.12":11.11,
        "153.84":10.94,
        "160.87":10.31,
        "168.22":10.14,
        "175.9":10.92,
        "183.94":10.49,
        "192.34":10.19,
        "201.13":9.34,
        "210.32":10.06,
        "219.93":9.97,
        "229.98":9.01,
        "240.49":9.78,
        "251.47":9.38,
        "262.96":8.88,
        "274.98":8.58,
        "287.54":8.37,
        "300.68":8.6,
        "314.42":8.36,
        "328.78":7.54,
        "343.8":7.82,
        "359.51":7.58,
        "375.94":6.14,
        "393.11":5.67,
        "411.07":4.65,
        "429.85":4.4,
        "449.49":4.33,
        "470.03":3.25,
        "491.5":3.66
    },
    "('037', '037_19')":{
        "Mass-Weighted Mean Passage":8.11,
        "90":17.79,
        "94.11":17.08,
        "98.41":15.04,
        "102.91":14.48,
        "107.61":13.39,
        "112.53":13.93,
        "117.67":12.49,
        "123.04":12.22,
        "128.66":12.42,
        "134.54":11.28,
        "140.69":11.61,
        "147.12":10.77,
        "153.84":10.84,
        "160.87":10.26,
        "168.22":10.9,
        "175.9":10.96,
        "183.94":10.45,
        "192.34":10.38,
        "201.13":10.44,
        "210.32":10.78,
        "219.93":9.56,
        "229.98":9.13,
        "240.49":9.58,
        "251.47":9.08,
        "262.96":8.94,
        "274.98":9.12,
        "287.54":8.89,
        "300.68":8.23,
        "314.42":7.83,
        "328.78":7.54,
        "343.8":7.31,
        "359.51":7.52,
        "375.94":6.25,
        "393.11":5.27,
        "411.07":4.97,
        "429.85":5.23,
        "449.49":5.19,
        "470.03":4.47,
        "491.5":4.24
    },
    "('037', '037_20')":{
        "Mass-Weighted Mean Passage":8.2,
        "90":18.28,
        "94.11":17.25,
        "98.41":15.1,
        "102.91":14.77,
        "107.61":14.26,
        "112.53":12.73,
        "117.67":12.82,
        "123.04":11.98,
        "128.66":11.62,
        "134.54":11.73,
        "140.69":11.84,
        "147.12":10.99,
        "153.84":10.86,
        "160.87":10.53,
        "168.22":10.32,
        "175.9":11.41,
        "183.94":10.76,
        "192.34":10.16,
        "201.13":10.83,
        "210.32":9.94,
        "219.93":9.84,
        "229.98":9.95,
        "240.49":9.45,
        "251.47":9.27,
        "262.96":8.79,
        "274.98":8.61,
        "287.54":8.65,
        "300.68":8.34,
        "314.42":7.97,
        "328.78":8.08,
        "343.8":7.73,
        "359.51":6.46,
        "375.94":6.26,
        "393.11":5.19,
        "411.07":4.71,
        "429.85":4.27,
        "449.49":5.3,
        "470.03":3.87,
        "491.5":4.73
    },
    "('037', '037_21')":{
        "Mass-Weighted Mean Passage":8.42,
        "90":18.12,
        "94.11":17.3,
        "98.41":16.18,
        "102.91":15.14,
        "107.61":14.6,
        "112.53":13.37,
        "117.67":12.93,
        "123.04":12.9,
        "128.66":12.2,
        "134.54":12.26,
        "140.69":11.93,
        "147.12":11.84,
        "153.84":11.49,
        "160.87":11.25,
        "168.22":11.69,
        "175.9":11.52,
        "183.94":11.45,
        "192.34":10.17,
        "201.13":11.02,
        "210.32":11.33,
        "219.93":10.54,
        "229.98":10.59,
        "240.49":10.19,
        "251.47":9.52,
        "262.96":9.74,
        "274.98":9.45,
        "287.54":8.46,
        "300.68":8.8,
        "314.42":8.49,
        "328.78":7.78,
        "343.8":7.0,
        "359.51":7.23,
        "375.94":5.92,
        "393.11":5.25,
        "411.07":4.71,
        "429.85":3.92,
        "449.49":4.62,
        "470.03":3.26,
        "491.5":3.78
    },
    "('037', '037_22')":{
        "Mass-Weighted Mean Passage":8.8,
        "90":19.37,
        "94.11":18.01,
        "98.41":16.96,
        "102.91":15.11,
        "107.61":14.54,
        "112.53":14.73,
        "117.67":13.54,
        "123.04":13.34,
        "128.66":12.54,
        "134.54":12.79,
        "140.69":11.96,
        "147.12":11.8,
        "153.84":11.73,
        "160.87":10.72,
        "168.22":11.64,
        "175.9":10.8,
        "183.94":11.82,
        "192.34":11.36,
        "201.13":10.33,
        "210.32":10.54,
        "219.93":10.98,
        "229.98":10.53,
        "240.49":9.71,
        "251.47":10.03,
        "262.96":9.24,
        "274.98":9.39,
        "287.54":9.89,
        "300.68":9.02,
        "314.42":8.96,
        "328.78":8.26,
        "343.8":8.69,
        "359.51":7.61,
        "375.94":6.19,
        "393.11":6.68,
        "411.07":6.03,
        "429.85":5.04,
        "449.49":5.55,
        "470.03":5.37,
        "491.5":4.91
    },
    "('037', '037_23')":{
        "Mass-Weighted Mean Passage":8.99,
        "90":18.04,
        "94.11":17.3,
        "98.41":15.86,
        "102.91":15.98,
        "107.61":14.54,
        "112.53":13.63,
        "117.67":12.84,
        "123.04":12.85,
        "128.66":12.42,
        "134.54":12.72,
        "140.69":11.93,
        "147.12":12.11,
        "153.84":11.3,
        "160.87":11.07,
        "168.22":11.8,
        "175.9":11.49,
        "183.94":11.32,
        "192.34":11.24,
        "201.13":11.07,
        "210.32":10.39,
        "219.93":10.02,
        "229.98":9.82,
        "240.49":9.87,
        "251.47":9.94,
        "262.96":10.9,
        "274.98":10.05,
        "287.54":9.23,
        "300.68":9.34,
        "314.42":8.49,
        "328.78":8.28,
        "343.8":7.66,
        "359.51":8.55,
        "375.94":7.39,
        "393.11":6.49,
        "411.07":5.72,
        "429.85":5.7,
        "449.49":4.55,
        "470.03":6.07,
        "491.5":4.54
    },
    "('037', '037_24')":{
        "Mass-Weighted Mean Passage":9.06,
        "90":22.83,
        "94.11":20.93,
        "98.41":19.79,
        "102.91":17.08,
        "107.61":16.17,
        "112.53":15.8,
        "117.67":15.03,
        "123.04":14.46,
        "128.66":14.4,
        "134.54":13.52,
        "140.69":13.58,
        "147.12":12.6,
        "153.84":12.59,
        "160.87":11.61,
        "168.22":12.77,
        "175.9":12.26,
        "183.94":12.39,
        "192.34":12.21,
        "201.13":11.99,
        "210.32":11.91,
        "219.93":11.66,
        "229.98":11.7,
        "240.49":11.3,
        "251.47":11.08,
        "262.96":10.59,
        "274.98":10.18,
        "287.54":10.18,
        "300.68":9.74,
        "314.42":9.23,
        "328.78":9.48,
        "343.8":8.69,
        "359.51":7.82,
        "375.94":6.68,
        "393.11":5.75,
        "411.07":5.36,
        "429.85":5.1,
        "449.49":5.1,
        "470.03":4.83,
        "491.5":4.66
    },
    "('037', '037_25')":{
        "Mass-Weighted Mean Passage":9.33,
        "90":24.15,
        "94.11":21.94,
        "98.41":19.61,
        "102.91":18.3,
        "107.61":17.21,
        "112.53":16.95,
        "117.67":15.4,
        "123.04":15.72,
        "128.66":14.28,
        "134.54":14.8,
        "140.69":13.82,
        "147.12":13.64,
        "153.84":13.44,
        "160.87":12.56,
        "168.22":13.08,
        "175.9":13.25,
        "183.94":12.67,
        "192.34":12.62,
        "201.13":13.05,
        "210.32":12.41,
        "219.93":12.06,
        "229.98":12.31,
        "240.49":11.67,
        "251.47":11.19,
        "262.96":10.92,
        "274.98":10.32,
        "287.54":10.27,
        "300.68":10.87,
        "314.42":8.65,
        "328.78":8.88,
        "343.8":8.53,
        "359.51":7.97,
        "375.94":7.71,
        "393.11":6.72,
        "411.07":6.16,
        "429.85":4.88,
        "449.49":4.57,
        "470.03":4.5,
        "491.5":3.74
    },
    "('037', '037_26')":{
        "Mass-Weighted Mean Passage":9.52,
        "90":28.98,
        "94.11":25.9,
        "98.41":23.87,
        "102.91":22.11,
        "107.61":20.31,
        "112.53":19.85,
        "117.67":18.31,
        "123.04":17.28,
        "128.66":16.16,
        "134.54":16.19,
        "140.69":15.16,
        "147.12":15.23,
        "153.84":14.45,
        "160.87":13.22,
        "168.22":13.56,
        "175.9":13.9,
        "183.94":13.22,
        "192.34":13.5,
        "201.13":12.99,
        "210.32":12.77,
        "219.93":12.37,
        "229.98":11.77,
        "240.49":11.64,
        "251.47":12.03,
        "262.96":11.29,
        "274.98":10.94,
        "287.54":10.39,
        "300.68":10.04,
        "314.42":10.12,
        "328.78":8.92,
        "343.8":8.59,
        "359.51":8.16,
        "375.94":6.8,
        "393.11":6.47,
        "411.07":6.52,
        "429.85":5.96,
        "449.49":4.71,
        "470.03":5.07,
        "491.5":4.35
    },
    "('037', '037_27')":{
        "Mass-Weighted Mean Passage":9.56,
        "90":29.13,
        "94.11":25.38,
        "98.41":24.06,
        "102.91":23.04,
        "107.61":21.34,
        "112.53":19.16,
        "117.67":18.71,
        "123.04":18.01,
        "128.66":16.41,
        "134.54":16.15,
        "140.69":16.05,
        "147.12":15.16,
        "153.84":14.78,
        "160.87":13.84,
        "168.22":14.78,
        "175.9":13.77,
        "183.94":13.48,
        "192.34":13.82,
        "201.13":13.07,
        "210.32":12.94,
        "219.93":12.55,
        "229.98":12.42,
        "240.49":11.78,
        "251.47":11.16,
        "262.96":11.22,
        "274.98":11.2,
        "287.54":9.97,
        "300.68":9.86,
        "314.42":9.92,
        "328.78":9.58,
        "343.8":9.16,
        "359.51":8.16,
        "375.94":7.01,
        "393.11":6.13,
        "411.07":5.63,
        "429.85":5.88,
        "449.49":4.91,
        "470.03":4.93,
        "491.5":4.51
    },
    "('037', '037_28')":{
        "Mass-Weighted Mean Passage":9.59,
        "90":25.31,
        "94.11":23.11,
        "98.41":21.61,
        "102.91":20.0,
        "107.61":18.95,
        "112.53":18.26,
        "117.67":16.72,
        "123.04":15.46,
        "128.66":16.08,
        "134.54":15.25,
        "140.69":14.73,
        "147.12":14.89,
        "153.84":14.26,
        "160.87":12.88,
        "168.22":14.0,
        "175.9":14.14,
        "183.94":13.6,
        "192.34":13.63,
        "201.13":13.09,
        "210.32":12.98,
        "219.93":11.97,
        "229.98":12.16,
        "240.49":12.19,
        "251.47":11.42,
        "262.96":11.47,
        "274.98":11.4,
        "287.54":10.46,
        "300.68":10.23,
        "314.42":9.99,
        "328.78":9.31,
        "343.8":8.85,
        "359.51":7.86,
        "375.94":7.15,
        "393.11":6.69,
        "411.07":5.71,
        "429.85":5.59,
        "449.49":4.76,
        "470.03":4.88,
        "491.5":3.44
    },
    "('037', '037_29')":{
        "Mass-Weighted Mean Passage":9.59,
        "90":26.85,
        "94.11":24.51,
        "98.41":22.15,
        "102.91":21.26,
        "107.61":19.66,
        "112.53":19.06,
        "117.67":17.84,
        "123.04":16.99,
        "128.66":16.02,
        "134.54":15.5,
        "140.69":15.18,
        "147.12":14.62,
        "153.84":14.48,
        "160.87":13.5,
        "168.22":13.91,
        "175.9":14.03,
        "183.94":13.29,
        "192.34":13.14,
        "201.13":12.49,
        "210.32":12.53,
        "219.93":12.72,
        "229.98":12.88,
        "240.49":11.85,
        "251.47":11.81,
        "262.96":11.29,
        "274.98":10.82,
        "287.54":10.91,
        "300.68":10.0,
        "314.42":9.57,
        "328.78":8.88,
        "343.8":8.63,
        "359.51":8.29,
        "375.94":7.32,
        "393.11":6.36,
        "411.07":5.53,
        "429.85":6.27,
        "449.49":4.99,
        "470.03":5.32,
        "491.5":4.5
    },
    "('037', '037_30')":{
        "Mass-Weighted Mean Passage":9.62,
        "90":27.72,
        "94.11":25.93,
        "98.41":24.79,
        "102.91":22.26,
        "107.61":20.37,
        "112.53":19.6,
        "117.67":18.25,
        "123.04":17.52,
        "128.66":17.13,
        "134.54":15.9,
        "140.69":15.55,
        "147.12":15.61,
        "153.84":14.67,
        "160.87":14.07,
        "168.22":14.33,
        "175.9":13.21,
        "183.94":13.82,
        "192.34":13.31,
        "201.13":13.69,
        "210.32":12.66,
        "219.93":12.73,
        "229.98":13.16,
        "240.49":11.39,
        "251.47":11.0,
        "262.96":11.93,
        "274.98":10.86,
        "287.54":11.0,
        "300.68":10.3,
        "314.42":10.69,
        "328.78":9.11,
        "343.8":8.55,
        "359.51":8.63,
        "375.94":7.08,
        "393.11":6.45,
        "411.07":5.6,
        "429.85":5.29,
        "449.49":4.67,
        "470.03":4.93,
        "491.5":4.24
    },
    "('037', '037_31')":{
        "Mass-Weighted Mean Passage":9.64,
        "90":24.08,
        "94.11":21.4,
        "98.41":19.94,
        "102.91":18.65,
        "107.61":17.58,
        "112.53":16.2,
        "117.67":15.95,
        "123.04":15.44,
        "128.66":14.65,
        "134.54":14.77,
        "140.69":14.12,
        "147.12":13.13,
        "153.84":13.29,
        "160.87":12.43,
        "168.22":13.22,
        "175.9":12.77,
        "183.94":12.9,
        "192.34":12.46,
        "201.13":12.5,
        "210.32":11.74,
        "219.93":12.07,
        "229.98":11.56,
        "240.49":11.17,
        "251.47":11.28,
        "262.96":11.76,
        "274.98":10.85,
        "287.54":10.73,
        "300.68":9.74,
        "314.42":9.99,
        "328.78":9.31,
        "343.8":9.34,
        "359.51":8.44,
        "375.94":7.61,
        "393.11":7.7,
        "411.07":6.75,
        "429.85":5.99,
        "449.49":5.38,
        "470.03":5.27,
        "491.5":4.1
    },
    "('037', '037_32')":{
        "Mass-Weighted Mean Passage":9.65,
        "90":24.2,
        "94.11":21.66,
        "98.41":19.43,
        "102.91":18.7,
        "107.61":17.72,
        "112.53":16.58,
        "117.67":16.08,
        "123.04":15.44,
        "128.66":14.65,
        "134.54":14.13,
        "140.69":14.4,
        "147.12":13.75,
        "153.84":13.51,
        "160.87":12.63,
        "168.22":13.28,
        "175.9":13.0,
        "183.94":12.34,
        "192.34":12.97,
        "201.13":12.58,
        "210.32":11.71,
        "219.93":11.65,
        "229.98":12.0,
        "240.49":10.78,
        "251.47":12.07,
        "262.96":11.58,
        "274.98":10.56,
        "287.54":11.07,
        "300.68":10.61,
        "314.42":9.89,
        "328.78":10.16,
        "343.8":9.64,
        "359.51":8.73,
        "375.94":7.48,
        "393.11":6.58,
        "411.07":5.79,
        "429.85":5.95,
        "449.49":5.26,
        "470.03":4.98,
        "491.5":4.35
    },
    "('037', '037_33')":{
        "Mass-Weighted Mean Passage":9.78,
        "90":28.56,
        "94.11":25.89,
        "98.41":23.97,
        "102.91":22.55,
        "107.61":20.99,
        "112.53":19.83,
        "117.67":18.9,
        "123.04":17.92,
        "128.66":17.45,
        "134.54":16.6,
        "140.69":16.32,
        "147.12":16.06,
        "153.84":15.27,
        "160.87":13.76,
        "168.22":14.66,
        "175.9":14.37,
        "183.94":14.29,
        "192.34":13.69,
        "201.13":13.03,
        "210.32":13.36,
        "219.93":12.93,
        "229.98":12.7,
        "240.49":11.77,
        "251.47":11.89,
        "262.96":11.7,
        "274.98":10.56,
        "287.54":11.15,
        "300.68":10.63,
        "314.42":9.8,
        "328.78":9.33,
        "343.8":8.75,
        "359.51":8.34,
        "375.94":7.54,
        "393.11":6.47,
        "411.07":5.7,
        "429.85":5.59,
        "449.49":5.03,
        "470.03":5.54,
        "491.5":4.72
    },
    "('037', '037_34')":{
        "Mass-Weighted Mean Passage":9.84,
        "90":24.53,
        "94.11":22.2,
        "98.41":20.71,
        "102.91":19.26,
        "107.61":17.44,
        "112.53":16.77,
        "117.67":15.96,
        "123.04":15.82,
        "128.66":15.78,
        "134.54":14.89,
        "140.69":14.15,
        "147.12":13.99,
        "153.84":14.25,
        "160.87":12.85,
        "168.22":13.48,
        "175.9":13.44,
        "183.94":13.19,
        "192.34":12.59,
        "201.13":13.05,
        "210.32":12.54,
        "219.93":12.14,
        "229.98":12.37,
        "240.49":12.19,
        "251.47":11.36,
        "262.96":11.86,
        "274.98":11.39,
        "287.54":10.57,
        "300.68":10.57,
        "314.42":10.2,
        "328.78":10.13,
        "343.8":9.97,
        "359.51":8.91,
        "375.94":7.43,
        "393.11":6.44,
        "411.07":6.21,
        "429.85":5.66,
        "449.49":5.14,
        "470.03":5.17,
        "491.5":4.4
    },
    "('037', '037_35')":{
        "Mass-Weighted Mean Passage":9.84,
        "90":24.63,
        "94.11":22.28,
        "98.41":20.57,
        "102.91":19.38,
        "107.61":18.38,
        "112.53":17.16,
        "117.67":16.6,
        "123.04":15.79,
        "128.66":14.93,
        "134.54":15.13,
        "140.69":14.29,
        "147.12":13.5,
        "153.84":14.12,
        "160.87":12.79,
        "168.22":13.52,
        "175.9":13.05,
        "183.94":12.69,
        "192.34":12.88,
        "201.13":12.94,
        "210.32":12.19,
        "219.93":12.03,
        "229.98":11.95,
        "240.49":11.57,
        "251.47":11.77,
        "262.96":11.28,
        "274.98":10.57,
        "287.54":10.92,
        "300.68":10.49,
        "314.42":9.93,
        "328.78":10.24,
        "343.8":8.7,
        "359.51":8.73,
        "375.94":8.69,
        "393.11":7.58,
        "411.07":5.79,
        "429.85":6.21,
        "449.49":5.75,
        "470.03":5.31,
        "491.5":4.66
    },
    "('037', '037_36')":{
        "Mass-Weighted Mean Passage":9.9,
        "90":25.35,
        "94.11":22.14,
        "98.41":20.35,
        "102.91":19.93,
        "107.61":18.08,
        "112.53":17.81,
        "117.67":16.96,
        "123.04":16.18,
        "128.66":15.29,
        "134.54":15.22,
        "140.69":14.44,
        "147.12":14.48,
        "153.84":13.82,
        "160.87":12.86,
        "168.22":13.82,
        "175.9":13.63,
        "183.94":13.3,
        "192.34":13.18,
        "201.13":13.37,
        "210.32":12.36,
        "219.93":12.42,
        "229.98":12.64,
        "240.49":12.21,
        "251.47":11.89,
        "262.96":11.85,
        "274.98":11.26,
        "287.54":11.11,
        "300.68":10.86,
        "314.42":10.06,
        "328.78":9.82,
        "343.8":9.89,
        "359.51":8.6,
        "375.94":7.81,
        "393.11":6.48,
        "411.07":6.54,
        "429.85":4.91,
        "449.49":5.71,
        "470.03":4.26,
        "491.5":4.61
    },
    "('037', '037_37')":{
        "Mass-Weighted Mean Passage":10.04,
        "90":27.23,
        "94.11":24.74,
        "98.41":24.0,
        "102.91":21.09,
        "107.61":20.48,
        "112.53":19.48,
        "117.67":17.63,
        "123.04":17.66,
        "128.66":16.99,
        "134.54":16.83,
        "140.69":16.2,
        "147.12":15.22,
        "153.84":14.94,
        "160.87":14.24,
        "168.22":13.96,
        "175.9":14.62,
        "183.94":14.3,
        "192.34":14.15,
        "201.13":14.09,
        "210.32":13.37,
        "219.93":12.85,
        "229.98":12.85,
        "240.49":12.37,
        "251.47":12.52,
        "262.96":11.95,
        "274.98":11.19,
        "287.54":11.05,
        "300.68":10.18,
        "314.42":10.2,
        "328.78":9.83,
        "343.8":9.32,
        "359.51":8.41,
        "375.94":7.45,
        "393.11":7.08,
        "411.07":5.86,
        "429.85":6.0,
        "449.49":5.55,
        "470.03":4.88,
        "491.5":5.32
    },
    "('037', '037_38')":{
        "Mass-Weighted Mean Passage":10.07,
        "90":28.55,
        "94.11":25.03,
        "98.41":24.39,
        "102.91":22.67,
        "107.61":20.91,
        "112.53":19.88,
        "117.67":18.63,
        "123.04":18.52,
        "128.66":17.5,
        "134.54":15.99,
        "140.69":16.06,
        "147.12":15.77,
        "153.84":15.3,
        "160.87":13.89,
        "168.22":14.78,
        "175.9":14.48,
        "183.94":14.78,
        "192.34":14.23,
        "201.13":13.84,
        "210.32":13.59,
        "219.93":13.47,
        "229.98":12.33,
        "240.49":12.45,
        "251.47":12.77,
        "262.96":12.02,
        "274.98":11.52,
        "287.54":11.14,
        "300.68":10.12,
        "314.42":10.82,
        "328.78":10.24,
        "343.8":8.59,
        "359.51":8.18,
        "375.94":7.83,
        "393.11":6.47,
        "411.07":6.2,
        "429.85":5.62,
        "449.49":5.9,
        "470.03":6.54,
        "491.5":4.62
    },
    "('037', '037_39')":{
        "Mass-Weighted Mean Passage":10.08,
        "90":24.69,
        "94.11":22.83,
        "98.41":21.21,
        "102.91":18.9,
        "107.61":18.0,
        "112.53":16.95,
        "117.67":16.47,
        "123.04":16.15,
        "128.66":15.13,
        "134.54":14.73,
        "140.69":14.65,
        "147.12":14.79,
        "153.84":14.12,
        "160.87":12.88,
        "168.22":13.77,
        "175.9":13.38,
        "183.94":13.55,
        "192.34":12.82,
        "201.13":13.06,
        "210.32":12.8,
        "219.93":12.43,
        "229.98":12.96,
        "240.49":12.3,
        "251.47":12.56,
        "262.96":11.35,
        "274.98":10.61,
        "287.54":11.09,
        "300.68":10.48,
        "314.42":10.7,
        "328.78":10.35,
        "343.8":9.42,
        "359.51":9.05,
        "375.94":7.81,
        "393.11":7.41,
        "411.07":6.51,
        "429.85":6.1,
        "449.49":5.67,
        "470.03":5.07,
        "491.5":5.33
    },
    "('037', '037_40')":{
        "Mass-Weighted Mean Passage":10.27,
        "90":27.03,
        "94.11":25.17,
        "98.41":22.79,
        "102.91":21.48,
        "107.61":19.97,
        "112.53":19.03,
        "117.67":18.26,
        "123.04":16.82,
        "128.66":16.33,
        "134.54":16.31,
        "140.69":15.77,
        "147.12":15.85,
        "153.84":14.65,
        "160.87":14.43,
        "168.22":14.87,
        "175.9":14.46,
        "183.94":14.13,
        "192.34":13.92,
        "201.13":13.75,
        "210.32":12.64,
        "219.93":13.07,
        "229.98":12.65,
        "240.49":12.72,
        "251.47":12.49,
        "262.96":12.29,
        "274.98":11.94,
        "287.54":11.67,
        "300.68":10.26,
        "314.42":9.71,
        "328.78":9.72,
        "343.8":9.34,
        "359.51":9.05,
        "375.94":8.02,
        "393.11":8.27,
        "411.07":6.78,
        "429.85":5.8,
        "449.49":5.29,
        "470.03":5.46,
        "491.5":5.21
    },
    "('037', '037_41')":{
        "Mass-Weighted Mean Passage":10.28,
        "90":30.05,
        "94.11":26.61,
        "98.41":25.42,
        "102.91":23.09,
        "107.61":21.54,
        "112.53":20.92,
        "117.67":19.4,
        "123.04":18.07,
        "128.66":17.26,
        "134.54":16.7,
        "140.69":16.38,
        "147.12":16.42,
        "153.84":15.63,
        "160.87":14.77,
        "168.22":15.08,
        "175.9":14.71,
        "183.94":15.1,
        "192.34":14.28,
        "201.13":13.4,
        "210.32":13.69,
        "219.93":12.79,
        "229.98":13.14,
        "240.49":12.96,
        "251.47":12.18,
        "262.96":12.36,
        "274.98":11.23,
        "287.54":11.51,
        "300.68":10.94,
        "314.42":10.35,
        "328.78":10.42,
        "343.8":9.78,
        "359.51":9.05,
        "375.94":7.42,
        "393.11":7.47,
        "411.07":6.27,
        "429.85":5.7,
        "449.49":6.1,
        "470.03":4.64,
        "491.5":4.72
    },
    "('037', '037_42')":{
        "Mass-Weighted Mean Passage":10.55,
        "90":28.38,
        "94.11":25.55,
        "98.41":22.89,
        "102.91":21.62,
        "107.61":20.75,
        "112.53":19.59,
        "117.67":18.32,
        "123.04":17.51,
        "128.66":16.81,
        "134.54":16.49,
        "140.69":16.67,
        "147.12":14.65,
        "153.84":15.12,
        "160.87":14.69,
        "168.22":14.46,
        "175.9":14.47,
        "183.94":14.42,
        "192.34":14.17,
        "201.13":14.24,
        "210.32":12.91,
        "219.93":12.88,
        "229.98":12.4,
        "240.49":12.9,
        "251.47":12.78,
        "262.96":12.25,
        "274.98":11.83,
        "287.54":11.25,
        "300.68":10.93,
        "314.42":10.71,
        "328.78":10.9,
        "343.8":10.35,
        "359.51":9.39,
        "375.94":7.87,
        "393.11":8.02,
        "411.07":7.23,
        "429.85":6.35,
        "449.49":5.55,
        "470.03":6.14,
        "491.5":5.1
    },
    "('037', '037_43')":{
        "Mass-Weighted Mean Passage":10.58,
        "90":29.49,
        "94.11":26.37,
        "98.41":25.41,
        "102.91":24.43,
        "107.61":22.68,
        "112.53":19.95,
        "117.67":19.95,
        "123.04":19.13,
        "128.66":18.25,
        "134.54":16.99,
        "140.69":16.93,
        "147.12":16.87,
        "153.84":15.64,
        "160.87":15.96,
        "168.22":15.58,
        "175.9":15.8,
        "183.94":14.87,
        "192.34":14.34,
        "201.13":15.11,
        "210.32":14.41,
        "219.93":13.89,
        "229.98":13.31,
        "240.49":13.1,
        "251.47":13.08,
        "262.96":12.83,
        "274.98":11.69,
        "287.54":10.95,
        "300.68":10.87,
        "314.42":11.5,
        "328.78":10.66,
        "343.8":9.46,
        "359.51":8.92,
        "375.94":8.32,
        "393.11":7.36,
        "411.07":6.52,
        "429.85":6.33,
        "449.49":5.34,
        "470.03":5.31,
        "491.5":4.93
    },
    "('037', '037_44')":{
        "Mass-Weighted Mean Passage":10.62,
        "90":29.56,
        "94.11":26.49,
        "98.41":25.06,
        "102.91":23.4,
        "107.61":21.97,
        "112.53":20.62,
        "117.67":20.0,
        "123.04":18.78,
        "128.66":17.68,
        "134.54":16.73,
        "140.69":16.85,
        "147.12":15.87,
        "153.84":15.63,
        "160.87":14.78,
        "168.22":15.58,
        "175.9":15.02,
        "183.94":15.22,
        "192.34":14.52,
        "201.13":14.35,
        "210.32":14.57,
        "219.93":13.64,
        "229.98":13.95,
        "240.49":12.5,
        "251.47":12.22,
        "262.96":13.24,
        "274.98":12.07,
        "287.54":11.72,
        "300.68":10.81,
        "314.42":11.07,
        "328.78":10.31,
        "343.8":9.19,
        "359.51":9.42,
        "375.94":8.11,
        "393.11":7.76,
        "411.07":6.98,
        "429.85":6.37,
        "449.49":5.78,
        "470.03":6.06,
        "491.5":4.77
    },
    "('037', '037_45')":{
        "Mass-Weighted Mean Passage":10.73,
        "90":29.71,
        "94.11":26.08,
        "98.41":23.58,
        "102.91":22.37,
        "107.61":21.77,
        "112.53":20.6,
        "117.67":19.42,
        "123.04":18.23,
        "128.66":17.78,
        "134.54":16.88,
        "140.69":16.7,
        "147.12":15.82,
        "153.84":15.48,
        "160.87":14.9,
        "168.22":15.59,
        "175.9":15.44,
        "183.94":14.62,
        "192.34":14.92,
        "201.13":14.14,
        "210.32":13.86,
        "219.93":13.8,
        "229.98":13.94,
        "240.49":13.22,
        "251.47":13.0,
        "262.96":12.82,
        "274.98":12.33,
        "287.54":11.55,
        "300.68":11.66,
        "314.42":11.62,
        "328.78":11.29,
        "343.8":10.06,
        "359.51":8.78,
        "375.94":8.23,
        "393.11":7.05,
        "411.07":6.85,
        "429.85":6.0,
        "449.49":6.06,
        "470.03":5.13,
        "491.5":5.21
    },
    "('037', '037_46')":{
        "Mass-Weighted Mean Passage":10.81,
        "90":28.02,
        "94.11":26.19,
        "98.41":23.79,
        "102.91":22.53,
        "107.61":21.14,
        "112.53":19.83,
        "117.67":18.99,
        "123.04":18.15,
        "128.66":17.72,
        "134.54":17.2,
        "140.69":17.2,
        "147.12":15.85,
        "153.84":15.81,
        "160.87":14.64,
        "168.22":15.43,
        "175.9":15.65,
        "183.94":14.6,
        "192.34":14.85,
        "201.13":13.86,
        "210.32":13.82,
        "219.93":14.05,
        "229.98":13.77,
        "240.49":13.88,
        "251.47":13.09,
        "262.96":12.7,
        "274.98":12.29,
        "287.54":11.71,
        "300.68":11.17,
        "314.42":11.52,
        "328.78":10.94,
        "343.8":9.74,
        "359.51":9.62,
        "375.94":8.07,
        "393.11":7.72,
        "411.07":7.38,
        "429.85":6.63,
        "449.49":5.59,
        "470.03":6.19,
        "491.5":4.07
    },
    "('037', '037_47')":{
        "Mass-Weighted Mean Passage":11.06,
        "90":28.78,
        "94.11":26.53,
        "98.41":24.66,
        "102.91":22.19,
        "107.61":21.55,
        "112.53":20.68,
        "117.67":18.69,
        "123.04":18.46,
        "128.66":17.82,
        "134.54":17.28,
        "140.69":16.13,
        "147.12":16.71,
        "153.84":16.01,
        "160.87":14.88,
        "168.22":15.85,
        "175.9":15.18,
        "183.94":14.99,
        "192.34":15.3,
        "201.13":15.18,
        "210.32":13.85,
        "219.93":13.83,
        "229.98":13.73,
        "240.49":13.47,
        "251.47":13.42,
        "262.96":12.99,
        "274.98":12.44,
        "287.54":12.33,
        "300.68":11.74,
        "314.42":11.61,
        "328.78":10.84,
        "343.8":10.54,
        "359.51":9.47,
        "375.94":8.82,
        "393.11":7.85,
        "411.07":7.59,
        "429.85":6.55,
        "449.49":6.15,
        "470.03":5.37,
        "491.5":5.48
    },
    "('037', '037_48')":{
        "Mass-Weighted Mean Passage":11.16,
        "90":29.16,
        "94.11":26.58,
        "98.41":24.32,
        "102.91":22.86,
        "107.61":21.66,
        "112.53":19.57,
        "117.67":18.91,
        "123.04":18.63,
        "128.66":17.49,
        "134.54":17.32,
        "140.69":17.19,
        "147.12":16.47,
        "153.84":15.78,
        "160.87":14.55,
        "168.22":15.89,
        "175.9":15.08,
        "183.94":15.04,
        "192.34":14.99,
        "201.13":14.87,
        "210.32":13.86,
        "219.93":13.87,
        "229.98":14.02,
        "240.49":12.88,
        "251.47":13.29,
        "262.96":12.59,
        "274.98":11.96,
        "287.54":12.6,
        "300.68":11.73,
        "314.42":11.74,
        "328.78":10.81,
        "343.8":10.06,
        "359.51":10.29,
        "375.94":8.85,
        "393.11":8.05,
        "411.07":7.5,
        "429.85":7.06,
        "449.49":6.36,
        "470.03":7.01,
        "491.5":5.64
    },
    "('037', '037_49')":{
        "Mass-Weighted Mean Passage":11.31,
        "90":29.69,
        "94.11":27.0,
        "98.41":25.87,
        "102.91":24.69,
        "107.61":22.7,
        "112.53":20.86,
        "117.67":20.21,
        "123.04":19.87,
        "128.66":18.94,
        "134.54":17.7,
        "140.69":17.48,
        "147.12":17.76,
        "153.84":16.86,
        "160.87":15.78,
        "168.22":15.86,
        "175.9":15.87,
        "183.94":16.25,
        "192.34":15.41,
        "201.13":15.8,
        "210.32":14.8,
        "219.93":14.49,
        "229.98":14.79,
        "240.49":14.25,
        "251.47":13.45,
        "262.96":14.0,
        "274.98":12.92,
        "287.54":13.16,
        "300.68":11.65,
        "314.42":11.62,
        "328.78":10.73,
        "343.8":10.36,
        "359.51":9.92,
        "375.94":8.67,
        "393.11":7.71,
        "411.07":7.07,
        "429.85":6.15,
        "449.49":7.01,
        "470.03":5.68,
        "491.5":5.62
    },
    "('037', '037_50')":{
        "Mass-Weighted Mean Passage":11.46,
        "90":31.98,
        "94.11":28.0,
        "98.41":26.8,
        "102.91":24.95,
        "107.61":23.58,
        "112.53":21.81,
        "117.67":21.83,
        "123.04":20.75,
        "128.66":19.31,
        "134.54":18.71,
        "140.69":18.08,
        "147.12":17.88,
        "153.84":17.42,
        "160.87":16.11,
        "168.22":16.83,
        "175.9":16.09,
        "183.94":16.23,
        "192.34":15.94,
        "201.13":15.88,
        "210.32":15.69,
        "219.93":14.31,
        "229.98":15.22,
        "240.49":14.13,
        "251.47":13.87,
        "262.96":13.86,
        "274.98":13.38,
        "287.54":12.84,
        "300.68":12.37,
        "314.42":12.14,
        "328.78":11.41,
        "343.8":10.55,
        "359.51":9.99,
        "375.94":8.3,
        "393.11":7.54,
        "411.07":6.91,
        "429.85":6.33,
        "449.49":6.18,
        "470.03":6.11,
        "491.5":5.46
    },
    "('038', '038_01')":{
        "Mass-Weighted Mean Passage":9.5,
        "90":17.19,
        "94.11":16.21,
        "98.41":14.99,
        "102.91":14.22,
        "107.61":13.95,
        "112.53":13.45,
        "117.67":13.29,
        "123.04":13.52,
        "128.66":13.38,
        "134.54":12.74,
        "140.69":12.85,
        "147.12":13.26,
        "153.84":12.93,
        "160.87":12.72,
        "168.22":12.59,
        "175.9":12.58,
        "183.94":12.58,
        "192.34":12.51,
        "201.13":12.92,
        "210.32":12.27,
        "219.93":11.99,
        "229.98":11.7,
        "240.49":11.96,
        "251.47":10.86,
        "262.96":11.38,
        "274.98":10.73,
        "287.54":10.99,
        "300.68":8.93,
        "314.42":9.56,
        "328.78":7.92,
        "343.8":7.79,
        "359.51":8.14,
        "375.94":7.06,
        "393.11":5.88,
        "411.07":5.01,
        "429.85":4.63,
        "449.49":4.03,
        "470.03":4.06,
        "491.5":3.24
    },
    "('038', '038_02')":{
        "Mass-Weighted Mean Passage":9.71,
        "90":16.1,
        "94.11":15.73,
        "98.41":15.17,
        "102.91":14.29,
        "107.61":13.83,
        "112.53":13.97,
        "117.67":13.09,
        "123.04":13.69,
        "128.66":12.35,
        "134.54":13.1,
        "140.69":12.72,
        "147.12":12.82,
        "153.84":12.65,
        "160.87":12.35,
        "168.22":12.0,
        "175.9":12.77,
        "183.94":11.95,
        "192.34":12.97,
        "201.13":11.89,
        "210.32":12.07,
        "219.93":12.19,
        "229.98":12.83,
        "240.49":11.98,
        "251.47":11.04,
        "262.96":11.09,
        "274.98":9.87,
        "287.54":11.02,
        "300.68":10.15,
        "314.42":9.3,
        "328.78":9.4,
        "343.8":9.65,
        "359.51":7.99,
        "375.94":6.78,
        "393.11":6.44,
        "411.07":5.87,
        "429.85":4.71,
        "449.49":3.56,
        "470.03":4.33,
        "491.5":4.13
    },
    "('038', '038_03')":{
        "Mass-Weighted Mean Passage":9.96,
        "90":15.88,
        "94.11":16.14,
        "98.41":15.07,
        "102.91":14.67,
        "107.61":14.12,
        "112.53":13.96,
        "117.67":13.55,
        "123.04":13.55,
        "128.66":13.51,
        "134.54":12.64,
        "140.69":13.36,
        "147.12":13.08,
        "153.84":13.31,
        "160.87":12.58,
        "168.22":13.27,
        "175.9":13.2,
        "183.94":12.95,
        "192.34":13.1,
        "201.13":12.61,
        "210.32":12.37,
        "219.93":12.92,
        "229.98":12.81,
        "240.49":12.53,
        "251.47":11.33,
        "262.96":11.33,
        "274.98":10.8,
        "287.54":10.86,
        "300.68":10.2,
        "314.42":9.58,
        "328.78":8.34,
        "343.8":9.16,
        "359.51":8.32,
        "375.94":7.37,
        "393.11":6.96,
        "411.07":5.73,
        "429.85":5.4,
        "449.49":4.63,
        "470.03":3.57,
        "491.5":4.21
    },
    "('038', '038_04')":{
        "Mass-Weighted Mean Passage":10.0,
        "90":16.97,
        "94.11":16.34,
        "98.41":14.47,
        "102.91":15.01,
        "107.61":14.25,
        "112.53":14.0,
        "117.67":13.29,
        "123.04":14.17,
        "128.66":13.14,
        "134.54":13.02,
        "140.69":13.39,
        "147.12":13.42,
        "153.84":13.96,
        "160.87":12.52,
        "168.22":12.98,
        "175.9":13.56,
        "183.94":12.59,
        "192.34":12.75,
        "201.13":12.55,
        "210.32":11.8,
        "219.93":12.72,
        "229.98":12.05,
        "240.49":12.21,
        "251.47":11.71,
        "262.96":11.87,
        "274.98":11.07,
        "287.54":10.83,
        "300.68":9.51,
        "314.42":10.73,
        "328.78":9.28,
        "343.8":9.67,
        "359.51":8.67,
        "375.94":6.88,
        "393.11":6.39,
        "411.07":6.68,
        "429.85":5.24,
        "449.49":4.97,
        "470.03":3.38,
        "491.5":2.38
    },
    "('038', '038_05')":{
        "Mass-Weighted Mean Passage":11.07,
        "90":18.49,
        "94.11":18.37,
        "98.41":17.11,
        "102.91":16.64,
        "107.61":15.88,
        "112.53":15.94,
        "117.67":15.23,
        "123.04":15.69,
        "128.66":15.21,
        "134.54":15.29,
        "140.69":15.02,
        "147.12":14.91,
        "153.84":15.22,
        "160.87":14.16,
        "168.22":15.59,
        "175.9":14.62,
        "183.94":14.38,
        "192.34":14.39,
        "201.13":14.58,
        "210.32":14.6,
        "219.93":14.32,
        "229.98":14.07,
        "240.49":13.32,
        "251.47":13.04,
        "262.96":13.03,
        "274.98":13.08,
        "287.54":12.13,
        "300.68":11.95,
        "314.42":11.07,
        "328.78":10.83,
        "343.8":10.26,
        "359.51":8.3,
        "375.94":7.95,
        "393.11":7.0,
        "411.07":5.01,
        "429.85":5.01,
        "449.49":3.69,
        "470.03":3.38,
        "491.5":4.1
    },
    "('039', '039_01')":{
        "Mass-Weighted Mean Passage":3.76,
        "90":3.3,
        "94.11":3.11,
        "98.41":3.53,
        "102.91":3.31,
        "107.61":3.51,
        "112.53":2.8,
        "117.67":3.52,
        "123.04":3.52,
        "128.66":3.73,
        "134.54":3.27,
        "140.69":3.58,
        "147.12":3.47,
        "153.84":3.23,
        "160.87":3.0,
        "168.22":3.33,
        "175.9":3.42,
        "183.94":3.13,
        "192.34":3.54,
        "201.13":3.91,
        "210.32":3.78,
        "219.93":4.12,
        "229.98":3.58,
        "240.49":3.42,
        "251.47":3.56,
        "262.96":3.62,
        "274.98":3.55,
        "287.54":4.22,
        "300.68":4.75,
        "314.42":4.29,
        "328.78":4.04,
        "343.8":4.9,
        "359.51":3.9,
        "375.94":3.58,
        "393.11":4.14,
        "411.07":4.39,
        "429.85":3.56,
        "449.49":2.97,
        "470.03":5.16,
        "491.5":2.6
    },
    "('039', '039_02')":{
        "Mass-Weighted Mean Passage":7.74,
        "90":9.04,
        "94.11":8.55,
        "98.41":8.59,
        "102.91":8.99,
        "107.61":9.01,
        "112.53":8.95,
        "117.67":8.48,
        "123.04":8.81,
        "128.66":7.86,
        "134.54":8.73,
        "140.69":8.41,
        "147.12":8.27,
        "153.84":7.87,
        "160.87":8.24,
        "168.22":7.78,
        "175.9":8.05,
        "183.94":8.28,
        "192.34":7.62,
        "201.13":7.33,
        "210.32":7.54,
        "219.93":7.76,
        "229.98":7.86,
        "240.49":8.27,
        "251.47":8.13,
        "262.96":8.91,
        "274.98":6.9,
        "287.54":6.87,
        "300.68":8.93,
        "314.42":7.99,
        "328.78":9.12,
        "343.8":9.79,
        "359.51":7.8,
        "375.94":9.16,
        "393.11":7.9,
        "411.07":7.51,
        "429.85":6.27,
        "449.49":5.76,
        "470.03":6.45,
        "491.5":4.93
    },
    "('039', '039_03')":{
        "Mass-Weighted Mean Passage":10.34,
        "90":12.17,
        "94.11":11.06,
        "98.41":10.94,
        "102.91":10.51,
        "107.61":10.72,
        "112.53":10.34,
        "117.67":10.62,
        "123.04":10.97,
        "128.66":9.88,
        "134.54":10.11,
        "140.69":9.61,
        "147.12":10.84,
        "153.84":10.11,
        "160.87":9.68,
        "168.22":10.32,
        "175.9":10.3,
        "183.94":10.05,
        "192.34":10.57,
        "201.13":10.04,
        "210.32":10.29,
        "219.93":10.33,
        "229.98":9.79,
        "240.49":9.9,
        "251.47":9.72,
        "262.96":11.99,
        "274.98":11.06,
        "287.54":11.79,
        "300.68":10.73,
        "314.42":10.11,
        "328.78":11.86,
        "343.8":9.09,
        "359.51":11.52,
        "375.94":9.89,
        "393.11":10.02,
        "411.07":10.75,
        "429.85":7.8,
        "449.49":12.08,
        "470.03":9.25,
        "491.5":7.79
    },
    "('039', '039_04')":{
        "Mass-Weighted Mean Passage":17.34,
        "90":18.94,
        "94.11":17.61,
        "98.41":17.79,
        "102.91":16.77,
        "107.61":17.33,
        "112.53":16.93,
        "117.67":17.45,
        "123.04":16.89,
        "128.66":16.88,
        "134.54":17.57,
        "140.69":17.19,
        "147.12":17.59,
        "153.84":17.48,
        "160.87":16.23,
        "168.22":16.91,
        "175.9":16.64,
        "183.94":18.07,
        "192.34":15.99,
        "201.13":16.35,
        "210.32":16.1,
        "219.93":17.23,
        "229.98":16.22,
        "240.49":17.31,
        "251.47":16.89,
        "262.96":16.6,
        "274.98":16.96,
        "287.54":17.09,
        "300.68":18.47,
        "314.42":18.45,
        "328.78":19.6,
        "343.8":25.18,
        "359.51":20.34,
        "375.94":17.26,
        "393.11":18.01,
        "411.07":17.34,
        "429.85":17.29,
        "449.49":19.15,
        "470.03":17.2,
        "491.5":13.77
    },
    "('039', '039_05')":{
        "Mass-Weighted Mean Passage":19.25,
        "90":20.43,
        "94.11":19.82,
        "98.41":20.86,
        "102.91":20.25,
        "107.61":19.91,
        "112.53":17.99,
        "117.67":20.35,
        "123.04":19.34,
        "128.66":18.82,
        "134.54":19.21,
        "140.69":18.71,
        "147.12":18.74,
        "153.84":18.77,
        "160.87":18.78,
        "168.22":18.07,
        "175.9":18.34,
        "183.94":17.89,
        "192.34":18.76,
        "201.13":18.44,
        "210.32":18.54,
        "219.93":18.83,
        "229.98":19.35,
        "240.49":18.97,
        "251.47":19.48,
        "262.96":19.16,
        "274.98":19.42,
        "287.54":19.4,
        "300.68":18.99,
        "314.42":19.45,
        "328.78":18.5,
        "343.8":18.88,
        "359.51":17.46,
        "375.94":19.89,
        "393.11":19.3,
        "411.07":19.88,
        "429.85":21.52,
        "449.49":23.79,
        "470.03":18.49,
        "491.5":17.14
    },
    "('040', '040_01')":{
        "Mass-Weighted Mean Passage":9.07,
        "90":15.38,
        "94.11":14.24,
        "98.41":13.04,
        "102.91":12.51,
        "107.61":12.29,
        "112.53":12.25,
        "117.67":11.41,
        "123.04":10.98,
        "128.66":11.19,
        "134.54":11.88,
        "140.69":11.32,
        "147.12":11.15,
        "153.84":11.44,
        "160.87":10.16,
        "168.22":11.4,
        "175.9":11.23,
        "183.94":11.36,
        "192.34":11.34,
        "201.13":11.43,
        "210.32":10.99,
        "219.93":10.6,
        "229.98":10.81,
        "240.49":9.94,
        "251.47":10.64,
        "262.96":10.14,
        "274.98":9.92,
        "287.54":9.8,
        "300.68":10.13,
        "314.42":9.63,
        "328.78":9.46,
        "343.8":8.21,
        "359.51":7.66,
        "375.94":6.88,
        "393.11":6.41,
        "411.07":5.49,
        "429.85":5.1,
        "449.49":5.3,
        "470.03":4.87,
        "491.5":5.45
    },
    "('040', '040_02')":{
        "Mass-Weighted Mean Passage":12.02,
        "90":17.53,
        "94.11":15.95,
        "98.41":16.06,
        "102.91":14.82,
        "107.61":14.81,
        "112.53":13.99,
        "117.67":14.07,
        "123.04":14.0,
        "128.66":13.97,
        "134.54":14.15,
        "140.69":14.17,
        "147.12":13.8,
        "153.84":13.8,
        "160.87":13.42,
        "168.22":14.38,
        "175.9":14.13,
        "183.94":13.59,
        "192.34":14.2,
        "201.13":14.76,
        "210.32":14.41,
        "219.93":13.3,
        "229.98":13.7,
        "240.49":13.15,
        "251.47":13.25,
        "262.96":13.25,
        "274.98":13.8,
        "287.54":12.94,
        "300.68":13.16,
        "314.42":12.3,
        "328.78":12.16,
        "343.8":11.42,
        "359.51":10.58,
        "375.94":11.15,
        "393.11":9.51,
        "411.07":8.96,
        "429.85":8.1,
        "449.49":7.57,
        "470.03":7.53,
        "491.5":6.27
    },
    "('040', '040_03')":{
        "Mass-Weighted Mean Passage":13.16,
        "90":19.16,
        "94.11":17.54,
        "98.41":16.7,
        "102.91":15.37,
        "107.61":15.67,
        "112.53":15.46,
        "117.67":14.98,
        "123.04":14.99,
        "128.66":14.87,
        "134.54":14.41,
        "140.69":14.67,
        "147.12":14.64,
        "153.84":15.38,
        "160.87":14.57,
        "168.22":14.83,
        "175.9":15.1,
        "183.94":14.54,
        "192.34":14.9,
        "201.13":15.42,
        "210.32":15.06,
        "219.93":14.09,
        "229.98":15.18,
        "240.49":14.8,
        "251.47":14.98,
        "262.96":13.85,
        "274.98":14.42,
        "287.54":14.9,
        "300.68":13.85,
        "314.42":12.94,
        "328.78":13.71,
        "343.8":12.71,
        "359.51":12.8,
        "375.94":10.71,
        "393.11":10.75,
        "411.07":10.45,
        "429.85":10.2,
        "449.49":8.33,
        "470.03":7.16,
        "491.5":9.76
    },
    "('040', '040_04')":{
        "Mass-Weighted Mean Passage":32.14,
        "90":30.41,
        "94.11":28.5,
        "98.41":28.15,
        "102.91":27.14,
        "107.61":29.09,
        "112.53":27.9,
        "117.67":28.47,
        "123.04":29.0,
        "128.66":27.62,
        "134.54":28.03,
        "140.69":28.89,
        "147.12":30.11,
        "153.84":31.36,
        "160.87":30.15,
        "168.22":31.54,
        "175.9":31.96,
        "183.94":32.36,
        "192.34":33.68,
        "201.13":33.85,
        "210.32":33.42,
        "219.93":32.37,
        "229.98":33.99,
        "240.49":34.22,
        "251.47":34.36,
        "262.96":34.34,
        "274.98":36.17,
        "287.54":35.13,
        "300.68":34.71,
        "314.42":34.81,
        "328.78":32.7,
        "343.8":34.06,
        "359.51":33.18,
        "375.94":28.92,
        "393.11":31.61,
        "411.07":30.92,
        "429.85":28.36,
        "449.49":32.46,
        "470.03":27.46,
        "491.5":21.79
    },
    "('040', '040_05')":{
        "Mass-Weighted Mean Passage":35.22,
        "90":32.57,
        "94.11":30.85,
        "98.41":30.9,
        "102.91":29.81,
        "107.61":31.3,
        "112.53":31.48,
        "117.67":30.54,
        "123.04":31.77,
        "128.66":31.76,
        "134.54":32.47,
        "140.69":32.84,
        "147.12":32.53,
        "153.84":33.7,
        "160.87":33.44,
        "168.22":34.51,
        "175.9":34.37,
        "183.94":35.51,
        "192.34":35.79,
        "201.13":37.67,
        "210.32":36.81,
        "219.93":35.97,
        "229.98":36.32,
        "240.49":36.73,
        "251.47":36.93,
        "262.96":36.45,
        "274.98":39.31,
        "287.54":38.66,
        "300.68":38.08,
        "314.42":36.92,
        "328.78":38.04,
        "343.8":36.33,
        "359.51":36.1,
        "375.94":32.55,
        "393.11":34.68,
        "411.07":33.19,
        "429.85":30.76,
        "449.49":32.21,
        "470.03":28.37,
        "491.5":33.3
    },
    "('041', '041_01')":{
        "Mass-Weighted Mean Passage":9.57,
        "90":14.24,
        "94.11":13.47,
        "98.41":13.57,
        "102.91":12.21,
        "107.61":12.05,
        "112.53":12.27,
        "117.67":11.86,
        "123.04":11.5,
        "128.66":11.94,
        "134.54":11.66,
        "140.69":11.41,
        "147.12":11.27,
        "153.84":11.26,
        "160.87":11.06,
        "168.22":11.66,
        "175.9":11.67,
        "183.94":11.48,
        "192.34":11.51,
        "201.13":11.53,
        "210.32":11.17,
        "219.93":11.63,
        "229.98":11.34,
        "240.49":11.43,
        "251.47":11.29,
        "262.96":11.38,
        "274.98":10.84,
        "287.54":10.08,
        "300.68":9.87,
        "314.42":9.16,
        "328.78":9.26,
        "343.8":10.67,
        "359.51":8.08,
        "375.94":8.3,
        "393.11":8.25,
        "411.07":6.87,
        "429.85":5.8,
        "449.49":5.22,
        "470.03":5.26,
        "491.5":4.51
    },
    "('041', '041_02')":{
        "Mass-Weighted Mean Passage":10.21,
        "90":16.43,
        "94.11":14.77,
        "98.41":13.92,
        "102.91":13.26,
        "107.61":12.67,
        "112.53":12.54,
        "117.67":12.21,
        "123.04":12.85,
        "128.66":11.76,
        "134.54":11.9,
        "140.69":12.48,
        "147.12":11.88,
        "153.84":11.52,
        "160.87":11.53,
        "168.22":12.23,
        "175.9":11.45,
        "183.94":11.7,
        "192.34":12.02,
        "201.13":12.27,
        "210.32":11.73,
        "219.93":12.08,
        "229.98":11.61,
        "240.49":11.82,
        "251.47":11.63,
        "262.96":10.96,
        "274.98":10.74,
        "287.54":11.19,
        "300.68":11.33,
        "314.42":11.16,
        "328.78":9.48,
        "343.8":8.0,
        "359.51":8.14,
        "375.94":9.24,
        "393.11":8.49,
        "411.07":7.36,
        "429.85":8.05,
        "449.49":6.85,
        "470.03":6.08,
        "491.5":4.83
    },
    "('041', '041_03')":{
        "Mass-Weighted Mean Passage":10.65,
        "90":16.33,
        "94.11":15.16,
        "98.41":14.38,
        "102.91":13.7,
        "107.61":12.71,
        "112.53":13.23,
        "117.67":12.99,
        "123.04":12.59,
        "128.66":12.88,
        "134.54":12.65,
        "140.69":12.05,
        "147.12":12.67,
        "153.84":12.69,
        "160.87":12.25,
        "168.22":12.5,
        "175.9":12.7,
        "183.94":12.88,
        "192.34":12.91,
        "201.13":12.8,
        "210.32":12.77,
        "219.93":12.77,
        "229.98":12.14,
        "240.49":12.38,
        "251.47":12.65,
        "262.96":12.16,
        "274.98":12.33,
        "287.54":11.6,
        "300.68":10.38,
        "314.42":9.34,
        "328.78":9.62,
        "343.8":13.6,
        "359.51":9.2,
        "375.94":9.1,
        "393.11":9.41,
        "411.07":7.99,
        "429.85":6.47,
        "449.49":7.0,
        "470.03":6.49,
        "491.5":5.69
    },
    "('041', '041_04')":{
        "Mass-Weighted Mean Passage":12.82,
        "90":18.84,
        "94.11":17.88,
        "98.41":17.46,
        "102.91":16.6,
        "107.61":15.86,
        "112.53":16.03,
        "117.67":15.71,
        "123.04":15.63,
        "128.66":15.29,
        "134.54":15.16,
        "140.69":15.29,
        "147.12":14.82,
        "153.84":14.97,
        "160.87":14.96,
        "168.22":16.28,
        "175.9":14.98,
        "183.94":15.35,
        "192.34":15.11,
        "201.13":15.28,
        "210.32":15.66,
        "219.93":14.87,
        "229.98":15.16,
        "240.49":15.0,
        "251.47":14.81,
        "262.96":14.73,
        "274.98":13.86,
        "287.54":13.19,
        "300.68":12.26,
        "314.42":12.96,
        "328.78":11.72,
        "343.8":13.71,
        "359.51":13.07,
        "375.94":10.43,
        "393.11":10.42,
        "411.07":9.87,
        "429.85":9.48,
        "449.49":8.07,
        "470.03":7.41,
        "491.5":7.6
    },
    "('041', '041_05')":{
        "Mass-Weighted Mean Passage":13.52,
        "90":18.88,
        "94.11":18.17,
        "98.41":16.92,
        "102.91":15.84,
        "107.61":16.57,
        "112.53":16.01,
        "117.67":15.05,
        "123.04":15.07,
        "128.66":15.72,
        "134.54":15.5,
        "140.69":14.69,
        "147.12":15.65,
        "153.84":15.53,
        "160.87":14.9,
        "168.22":15.55,
        "175.9":15.71,
        "183.94":15.43,
        "192.34":15.6,
        "201.13":15.78,
        "210.32":16.36,
        "219.93":16.03,
        "229.98":15.6,
        "240.49":15.0,
        "251.47":16.4,
        "262.96":14.9,
        "274.98":14.97,
        "287.54":14.35,
        "300.68":13.8,
        "314.42":13.86,
        "328.78":13.37,
        "343.8":12.85,
        "359.51":12.34,
        "375.94":12.51,
        "393.11":11.02,
        "411.07":10.61,
        "429.85":9.87,
        "449.49":9.39,
        "470.03":7.35,
        "491.5":8.71
    },
    "('041', '041_06')":{
        "Mass-Weighted Mean Passage":13.85,
        "90":18.52,
        "94.11":17.91,
        "98.41":16.6,
        "102.91":17.02,
        "107.61":15.85,
        "112.53":16.18,
        "117.67":16.14,
        "123.04":16.24,
        "128.66":15.41,
        "134.54":15.59,
        "140.69":16.41,
        "147.12":15.87,
        "153.84":15.4,
        "160.87":15.63,
        "168.22":15.88,
        "175.9":16.23,
        "183.94":15.91,
        "192.34":16.44,
        "201.13":16.01,
        "210.32":15.91,
        "219.93":16.57,
        "229.98":16.02,
        "240.49":16.67,
        "251.47":16.07,
        "262.96":14.75,
        "274.98":15.45,
        "287.54":14.09,
        "300.68":14.66,
        "314.42":12.88,
        "328.78":13.05,
        "343.8":14.43,
        "359.51":11.28,
        "375.94":13.43,
        "393.11":12.22,
        "411.07":10.69,
        "429.85":10.2,
        "449.49":9.53,
        "470.03":7.79,
        "491.5":9.12
    },
    "('041', '041_07')":{
        "Mass-Weighted Mean Passage":14.26,
        "90":19.17,
        "94.11":18.06,
        "98.41":16.81,
        "102.91":17.2,
        "107.61":16.29,
        "112.53":16.65,
        "117.67":16.59,
        "123.04":16.72,
        "128.66":16.1,
        "134.54":15.94,
        "140.69":16.08,
        "147.12":16.2,
        "153.84":16.36,
        "160.87":16.53,
        "168.22":16.7,
        "175.9":16.52,
        "183.94":15.92,
        "192.34":16.81,
        "201.13":15.6,
        "210.32":16.73,
        "219.93":17.18,
        "229.98":16.38,
        "240.49":15.86,
        "251.47":16.09,
        "262.96":16.48,
        "274.98":16.1,
        "287.54":15.47,
        "300.68":15.67,
        "314.42":14.07,
        "328.78":14.42,
        "343.8":12.97,
        "359.51":12.75,
        "375.94":12.63,
        "393.11":11.46,
        "411.07":10.11,
        "429.85":10.72,
        "449.49":10.27,
        "470.03":9.28,
        "491.5":7.94
    },
    "('041', '041_08')":{
        "Mass-Weighted Mean Passage":14.6,
        "90":18.48,
        "94.11":17.5,
        "98.41":16.62,
        "102.91":16.42,
        "107.61":15.43,
        "112.53":15.21,
        "117.67":15.14,
        "123.04":15.27,
        "128.66":15.0,
        "134.54":15.16,
        "140.69":15.7,
        "147.12":15.48,
        "153.84":15.5,
        "160.87":15.63,
        "168.22":16.11,
        "175.9":15.4,
        "183.94":15.79,
        "192.34":16.08,
        "201.13":15.67,
        "210.32":15.71,
        "219.93":16.71,
        "229.98":16.7,
        "240.49":16.18,
        "251.47":17.32,
        "262.96":17.18,
        "274.98":15.79,
        "287.54":16.45,
        "300.68":14.76,
        "314.42":14.71,
        "328.78":14.83,
        "343.8":17.37,
        "359.51":15.25,
        "375.94":13.22,
        "393.11":11.93,
        "411.07":11.97,
        "429.85":12.07,
        "449.49":11.48,
        "470.03":10.0,
        "491.5":10.11
    },
    "('041', '041_09')":{
        "Mass-Weighted Mean Passage":14.73,
        "90":19.59,
        "94.11":17.55,
        "98.41":17.45,
        "102.91":16.97,
        "107.61":16.15,
        "112.53":16.61,
        "117.67":16.61,
        "123.04":15.78,
        "128.66":15.49,
        "134.54":16.26,
        "140.69":16.01,
        "147.12":15.78,
        "153.84":16.33,
        "160.87":16.13,
        "168.22":16.73,
        "175.9":16.42,
        "183.94":16.93,
        "192.34":16.77,
        "201.13":16.9,
        "210.32":16.91,
        "219.93":17.49,
        "229.98":17.22,
        "240.49":16.1,
        "251.47":16.95,
        "262.96":16.29,
        "274.98":15.74,
        "287.54":15.68,
        "300.68":15.32,
        "314.42":13.83,
        "328.78":15.03,
        "343.8":16.95,
        "359.51":13.57,
        "375.94":12.57,
        "393.11":13.46,
        "411.07":11.46,
        "429.85":11.39,
        "449.49":10.79,
        "470.03":10.19,
        "491.5":10.02
    },
    "('041', '041_10')":{
        "Mass-Weighted Mean Passage":14.99,
        "90":21.17,
        "94.11":19.15,
        "98.41":19.01,
        "102.91":18.02,
        "107.61":17.31,
        "112.53":17.26,
        "117.67":17.17,
        "123.04":16.75,
        "128.66":16.84,
        "134.54":16.26,
        "140.69":17.39,
        "147.12":17.24,
        "153.84":16.82,
        "160.87":16.59,
        "168.22":17.42,
        "175.9":16.76,
        "183.94":17.25,
        "192.34":17.15,
        "201.13":17.15,
        "210.32":17.64,
        "219.93":17.65,
        "229.98":17.53,
        "240.49":16.98,
        "251.47":18.62,
        "262.96":16.75,
        "274.98":16.47,
        "287.54":15.38,
        "300.68":15.25,
        "314.42":16.09,
        "328.78":14.58,
        "343.8":16.06,
        "359.51":14.97,
        "375.94":13.0,
        "393.11":12.95,
        "411.07":10.77,
        "429.85":11.97,
        "449.49":10.3,
        "470.03":8.88,
        "491.5":8.34
    },
    "('041', '041_11')":{
        "Mass-Weighted Mean Passage":15.08,
        "90":21.15,
        "94.11":18.81,
        "98.41":18.71,
        "102.91":18.24,
        "107.61":17.31,
        "112.53":17.14,
        "117.67":17.0,
        "123.04":17.09,
        "128.66":17.01,
        "134.54":16.64,
        "140.69":16.31,
        "147.12":16.89,
        "153.84":16.34,
        "160.87":16.64,
        "168.22":16.58,
        "175.9":16.64,
        "183.94":16.38,
        "192.34":16.61,
        "201.13":16.87,
        "210.32":16.05,
        "219.93":17.03,
        "229.98":16.65,
        "240.49":16.41,
        "251.47":16.52,
        "262.96":16.61,
        "274.98":16.96,
        "287.54":15.71,
        "300.68":16.42,
        "314.42":15.08,
        "328.78":15.32,
        "343.8":12.13,
        "359.51":14.63,
        "375.94":13.09,
        "393.11":13.55,
        "411.07":12.5,
        "429.85":11.24,
        "449.49":12.34,
        "470.03":11.69,
        "491.5":8.84
    },
    "('041', '041_12')":{
        "Mass-Weighted Mean Passage":15.94,
        "90":21.39,
        "94.11":19.66,
        "98.41":18.86,
        "102.91":17.57,
        "107.61":18.25,
        "112.53":17.53,
        "117.67":17.08,
        "123.04":17.4,
        "128.66":17.29,
        "134.54":17.65,
        "140.69":17.93,
        "147.12":17.26,
        "153.84":17.07,
        "160.87":17.73,
        "168.22":18.5,
        "175.9":18.33,
        "183.94":18.28,
        "192.34":18.42,
        "201.13":17.38,
        "210.32":18.81,
        "219.93":17.79,
        "229.98":18.62,
        "240.49":18.52,
        "251.47":19.36,
        "262.96":17.79,
        "274.98":18.13,
        "287.54":18.06,
        "300.68":16.29,
        "314.42":16.7,
        "328.78":15.4,
        "343.8":15.42,
        "359.51":15.06,
        "375.94":14.65,
        "393.11":12.87,
        "411.07":13.94,
        "429.85":12.64,
        "449.49":10.53,
        "470.03":9.52,
        "491.5":8.43
    },
    "('041', '041_13')":{
        "Mass-Weighted Mean Passage":16.67,
        "90":21.42,
        "94.11":19.81,
        "98.41":18.95,
        "102.91":18.26,
        "107.61":17.36,
        "112.53":18.08,
        "117.67":17.7,
        "123.04":18.03,
        "128.66":17.95,
        "134.54":18.2,
        "140.69":18.28,
        "147.12":18.09,
        "153.84":17.73,
        "160.87":18.17,
        "168.22":18.42,
        "175.9":18.59,
        "183.94":18.03,
        "192.34":18.86,
        "201.13":19.35,
        "210.32":18.83,
        "219.93":18.52,
        "229.98":19.06,
        "240.49":18.51,
        "251.47":18.4,
        "262.96":18.71,
        "274.98":18.15,
        "287.54":18.47,
        "300.68":17.17,
        "314.42":17.69,
        "328.78":15.39,
        "343.8":16.0,
        "359.51":16.11,
        "375.94":14.81,
        "393.11":13.75,
        "411.07":12.84,
        "429.85":13.76,
        "449.49":12.63,
        "470.03":12.63,
        "491.5":12.59
    },
    "('041', '041_14')":{
        "Mass-Weighted Mean Passage":17.13,
        "90":20.41,
        "94.11":19.66,
        "98.41":18.89,
        "102.91":19.06,
        "107.61":18.06,
        "112.53":17.84,
        "117.67":18.2,
        "123.04":17.9,
        "128.66":17.74,
        "134.54":17.87,
        "140.69":18.12,
        "147.12":18.74,
        "153.84":18.59,
        "160.87":19.06,
        "168.22":19.72,
        "175.9":18.97,
        "183.94":19.52,
        "192.34":19.39,
        "201.13":19.46,
        "210.32":19.86,
        "219.93":19.68,
        "229.98":20.29,
        "240.49":19.71,
        "251.47":19.86,
        "262.96":19.17,
        "274.98":18.54,
        "287.54":18.52,
        "300.68":18.26,
        "314.42":16.61,
        "328.78":17.85,
        "343.8":19.88,
        "359.51":18.75,
        "375.94":15.49,
        "393.11":13.35,
        "411.07":15.01,
        "429.85":10.93,
        "449.49":12.4,
        "470.03":12.08,
        "491.5":10.83
    },
    "('041', '041_15')":{
        "Mass-Weighted Mean Passage":17.2,
        "90":19.57,
        "94.11":19.5,
        "98.41":18.12,
        "102.91":19.27,
        "107.61":17.37,
        "112.53":18.14,
        "117.67":18.1,
        "123.04":17.47,
        "128.66":18.13,
        "134.54":18.47,
        "140.69":18.11,
        "147.12":18.73,
        "153.84":18.1,
        "160.87":18.0,
        "168.22":18.91,
        "175.9":18.91,
        "183.94":18.42,
        "192.34":19.41,
        "201.13":19.55,
        "210.32":19.57,
        "219.93":19.48,
        "229.98":20.4,
        "240.49":18.73,
        "251.47":18.78,
        "262.96":19.77,
        "274.98":18.25,
        "287.54":19.36,
        "300.68":18.26,
        "314.42":17.24,
        "328.78":17.4,
        "343.8":17.36,
        "359.51":16.92,
        "375.94":15.46,
        "393.11":15.49,
        "411.07":13.32,
        "429.85":13.67,
        "449.49":12.57,
        "470.03":12.66,
        "491.5":12.46
    },
    "('041', '041_16')":{
        "Mass-Weighted Mean Passage":17.49,
        "90":22.8,
        "94.11":20.91,
        "98.41":21.05,
        "102.91":20.01,
        "107.61":19.85,
        "112.53":19.08,
        "117.67":19.23,
        "123.04":18.77,
        "128.66":18.74,
        "134.54":19.26,
        "140.69":18.52,
        "147.12":18.54,
        "153.84":19.05,
        "160.87":18.93,
        "168.22":19.64,
        "175.9":19.91,
        "183.94":19.53,
        "192.34":19.85,
        "201.13":19.29,
        "210.32":20.22,
        "219.93":19.77,
        "229.98":19.74,
        "240.49":20.62,
        "251.47":19.98,
        "262.96":18.85,
        "274.98":19.22,
        "287.54":19.2,
        "300.68":17.33,
        "314.42":17.13,
        "328.78":16.81,
        "343.8":16.92,
        "359.51":14.63,
        "375.94":15.69,
        "393.11":16.27,
        "411.07":14.38,
        "429.85":13.75,
        "449.49":13.74,
        "470.03":12.08,
        "491.5":12.61
    },
    "('041', '041_17')":{
        "Mass-Weighted Mean Passage":17.93,
        "90":21.05,
        "94.11":20.56,
        "98.41":20.6,
        "102.91":19.61,
        "107.61":19.17,
        "112.53":19.23,
        "117.67":19.15,
        "123.04":19.28,
        "128.66":19.01,
        "134.54":18.68,
        "140.69":19.2,
        "147.12":19.61,
        "153.84":19.51,
        "160.87":19.29,
        "168.22":19.67,
        "175.9":20.32,
        "183.94":19.94,
        "192.34":20.51,
        "201.13":20.74,
        "210.32":20.67,
        "219.93":20.48,
        "229.98":19.66,
        "240.49":21.41,
        "251.47":20.21,
        "262.96":20.38,
        "274.98":19.77,
        "287.54":19.27,
        "300.68":18.69,
        "314.42":18.71,
        "328.78":17.93,
        "343.8":19.06,
        "359.51":16.47,
        "375.94":16.58,
        "393.11":16.29,
        "411.07":13.87,
        "429.85":13.36,
        "449.49":12.82,
        "470.03":12.4,
        "491.5":11.86
    },
    "('041', '041_18')":{
        "Mass-Weighted Mean Passage":18.98,
        "90":22.61,
        "94.11":21.23,
        "98.41":19.89,
        "102.91":20.23,
        "107.61":20.32,
        "112.53":19.23,
        "117.67":18.9,
        "123.04":19.3,
        "128.66":18.96,
        "134.54":19.06,
        "140.69":19.46,
        "147.12":19.28,
        "153.84":19.68,
        "160.87":20.11,
        "168.22":20.57,
        "175.9":20.77,
        "183.94":21.11,
        "192.34":20.66,
        "201.13":20.84,
        "210.32":21.56,
        "219.93":21.99,
        "229.98":21.17,
        "240.49":20.69,
        "251.47":20.55,
        "262.96":20.04,
        "274.98":20.48,
        "287.54":20.6,
        "300.68":20.47,
        "314.42":19.62,
        "328.78":18.0,
        "343.8":19.82,
        "359.51":18.99,
        "375.94":17.08,
        "393.11":17.35,
        "411.07":17.24,
        "429.85":14.64,
        "449.49":15.09,
        "470.03":15.27,
        "491.5":13.54
    },
    "('041', '041_19')":{
        "Mass-Weighted Mean Passage":19.32,
        "90":23.27,
        "94.11":22.47,
        "98.41":21.55,
        "102.91":21.08,
        "107.61":21.33,
        "112.53":21.25,
        "117.67":21.27,
        "123.04":20.66,
        "128.66":21.66,
        "134.54":20.13,
        "140.69":21.37,
        "147.12":21.31,
        "153.84":21.53,
        "160.87":21.23,
        "168.22":21.68,
        "175.9":22.56,
        "183.94":22.37,
        "192.34":21.38,
        "201.13":22.5,
        "210.32":22.53,
        "219.93":21.97,
        "229.98":22.72,
        "240.49":22.89,
        "251.47":21.92,
        "262.96":21.54,
        "274.98":21.64,
        "287.54":21.18,
        "300.68":19.61,
        "314.42":19.69,
        "328.78":20.04,
        "343.8":20.77,
        "359.51":18.71,
        "375.94":17.34,
        "393.11":15.83,
        "411.07":15.04,
        "429.85":15.63,
        "449.49":14.02,
        "470.03":11.37,
        "491.5":12.05
    },
    "('042', '042_01')":{
        "Mass-Weighted Mean Passage":9.11,
        "90":17.31,
        "94.11":15.79,
        "98.41":16.59,
        "102.91":13.71,
        "107.61":15.65,
        "112.53":17.31,
        "117.67":16.86,
        "123.04":13.73,
        "128.66":13.98,
        "134.54":12.53,
        "140.69":14.72,
        "147.12":12.96,
        "153.84":15.12,
        "160.87":12.94,
        "168.22":13.6,
        "175.9":11.28,
        "183.94":13.83,
        "192.34":10.14,
        "201.13":13.2,
        "210.32":11.74,
        "219.93":13.05,
        "229.98":9.99,
        "240.49":12.55,
        "251.47":11.47,
        "262.96":7.68,
        "274.98":10.0,
        "287.54":9.28,
        "300.68":10.87,
        "314.42":8.46,
        "328.78":4.73,
        "343.8":7.27,
        "359.51":9.82,
        "375.94":9.13,
        "393.11":5.07,
        "411.07":4.72,
        "429.85":11.54,
        "449.49":1.49,
        "470.03":2.56,
        "491.5":5.49
    },
    "('042', '042_02')":{
        "Mass-Weighted Mean Passage":11.35,
        "90":19.91,
        "94.11":23.21,
        "98.41":18.99,
        "102.91":20.21,
        "107.61":21.06,
        "112.53":18.15,
        "117.67":17.05,
        "123.04":15.97,
        "128.66":16.27,
        "134.54":14.26,
        "140.69":18.1,
        "147.12":14.27,
        "153.84":15.54,
        "160.87":14.31,
        "168.22":16.78,
        "175.9":13.67,
        "183.94":14.97,
        "192.34":13.04,
        "201.13":16.67,
        "210.32":14.59,
        "219.93":12.77,
        "229.98":12.82,
        "240.49":14.0,
        "251.47":14.22,
        "262.96":12.7,
        "274.98":13.68,
        "287.54":9.07,
        "300.68":12.47,
        "314.42":8.71,
        "328.78":8.88,
        "343.8":3.64,
        "359.51":12.88,
        "375.94":9.13,
        "393.11":7.25,
        "411.07":8.02,
        "429.85":7.05,
        "449.49":10.45,
        "470.03":6.84,
        "491.5":6.59
    },
    "('042', '042_03')":{
        "Mass-Weighted Mean Passage":13.0,
        "90":22.59,
        "94.11":20.33,
        "98.41":22.07,
        "102.91":22.76,
        "107.61":18.97,
        "112.53":22.08,
        "117.67":19.75,
        "123.04":20.45,
        "128.66":19.29,
        "134.54":16.89,
        "140.69":16.46,
        "147.12":17.61,
        "153.84":17.23,
        "160.87":18.04,
        "168.22":18.82,
        "175.9":16.86,
        "183.94":13.72,
        "192.34":14.49,
        "201.13":18.08,
        "210.32":14.34,
        "219.93":16.07,
        "229.98":13.23,
        "240.49":15.3,
        "251.47":14.68,
        "262.96":11.44,
        "274.98":16.49,
        "287.54":15.19,
        "300.68":15.12,
        "314.42":8.71,
        "328.78":15.38,
        "343.8":12.73,
        "359.51":10.43,
        "375.94":10.87,
        "393.11":6.88,
        "411.07":8.96,
        "429.85":11.54,
        "449.49":9.7,
        "470.03":7.69,
        "491.5":8.79
    },
    "('042', '042_04')":{
        "Mass-Weighted Mean Passage":17.44,
        "90":30.19,
        "94.11":26.7,
        "98.41":28.4,
        "102.91":25.13,
        "107.61":26.66,
        "112.53":25.82,
        "117.67":25.15,
        "123.04":27.85,
        "128.66":23.86,
        "134.54":19.98,
        "140.69":24.34,
        "147.12":21.46,
        "153.84":26.96,
        "160.87":21.18,
        "168.22":25.28,
        "175.9":23.12,
        "183.94":19.5,
        "192.34":24.16,
        "201.13":24.62,
        "210.32":23.24,
        "219.93":23.49,
        "229.98":19.16,
        "240.49":19.77,
        "251.47":18.2,
        "262.96":18.5,
        "274.98":15.09,
        "287.54":15.82,
        "300.68":16.45,
        "314.42":16.42,
        "328.78":15.68,
        "343.8":14.55,
        "359.51":12.27,
        "375.94":18.7,
        "393.11":13.77,
        "411.07":16.98,
        "429.85":9.62,
        "449.49":8.96,
        "470.03":13.68,
        "491.5":10.99
    },
    "('042', '042_05')":{
        "Mass-Weighted Mean Passage":25.35,
        "90":35.18,
        "94.11":30.45,
        "98.41":31.74,
        "102.91":31.11,
        "107.61":31.59,
        "112.53":31.71,
        "117.67":34.58,
        "123.04":33.2,
        "128.66":32.45,
        "134.54":31.79,
        "140.69":33.43,
        "147.12":33.3,
        "153.84":31.39,
        "160.87":35.69,
        "168.22":35.6,
        "175.9":32.23,
        "183.94":32.99,
        "192.34":33.82,
        "201.13":33.2,
        "210.32":30.53,
        "219.93":37.22,
        "229.98":33.33,
        "240.49":27.99,
        "251.47":27.52,
        "262.96":26.65,
        "274.98":28.77,
        "287.54":28.69,
        "300.68":27.85,
        "314.42":26.12,
        "328.78":21.3,
        "343.8":16.36,
        "359.51":18.4,
        "375.94":18.7,
        "393.11":21.01,
        "411.07":16.98,
        "429.85":15.38,
        "449.49":21.64,
        "470.03":14.53,
        "491.5":14.29
    },
    "('042', '042_06')":{
        "Mass-Weighted Mean Passage":29.75,
        "90":40.09,
        "94.11":39.35,
        "98.41":34.9,
        "102.91":34.88,
        "107.61":37.19,
        "112.53":36.01,
        "117.67":37.86,
        "123.04":36.41,
        "128.66":33.45,
        "134.54":31.6,
        "140.69":36.4,
        "147.12":34.21,
        "153.84":36.36,
        "160.87":38.92,
        "168.22":32.42,
        "175.9":36.9,
        "183.94":32.08,
        "192.34":35.14,
        "201.13":38.2,
        "210.32":33.5,
        "219.93":33.24,
        "229.98":27.26,
        "240.49":30.16,
        "251.47":33.48,
        "262.96":28.99,
        "274.98":30.87,
        "287.54":31.22,
        "300.68":35.01,
        "314.42":29.1,
        "328.78":24.55,
        "343.8":27.27,
        "359.51":33.13,
        "375.94":25.22,
        "393.11":26.45,
        "411.07":27.83,
        "429.85":25.64,
        "449.49":20.15,
        "470.03":30.77,
        "491.5":17.58
    },
    "('043', '043_01')":{
        "Mass-Weighted Mean Passage":33.22,
        "90":45.01,
        "94.11":41.67,
        "98.41":39.96,
        "102.91":38.23,
        "107.61":37.49,
        "112.53":37.05,
        "117.67":35.64,
        "123.04":36.24,
        "128.66":36.19,
        "134.54":34.94,
        "140.69":36.0,
        "147.12":35.43,
        "153.84":35.89,
        "160.87":34.46,
        "168.22":36.94,
        "175.9":37.32,
        "183.94":37.15,
        "192.34":36.58,
        "201.13":36.08,
        "210.32":36.94,
        "219.93":35.7,
        "229.98":36.04,
        "240.49":36.63,
        "251.47":37.14,
        "262.96":35.52,
        "274.98":35.05,
        "287.54":35.39,
        "300.68":35.39,
        "314.42":35.1,
        "328.78":32.61,
        "343.8":32.97,
        "359.51":32.14,
        "375.94":29.32,
        "393.11":30.92,
        "411.07":28.49,
        "429.85":23.83,
        "449.49":26.34,
        "470.03":26.68,
        "491.5":24.61
    },
    "('043', '043_02')":{
        "Mass-Weighted Mean Passage":33.56,
        "90":43.66,
        "94.11":40.95,
        "98.41":40.46,
        "102.91":38.33,
        "107.61":37.87,
        "112.53":37.49,
        "117.67":37.04,
        "123.04":35.93,
        "128.66":35.67,
        "134.54":35.67,
        "140.69":35.27,
        "147.12":35.71,
        "153.84":36.12,
        "160.87":34.46,
        "168.22":36.11,
        "175.9":36.87,
        "183.94":37.5,
        "192.34":37.05,
        "201.13":36.95,
        "210.32":36.84,
        "219.93":35.83,
        "229.98":35.24,
        "240.49":36.44,
        "251.47":37.22,
        "262.96":36.17,
        "274.98":35.72,
        "287.54":35.12,
        "300.68":35.76,
        "314.42":34.86,
        "328.78":33.16,
        "343.8":33.08,
        "359.51":31.77,
        "375.94":31.75,
        "393.11":30.32,
        "411.07":28.9,
        "429.85":27.48,
        "449.49":29.06,
        "470.03":28.55,
        "491.5":22.98
    },
    "('043', '043_03')":{
        "Mass-Weighted Mean Passage":33.83,
        "90":44.23,
        "94.11":43.08,
        "98.41":40.04,
        "102.91":39.31,
        "107.61":39.52,
        "112.53":36.69,
        "117.67":36.58,
        "123.04":36.69,
        "128.66":36.16,
        "134.54":36.59,
        "140.69":36.81,
        "147.12":35.55,
        "153.84":36.63,
        "160.87":34.08,
        "168.22":36.32,
        "175.9":36.92,
        "183.94":37.65,
        "192.34":37.15,
        "201.13":36.86,
        "210.32":36.44,
        "219.93":36.9,
        "229.98":36.3,
        "240.49":36.37,
        "251.47":36.39,
        "262.96":36.07,
        "274.98":35.28,
        "287.54":34.92,
        "300.68":35.02,
        "314.42":35.6,
        "328.78":33.79,
        "343.8":34.75,
        "359.51":34.05,
        "375.94":29.93,
        "393.11":31.57,
        "411.07":28.45,
        "429.85":27.72,
        "449.49":27.85,
        "470.03":26.59,
        "491.5":24.7
    },
    "('043', '043_04')":{
        "Mass-Weighted Mean Passage":34.77,
        "90":44.15,
        "94.11":42.02,
        "98.41":41.09,
        "102.91":40.26,
        "107.61":38.37,
        "112.53":38.09,
        "117.67":38.17,
        "123.04":37.01,
        "128.66":36.94,
        "134.54":37.09,
        "140.69":38.59,
        "147.12":36.81,
        "153.84":37.17,
        "160.87":35.71,
        "168.22":37.74,
        "175.9":37.78,
        "183.94":38.14,
        "192.34":38.03,
        "201.13":38.24,
        "210.32":38.38,
        "219.93":37.75,
        "229.98":36.69,
        "240.49":37.91,
        "251.47":37.26,
        "262.96":37.59,
        "274.98":37.31,
        "287.54":35.95,
        "300.68":36.1,
        "314.42":36.01,
        "328.78":35.02,
        "343.8":35.2,
        "359.51":32.78,
        "375.94":31.1,
        "393.11":33.01,
        "411.07":31.35,
        "429.85":25.33,
        "449.49":29.06,
        "470.03":28.89,
        "491.5":26.77
    },
    "('043', '043_05')":{
        "Mass-Weighted Mean Passage":34.79,
        "90":46.02,
        "94.11":41.81,
        "98.41":41.7,
        "102.91":39.22,
        "107.61":38.71,
        "112.53":38.01,
        "117.67":38.42,
        "123.04":37.93,
        "128.66":37.39,
        "134.54":37.61,
        "140.69":37.29,
        "147.12":37.5,
        "153.84":38.95,
        "160.87":36.3,
        "168.22":38.5,
        "175.9":37.68,
        "183.94":38.85,
        "192.34":38.34,
        "201.13":37.16,
        "210.32":38.76,
        "219.93":37.69,
        "229.98":37.29,
        "240.49":38.37,
        "251.47":38.16,
        "262.96":37.66,
        "274.98":37.0,
        "287.54":36.59,
        "300.68":37.17,
        "314.42":36.23,
        "328.78":34.56,
        "343.8":34.06,
        "359.51":34.28,
        "375.94":31.7,
        "393.11":31.03,
        "411.07":29.7,
        "429.85":25.75,
        "449.49":29.78,
        "470.03":28.72,
        "491.5":24.27
    },
    "('043', '043_06')":{
        "Mass-Weighted Mean Passage":35.43,
        "90":45.35,
        "94.11":43.75,
        "98.41":41.52,
        "102.91":40.89,
        "107.61":39.23,
        "112.53":39.4,
        "117.67":38.92,
        "123.04":37.27,
        "128.66":38.26,
        "134.54":38.25,
        "140.69":37.94,
        "147.12":37.77,
        "153.84":37.45,
        "160.87":37.65,
        "168.22":39.08,
        "175.9":38.72,
        "183.94":38.24,
        "192.34":38.45,
        "201.13":39.15,
        "210.32":38.32,
        "219.93":37.99,
        "229.98":37.72,
        "240.49":39.67,
        "251.47":38.43,
        "262.96":37.55,
        "274.98":37.06,
        "287.54":38.13,
        "300.68":36.3,
        "314.42":37.37,
        "328.78":35.28,
        "343.8":35.1,
        "359.51":34.39,
        "375.94":31.02,
        "393.11":34.63,
        "411.07":30.3,
        "429.85":28.85,
        "449.49":28.13,
        "470.03":29.91,
        "491.5":25.39
    },
    "('043', '043_07')":{
        "Mass-Weighted Mean Passage":35.79,
        "90":46.18,
        "94.11":44.21,
        "98.41":41.79,
        "102.91":41.47,
        "107.61":40.46,
        "112.53":39.06,
        "117.67":39.37,
        "123.04":37.91,
        "128.66":38.33,
        "134.54":38.93,
        "140.69":38.67,
        "147.12":38.12,
        "153.84":38.96,
        "160.87":37.66,
        "168.22":38.59,
        "175.9":39.94,
        "183.94":39.91,
        "192.34":40.02,
        "201.13":38.85,
        "210.32":39.77,
        "219.93":38.7,
        "229.98":38.52,
        "240.49":37.0,
        "251.47":39.53,
        "262.96":37.4,
        "274.98":38.97,
        "287.54":36.51,
        "300.68":36.59,
        "314.42":37.24,
        "328.78":35.94,
        "343.8":34.12,
        "359.51":35.53,
        "375.94":32.62,
        "393.11":33.14,
        "411.07":29.47,
        "429.85":27.6,
        "449.49":30.71,
        "470.03":31.86,
        "491.5":27.8
    },
    "('043', '043_08')":{
        "Mass-Weighted Mean Passage":36.37,
        "90":46.6,
        "94.11":44.96,
        "98.41":42.53,
        "102.91":41.3,
        "107.61":40.32,
        "112.53":39.42,
        "117.67":39.3,
        "123.04":38.6,
        "128.66":38.69,
        "134.54":38.61,
        "140.69":38.91,
        "147.12":38.59,
        "153.84":39.57,
        "160.87":37.81,
        "168.22":40.54,
        "175.9":40.12,
        "183.94":39.39,
        "192.34":39.71,
        "201.13":40.35,
        "210.32":38.42,
        "219.93":38.97,
        "229.98":39.33,
        "240.49":39.36,
        "251.47":40.32,
        "262.96":39.24,
        "274.98":38.42,
        "287.54":37.75,
        "300.68":37.56,
        "314.42":37.73,
        "328.78":37.47,
        "343.8":37.13,
        "359.51":35.8,
        "375.94":31.58,
        "393.11":34.03,
        "411.07":28.98,
        "429.85":27.42,
        "449.49":32.43,
        "470.03":32.8,
        "491.5":25.13
    },
    "('043', '043_09')":{
        "Mass-Weighted Mean Passage":36.5,
        "90":47.15,
        "94.11":45.06,
        "98.41":42.72,
        "102.91":41.84,
        "107.61":41.52,
        "112.53":41.19,
        "117.67":39.87,
        "123.04":38.38,
        "128.66":39.41,
        "134.54":38.21,
        "140.69":39.26,
        "147.12":39.46,
        "153.84":39.89,
        "160.87":39.45,
        "168.22":39.24,
        "175.9":40.88,
        "183.94":40.28,
        "192.34":40.41,
        "201.13":39.35,
        "210.32":40.92,
        "219.93":39.18,
        "229.98":39.09,
        "240.49":39.44,
        "251.47":39.34,
        "262.96":39.23,
        "274.98":39.83,
        "287.54":37.39,
        "300.68":39.37,
        "314.42":38.86,
        "328.78":35.26,
        "343.8":36.46,
        "359.51":34.84,
        "375.94":34.54,
        "393.11":33.4,
        "411.07":31.05,
        "429.85":28.14,
        "449.49":29.85,
        "470.03":28.38,
        "491.5":26.68
    },
    "('043', '043_10')":{
        "Mass-Weighted Mean Passage":36.74,
        "90":45.48,
        "94.11":44.38,
        "98.41":41.37,
        "102.91":41.71,
        "107.61":40.3,
        "112.53":39.14,
        "117.67":39.35,
        "123.04":38.43,
        "128.66":38.41,
        "134.54":39.02,
        "140.69":39.36,
        "147.12":38.42,
        "153.84":38.73,
        "160.87":37.36,
        "168.22":39.68,
        "175.9":39.66,
        "183.94":40.59,
        "192.34":40.07,
        "201.13":39.94,
        "210.32":40.02,
        "219.93":39.82,
        "229.98":38.9,
        "240.49":40.33,
        "251.47":40.46,
        "262.96":39.59,
        "274.98":39.5,
        "287.54":37.52,
        "300.68":38.5,
        "314.42":36.43,
        "328.78":36.66,
        "343.8":36.23,
        "359.51":35.54,
        "375.94":34.13,
        "393.11":35.26,
        "411.07":32.86,
        "429.85":29.99,
        "449.49":29.42,
        "470.03":31.61,
        "491.5":27.28
    },
    "('044', '044_01')":{
        "Mass-Weighted Mean Passage":35.94,
        "90":25.35,
        "94.11":25.12,
        "98.41":24.68,
        "102.91":24.4,
        "107.61":24.71,
        "112.53":26.62,
        "117.67":26.66,
        "123.04":26.21,
        "128.66":25.84,
        "134.54":27.4,
        "140.69":27.46,
        "147.12":27.96,
        "153.84":29.12,
        "160.87":28.95,
        "168.22":29.24,
        "175.9":28.41,
        "183.94":30.87,
        "192.34":31.32,
        "201.13":32.05,
        "210.32":33.67,
        "219.93":32.77,
        "229.98":33.87,
        "240.49":34.44,
        "251.47":34.71,
        "262.96":36.77,
        "274.98":38.09,
        "287.54":37.93,
        "300.68":38.38,
        "314.42":41.92,
        "328.78":38.92,
        "343.8":90.44,
        "359.51":55.79,
        "375.94":47.85,
        "393.11":40.39,
        "411.07":40.42,
        "429.85":40.06,
        "449.49":39.88,
        "470.03":39.25,
        "491.5":36.95
    },
    "('044', '044_02')":{
        "Mass-Weighted Mean Passage":39.82,
        "90":28.29,
        "94.11":28.52,
        "98.41":27.19,
        "102.91":27.52,
        "107.61":27.57,
        "112.53":29.72,
        "117.67":30.09,
        "123.04":29.57,
        "128.66":30.33,
        "134.54":31.07,
        "140.69":30.54,
        "147.12":31.56,
        "153.84":32.05,
        "160.87":32.57,
        "168.22":34.43,
        "175.9":32.88,
        "183.94":34.39,
        "192.34":34.87,
        "201.13":36.08,
        "210.32":37.51,
        "219.93":37.72,
        "229.98":37.3,
        "240.49":37.71,
        "251.47":39.77,
        "262.96":41.0,
        "274.98":41.07,
        "287.54":41.34,
        "300.68":39.7,
        "314.42":44.06,
        "328.78":42.47,
        "343.8":122.34,
        "359.51":69.4,
        "375.94":52.95,
        "393.11":44.86,
        "411.07":44.45,
        "429.85":45.08,
        "449.49":39.56,
        "470.03":40.36,
        "491.5":47.18
    },
    "('044', '044_03')":{
        "Mass-Weighted Mean Passage":44.37,
        "90":32.45,
        "94.11":31.59,
        "98.41":32.69,
        "102.91":32.17,
        "107.61":33.06,
        "112.53":34.7,
        "117.67":34.26,
        "123.04":35.01,
        "128.66":36.01,
        "134.54":35.13,
        "140.69":35.22,
        "147.12":36.65,
        "153.84":37.19,
        "160.87":37.38,
        "168.22":37.54,
        "175.9":37.5,
        "183.94":39.54,
        "192.34":41.58,
        "201.13":40.85,
        "210.32":42.07,
        "219.93":43.15,
        "229.98":42.77,
        "240.49":44.38,
        "251.47":43.72,
        "262.96":46.38,
        "274.98":44.99,
        "287.54":47.18,
        "300.68":48.42,
        "314.42":48.58,
        "328.78":47.46,
        "343.8":123.42,
        "359.51":68.53,
        "375.94":52.95,
        "393.11":47.59,
        "411.07":46.99,
        "429.85":47.12,
        "449.49":48.06,
        "470.03":45.82,
        "491.5":46.88
    },
    "('044', '044_04')":{
        "Mass-Weighted Mean Passage":68.47,
        "90":52.16,
        "94.11":51.06,
        "98.41":51.23,
        "102.91":50.28,
        "107.61":52.82,
        "112.53":54.0,
        "117.67":54.69,
        "123.04":53.55,
        "128.66":56.95,
        "134.54":55.81,
        "140.69":56.29,
        "147.12":56.31,
        "153.84":57.8,
        "160.87":60.14,
        "168.22":61.37,
        "175.9":60.37,
        "183.94":62.47,
        "192.34":63.53,
        "201.13":62.57,
        "210.32":64.54,
        "219.93":65.37,
        "229.98":65.75,
        "240.49":66.76,
        "251.47":68.03,
        "262.96":70.12,
        "274.98":69.0,
        "287.54":73.2,
        "300.68":70.45,
        "314.42":73.64,
        "328.78":73.21,
        "343.8":136.17,
        "359.51":92.53,
        "375.94":84.49,
        "393.11":76.83,
        "411.07":74.8,
        "429.85":69.98,
        "449.49":73.66,
        "470.03":70.68,
        "491.5":76.18
    },
    "('044', '044_05')":{
        "Mass-Weighted Mean Passage":71.9,
        "90":56.97,
        "94.11":57.28,
        "98.41":57.26,
        "102.91":55.7,
        "107.61":56.56,
        "112.53":59.06,
        "117.67":58.02,
        "123.04":58.56,
        "128.66":59.79,
        "134.54":62.13,
        "140.69":61.45,
        "147.12":63.21,
        "153.84":64.18,
        "160.87":64.49,
        "168.22":66.26,
        "175.9":64.54,
        "183.94":65.93,
        "192.34":67.78,
        "201.13":68.47,
        "210.32":70.34,
        "219.93":69.32,
        "229.98":69.49,
        "240.49":71.34,
        "251.47":71.56,
        "262.96":74.21,
        "274.98":74.44,
        "287.54":76.16,
        "300.68":75.43,
        "314.42":79.71,
        "328.78":75.57,
        "343.8":174.47,
        "359.51":98.68,
        "375.94":82.17,
        "393.11":72.51,
        "411.07":78.84,
        "429.85":75.37,
        "449.49":80.17,
        "470.03":66.33,
        "491.5":74.2
    },
    "('045', '045_01')":{
        "Mass-Weighted Mean Passage":61.95,
        "90":62.17,
        "94.11":61.95,
        "98.41":59.53,
        "102.91":60.38,
        "107.61":60.36,
        "112.53":60.19,
        "117.67":60.11,
        "123.04":59.91,
        "128.66":62.73,
        "134.54":63.02,
        "140.69":62.65,
        "147.12":63.92,
        "153.84":63.31,
        "160.87":63.66,
        "168.22":64.34,
        "175.9":66.49,
        "183.94":65.46,
        "192.34":63.08,
        "201.13":65.15,
        "210.32":65.57,
        "219.93":65.42,
        "229.98":64.74,
        "240.49":64.87,
        "251.47":63.71,
        "262.96":68.48,
        "274.98":64.47,
        "287.54":67.64,
        "300.68":66.62,
        "314.42":64.22,
        "328.78":60.07,
        "343.8":63.14,
        "359.51":60.2,
        "375.94":60.1,
        "393.11":56.25,
        "411.07":58.22,
        "429.85":55.92,
        "449.49":53.55,
        "470.03":48.3,
        "491.5":50.54
    },
    "('045', '045_02')":{
        "Mass-Weighted Mean Passage":68.23,
        "90":65.08,
        "94.11":64.76,
        "98.41":63.49,
        "102.91":62.84,
        "107.61":63.81,
        "112.53":63.64,
        "117.67":64.55,
        "123.04":63.97,
        "128.66":65.1,
        "134.54":65.65,
        "140.69":65.7,
        "147.12":67.34,
        "153.84":66.43,
        "160.87":67.88,
        "168.22":68.7,
        "175.9":68.88,
        "183.94":69.86,
        "192.34":69.24,
        "201.13":69.76,
        "210.32":68.86,
        "219.93":71.46,
        "229.98":69.79,
        "240.49":70.1,
        "251.47":69.77,
        "262.96":72.17,
        "274.98":70.43,
        "287.54":72.95,
        "300.68":71.46,
        "314.42":71.43,
        "328.78":71.66,
        "343.8":67.95,
[truncated: 568,341 more chars]
