# Supplementary material for: Discrepancy of particle passage in 101 mask batches during the first year of the Covid-19 pandemic in Germany
Source: Sci Rep. 2021 Dec 29;11:24490. doi: 10.1038/s41598-021-03862-z (PMC8716525; doi:10.1038/s41598-021-03862-z)
Supplement: Supplementary file 2 — Supplementary Data. [file 41598_2021_3862_MOESM2_ESM.zip › SI/Overview.csv]

Batch Number	Standard	Number of Samples (N)	Median Passage	Mask Manufacturer	Mask Name	Fabrication Batch	Fabrication Date
1	FFP2	5	0.05	Henan Aklly Filter Engineering Co., Ltd. - China	An ke lin - KZ888E	2012321	2020-12-19
2	FFP2	5	0.13	FarStar Medical GmbH - China	Series 30000 - 34100	3820BW	2020-09-15
3	FFP2	5	0.17	Anshun Health and Medical Technology Co., Ltd. - China	AKF6002	0120201103	2020-11-06
4	FFP2	19	0.18	Handan Hengyong Protective & Clean Products Co., Ltd. - China	HY9320	20285	2020-10-01
5	FFP2	5	0.18	Shenzhen HJR Electronics Technology Co., Ltd. - China	HJR-CN99-11
6	FFP2	5	0.2	Guangdong Golden Leaves Technology Development Co., Ltd. - China	8865
7	FFP2	6	0.2	Zhejiang Baiyi Medical Technology Co., Ltd. - China	Lemoat BY01
8	FFP2	5	0.27	Handan Hengyong Protective & Clean Products Co., Ltd. - China	HY9320	20345	2020-12-01
9	FFP2	6	0.29	Kunshan Jinfujie Precision Mould Co., Ltd. - China	JFJ-302	201030001	2020-10-30
10	FFP2	5	0.3	Handan Hengyong Protective & Clean Products Co., Ltd. - China	HY9322	20315	2020-11-01
11	FFP2	5	0.35	Guangdong Kingfa Sci. & Tech. Co., Ltd. - China	KF-A F10(SC)
12	FFP2	20	0.36	FIT Farm Innovation Team GmbH - Germany	FIT F246	2A05B04C09Q06J05E05	2020-01-09
13	FFP2	20	0.36	FIT Farm Innovation Team GmbH - Germany	FIT F246
14	FFP2	5	0.37	3M	Aura 9322+		2020-05-14
15	FFP2	5	0.57	Shandong Daddy's Choice Health Science and Technology Co., Ltd - China	DADDY'S CHOICE Purism Protective Face Mask	01138644	2021-01-18
16	FFP2	5	0.83	Hangzhou Filtech Intelligent Co., Ltd. - China	FILTECH F861	205101	2020-12-14
17	FFP2	20	0.92	Hunan Dreaming Cloud E-Commerce Co., Ltd. - China	HYGISUN HS0501A
18	FFP2	6	1.2	Zender Germany - Germany	CPA001 NR		2020-04-01
19	FFP2	5	1.88	Guangzhou Carrot Mall Network Technologies Co., Ltd. - China	IRYS-01	HLB20200625	2020-06-25
20	FFP2	10	2.19	SPRO Medical Products (Xiamen) Co., Ltd. - China	GL001A (no valve)	2005090	2020-06-10
21	FFP2	5	2.51	Uvex - Germany	uvex silv-Air 2200 - cup style		2019-12-01
22	FFP2	20	2.54	Dongguan Missadola Technology Co., Ltd. - China	Miramask 2626-2	202312	2020-12-31
23	FFP2	9	2.6	SPRO Medical Products (Xiamen) Co., Ltd. - China	GL001A (no valve)	2005084	2020-06-01
24	FFP2	5	2.71	Gaomi Morning Glory Footwear Co., Ltd. - China	M2004	#20201015	2020-10-11
25	FFP2	5	3.14	Shanghai Zhongzhi Health Articles Co., Ltd. - China	ZH3310
26	FFP2	5	4.07	Shanghai Zhongzhi Health Articles Co., Ltd. - China	ZH3310	20200403	2020-04-05
27	FFP2	15	4.11	Hangzhou Filtech Intelligent Co., Ltd. - China	FILTECH F860	204403	2020-10-28
28	FFP2	5	4.68		Bursch 80610	20185031
29	FFP2	5	5.1	Berner Trading Holding GmbH - Germany
30	FFP2	5	5.33	Technaxx Deutschland GmbH & Co. KG - Germany	LifenaXX LX-016		2020-03-01
31	FFP2	5	5.68	Univent Medical GmbH - Germany	ATEMIOUS PRO - Art. 2001		2020-12-04
32	FFP2	5	5.74	ASATEX - Germany	FMP2	D1000670	2019-10-01
33	FFP2	20	6.52
34	FFP2	5	7.92	Suzhou Teyin Nonwoven Co., Ltd. - China	TY0929V	974279-2000456-17	2020-05-01
35	FFP2	5	9.16		Dust Mask 3 - DM019	20200312	2020-03-12
36	FFP2	20	9.41	Gaomi Chenheng Labor Protection Products Co., Ltd. - China	KN95 Face Mask		2020-04-01
37	FFP2	50	9.43	Shandong C.I.R.S Garments Co., Ltd. - China	Leishide LSD007		2020-04-09
38	FFP2	5	9.96	National High-Tech Enterprise Chengde Technology Co., Ltd. - China	Zhong Jian Le - Folding Protective Mask
39	FFP2	5	10.34	Suzhou Sanical Protective Product Manufacturing Co., Ltd. - China	Benehal 6112	600317	2020-02-01
40	FFP2	5	13.16	KOLIBRI GmbH - Germany	MASK
41	FFP2	19	14.99	SPRO Medical Products (Xiamen) Co., Ltd. - China	GL001A (no valve)
42	FFP2	6	15.22	Handan Hengyong Protective & Clean Products Co., Ltd. - China	HY8620
43	FFP2	10	35.11	Zhejiang Zhuji Industrial Park - China	3DKN95 protectivemask
44	FFP2	5	44.37	VIP Mask - Tureky	Solunum Maskesi
45	FFP2	5	72.58		104BA	04/26/2020	2020-04-01
46	FFP2	50	77.0	BSI Group The Netherlands B.V. - Netherlands	SAFE
47	KN95	10	2.33	Garry Galaxy Biotechnology Co., Ltd. - China	TrueTone Technology Respirator Mask, Size: Adult	201202	2020-03-24
48	KN95	25	2.67	3M China Co., Ltd. - China	9501V+
49	KN95	20	3.91
50	KN95	15	4.56	Jinhua Jinyi Welding Protective Tools Co., Ltd. - China	JY-5232A	202004	2020-04-01
51	KN95	5	4.91	Tengfei Technology Co., Ltd. - China	HB TF-003	2503202011	2020-04-21
52	KN95	5	5.12	Lanshan Shendun Technology Co., Ltd. - China	Lamdown SD-KN95		2020-03-14
53	KN95	5	5.26	Tengfei Technology Co., Ltd. - China	Effective Particle Filtering Mask - Earloop	2503202011	2020-04-19
54	KN95	8	5.76	Zhejiang RunKang Medical Equipment Co., Ltd. - China	BRK002 - 3D daily protective mask (non-medical)	20200506B	2020-05-06
55	KN95	5	5.85	Chengdu Baiyu Medical Supplies Co., Ltd. - China	Particle filtering half mask	20200508	2020-05-08
56	KN95	5	5.98	Ningbo Chengmei Medical Products Co., Ltd. - China	Hainmed	CMPJ0401	2020-05-04
57	KN95	5	6.19	Tongcheng Aimei Labor Protection Products Co., Ltd. - China	Henghao KN95 Face Masks	2020/03/15	2020-03-15
58	KN95	7	7.49	Jiangxi Guoyou Medical Technology Co., Ltd. -	GY-01, C-shaped mask	2020051801	2020-05-18
59	KN95	5	7.92	Foshan Lechen Hygienic Products Co., Ltd. - China	KU001
60	KN95	5	8.48			04/26/2020	2020-04-01
61	KN95	5	8.5		PM2.5
62	KN95	50	8.62				2020-02-28
63	KN95	6	8.9	Shandong Huishoutang Pharmaceutical Co., Ltd. - China	KN95 Respirator	20200405	2020-04-12
64	KN95	5	9.32	Lanshan Shendun Technology Co., Ltd. - China	Lamdown SD-KN95	2020-04-06	2020-04-06
65	KN95	5	9.72	Guangzhou Mingyu Medizintechnik Co., Ltd. - China	Hanging Ear		2020-04-10
66	KN95	5	10.23	Lanshan Shendun Technology Co., Ltd. - China	Lamdown SD-KN95		2020-03-23
67	KN95	5	10.3	Tongcheng Aimei Labor Protection Products Co., Ltd. - China	Henghao KN95 Face Masks	2020/03/15	2020-03-15
68	KN95	5	11.42	Yiwu Biweikang Labor Protection Products Co., Ltd. - China	Bi Wie Kang - KN95 Face Mask - 9600 Filter Type	YM20200416	2020-04-18
69	KN95	50	11.68	Jiangsu Nanfang Medical Co., Ltd. - China	Non-medical KN95, Earloop Style	20200408	2020-04-01
70	KN95	5	11.8	Henan Yubei Sanitary Materials Co., Ltd. - China		48200402	2020-04-03
71	KN95	5	13.03	Guangdong HuiSen New Material Technology Co., Ltd. - China	KN95 Particulate Respirator		2020-03-25
72	KN95	5	15.47	Shenzhen Yun Tongda Technology & Service Co., Ltd. - China	FM80	2020-03-22	2020-03-22
73	KN95	5	19.1		Sius
74	KN95	5	24.53	Tong Cheng Xin Sheng Kang Labor Protection Products Co., Ltd. - China		20200427	2020-04-27
75	KN95	5	27.33	Zhejiang Wharney Daily Chemical Co., Ltd. - China	Disposable protective mask (non-medical)	20200408	2020-04-08
76	KN95	20	27.83	CTT Co., Ltd - China	Dust Mask	29002	2020-03-25
77	KN95	14	28.52	Shenzhen Anhuacheng Safety Technology Co., Ltd. - China	KN95 Stereo Respirator
78	KN95	5	28.65	Shenzhen Fittop Health Technology Co., Ltd. - China	P-Mask FM80		2020-03-21
79	KN95	5	29.38		KN95 Mask with valve
80	KN95	5	36.22		HUIJUN		2020-04-01
81	KN95	10	40.21				2020-04-16
82	KN95	5	53.16	Xinpu Safety Products (Shenzhen) Co., Ltd. - China	KN95 Protective Mask		2020-04-01
83	KN95	6	65.1		104BA	26.4.20	2020-04-01
84	KN95	30	78.98	Shandong Huishoutang Pharmaceutical Co., Ltd. - China	KN95 Respirator	20200406	2020-04-14
85	N95	5	2.83	Shanghai Dasheng Health Products Manufacture Co., Ltd. - China	DTC3W	200402	2020-04-01
86	N95	5	2.94	Shanghai Dasheng Health Products Manufacture Co., Ltd. - China	DTC3B	200402	2020-04-01
87	N95	15	4.05	Makrite Industries Inc. - Taiwan	SEKURA-321, TC-84A-6660
88	N95	5	4.5		SOUND	BFD0324N	2020-03-01
89	N95	5	4.76	Suzhou Sanical Protective Product Manufacturing Co., Ltd. - China	Benehal MS6115L	600615	2020-02-01
90	N95	10	5.38	Makrite Industries Inc. - Taiwan	9500-N95	060620	2020-06-06
91	N95	5	15.59	Makrite Industries Inc. - Taiwan	TC-84A-5411	040220
92	FFP3	5	0.02	Handan Hengyong Protective & Clean Products Co., Ltd. - China	HY9330	20225	2020-08-05
93	FFP3	10	0.04	Fido Masks Co., Ltd. - Taiwan	F333V	BEL2001470	2020-05-01
94	FFP3	5	0.11	Makrite Industries Inc. - Taiwan	FIT-P3DSL		2020-06-01
95	FFP3	5	0.16	Handan Hengyong Protective & Clean Products Co., Ltd. - China	HY9332	20315	2020-11-01
96	FFP3	5	0.44	ASATEX - Germany	FMP3V	D1000546	2019-08-01
97	FFP3	5	0.47	Kunshan Jinfujie Precision Mould Co., Ltd. - China	JFJ-1603V
98	FFP3	30	0.6	Foshan Nanhai Plus Medical Co., Ltd. - China	ESMOO CP-N95F (FFP3)	30057062	2020-03-17
99	FFP3	5	1.07	MFA - Solunum Koruyucu Maskeler - Turkey	Prestige Series P-367
100	FFP3	6	5.31	Zender Germany - Germany	CPA3		2020-07-01
101	FFP3	10	17.38		CNEKTP-3
