# Supplementary material for: Discrepancy of particle passage in 101 mask batches during the first year of the Covid-19 pandemic in Germany
Source: Sci Rep. 2021 Dec 29;11:24490. doi: 10.1038/s41598-021-03862-z (PMC8716525; doi:10.1038/s41598-021-03862-z)
Supplement: Supplementary file 2 — Supplementary Data. [file 41598_2021_3862_MOESM2_ESM.zip › SI/Overview.json]

{
    "1":{
        "Standard":"FFP2",
        "Number of Samples (N)":5,
        "Median Passage":0.05,
        "Mask Manufacturer":"Henan Aklly Filter Engineering Co., Ltd. - China",
        "Mask Name":"An ke lin - KZ888E",
        "Fabrication Batch":"2012321",
        "Fabrication Date":"2020-12-19"
    },
    "2":{
        "Standard":"FFP2",
        "Number of Samples (N)":5,
        "Median Passage":0.13,
        "Mask Manufacturer":"FarStar Medical GmbH - China",
        "Mask Name":"Series 30000 - 34100",
        "Fabrication Batch":"3820BW",
        "Fabrication Date":"2020-09-15"
    },
    "3":{
        "Standard":"FFP2",
        "Number of Samples (N)":5,
        "Median Passage":0.17,
        "Mask Manufacturer":"Anshun Health and Medical Technology Co., Ltd. - China",
        "Mask Name":"AKF6002",
        "Fabrication Batch":"0120201103",
        "Fabrication Date":"2020-11-06"
    },
    "4":{
        "Standard":"FFP2",
        "Number of Samples (N)":19,
        "Median Passage":0.18,
        "Mask Manufacturer":"Handan Hengyong Protective & Clean Products Co., Ltd. - China",
        "Mask Name":"HY9320",
        "Fabrication Batch":"20285",
        "Fabrication Date":"2020-10-01"
    },
    "5":{
        "Standard":"FFP2",
        "Number of Samples (N)":5,
        "Median Passage":0.18,
        "Mask Manufacturer":"Shenzhen HJR Electronics Technology Co., Ltd. - China",
        "Mask Name":"HJR-CN99-11",
        "Fabrication Batch":null,
        "Fabrication Date":null
    },
    "6":{
        "Standard":"FFP2",
        "Number of Samples (N)":5,
        "Median Passage":0.2,
        "Mask Manufacturer":"Guangdong Golden Leaves Technology Development Co., Ltd. - China",
        "Mask Name":"8865",
        "Fabrication Batch":null,
        "Fabrication Date":null
    },
    "7":{
        "Standard":"FFP2",
        "Number of Samples (N)":6,
        "Median Passage":0.2,
        "Mask Manufacturer":"Zhejiang Baiyi Medical Technology Co., Ltd. - China",
        "Mask Name":"Lemoat BY01",
        "Fabrication Batch":null,
        "Fabrication Date":null
    },
    "8":{
        "Standard":"FFP2",
        "Number of Samples (N)":5,
        "Median Passage":0.27,
        "Mask Manufacturer":"Handan Hengyong Protective & Clean Products Co., Ltd. - China",
        "Mask Name":"HY9320",
        "Fabrication Batch":"20345",
        "Fabrication Date":"2020-12-01"
    },
    "9":{
        "Standard":"FFP2",
        "Number of Samples (N)":6,
        "Median Passage":0.29,
        "Mask Manufacturer":"Kunshan Jinfujie Precision Mould Co., Ltd. - China",
        "Mask Name":"JFJ-302",
        "Fabrication Batch":"201030001",
        "Fabrication Date":"2020-10-30"
    },
    "10":{
        "Standard":"FFP2",
        "Number of Samples (N)":5,
        "Median Passage":0.3,
        "Mask Manufacturer":"Handan Hengyong Protective & Clean Products Co., Ltd. - China",
        "Mask Name":"HY9322",
        "Fabrication Batch":"20315",
        "Fabrication Date":"2020-11-01"
    },
    "11":{
        "Standard":"FFP2",
        "Number of Samples (N)":5,
        "Median Passage":0.35,
        "Mask Manufacturer":"Guangdong Kingfa Sci. & Tech. Co., Ltd. - China",
        "Mask Name":"KF-A F10(SC)",
        "Fabrication Batch":null,
        "Fabrication Date":null
    },
    "12":{
        "Standard":"FFP2",
        "Number of Samples (N)":20,
        "Median Passage":0.36,
        "Mask Manufacturer":"FIT Farm Innovation Team GmbH - Germany",
        "Mask Name":"FIT F246",
        "Fabrication Batch":"2A05B04C09Q06J05E05",
        "Fabrication Date":"2020-01-09"
    },
    "13":{
        "Standard":"FFP2",
        "Number of Samples (N)":20,
        "Median Passage":0.36,
        "Mask Manufacturer":"FIT Farm Innovation Team GmbH - Germany",
        "Mask Name":"FIT F246",
        "Fabrication Batch":null,
        "Fabrication Date":null
    },
    "14":{
        "Standard":"FFP2",
        "Number of Samples (N)":5,
        "Median Passage":0.37,
        "Mask Manufacturer":"3M",
        "Mask Name":"Aura 9322+",
        "Fabrication Batch":null,
        "Fabrication Date":"2020-05-14"
    },
    "15":{
        "Standard":"FFP2",
        "Number of Samples (N)":5,
        "Median Passage":0.57,
        "Mask Manufacturer":"Shandong Daddy's Choice Health Science and Technology Co., Ltd - China",
        "Mask Name":"DADDY'S CHOICE Purism Protective Face Mask",
        "Fabrication Batch":"01138644",
        "Fabrication Date":"2021-01-18"
    },
    "16":{
        "Standard":"FFP2",
        "Number of Samples (N)":5,
        "Median Passage":0.83,
        "Mask Manufacturer":"Hangzhou Filtech Intelligent Co., Ltd. - China",
        "Mask Name":"FILTECH F861",
        "Fabrication Batch":"205101",
        "Fabrication Date":"2020-12-14"
    },
    "17":{
        "Standard":"FFP2",
        "Number of Samples (N)":20,
        "Median Passage":0.92,
        "Mask Manufacturer":"Hunan Dreaming Cloud E-Commerce Co., Ltd. - China",
        "Mask Name":"HYGISUN HS0501A",
        "Fabrication Batch":null,
        "Fabrication Date":null
    },
    "18":{
        "Standard":"FFP2",
        "Number of Samples (N)":6,
        "Median Passage":1.2,
        "Mask Manufacturer":"Zender Germany - Germany",
        "Mask Name":"CPA001 NR",
        "Fabrication Batch":null,
        "Fabrication Date":"2020-04-01"
    },
    "19":{
        "Standard":"FFP2",
        "Number of Samples (N)":5,
        "Median Passage":1.88,
        "Mask Manufacturer":"Guangzhou Carrot Mall Network Technologies Co., Ltd. - China",
        "Mask Name":"IRYS-01",
        "Fabrication Batch":"HLB20200625",
        "Fabrication Date":"2020-06-25"
    },
    "20":{
        "Standard":"FFP2",
        "Number of Samples (N)":10,
        "Median Passage":2.19,
        "Mask Manufacturer":"SPRO Medical Products (Xiamen) Co., Ltd. - China",
        "Mask Name":"GL001A (no valve)",
        "Fabrication Batch":"2005090",
        "Fabrication Date":"2020-06-10"
    },
    "21":{
        "Standard":"FFP2",
        "Number of Samples (N)":5,
        "Median Passage":2.51,
        "Mask Manufacturer":"Uvex - Germany",
        "Mask Name":"uvex silv-Air 2200 - cup style",
        "Fabrication Batch":null,
        "Fabrication Date":"2019-12-01"
    },
    "22":{
        "Standard":"FFP2",
        "Number of Samples (N)":20,
        "Median Passage":2.54,
        "Mask Manufacturer":"Dongguan Missadola Technology Co., Ltd. - China",
        "Mask Name":"Miramask 2626-2",
        "Fabrication Batch":"202312",
        "Fabrication Date":"2020-12-31"
    },
    "23":{
        "Standard":"FFP2",
        "Number of Samples (N)":9,
        "Median Passage":2.6,
        "Mask Manufacturer":"SPRO Medical Products (Xiamen) Co., Ltd. - China",
        "Mask Name":"GL001A (no valve)",
        "Fabrication Batch":"2005084",
        "Fabrication Date":"2020-06-01"
    },
    "24":{
        "Standard":"FFP2",
        "Number of Samples (N)":5,
        "Median Passage":2.71,
        "Mask Manufacturer":"Gaomi Morning Glory Footwear Co., Ltd. - China",
        "Mask Name":"M2004",
        "Fabrication Batch":"#20201015",
        "Fabrication Date":"2020-10-11"
    },
    "25":{
        "Standard":"FFP2",
        "Number of Samples (N)":5,
        "Median Passage":3.14,
        "Mask Manufacturer":"Shanghai Zhongzhi Health Articles Co., Ltd. - China",
        "Mask Name":"ZH3310",
        "Fabrication Batch":null,
        "Fabrication Date":null
    },
    "26":{
        "Standard":"FFP2",
        "Number of Samples (N)":5,
        "Median Passage":4.07,
        "Mask Manufacturer":"Shanghai Zhongzhi Health Articles Co., Ltd. - China",
        "Mask Name":"ZH3310",
        "Fabrication Batch":"20200403",
        "Fabrication Date":"2020-04-05"
    },
    "27":{
        "Standard":"FFP2",
        "Number of Samples (N)":15,
        "Median Passage":4.11,
        "Mask Manufacturer":"Hangzhou Filtech Intelligent Co., Ltd. - China",
        "Mask Name":"FILTECH F860",
        "Fabrication Batch":"204403",
        "Fabrication Date":"2020-10-28"
    },
    "28":{
        "Standard":"FFP2",
        "Number of Samples (N)":5,
        "Median Passage":4.68,
        "Mask Manufacturer":null,
        "Mask Name":"Bursch 80610",
        "Fabrication Batch":"20185031",
        "Fabrication Date":null
    },
    "29":{
        "Standard":"FFP2",
        "Number of Samples (N)":5,
        "Median Passage":5.1,
        "Mask Manufacturer":"Berner Trading Holding GmbH - Germany",
        "Mask Name":null,
        "Fabrication Batch":null,
        "Fabrication Date":null
    },
    "30":{
        "Standard":"FFP2",
        "Number of Samples (N)":5,
        "Median Passage":5.33,
        "Mask Manufacturer":"Technaxx Deutschland GmbH & Co. KG - Germany",
        "Mask Name":"LifenaXX LX-016",
        "Fabrication Batch":null,
        "Fabrication Date":"2020-03-01"
    },
    "31":{
        "Standard":"FFP2",
        "Number of Samples (N)":5,
        "Median Passage":5.68,
        "Mask Manufacturer":"Univent Medical GmbH - Germany",
        "Mask Name":"ATEMIOUS PRO - Art. 2001",
        "Fabrication Batch":null,
        "Fabrication Date":"2020-12-04"
    },
    "32":{
        "Standard":"FFP2",
        "Number of Samples (N)":5,
        "Median Passage":5.74,
        "Mask Manufacturer":"ASATEX - Germany",
        "Mask Name":"FMP2",
        "Fabrication Batch":"D1000670",
        "Fabrication Date":"2019-10-01"
    },
    "33":{
        "Standard":"FFP2",
        "Number of Samples (N)":20,
        "Median Passage":6.52,
        "Mask Manufacturer":null,
        "Mask Name":null,
        "Fabrication Batch":null,
        "Fabrication Date":null
    },
    "34":{
        "Standard":"FFP2",
        "Number of Samples (N)":5,
        "Median Passage":7.92,
        "Mask Manufacturer":"Suzhou Teyin Nonwoven Co., Ltd. - China",
        "Mask Name":"TY0929V",
        "Fabrication Batch":"974279-2000456-17",
        "Fabrication Date":"2020-05-01"
    },
    "35":{
        "Standard":"FFP2",
        "Number of Samples (N)":5,
        "Median Passage":9.16,
        "Mask Manufacturer":null,
        "Mask Name":"Dust Mask 3 - DM019",
        "Fabrication Batch":"20200312",
        "Fabrication Date":"2020-03-12"
    },
    "36":{
        "Standard":"FFP2",
        "Number of Samples (N)":20,
        "Median Passage":9.41,
        "Mask Manufacturer":"Gaomi Chenheng Labor Protection Products Co., Ltd. - China",
        "Mask Name":"KN95 Face Mask",
        "Fabrication Batch":null,
        "Fabrication Date":"2020-04-01"
    },
    "37":{
        "Standard":"FFP2",
        "Number of Samples (N)":50,
        "Median Passage":9.43,
        "Mask Manufacturer":"Shandong C.I.R.S Garments Co., Ltd. - China",
        "Mask Name":"Leishide LSD007",
        "Fabrication Batch":null,
        "Fabrication Date":"2020-04-09"
    },
    "38":{
        "Standard":"FFP2",
        "Number of Samples (N)":5,
        "Median Passage":9.96,
        "Mask Manufacturer":"National High-Tech Enterprise Chengde Technology Co., Ltd. - China",
        "Mask Name":"Zhong Jian Le - Folding Protective Mask",
        "Fabrication Batch":null,
        "Fabrication Date":null
    },
    "39":{
        "Standard":"FFP2",
        "Number of Samples (N)":5,
        "Median Passage":10.34,
        "Mask Manufacturer":"Suzhou Sanical Protective Product Manufacturing Co., Ltd. - China",
        "Mask Name":"Benehal 6112",
        "Fabrication Batch":"600317",
        "Fabrication Date":"2020-02-01"
    },
    "40":{
        "Standard":"FFP2",
        "Number of Samples (N)":5,
        "Median Passage":13.16,
        "Mask Manufacturer":"KOLIBRI GmbH - Germany",
        "Mask Name":"MASK",
        "Fabrication Batch":null,
        "Fabrication Date":null
    },
    "41":{
        "Standard":"FFP2",
        "Number of Samples (N)":19,
        "Median Passage":14.99,
        "Mask Manufacturer":"SPRO Medical Products (Xiamen) Co., Ltd. - China",
        "Mask Name":"GL001A (no valve)",
        "Fabrication Batch":null,
        "Fabrication Date":null
    },
    "42":{
        "Standard":"FFP2",
        "Number of Samples (N)":6,
        "Median Passage":15.22,
        "Mask Manufacturer":"Handan Hengyong Protective & Clean Products Co., Ltd. - China",
        "Mask Name":"HY8620",
        "Fabrication Batch":null,
        "Fabrication Date":null
    },
    "43":{
        "Standard":"FFP2",
        "Number of Samples (N)":10,
        "Median Passage":35.11,
        "Mask Manufacturer":"Zhejiang Zhuji Industrial Park - China",
        "Mask Name":"3DKN95 protectivemask",
        "Fabrication Batch":null,
        "Fabrication Date":null
    },
    "44":{
        "Standard":"FFP2",
        "Number of Samples (N)":5,
        "Median Passage":44.37,
        "Mask Manufacturer":"VIP Mask - Tureky",
        "Mask Name":"Solunum Maskesi",
        "Fabrication Batch":null,
        "Fabrication Date":null
    },
    "45":{
        "Standard":"FFP2",
        "Number of Samples (N)":5,
        "Median Passage":72.58,
        "Mask Manufacturer":null,
        "Mask Name":"104BA",
        "Fabrication Batch":"04\/26\/2020",
        "Fabrication Date":"2020-04-01"
    },
    "46":{
        "Standard":"FFP2",
        "Number of Samples (N)":50,
        "Median Passage":77.0,
        "Mask Manufacturer":"BSI Group The Netherlands B.V. - Netherlands",
        "Mask Name":"SAFE",
        "Fabrication Batch":null,
        "Fabrication Date":null
    },
    "47":{
        "Standard":"KN95",
        "Number of Samples (N)":10,
        "Median Passage":2.33,
        "Mask Manufacturer":"Garry Galaxy Biotechnology Co., Ltd. - China",
        "Mask Name":"TrueTone Technology Respirator Mask, Size: Adult",
        "Fabrication Batch":"201202",
        "Fabrication Date":"2020-03-24"
    },
    "48":{
        "Standard":"KN95",
        "Number of Samples (N)":25,
        "Median Passage":2.67,
        "Mask Manufacturer":"3M China Co., Ltd. - China",
        "Mask Name":"9501V+",
        "Fabrication Batch":null,
        "Fabrication Date":null
    },
    "49":{
        "Standard":"KN95",
        "Number of Samples (N)":20,
        "Median Passage":3.91,
        "Mask Manufacturer":null,
        "Mask Name":null,
        "Fabrication Batch":null,
        "Fabrication Date":null
    },
    "50":{
        "Standard":"KN95",
        "Number of Samples (N)":15,
        "Median Passage":4.56,
        "Mask Manufacturer":"Jinhua Jinyi Welding Protective Tools Co., Ltd. - China",
        "Mask Name":"JY-5232A",
        "Fabrication Batch":"202004",
        "Fabrication Date":"2020-04-01"
    },
    "51":{
        "Standard":"KN95",
        "Number of Samples (N)":5,
        "Median Passage":4.91,
        "Mask Manufacturer":"Tengfei Technology Co., Ltd. - China",
        "Mask Name":"HB TF-003",
        "Fabrication Batch":"2503202011",
        "Fabrication Date":"2020-04-21"
    },
    "52":{
        "Standard":"KN95",
        "Number of Samples (N)":5,
        "Median Passage":5.12,
        "Mask Manufacturer":"Lanshan Shendun Technology Co., Ltd. - China",
        "Mask Name":"Lamdown SD-KN95",
        "Fabrication Batch":null,
        "Fabrication Date":"2020-03-14"
    },
    "53":{
        "Standard":"KN95",
        "Number of Samples (N)":5,
        "Median Passage":5.26,
        "Mask Manufacturer":"Tengfei Technology Co., Ltd. - China",
        "Mask Name":"Effective Particle Filtering Mask - Earloop",
        "Fabrication Batch":"2503202011",
        "Fabrication Date":"2020-04-19"
    },
    "54":{
        "Standard":"KN95",
        "Number of Samples (N)":8,
        "Median Passage":5.76,
        "Mask Manufacturer":"Zhejiang RunKang Medical Equipment Co., Ltd. - China",
        "Mask Name":"BRK002 - 3D daily protective mask (non-medical)",
        "Fabrication Batch":"20200506B",
        "Fabrication Date":"2020-05-06"
    },
    "55":{
        "Standard":"KN95",
        "Number of Samples (N)":5,
        "Median Passage":5.85,
        "Mask Manufacturer":"Chengdu Baiyu Medical Supplies Co., Ltd. - China",
        "Mask Name":"Particle filtering half mask",
        "Fabrication Batch":"20200508",
        "Fabrication Date":"2020-05-08"
    },
    "56":{
        "Standard":"KN95",
        "Number of Samples (N)":5,
        "Median Passage":5.98,
        "Mask Manufacturer":"Ningbo Chengmei Medical Products Co., Ltd. - China",
        "Mask Name":"Hainmed",
        "Fabrication Batch":"CMPJ0401",
        "Fabrication Date":"2020-05-04"
    },
    "57":{
        "Standard":"KN95",
        "Number of Samples (N)":5,
        "Median Passage":6.19,
        "Mask Manufacturer":"Tongcheng Aimei Labor Protection Products Co., Ltd. - China",
        "Mask Name":"Henghao KN95 Face Masks",
        "Fabrication Batch":"2020\/03\/15",
        "Fabrication Date":"2020-03-15"
    },
    "58":{
        "Standard":"KN95",
        "Number of Samples (N)":7,
        "Median Passage":7.49,
        "Mask Manufacturer":"Jiangxi Guoyou Medical Technology Co., Ltd. - ",
        "Mask Name":"GY-01, C-shaped mask",
        "Fabrication Batch":"2020051801",
        "Fabrication Date":"2020-05-18"
    },
    "59":{
        "Standard":"KN95",
        "Number of Samples (N)":5,
        "Median Passage":7.92,
        "Mask Manufacturer":"Foshan Lechen Hygienic Products Co., Ltd. - China",
        "Mask Name":"KU001",
        "Fabrication Batch":null,
        "Fabrication Date":null
    },
    "60":{
        "Standard":"KN95",
        "Number of Samples (N)":5,
        "Median Passage":8.48,
        "Mask Manufacturer":null,
        "Mask Name":null,
        "Fabrication Batch":"04\/26\/2020",
        "Fabrication Date":"2020-04-01"
    },
    "61":{
        "Standard":"KN95",
        "Number of Samples (N)":5,
        "Median Passage":8.5,
        "Mask Manufacturer":null,
        "Mask Name":"PM2.5",
        "Fabrication Batch":null,
        "Fabrication Date":null
    },
    "62":{
        "Standard":"KN95",
        "Number of Samples (N)":50,
        "Median Passage":8.62,
        "Mask Manufacturer":null,
        "Mask Name":null,
        "Fabrication Batch":null,
        "Fabrication Date":"2020-02-28"
    },
    "63":{
        "Standard":"KN95",
        "Number of Samples (N)":6,
        "Median Passage":8.9,
        "Mask Manufacturer":"Shandong Huishoutang Pharmaceutical Co., Ltd. - China",
        "Mask Name":"KN95 Respirator",
        "Fabrication Batch":"20200405",
        "Fabrication Date":"2020-04-12"
    },
    "64":{
        "Standard":"KN95",
        "Number of Samples (N)":5,
        "Median Passage":9.32,
        "Mask Manufacturer":"Lanshan Shendun Technology Co., Ltd. - China",
        "Mask Name":"Lamdown SD-KN95",
        "Fabrication Batch":"2020-04-06",
        "Fabrication Date":"2020-04-06"
    },
    "65":{
        "Standard":"KN95",
        "Number of Samples (N)":5,
        "Median Passage":9.72,
        "Mask Manufacturer":"Guangzhou Mingyu Medizintechnik Co., Ltd. - China",
        "Mask Name":"Hanging Ear",
        "Fabrication Batch":null,
        "Fabrication Date":"2020-04-10"
    },
    "66":{
        "Standard":"KN95",
        "Number of Samples (N)":5,
        "Median Passage":10.23,
        "Mask Manufacturer":"Lanshan Shendun Technology Co., Ltd. - China",
        "Mask Name":"Lamdown SD-KN95",
        "Fabrication Batch":null,
        "Fabrication Date":"2020-03-23"
    },
    "67":{
        "Standard":"KN95",
        "Number of Samples (N)":5,
        "Median Passage":10.3,
        "Mask Manufacturer":"Tongcheng Aimei Labor Protection Products Co., Ltd. - China",
        "Mask Name":"Henghao KN95 Face Masks",
        "Fabrication Batch":"2020\/03\/15",
        "Fabrication Date":"2020-03-15"
    },
    "68":{
        "Standard":"KN95",
        "Number of Samples (N)":5,
        "Median Passage":11.42,
        "Mask Manufacturer":"Yiwu Biweikang Labor Protection Products Co., Ltd. - China",
        "Mask Name":"Bi Wie Kang - KN95 Face Mask - 9600 Filter Type",
        "Fabrication Batch":"YM20200416",
        "Fabrication Date":"2020-04-18"
    },
    "69":{
        "Standard":"KN95",
        "Number of Samples (N)":50,
        "Median Passage":11.68,
        "Mask Manufacturer":"Jiangsu Nanfang Medical Co., Ltd. - China",
        "Mask Name":"Non-medical KN95, Earloop Style",
        "Fabrication Batch":"20200408",
        "Fabrication Date":"2020-04-01"
    },
    "70":{
        "Standard":"KN95",
        "Number of Samples (N)":5,
        "Median Passage":11.8,
        "Mask Manufacturer":"Henan Yubei Sanitary Materials Co., Ltd. - China",
        "Mask Name":null,
        "Fabrication Batch":"48200402",
        "Fabrication Date":"2020-04-03"
    },
    "71":{
        "Standard":"KN95",
        "Number of Samples (N)":5,
        "Median Passage":13.03,
        "Mask Manufacturer":"Guangdong HuiSen New Material Technology Co., Ltd. - China",
        "Mask Name":"KN95 Particulate Respirator",
        "Fabrication Batch":null,
        "Fabrication Date":"2020-03-25"
    },
    "72":{
        "Standard":"KN95",
        "Number of Samples (N)":5,
        "Median Passage":15.47,
        "Mask Manufacturer":"Shenzhen Yun Tongda Technology & Service Co., Ltd. - China",
        "Mask Name":"FM80",
        "Fabrication Batch":"2020-03-22",
        "Fabrication Date":"2020-03-22"
    },
    "73":{
        "Standard":"KN95",
        "Number of Samples (N)":5,
        "Median Passage":19.1,
        "Mask Manufacturer":null,
        "Mask Name":"Sius",
        "Fabrication Batch":null,
        "Fabrication Date":null
    },
    "74":{
        "Standard":"KN95",
        "Number of Samples (N)":5,
        "Median Passage":24.53,
        "Mask Manufacturer":"Tong Cheng Xin Sheng Kang Labor Protection Products Co., Ltd. - China",
        "Mask Name":null,
        "Fabrication Batch":"20200427",
        "Fabrication Date":"2020-04-27"
    },
    "75":{
        "Standard":"KN95",
        "Number of Samples (N)":5,
        "Median Passage":27.33,
        "Mask Manufacturer":"Zhejiang Wharney Daily Chemical Co., Ltd. - China",
        "Mask Name":"Disposable protective mask (non-medical)",
        "Fabrication Batch":"20200408",
        "Fabrication Date":"2020-04-08"
    },
    "76":{
        "Standard":"KN95",
        "Number of Samples (N)":20,
        "Median Passage":27.83,
        "Mask Manufacturer":"CTT Co., Ltd - China",
        "Mask Name":"Dust Mask",
        "Fabrication Batch":"29002",
        "Fabrication Date":"2020-03-25"
    },
    "77":{
        "Standard":"KN95",
        "Number of Samples (N)":14,
        "Median Passage":28.52,
        "Mask Manufacturer":"Shenzhen Anhuacheng Safety Technology Co., Ltd. - China",
        "Mask Name":"KN95 Stereo Respirator",
        "Fabrication Batch":null,
        "Fabrication Date":null
    },
    "78":{
        "Standard":"KN95",
        "Number of Samples (N)":5,
        "Median Passage":28.65,
        "Mask Manufacturer":"Shenzhen Fittop Health Technology Co., Ltd. - China",
        "Mask Name":"P-Mask FM80",
        "Fabrication Batch":null,
        "Fabrication Date":"2020-03-21"
    },
    "79":{
        "Standard":"KN95",
        "Number of Samples (N)":5,
        "Median Passage":29.38,
        "Mask Manufacturer":null,
        "Mask Name":"KN95 Mask with valve",
        "Fabrication Batch":null,
        "Fabrication Date":null
    },
    "80":{
        "Standard":"KN95",
        "Number of Samples (N)":5,
        "Median Passage":36.22,
        "Mask Manufacturer":null,
        "Mask Name":"HUIJUN",
        "Fabrication Batch":null,
        "Fabrication Date":"2020-04-01"
    },
    "81":{
        "Standard":"KN95",
        "Number of Samples (N)":10,
        "Median Passage":40.21,
        "Mask Manufacturer":null,
        "Mask Name":null,
        "Fabrication Batch":null,
        "Fabrication Date":"2020-04-16"
    },
    "82":{
        "Standard":"KN95",
        "Number of Samples (N)":5,
        "Median Passage":53.16,
        "Mask Manufacturer":"Xinpu Safety Products (Shenzhen) Co., Ltd. - China",
        "Mask Name":"KN95 Protective Mask",
        "Fabrication Batch":null,
        "Fabrication Date":"2020-04-01"
    },
    "83":{
        "Standard":"KN95",
        "Number of Samples (N)":6,
        "Median Passage":65.1,
        "Mask Manufacturer":null,
        "Mask Name":"104BA",
        "Fabrication Batch":"26.4.20",
        "Fabrication Date":"2020-04-01"
    },
    "84":{
        "Standard":"KN95",
        "Number of Samples (N)":30,
        "Median Passage":78.98,
        "Mask Manufacturer":"Shandong Huishoutang Pharmaceutical Co., Ltd. - China",
        "Mask Name":"KN95 Respirator",
        "Fabrication Batch":"20200406",
        "Fabrication Date":"2020-04-14"
    },
    "85":{
        "Standard":"N95",
        "Number of Samples (N)":5,
        "Median Passage":2.83,
        "Mask Manufacturer":"Shanghai Dasheng Health Products Manufacture Co., Ltd. - China",
        "Mask Name":"DTC3W",
        "Fabrication Batch":"200402",
        "Fabrication Date":"2020-04-01"
    },
    "86":{
        "Standard":"N95",
        "Number of Samples (N)":5,
        "Median Passage":2.94,
        "Mask Manufacturer":"Shanghai Dasheng Health Products Manufacture Co., Ltd. - China",
        "Mask Name":"DTC3B",
        "Fabrication Batch":"200402",
        "Fabrication Date":"2020-04-01"
    },
    "87":{
        "Standard":"N95",
        "Number of Samples (N)":15,
        "Median Passage":4.05,
        "Mask Manufacturer":"Makrite Industries Inc. - Taiwan",
        "Mask Name":"SEKURA-321, TC-84A-6660",
        "Fabrication Batch":null,
        "Fabrication Date":null
    },
    "88":{
        "Standard":"N95",
        "Number of Samples (N)":5,
        "Median Passage":4.5,
        "Mask Manufacturer":null,
        "Mask Name":"SOUND",
        "Fabrication Batch":"BFD0324N",
        "Fabrication Date":"2020-03-01"
    },
    "89":{
        "Standard":"N95",
        "Number of Samples (N)":5,
        "Median Passage":4.76,
        "Mask Manufacturer":"Suzhou Sanical Protective Product Manufacturing Co., Ltd. - China",
        "Mask Name":"Benehal MS6115L",
        "Fabrication Batch":"600615",
        "Fabrication Date":"2020-02-01"
    },
    "90":{
        "Standard":"N95",
        "Number of Samples (N)":10,
        "Median Passage":5.38,
        "Mask Manufacturer":"Makrite Industries Inc. - Taiwan",
        "Mask Name":"9500-N95",
        "Fabrication Batch":"060620",
        "Fabrication Date":"2020-06-06"
    },
    "91":{
        "Standard":"N95",
        "Number of Samples (N)":5,
        "Median Passage":15.59,
        "Mask Manufacturer":"Makrite Industries Inc. - Taiwan",
        "Mask Name":"TC-84A-5411",
        "Fabrication Batch":"040220",
        "Fabrication Date":null
    },
    "92":{
        "Standard":"FFP3",
        "Number of Samples (N)":5,
        "Median Passage":0.02,
        "Mask Manufacturer":"Handan Hengyong Protective & Clean Products Co., Ltd. - China",
        "Mask Name":"HY9330",
        "Fabrication Batch":"20225",
        "Fabrication Date":"2020-08-05"
    },
    "93":{
        "Standard":"FFP3",
        "Number of Samples (N)":10,
        "Median Passage":0.04,
        "Mask Manufacturer":"Fido Masks Co., Ltd. - Taiwan",
        "Mask Name":"F333V",
        "Fabrication Batch":"BEL2001470",
        "Fabrication Date":"2020-05-01"
    },
    "94":{
        "Standard":"FFP3",
        "Number of Samples (N)":5,
        "Median Passage":0.11,
        "Mask Manufacturer":"Makrite Industries Inc. - Taiwan",
        "Mask Name":"FIT-P3DSL",
        "Fabrication Batch":null,
        "Fabrication Date":"2020-06-01"
    },
    "95":{
        "Standard":"FFP3",
        "Number of Samples (N)":5,
        "Median Passage":0.16,
        "Mask Manufacturer":"Handan Hengyong Protective & Clean Products Co., Ltd. - China",
        "Mask Name":"HY9332",
        "Fabrication Batch":"20315",
        "Fabrication Date":"2020-11-01"
    },
    "96":{
        "Standard":"FFP3",
        "Number of Samples (N)":5,
        "Median Passage":0.44,
        "Mask Manufacturer":"ASATEX - Germany",
        "Mask Name":"FMP3V",
        "Fabrication Batch":"D1000546",
        "Fabrication Date":"2019-08-01"
    },
    "97":{
        "Standard":"FFP3",
        "Number of Samples (N)":5,
        "Median Passage":0.47,
        "Mask Manufacturer":"Kunshan Jinfujie Precision Mould Co., Ltd. - China",
        "Mask Name":"JFJ-1603V",
        "Fabrication Batch":null,
        "Fabrication Date":null
    },
    "98":{
        "Standard":"FFP3",
        "Number of Samples (N)":30,
        "Median Passage":0.6,
        "Mask Manufacturer":"Foshan Nanhai Plus Medical Co., Ltd. - China",
        "Mask Name":"ESMOO CP-N95F (FFP3)",
        "Fabrication Batch":"30057062",
        "Fabrication Date":"2020-03-17"
    },
    "99":{
        "Standard":"FFP3",
        "Number of Samples (N)":5,
        "Median Passage":1.07,
        "Mask Manufacturer":"MFA - Solunum Koruyucu Maskeler - Turkey",
        "Mask Name":"Prestige Series P-367",
        "Fabrication Batch":null,
        "Fabrication Date":null
    },
    "100":{
        "Standard":"FFP3",
        "Number of Samples (N)":6,
        "Median Passage":5.31,
        "Mask Manufacturer":"Zender Germany - Germany",
        "Mask Name":"CPA3",
        "Fabrication Batch":null,
        "Fabrication Date":"2020-07-01"
    },
    "101":{
        "Standard":"FFP3",
        "Number of Samples (N)":10,
        "Median Passage":17.38,
        "Mask Manufacturer":null,
        "Mask Name":"CNEKTP-3",
        "Fabrication Batch":null,
        "Fabrication Date":null
    }
}
