# Supplementary material for: Discrepancy of particle passage in 101 mask batches during the first year of the Covid-19 pandemic in Germany
Source: Sci Rep. 2021 Dec 29;11:24490. doi: 10.1038/s41598-021-03862-z (PMC8716525; doi:10.1038/s41598-021-03862-z)
Supplement: Supplementary file 2 — Supplementary Data. [file 41598_2021_3862_MOESM2_ESM.zip › SI/Validation.json]

{
    "0":{
        "Batch Number":25,
        "Standard":"FFP2",
        "Passage Laser Spectrometer":2.4,
        "Passage Flame Photometer":2.39
    },
    "1":{
        "Batch Number":25,
        "Standard":"FFP2",
        "Passage Laser Spectrometer":3.04,
        "Passage Flame Photometer":2.64
    },
    "2":{
        "Batch Number":25,
        "Standard":"FFP2",
        "Passage Laser Spectrometer":3.14,
        "Passage Flame Photometer":3.17
    },
    "3":{
        "Batch Number":25,
        "Standard":"FFP2",
        "Passage Laser Spectrometer":5.01,
        "Passage Flame Photometer":4.23
    },
    "4":{
        "Batch Number":25,
        "Standard":"FFP2",
        "Passage Laser Spectrometer":6.0,
        "Passage Flame Photometer":5.36
    },
    "5":{
        "Batch Number":26,
        "Standard":"FFP2",
        "Passage Laser Spectrometer":3.5,
        "Passage Flame Photometer":4.13
    },
    "6":{
        "Batch Number":26,
        "Standard":"FFP2",
        "Passage Laser Spectrometer":3.59,
        "Passage Flame Photometer":3.69
    },
    "7":{
        "Batch Number":26,
        "Standard":"FFP2",
        "Passage Laser Spectrometer":4.07,
        "Passage Flame Photometer":4.43
    },
    "8":{
        "Batch Number":26,
        "Standard":"FFP2",
        "Passage Laser Spectrometer":4.12,
        "Passage Flame Photometer":4.06
    },
    "9":{
        "Batch Number":26,
        "Standard":"FFP2",
        "Passage Laser Spectrometer":4.33,
        "Passage Flame Photometer":4.75
    },
    "10":{
        "Batch Number":29,
        "Standard":"FFP2",
        "Passage Laser Spectrometer":2.86,
        "Passage Flame Photometer":2.95
    },
    "11":{
        "Batch Number":29,
        "Standard":"FFP2",
        "Passage Laser Spectrometer":3.16,
        "Passage Flame Photometer":3.39
    },
    "12":{
        "Batch Number":29,
        "Standard":"FFP2",
        "Passage Laser Spectrometer":5.1,
        "Passage Flame Photometer":5.32
    },
    "13":{
        "Batch Number":29,
        "Standard":"FFP2",
        "Passage Laser Spectrometer":8.4,
        "Passage Flame Photometer":8.23
    },
    "14":{
        "Batch Number":29,
        "Standard":"FFP2",
        "Passage Laser Spectrometer":10.19,
        "Passage Flame Photometer":10.34
    },
    "15":{
        "Batch Number":40,
        "Standard":"FFP2",
        "Passage Laser Spectrometer":6.0,
        "Passage Flame Photometer":5.36
    },
    "16":{
        "Batch Number":40,
        "Standard":"FFP2",
        "Passage Laser Spectrometer":9.07,
        "Passage Flame Photometer":9.71
    },
    "17":{
        "Batch Number":40,
        "Standard":"FFP2",
        "Passage Laser Spectrometer":12.01,
        "Passage Flame Photometer":12.2
    },
    "18":{
        "Batch Number":40,
        "Standard":"FFP2",
        "Passage Laser Spectrometer":13.16,
        "Passage Flame Photometer":12.83
    },
    "19":{
        "Batch Number":40,
        "Standard":"FFP2",
        "Passage Laser Spectrometer":32.14,
        "Passage Flame Photometer":30.27
    },
    "20":{
        "Batch Number":40,
        "Standard":"FFP2",
        "Passage Laser Spectrometer":35.22,
        "Passage Flame Photometer":33.21
    },
    "21":{
        "Batch Number":55,
        "Standard":"KN95",
        "Passage Laser Spectrometer":4.04,
        "Passage Flame Photometer":4.04
    },
    "22":{
        "Batch Number":55,
        "Standard":"KN95",
        "Passage Laser Spectrometer":5.78,
        "Passage Flame Photometer":6.52
    },
    "23":{
        "Batch Number":55,
        "Standard":"KN95",
        "Passage Laser Spectrometer":5.85,
        "Passage Flame Photometer":6.19
    },
    "24":{
        "Batch Number":55,
        "Standard":"KN95",
        "Passage Laser Spectrometer":5.92,
        "Passage Flame Photometer":6.97
    },
    "25":{
        "Batch Number":55,
        "Standard":"KN95",
        "Passage Laser Spectrometer":7.25,
        "Passage Flame Photometer":7.8
    },
    "26":{
        "Batch Number":74,
        "Standard":"KN95",
        "Passage Laser Spectrometer":23.4,
        "Passage Flame Photometer":22.52
    },
    "27":{
        "Batch Number":74,
        "Standard":"KN95",
        "Passage Laser Spectrometer":24.52,
        "Passage Flame Photometer":23.17
    },
    "28":{
        "Batch Number":74,
        "Standard":"KN95",
        "Passage Laser Spectrometer":24.54,
        "Passage Flame Photometer":23.5
    },
    "29":{
        "Batch Number":74,
        "Standard":"KN95",
        "Passage Laser Spectrometer":24.92,
        "Passage Flame Photometer":22.88
    },
    "30":{
        "Batch Number":74,
        "Standard":"KN95",
        "Passage Laser Spectrometer":26.07,
        "Passage Flame Photometer":24.56
    },
    "31":{
        "Batch Number":84,
        "Standard":"KN95",
        "Passage Laser Spectrometer":1.34,
        "Passage Flame Photometer":1.63
    },
    "32":{
        "Batch Number":84,
        "Standard":"KN95",
        "Passage Laser Spectrometer":8.36,
        "Passage Flame Photometer":8.62
    },
    "33":{
        "Batch Number":84,
        "Standard":"KN95",
        "Passage Laser Spectrometer":8.71,
        "Passage Flame Photometer":8.9
    },
    "34":{
        "Batch Number":84,
        "Standard":"KN95",
        "Passage Laser Spectrometer":8.74,
        "Passage Flame Photometer":9.27
    },
    "35":{
        "Batch Number":84,
        "Standard":"KN95",
        "Passage Laser Spectrometer":9.9,
        "Passage Flame Photometer":10.03
    },
    "36":{
        "Batch Number":84,
        "Standard":"KN95",
        "Passage Laser Spectrometer":77.38,
        "Passage Flame Photometer":71.0
    },
    "37":{
        "Batch Number":84,
        "Standard":"KN95",
        "Passage Laser Spectrometer":78.31,
        "Passage Flame Photometer":71.11
    },
    "38":{
        "Batch Number":84,
        "Standard":"KN95",
        "Passage Laser Spectrometer":78.96,
        "Passage Flame Photometer":71.65
    },
    "39":{
        "Batch Number":84,
        "Standard":"KN95",
        "Passage Laser Spectrometer":79.0,
        "Passage Flame Photometer":71.37
    },
    "40":{
        "Batch Number":84,
        "Standard":"KN95",
        "Passage Laser Spectrometer":81.57,
        "Passage Flame Photometer":75.06
    },
    "41":{
        "Batch Number":84,
        "Standard":"KN95",
        "Passage Laser Spectrometer":81.71,
        "Passage Flame Photometer":74.04
    },
    "42":{
        "Batch Number":84,
        "Standard":"KN95",
        "Passage Laser Spectrometer":82.43,
        "Passage Flame Photometer":76.28
    },
    "43":{
        "Batch Number":84,
        "Standard":"KN95",
        "Passage Laser Spectrometer":83.41,
        "Passage Flame Photometer":76.35
    }
}
