# Supplementary material for: Discrepancy of particle passage in 101 mask batches during the first year of the Covid-19 pandemic in Germany
Source: Sci Rep. 2021 Dec 29;11:24490. doi: 10.1038/s41598-021-03862-z (PMC8716525; doi:10.1038/s41598-021-03862-z)
Supplement: Supplementary file 2 — Supplementary Data. [file 41598_2021_3862_MOESM2_ESM.zip › SI/Data/012.xlsx]

## Sheet: Sheet1
Sample Name	Mass-Weighted Mean Passage	90	94.11	98.41	102.91	107.61	112.53	117.67	123.04	128.66	134.54	140.69	147.12	153.84	160.87	168.22	175.9	183.94	192.34	201.13	210.32	219.93	229.98	240.49	251.47	262.96	274.98	287.54	300.68	314.42	328.78	343.8	359.51	375.94	393.11	411.07	429.85	449.49	470.03	491.5
012_01	0.25	1.5	1.11	0.91	0.78	0.88	0.67	0.6	0.61	0.53	0.56	0.58	0.48	0.47	0.55	0.4	0.47	0.57	0.38	0.27	0.42	0.3	0.36	0.27	0.11	0.36	0.07	0.19	0.16	0.11	0.24	0.36	0.1	0.06	0.05	0.15	0.1	0.11	0	0
012_02	0.25	1.26	1.08	0.89	0.88	0.88	0.74	0.67	0.74	0.6	0.65	0.57	0.57	0.57	0.38	0.4	0.44	0.4	0.43	0.41	0.33	0.25	0.27	0.43	0.25	0.21	0.19	0.11	0.13	0.21	0.2	0	0.21	0.06	0.05	0.22	0	0	0	0
012_03	0.3	1.19	1.12	0.91	0.9	0.79	0.97	0.74	0.63	0.73	0.62	0.57	0.32	0.51	0.58	0.37	0.43	0.49	0.48	0.47	0.43	0.19	0.21	0.27	0.37	0.28	0.21	0.25	0.27	0.23	0.3	0	0.21	0.13	0.06	0.08	0.11	0.37	0	0.19
012_04	0.31	1.26	0.96	1.19	1.08	0.88	1.03	0.83	0.7	0.74	0.74	0.79	0.65	0.7	0.63	0.52	0.75	0.48	0.51	0.41	0.48	0.28	0.51	0.31	0.24	0.14	0.32	0.22	0.24	0.12	0.04	0	0.31	0.06	0	0.08	0.23	0.24	0.15	0.19
012_05	0.31	1.38	1.09	1.23	0.98	0.71	0.72	0.59	0.62	0.77	0.58	0.55	0.62	0.44	0.59	0.56	0.33	0.46	0.43	0.42	0.51	0.37	0.29	0.28	0.39	0.4	0.13	0.06	0.26	0.29	0.29	0.33	0	0.32	0.05	0.16	0.22	0.11	0.14	0.18
012_06	0.32	1.87	1.41	1.33	1.08	1.09	0.74	0.91	0.81	0.73	0.73	0.8	0.58	0.57	0.59	0.65	0.43	0.52	0.47	0.39	0.44	0.41	0.39	0.37	0.41	0.36	0.24	0.12	0.17	0.12	0.22	0	0.21	0.13	0.12	0	0.11	0.12	0.29	0
012_07	0.34	1.43	1.36	1.31	0.98	1.03	0.85	0.91	0.7	0.65	0.61	0.73	0.54	0.52	0.59	0.63	0.68	0.55	0.53	0.58	0.48	0.44	0.45	0.29	0.32	0.26	0.27	0.43	0.27	0.23	0.13	0	0.1	0.19	0.31	0.16	0	0	0	0.19
012_08	0.35	1.84	1.29	1.23	1.1	0.97	0.89	0.76	0.71	0.66	0.72	0.62	0.68	0.59	0.51	0.5	0.72	0.45	0.43	0.44	0.43	0.48	0.41	0.35	0.37	0.4	0.13	0.25	0.41	0.12	0.17	0.32	0.1	0.38	0.18	0.4	0.11	0	0	0.19
012_09	0.35	1.61	1.21	1.07	1.01	0.98	0.8	0.86	0.84	0.85	0.74	0.79	0.6	0.6	0.76	0.53	0.6	0.51	0.29	0.38	0.44	0.6	0.43	0.43	0.24	0.31	0.21	0.31	0.24	0.12	0.3	0	0.31	0.13	0.31	0.24	0.23	0	0.15	0.19
012_10	0.36	1.46	0.97	1.17	0.99	0.79	0.75	0.77	0.75	0.63	0.62	0.53	0.63	0.66	0.51	0.5	0.49	0.49	0.42	0.47	0.4	0.46	0.49	0.39	0.37	0.4	0.24	0.37	0.27	0.23	0.26	0.32	0.1	0.44	0.12	0.08	0	0	0.74	0.19
012_11	0.37	1.54	1.03	1.27	1.11	1.1	0.83	0.92	1.06	0.88	0.55	0.62	0.69	0.66	0.58	0.63	0.52	0.85	0.69	0.56	0.49	0.51	0.3	0.57	0.32	0.26	0.16	0.37	0.38	0.31	0.13	0.32	0.31	0.06	0.25	0.32	0.11	0	0	0.19
012_12	0.37	1.6	1.29	1.36	1.16	1.2	0.91	1.02	0.71	0.67	0.74	0.73	0.52	0.57	0.65	0.57	0.44	0.51	0.52	0.55	0.33	0.44	0.41	0.35	0.33	0.4	0.33	0.14	0.29	0.44	0.17	0	0.49	0.26	0.05	0.39	0	0.21	0.28	0.18
012_13	0.39	1.44	1.32	1.26	1.21	0.97	0.98	0.98	0.85	0.82	0.91	0.67	0.75	0.79	0.73	0.78	0.62	0.6	0.63	0.36	0.38	0.57	0.32	0.39	0.52	0.31	0.27	0.52	0.31	0.23	0.17	0	0.1	0.06	0	0.48	0.34	0.37	0	0
012_14	0.43	1.5	1.22	1.34	1.1	1.2	1.04	1.07	0.9	0.67	0.73	0.53	0.75	0.78	0.78	0.57	0.56	0.48	0.61	0.52	0.66	0.42	0.45	0.33	0.3	0.36	0.37	0.4	0.34	0.39	0.22	0	0.21	0.19	0.49	0.24	0.23	0.24	0.29	0.39
012_15	0.49	1.78	1.33	1.04	1.15	1.24	1.12	0.97	0.89	0.71	0.88	0.92	0.78	0.74	0.72	0.62	0.52	0.62	0.64	0.5	0.54	0.49	0.56	0.38	0.52	0.31	0.6	0.6	0.35	0.39	0.32	0	0.51	0.3	0.44	0.22	0.31	0.11	0.76	0
012_16	0.5	1.71	1.71	1.47	1.04	1.2	1.07	0.77	0.83	0.88	0.96	0.86	0.82	0.71	0.83	0.83	0.59	0.69	0.56	0.67	0.57	0.66	0.65	0.62	0.37	0.36	0.58	0.36	0.39	0.36	0.29	0	0.2	0.45	0.27	0.31	0.32	0.75	0	0.18
012_17	0.51	1.63	1.56	1.42	1.42	1.17	0.97	1.12	0.94	0.99	0.97	0.88	0.86	0.74	0.67	0.71	0.84	0.52	0.82	0.64	0.6	0.65	0.51	0.5	0.61	0.45	0.45	0.47	0.48	0.26	0.38	0	0.39	0.19	0.38	0.39	0.22	0.11	0.41	0.55
012_18	0.56	1.46	1.34	1.23	1.02	1.01	1.09	1	0.89	0.84	0.66	0.94	0.88	0.78	0.72	0.67	0.69	0.62	0.57	0.67	0.62	0.56	0.61	0.61	0.34	0.65	0.53	0.35	0.51	0.54	0.53	1.09	0.1	0.36	0.38	0.44	0.94	0.11	0.25	0.74
012_19	0.61	1.59	1.52	1.6	1.26	1.13	1.13	0.92	0.8	0.79	0.99	0.82	0.83	0.8	0.72	0.88	0.66	0.78	0.65	1.02	0.84	0.65	0.6	0.63	0.55	0.78	0.55	0.64	0.52	0.69	0.42	0	0.2	0.71	0.22	0.47	0.32	0.43	0.28	0.55
012_20	0.68	1.43	1.4	1.26	1.33	1.33	1.06	1.04	1.01	1.02	0.93	1.03	0.92	0.85	0.87	0.99	0.73	0.66	0.71	0.79	0.71	0.63	0.7	0.88	0.63	0.72	0.55	0.47	0.68	0.51	0.67	0.65	0.49	0.39	0.49	0.62	0.76	0.32	0.55	0.92
