# Supplementary material for: Discrepancy of particle passage in 101 mask batches during the first year of the Covid-19 pandemic in Germany
Source: Sci Rep. 2021 Dec 29;11:24490. doi: 10.1038/s41598-021-03862-z (PMC8716525; doi:10.1038/s41598-021-03862-z)
Supplement: Supplementary file 2 — Supplementary Data. [file 41598_2021_3862_MOESM2_ESM.zip › SI/Data/050.json]

{
    "050_01":{
        "Mass-Weighted Mean Passage":0.4,
        "90":0.53,
        "94.11":0.4,
        "98.41":0.41,
        "102.91":0.35,
        "107.61":0.42,
        "112.53":0.33,
        "117.67":0.31,
        "123.04":0.31,
        "128.66":0.51,
        "134.54":0.37,
        "140.69":0.37,
        "147.12":0.26,
        "153.84":0.35,
        "160.87":0.3,
        "168.22":0.35,
        "175.9":0.36,
        "183.94":0.47,
        "192.34":0.37,
        "201.13":0.34,
        "210.32":0.36,
        "219.93":0.51,
        "229.98":0.34,
        "240.49":0.41,
        "251.47":0.3,
        "262.96":0.43,
        "274.98":0.4,
        "287.54":0.4,
        "300.68":0.16,
        "314.42":0.61,
        "328.78":0.41,
        "343.8":0.53,
        "359.51":0.47,
        "375.94":0.39,
        "393.11":0.17,
        "411.07":0.44,
        "429.85":0.31,
        "449.49":0.79,
        "470.03":0.54,
        "491.5":0.33
    },
    "050_02":{
        "Mass-Weighted Mean Passage":1.48,
        "90":2.63,
        "94.11":2.33,
        "98.41":2.27,
        "102.91":2.16,
        "107.61":2.01,
        "112.53":1.9,
        "117.67":1.99,
        "123.04":1.82,
        "128.66":1.53,
        "134.54":1.6,
        "140.69":1.69,
        "147.12":1.55,
        "153.84":1.72,
        "160.87":1.67,
        "168.22":1.72,
        "175.9":1.5,
        "183.94":1.78,
        "192.34":1.59,
        "201.13":1.95,
        "210.32":1.43,
        "219.93":1.62,
        "229.98":1.43,
        "240.49":1.69,
        "251.47":1.54,
        "262.96":1.54,
        "274.98":1.29,
        "287.54":1.87,
        "300.68":1.27,
        "314.42":1.57,
        "328.78":1.61,
        "343.8":1.25,
        "359.51":1.92,
        "375.94":1.36,
        "393.11":1.18,
        "411.07":1.5,
        "429.85":1.27,
        "449.49":0.82,
        "470.03":0.87,
        "491.5":0.96
    },
    "050_03":{
        "Mass-Weighted Mean Passage":2.85,
        "90":3.92,
        "94.11":3.44,
        "98.41":3.46,
        "102.91":3.67,
        "107.61":3.2,
        "112.53":3.33,
        "117.67":3.25,
        "123.04":3.61,
        "128.66":3.29,
        "134.54":3.27,
        "140.69":3.31,
        "147.12":3.31,
        "153.84":3.42,
        "160.87":3.12,
        "168.22":3.36,
        "175.9":3.13,
        "183.94":3.55,
        "192.34":3.17,
        "201.13":3.36,
        "210.32":3.37,
        "219.93":3.16,
        "229.98":3.25,
        "240.49":3.35,
        "251.47":3.17,
        "262.96":2.96,
        "274.98":2.47,
        "287.54":2.66,
        "300.68":2.78,
        "314.42":2.49,
        "328.78":2.8,
        "343.8":2.9,
        "359.51":2.75,
        "375.94":2.73,
        "393.11":2.84,
        "411.07":2.37,
        "429.85":2.35,
        "449.49":2.36,
        "470.03":2.04,
        "491.5":1.67
    },
    "050_04":{
        "Mass-Weighted Mean Passage":3.14,
        "90":4.48,
        "94.11":4.49,
        "98.41":3.85,
        "102.91":4.34,
        "107.61":4.34,
        "112.53":4.22,
        "117.67":3.76,
        "123.04":3.6,
        "128.66":3.57,
        "134.54":3.65,
        "140.69":3.51,
        "147.12":3.4,
        "153.84":3.82,
        "160.87":3.51,
        "168.22":3.41,
        "175.9":3.99,
        "183.94":3.45,
        "192.34":3.14,
        "201.13":3.25,
        "210.32":3.82,
        "219.93":3.16,
        "229.98":3.46,
        "240.49":3.55,
        "251.47":3.38,
        "262.96":3.66,
        "274.98":3.65,
        "287.54":3.6,
        "300.68":3.14,
        "314.42":3.33,
        "328.78":3.01,
        "343.8":5.01,
        "359.51":3.13,
        "375.94":3.18,
        "393.11":2.33,
        "411.07":2.29,
        "429.85":2.86,
        "449.49":2.24,
        "470.03":2.04,
        "491.5":1.34
    },
    "050_05":{
        "Mass-Weighted Mean Passage":3.21,
        "90":4.82,
        "94.11":4.32,
        "98.41":4.04,
        "102.91":3.75,
        "107.61":3.67,
        "112.53":3.89,
        "117.67":3.53,
        "123.04":3.96,
        "128.66":3.7,
        "134.54":4.39,
        "140.69":3.74,
        "147.12":3.64,
        "153.84":3.59,
        "160.87":3.49,
        "168.22":3.73,
        "175.9":3.87,
        "183.94":3.42,
        "192.34":3.92,
        "201.13":3.86,
        "210.32":3.89,
        "219.93":3.95,
        "229.98":3.83,
        "240.49":3.86,
        "251.47":3.17,
        "262.96":3.72,
        "274.98":3.67,
        "287.54":3.43,
        "300.68":2.94,
        "314.42":2.87,
        "328.78":3.71,
        "343.8":3.43,
        "359.51":3.13,
        "375.94":2.27,
        "393.11":2.56,
        "411.07":2.73,
        "429.85":2.66,
        "449.49":1.8,
        "470.03":2.45,
        "491.5":1.67
    },
    "050_06":{
        "Mass-Weighted Mean Passage":3.91,
        "90":7.01,
        "94.11":6.76,
        "98.41":6.24,
        "102.91":5.95,
        "107.61":5.62,
        "112.53":5.71,
        "117.67":5.15,
        "123.04":5.01,
        "128.66":4.92,
        "134.54":4.56,
        "140.69":4.98,
        "147.12":4.61,
        "153.84":4.96,
        "160.87":4.91,
        "168.22":5.0,
        "175.9":4.55,
        "183.94":4.82,
        "192.34":4.89,
        "201.13":4.68,
        "210.32":4.72,
        "219.93":4.28,
        "229.98":4.3,
        "240.49":4.48,
        "251.47":4.53,
        "262.96":4.54,
        "274.98":3.95,
        "287.54":3.95,
        "300.68":3.57,
        "314.42":3.85,
        "328.78":3.91,
        "343.8":4.03,
        "359.51":2.66,
        "375.94":3.09,
        "393.11":2.6,
        "411.07":2.53,
        "429.85":3.3,
        "449.49":3.3,
        "470.03":2.75,
        "491.5":1.92
    },
    "050_07":{
        "Mass-Weighted Mean Passage":4.38,
        "90":7.66,
        "94.11":7.15,
        "98.41":6.37,
        "102.91":5.82,
        "107.61":5.69,
        "112.53":5.81,
        "117.67":5.33,
        "123.04":5.5,
        "128.66":5.25,
        "134.54":5.52,
        "140.69":5.28,
        "147.12":5.07,
        "153.84":5.0,
        "160.87":4.77,
        "168.22":5.17,
        "175.9":5.03,
        "183.94":5.38,
        "192.34":5.02,
        "201.13":4.81,
        "210.32":4.81,
        "219.93":4.94,
        "229.98":4.43,
        "240.49":4.81,
        "251.47":4.54,
        "262.96":4.7,
        "274.98":4.69,
        "287.54":4.05,
        "300.68":4.16,
        "314.42":3.89,
        "328.78":4.27,
        "343.8":4.17,
        "359.51":3.52,
        "375.94":3.94,
        "393.11":3.82,
        "411.07":3.48,
        "429.85":3.76,
        "449.49":3.55,
        "470.03":3.98,
        "491.5":2.87
    },
    "050_08":{
        "Mass-Weighted Mean Passage":4.56,
        "90":7.63,
        "94.11":7.47,
        "98.41":6.91,
        "102.91":6.85,
        "107.61":6.9,
        "112.53":6.16,
        "117.67":6.39,
        "123.04":6.19,
        "128.66":6.08,
        "134.54":6.39,
        "140.69":5.82,
        "147.12":5.98,
        "153.84":5.33,
        "160.87":5.82,
        "168.22":5.66,
        "175.9":6.11,
        "183.94":5.59,
        "192.34":5.83,
        "201.13":5.78,
        "210.32":5.72,
        "219.93":5.19,
        "229.98":5.29,
        "240.49":5.64,
        "251.47":5.36,
        "262.96":4.39,
        "274.98":4.65,
        "287.54":4.53,
        "300.68":4.31,
        "314.42":4.39,
        "328.78":3.67,
        "343.8":3.9,
        "359.51":5.18,
        "375.94":3.99,
        "393.11":2.68,
        "411.07":3.04,
        "429.85":2.86,
        "449.49":3.88,
        "470.03":2.43,
        "491.5":2.45
    },
    "050_09":{
        "Mass-Weighted Mean Passage":5.15,
        "90":9.77,
        "94.11":8.94,
        "98.41":8.74,
        "102.91":8.59,
        "107.61":7.94,
        "112.53":8.2,
        "117.67":7.39,
        "123.04":7.5,
        "128.66":6.64,
        "134.54":7.13,
        "140.69":6.77,
        "147.12":6.43,
        "153.84":6.23,
        "160.87":6.68,
        "168.22":6.23,
        "175.9":6.36,
        "183.94":6.76,
        "192.34":6.68,
        "201.13":5.97,
        "210.32":6.04,
        "219.93":5.38,
        "229.98":6.26,
        "240.49":5.81,
        "251.47":5.1,
        "262.96":5.12,
        "274.98":5.63,
        "287.54":4.71,
        "300.68":5.27,
        "314.42":5.52,
        "328.78":4.66,
        "343.8":4.75,
        "359.51":4.65,
        "375.94":4.48,
        "393.11":3.75,
        "411.07":3.77,
        "429.85":4.29,
        "449.49":3.7,
        "470.03":2.99,
        "491.5":2.17
    },
    "050_10":{
        "Mass-Weighted Mean Passage":5.72,
        "90":8.7,
        "94.11":8.5,
        "98.41":7.72,
        "102.91":7.63,
        "107.61":6.95,
        "112.53":7.39,
        "117.67":7.01,
        "123.04":6.79,
        "128.66":6.64,
        "134.54":6.47,
        "140.69":6.61,
        "147.12":7.04,
        "153.84":6.95,
        "160.87":6.51,
        "168.22":6.85,
        "175.9":6.77,
        "183.94":6.14,
        "192.34":7.1,
        "201.13":6.71,
        "210.32":6.88,
        "219.93":5.77,
        "229.98":6.38,
        "240.49":6.16,
        "251.47":5.75,
        "262.96":5.83,
        "274.98":6.19,
        "287.54":6.23,
        "300.68":6.35,
        "314.42":6.32,
        "328.78":5.03,
        "343.8":4.49,
        "359.51":4.18,
        "375.94":4.87,
        "393.11":4.89,
        "411.07":5.32,
        "429.85":3.17,
        "449.49":5.61,
        "470.03":3.67,
        "491.5":3.84
    },
    "050_11":{
        "Mass-Weighted Mean Passage":5.74,
        "90":8.27,
        "94.11":8.07,
        "98.41":7.55,
        "102.91":7.38,
        "107.61":7.59,
        "112.53":7.44,
        "117.67":7.18,
        "123.04":6.69,
        "128.66":6.62,
        "134.54":7.49,
        "140.69":6.47,
        "147.12":7.01,
        "153.84":6.87,
        "160.87":7.01,
        "168.22":6.81,
        "175.9":7.06,
        "183.94":7.44,
        "192.34":6.87,
        "201.13":6.87,
        "210.32":6.46,
        "219.93":6.9,
        "229.98":6.75,
        "240.49":6.88,
        "251.47":6.27,
        "262.96":6.26,
        "274.98":6.59,
        "287.54":5.11,
        "300.68":5.89,
        "314.42":5.56,
        "328.78":5.23,
        "343.8":5.28,
        "359.51":5.13,
        "375.94":6.23,
        "393.11":4.2,
        "411.07":4.73,
        "429.85":4.19,
        "449.49":4.15,
        "470.03":3.27,
        "491.5":2.67
    },
    "050_12":{
        "Mass-Weighted Mean Passage":6.23,
        "90":8.46,
        "94.11":7.81,
        "98.41":8.33,
        "102.91":6.33,
        "107.61":7.36,
        "112.53":6.85,
        "117.67":7.09,
        "123.04":6.88,
        "128.66":6.51,
        "134.54":6.71,
        "140.69":6.3,
        "147.12":6.7,
        "153.84":6.62,
        "160.87":6.66,
        "168.22":6.77,
        "175.9":6.36,
        "183.94":7.03,
        "192.34":6.45,
        "201.13":6.91,
        "210.32":6.63,
        "219.93":6.94,
        "229.98":7.2,
        "240.49":6.4,
        "251.47":5.94,
        "262.96":6.09,
        "274.98":6.5,
        "287.54":6.62,
        "300.68":5.95,
        "314.42":6.11,
        "328.78":6.07,
        "343.8":4.8,
        "359.51":5.3,
        "375.94":6.63,
        "393.11":5.94,
        "411.07":5.44,
        "429.85":6.26,
        "449.49":5.28,
        "470.03":5.72,
        "491.5":4.17
    },
    "050_13":{
        "Mass-Weighted Mean Passage":6.45,
        "90":8.59,
        "94.11":8.74,
        "98.41":7.57,
        "102.91":7.72,
        "107.61":7.36,
        "112.53":7.27,
        "117.67":6.84,
        "123.04":7.44,
        "128.66":7.77,
        "134.54":6.87,
        "140.69":6.44,
        "147.12":6.7,
        "153.84":7.11,
        "160.87":7.29,
        "168.22":7.11,
        "175.9":6.3,
        "183.94":6.67,
        "192.34":7.07,
        "201.13":6.62,
        "210.32":6.99,
        "219.93":7.2,
        "229.98":7.32,
        "240.49":6.89,
        "251.47":6.78,
        "262.96":7.2,
        "274.98":6.86,
        "287.54":6.51,
        "300.68":6.33,
        "314.42":5.92,
        "328.78":5.64,
        "343.8":5.71,
        "359.51":6.66,
        "375.94":6.54,
        "393.11":6.44,
        "411.07":5.9,
        "429.85":5.17,
        "449.49":4.5,
        "470.03":4.85,
        "491.5":6.37
    },
    "050_14":{
        "Mass-Weighted Mean Passage":7.42,
        "90":11.72,
        "94.11":11.94,
        "98.41":11.57,
        "102.91":9.56,
        "107.61":10.4,
        "112.53":9.88,
        "117.67":9.57,
        "123.04":10.31,
        "128.66":9.99,
        "134.54":8.76,
        "140.69":8.92,
        "147.12":8.7,
        "153.84":8.08,
        "160.87":7.8,
        "168.22":8.89,
        "175.9":8.5,
        "183.94":8.0,
        "192.34":8.49,
        "201.13":8.39,
        "210.32":7.9,
        "219.93":9.34,
        "229.98":7.78,
        "240.49":8.43,
        "251.47":7.78,
        "262.96":7.43,
        "274.98":7.74,
        "287.54":8.01,
        "300.68":7.18,
        "314.42":7.49,
        "328.78":6.44,
        "343.8":7.21,
        "359.51":6.91,
        "375.94":8.24,
        "393.11":5.72,
        "411.07":5.62,
        "429.85":5.58,
        "449.49":4.97,
        "470.03":5.89,
        "491.5":4.66
    },
    "050_15":{
        "Mass-Weighted Mean Passage":7.74,
        "90":11.47,
        "94.11":10.74,
        "98.41":10.44,
        "102.91":9.0,
        "107.61":9.32,
        "112.53":8.61,
        "117.67":8.62,
        "123.04":9.06,
        "128.66":8.42,
        "134.54":8.25,
        "140.69":8.45,
        "147.12":8.28,
        "153.84":8.85,
        "160.87":8.8,
        "168.22":8.82,
        "175.9":9.02,
        "183.94":8.9,
        "192.34":9.01,
        "201.13":8.35,
        "210.32":9.46,
        "219.93":8.21,
        "229.98":8.11,
        "240.49":9.53,
        "251.47":8.54,
        "262.96":8.82,
        "274.98":7.86,
        "287.54":8.75,
        "300.68":8.53,
        "314.42":7.73,
        "328.78":7.45,
        "343.8":8.41,
        "359.51":5.8,
        "375.94":7.05,
        "393.11":7.17,
        "411.07":5.35,
        "429.85":5.03,
        "449.49":5.75,
        "470.03":4.16,
        "491.5":7.35
    }
}
