# Supplementary material for: Discrepancy of particle passage in 101 mask batches during the first year of the Covid-19 pandemic in Germany
Source: Sci Rep. 2021 Dec 29;11:24490. doi: 10.1038/s41598-021-03862-z (PMC8716525; doi:10.1038/s41598-021-03862-z)
Supplement: Supplementary file 2 — Supplementary Data. [file 41598_2021_3862_MOESM2_ESM.zip › SI/Data/007.json]

{
    "007_01":{
        "Mass-Weighted Mean Passage":0.1,
        "90":0.27,
        "94.11":0.3,
        "98.41":0.22,
        "102.91":0.3,
        "107.61":0.25,
        "112.53":0.27,
        "117.67":0.32,
        "123.04":0.28,
        "128.66":0.11,
        "134.54":0.12,
        "140.69":0.09,
        "147.12":0.19,
        "153.84":0.23,
        "160.87":0.22,
        "168.22":0.17,
        "175.9":0.11,
        "183.94":0.28,
        "192.34":0.16,
        "201.13":0.12,
        "210.32":0.08,
        "219.93":0.13,
        "229.98":0.05,
        "240.49":0.05,
        "251.47":0.0,
        "262.96":0.06,
        "274.98":0.15,
        "287.54":0.09,
        "300.68":0.0,
        "314.42":0.0,
        "328.78":0.0,
        "343.8":0,
        "359.51":0.0,
        "375.94":0.23,
        "393.11":0.0,
        "411.07":0.0,
        "429.85":0.0,
        "449.49":0.0,
        "470.03":0.0,
        "491.5":0.58
    },
    "007_02":{
        "Mass-Weighted Mean Passage":0.14,
        "90":0.4,
        "94.11":0.32,
        "98.41":0.25,
        "102.91":0.23,
        "107.61":0.18,
        "112.53":0.16,
        "117.67":0.11,
        "123.04":0.14,
        "128.66":0.25,
        "134.54":0.12,
        "140.69":0.15,
        "147.12":0.25,
        "153.84":0.03,
        "160.87":0.13,
        "168.22":0.17,
        "175.9":0.07,
        "183.94":0.04,
        "192.34":0.12,
        "201.13":0.12,
        "210.32":0.04,
        "219.93":0.13,
        "229.98":0.23,
        "240.49":0.0,
        "251.47":0.06,
        "262.96":0.06,
        "274.98":0.07,
        "287.54":0.17,
        "300.68":0.47,
        "314.42":0.22,
        "328.78":0.0,
        "343.8":0,
        "359.51":0.0,
        "375.94":0.23,
        "393.11":0.36,
        "411.07":0.0,
        "429.85":0.33,
        "449.49":0.0,
        "470.03":0.0,
        "491.5":0.0
    },
    "007_03":{
        "Mass-Weighted Mean Passage":0.19,
        "90":0.27,
        "94.11":0.42,
        "98.41":0.32,
        "102.91":0.3,
        "107.61":0.28,
        "112.53":0.19,
        "117.67":0.16,
        "123.04":0.17,
        "128.66":0.23,
        "134.54":0.12,
        "140.69":0.15,
        "147.12":0.19,
        "153.84":0.2,
        "160.87":0.35,
        "168.22":0.17,
        "175.9":0.18,
        "183.94":0.16,
        "192.34":0.16,
        "201.13":0.19,
        "210.32":0.17,
        "219.93":0.18,
        "229.98":0.05,
        "240.49":0.26,
        "251.47":0.12,
        "262.96":0.13,
        "274.98":0.15,
        "287.54":0.17,
        "300.68":0.19,
        "314.42":0.11,
        "328.78":0.4,
        "343.8":0,
        "359.51":0.0,
        "375.94":0.23,
        "393.11":0.36,
        "411.07":0.27,
        "429.85":0.66,
        "449.49":0.0,
        "470.03":0.0,
        "491.5":0.0
    },
    "007_04":{
        "Mass-Weighted Mean Passage":0.22,
        "90":0.64,
        "94.11":0.5,
        "98.41":0.34,
        "102.91":0.4,
        "107.61":0.38,
        "112.53":0.35,
        "117.67":0.46,
        "123.04":0.2,
        "128.66":0.25,
        "134.54":0.32,
        "140.69":0.09,
        "147.12":0.25,
        "153.84":0.29,
        "160.87":0.32,
        "168.22":0.27,
        "175.9":0.18,
        "183.94":0.12,
        "192.34":0.2,
        "201.13":0.27,
        "210.32":0.51,
        "219.93":0.36,
        "229.98":0.19,
        "240.49":0.21,
        "251.47":0.12,
        "262.96":0.19,
        "274.98":0.36,
        "287.54":0.17,
        "300.68":0.19,
        "314.42":0.22,
        "328.78":0.13,
        "343.8":0,
        "359.51":0.0,
        "375.94":0.0,
        "393.11":0.36,
        "411.07":0.27,
        "429.85":0.0,
        "449.49":0.0,
        "470.03":0.0,
        "491.5":0.58
    },
    "007_05":{
        "Mass-Weighted Mean Passage":0.26,
        "90":0.46,
        "94.11":0.37,
        "98.41":0.61,
        "102.91":0.33,
        "107.61":0.35,
        "112.53":0.35,
        "117.67":0.24,
        "123.04":0.25,
        "128.66":0.23,
        "134.54":0.41,
        "140.69":0.34,
        "147.12":0.13,
        "153.84":0.39,
        "160.87":0.19,
        "168.22":0.31,
        "175.9":0.15,
        "183.94":0.2,
        "192.34":0.45,
        "201.13":0.19,
        "210.32":0.13,
        "219.93":0.36,
        "229.98":0.09,
        "240.49":0.16,
        "251.47":0.12,
        "262.96":0.13,
        "274.98":0.29,
        "287.54":0.17,
        "300.68":0.09,
        "314.42":0.45,
        "328.78":0.27,
        "343.8":0,
        "359.51":0.0,
        "375.94":0.47,
        "393.11":0.18,
        "411.07":0.27,
        "429.85":0.66,
        "449.49":0.34,
        "470.03":0.41,
        "491.5":0.0
    },
    "007_06":{
        "Mass-Weighted Mean Passage":1.13,
        "90":1.26,
        "94.11":1.07,
        "98.41":1.27,
        "102.91":1.28,
        "107.61":1.41,
        "112.53":1.18,
        "117.67":1.35,
        "123.04":1.0,
        "128.66":1.27,
        "134.54":1.2,
        "140.69":0.92,
        "147.12":1.14,
        "153.84":1.24,
        "160.87":1.39,
        "168.22":1.3,
        "175.9":1.25,
        "183.94":1.31,
        "192.34":0.97,
        "201.13":0.74,
        "210.32":1.27,
        "219.93":1.02,
        "229.98":1.41,
        "240.49":1.16,
        "251.47":1.34,
        "262.96":1.23,
        "274.98":1.24,
        "287.54":0.94,
        "300.68":1.32,
        "314.42":0.67,
        "328.78":1.48,
        "343.8":0,
        "359.51":1.28,
        "375.94":0.7,
        "393.11":1.81,
        "411.07":1.34,
        "429.85":0.33,
        "449.49":0.69,
        "470.03":0.82,
        "491.5":1.16
    }
}
