# Supplementary material for: Discrepancy of particle passage in 101 mask batches during the first year of the Covid-19 pandemic in Germany
Source: Sci Rep. 2021 Dec 29;11:24490. doi: 10.1038/s41598-021-03862-z (PMC8716525; doi:10.1038/s41598-021-03862-z)
Supplement: Supplementary file 2 — Supplementary Data. [file 41598_2021_3862_MOESM2_ESM.zip › SI/Data/004.xlsx]

## Sheet: Sheet1
Sample Name	Mass-Weighted Mean Passage	90	94.11	98.41	102.91	107.61	112.53	117.67	123.04	128.66	134.54	140.69	147.12	153.84	160.87	168.22	175.9	183.94	192.34	201.13	210.32	219.93	229.98	240.49	251.47	262.96	274.98	287.54	300.68	314.42	328.78	343.8	359.51	375.94	393.11	411.07	429.85	449.49	470.03	491.5
004_01	0.12	0.82	0.74	0.64	0.49	0.43	0.35	0.42	0.36	0.23	0.28	0.24	0.19	0.2	0.15	0.12	0.17	0.16	0.16	0.17	0.08	0.09	0.17	0.1	0.11	0.09	0.02	0.08	0.22	0.02	0	0	0.07	0.15	0.07	0.09	0.06	0.2	0	0
004_02	0.13	0.96	0.77	0.75	0.5	0.55	0.46	0.46	0.41	0.37	0.35	0.26	0.19	0.25	0.14	0.15	0.22	0.16	0.23	0.14	0.16	0.19	0.09	0.07	0.16	0.16	0.09	0.05	0.08	0.02	0.03	0	0.07	0.04	0.14	0.09	0.06	0.07	0	0.11
004_03	0.13	0.74	0.87	0.77	0.61	0.47	0.44	0.43	0.37	0.37	0.24	0.29	0.31	0.3	0.17	0.18	0.19	0.24	0.19	0.18	0.21	0.11	0.12	0.15	0.11	0.04	0.11	0.14	0.1	0.07	0.08	0	0.07	0.07	0	0.13	0	0	0.08	0.11
004_04	0.15	1.22	0.96	0.89	0.63	0.57	0.66	0.55	0.41	0.47	0.27	0.31	0.3	0.26	0.27	0.27	0.14	0.26	0.17	0.22	0.19	0.11	0.14	0.19	0.13	0.11	0.06	0.07	0.1	0.07	0.15	0	0.06	0.15	0.23	0	0	0	0	0
004_05	0.16	1.21	1.05	0.82	0.88	0.69	0.71	0.53	0.56	0.38	0.36	0.46	0.32	0.26	0.26	0.22	0.3	0.25	0.17	0.18	0.22	0.2	0.14	0.16	0.11	0.13	0.12	0.07	0.1	0.14	0.08	0	0.07	0.04	0.07	0.09	0.06	0.13	0	0
004_06	0.16	1.28	1.12	0.9	0.89	0.78	0.57	0.51	0.5	0.44	0.38	0.43	0.36	0.31	0.24	0.28	0.19	0.25	0.2	0.22	0.14	0.24	0.11	0.1	0.18	0.16	0.21	0.08	0.12	0.18	0.1	0	0.13	0.04	0.03	0.09	0.06	0	0	0
004_07	0.17	1.02	0.9	0.65	0.71	0.58	0.56	0.39	0.52	0.37	0.35	0.41	0.34	0.2	0.32	0.26	0.25	0.14	0.23	0.2	0.14	0.21	0.21	0.16	0.17	0.17	0.06	0.08	0.18	0.04	0.1	0.21	0	0.11	0.13	0.04	0	0	0.31	0.21
004_08	0.17	1.07	1.02	0.85	0.74	0.64	0.59	0.47	0.53	0.38	0.38	0.31	0.2	0.27	0.28	0.18	0.19	0.28	0.25	0.24	0.22	0.18	0.16	0.17	0.18	0.17	0.15	0.07	0.12	0.09	0.08	0.26	0.07	0.22	0	0.13	0.06	0.07	0.15	0
004_09	0.18	1.09	1.12	0.97	0.76	0.69	0.67	0.53	0.5	0.47	0.49	0.34	0.41	0.31	0.27	0.25	0.33	0.3	0.19	0.24	0.26	0.19	0.17	0.17	0.19	0.11	0.06	0.19	0.1	0.18	0.08	0	0.07	0.07	0.1	0.09	0.06	0.07	0.08	0
004_10	0.18	1.41	1.1	0.86	0.71	0.77	0.66	0.46	0.41	0.48	0.4	0.38	0.44	0.27	0.22	0.29	0.21	0.21	0.17	0.19	0.22	0.22	0.17	0.11	0.2	0.2	0.12	0.23	0.18	0.13	0.08	0.21	0.24	0.07	0.07	0.13	0.06	0	0	0
004_11	0.2	1.37	1.27	0.92	0.84	0.84	0.7	0.64	0.53	0.32	0.5	0.46	0.37	0.39	0.35	0.36	0.24	0.29	0.36	0.22	0.23	0.2	0.18	0.22	0.16	0.28	0.14	0.2	0.13	0.15	0.07	0.18	0	0.07	0.1	0.09	0.12	0.07	0.08	0
004_12	0.21	1.42	1.35	1.15	1.11	0.81	0.73	0.63	0.55	0.58	0.52	0.44	0.44	0.47	0.33	0.27	0.37	0.28	0.4	0.24	0.22	0.22	0.24	0.16	0.22	0.24	0.2	0.19	0.14	0.07	0.05	0	0.07	0.04	0.14	0.18	0.12	0	0	0.11
004_13	0.21	1.42	1.32	1.06	0.91	0.95	0.8	0.6	0.61	0.48	0.49	0.41	0.38	0.29	0.32	0.31	0.28	0.3	0.26	0.26	0.28	0.24	0.27	0.19	0.2	0.12	0.16	0.05	0.2	0.18	0.05	0	0.24	0.07	0.1	0.09	0.19	0.07	0	0.21
004_14	0.23	1.23	0.95	0.97	0.8	0.65	0.53	0.61	0.42	0.55	0.37	0.45	0.35	0.3	0.29	0.35	0.28	0.3	0.25	0.22	0.22	0.24	0.21	0.32	0.22	0.15	0.22	0.27	0.23	0.18	0.2	0	0.18	0.11	0.1	0.26	0.26	0.07	0.15	0
004_15	0.3	1.47	1.19	1.16	1.03	0.85	0.67	0.68	0.68	0.67	0.59	0.47	0.48	0.44	0.48	0.43	0.39	0.43	0.37	0.41	0.36	0.36	0.37	0.36	0.37	0.2	0.34	0.25	0.2	0.29	0.25	0.21	0	0.22	0.16	0.13	0.13	0.07	0	0.21
004_16	0.32	1.12	1	0.9	0.84	0.67	0.63	0.54	0.51	0.52	0.49	0.41	0.51	0.4	0.35	0.39	0.42	0.3	0.38	0.42	0.34	0.59	0.35	0.31	0.22	0.33	0.3	0.36	0.2	0.37	0.18	0.26	0.13	0.22	0.24	0.27	0.24	0.33	0.15	0.11
004_17	0.34	1.28	1.32	1.2	1.11	1	0.7	0.67	0.76	0.67	0.56	0.53	0.43	0.47	0.47	0.34	0.39	0.4	0.37	0.33	0.37	0.33	0.33	0.39	0.29	0.27	0.25	0.33	0.33	0.22	0.18	0.63	0.18	0.33	0.26	0.35	0.19	0.2	0.31	0.21
004_18	0.35	1.74	1.56	1.3	1.11	1.02	0.97	0.86	0.7	0.8	0.59	0.65	0.58	0.5	0.4	0.49	0.51	0.53	0.57	0.35	0.33	0.37	0.34	0.32	0.33	0.4	0.21	0.3	0.29	0.18	0.2	0.42	0.36	0.15	0.16	0.13	0.39	0.27	0.15	0.32
004_19	0.43	1.32	1.4	0.97	0.9	0.72	0.73	0.72	0.66	0.63	0.6	0.61	0.5	0.42	0.46	0.47	0.52	0.42	0.43	0.34	0.48	0.47	0.4	0.54	0.49	0.33	0.4	0.43	0.33	0.4	0.33	0.21	0.54	0.44	0.26	0.18	0.52	0.53	0.15	0.53
