# Supplementary material for: Discrepancy of particle passage in 101 mask batches during the first year of the Covid-19 pandemic in Germany
Source: Sci Rep. 2021 Dec 29;11:24490. doi: 10.1038/s41598-021-03862-z (PMC8716525; doi:10.1038/s41598-021-03862-z)
Supplement: Supplementary file 2 — Supplementary Data. [file 41598_2021_3862_MOESM2_ESM.zip › SI/Data/046.json]

{
    "046_01":{
        "Mass-Weighted Mean Passage":68.49,
        "90":57.5,
        "94.11":55.41,
        "98.41":55.79,
        "102.91":54.19,
        "107.61":55.03,
        "112.53":56.28,
        "117.67":56.95,
        "123.04":55.99,
        "128.66":58.19,
        "134.54":58.19,
        "140.69":59.69,
        "147.12":60.61,
        "153.84":61.26,
        "160.87":60.48,
        "168.22":62.82,
        "175.9":65.75,
        "183.94":64.64,
        "192.34":64.84,
        "201.13":64.27,
        "210.32":67.01,
        "219.93":67.1,
        "229.98":67.02,
        "240.49":67.58,
        "251.47":67.52,
        "262.96":69.52,
        "274.98":71.19,
        "287.54":72.47,
        "300.68":69.04,
        "314.42":71.24,
        "328.78":73.88,
        "343.8":71.6,
        "359.51":73.44,
        "375.94":72.25,
        "393.11":70.69,
        "411.07":67.39,
        "429.85":73.7,
        "449.49":68.01,
        "470.03":72.69,
        "491.5":75.85
    },
    "046_02":{
        "Mass-Weighted Mean Passage":68.99,
        "90":56.16,
        "94.11":54.82,
        "98.41":53.75,
        "102.91":54.37,
        "107.61":55.32,
        "112.53":57.6,
        "117.67":56.54,
        "123.04":57.29,
        "128.66":58.2,
        "134.54":58.32,
        "140.69":59.37,
        "147.12":60.23,
        "153.84":61.26,
        "160.87":61.63,
        "168.22":64.72,
        "175.9":62.96,
        "183.94":64.08,
        "192.34":64.85,
        "201.13":66.08,
        "210.32":66.94,
        "219.93":68.24,
        "229.98":68.84,
        "240.49":68.55,
        "251.47":69.91,
        "262.96":70.75,
        "274.98":72.76,
        "287.54":73.36,
        "300.68":68.9,
        "314.42":70.42,
        "328.78":73.94,
        "343.8":75.42,
        "359.51":73.34,
        "375.94":72.84,
        "393.11":71.97,
        "411.07":70.52,
        "429.85":76.64,
        "449.49":68.61,
        "470.03":67.01,
        "491.5":69.05
    },
    "046_03":{
        "Mass-Weighted Mean Passage":71.64,
        "90":61.8,
        "94.11":59.33,
        "98.41":59.64,
        "102.91":58.44,
        "107.61":59.56,
        "112.53":58.11,
        "117.67":61.27,
        "123.04":61.02,
        "128.66":62.55,
        "134.54":62.35,
        "140.69":61.9,
        "147.12":64.11,
        "153.84":64.02,
        "160.87":64.95,
        "168.22":66.47,
        "175.9":67.17,
        "183.94":68.21,
        "192.34":67.9,
        "201.13":67.68,
        "210.32":68.58,
        "219.93":69.47,
        "229.98":69.74,
        "240.49":70.87,
        "251.47":71.6,
        "262.96":70.92,
        "274.98":71.87,
        "287.54":72.67,
        "300.68":72.27,
        "314.42":75.92,
        "328.78":77.75,
        "343.8":72.64,
        "359.51":75.17,
        "375.94":73.25,
        "393.11":71.92,
        "411.07":77.68,
        "429.85":79.67,
        "449.49":73.57,
        "470.03":87.68,
        "491.5":74.72
    },
    "046_04":{
        "Mass-Weighted Mean Passage":72.7,
        "90":58.76,
        "94.11":58.98,
        "98.41":59.66,
        "102.91":60.55,
        "107.61":61.13,
        "112.53":61.49,
        "117.67":62.99,
        "123.04":61.9,
        "128.66":63.61,
        "134.54":63.11,
        "140.69":63.79,
        "147.12":65.91,
        "153.84":67.07,
        "160.87":67.48,
        "168.22":67.23,
        "175.9":67.98,
        "183.94":69.74,
        "192.34":69.54,
        "201.13":68.95,
        "210.32":69.36,
        "219.93":72.16,
        "229.98":72.23,
        "240.49":73.45,
        "251.47":74.27,
        "262.96":71.56,
        "274.98":73.16,
        "287.54":72.6,
        "300.68":73.42,
        "314.42":73.36,
        "328.78":75.34,
        "343.8":76.5,
        "359.51":78.5,
        "375.94":76.41,
        "393.11":75.04,
        "411.07":74.36,
        "429.85":77.18,
        "449.49":79.75,
        "470.03":75.31,
        "491.5":74.02
    },
    "046_05":{
        "Mass-Weighted Mean Passage":72.91,
        "90":59.91,
        "94.11":58.89,
        "98.41":59.75,
        "102.91":59.66,
        "107.61":60.33,
        "112.53":61.24,
        "117.67":61.51,
        "123.04":61.22,
        "128.66":63.65,
        "134.54":62.63,
        "140.69":64.29,
        "147.12":65.22,
        "153.84":65.02,
        "160.87":66.57,
        "168.22":66.74,
        "175.9":67.92,
        "183.94":68.65,
        "192.34":69.9,
        "201.13":70.56,
        "210.32":69.93,
        "219.93":71.36,
        "229.98":70.52,
        "240.49":73.71,
        "251.47":71.85,
        "262.96":73.29,
        "274.98":72.53,
        "287.54":71.38,
        "300.68":75.76,
        "314.42":75.17,
        "328.78":78.45,
        "343.8":76.19,
        "359.51":75.94,
        "375.94":77.52,
        "393.11":78.91,
        "411.07":75.56,
        "429.85":76.9,
        "449.49":76.64,
        "470.03":77.62,
        "491.5":75.93
    },
    "046_06":{
        "Mass-Weighted Mean Passage":73.42,
        "90":61.65,
        "94.11":60.64,
        "98.41":60.68,
        "102.91":61.28,
        "107.61":60.44,
        "112.53":61.23,
        "117.67":63.74,
        "123.04":63.06,
        "128.66":65.74,
        "134.54":64.91,
        "140.69":64.71,
        "147.12":66.88,
        "153.84":66.83,
        "160.87":67.82,
        "168.22":69.24,
        "175.9":69.07,
        "183.94":70.09,
        "192.34":69.44,
        "201.13":69.57,
        "210.32":70.07,
        "219.93":73.67,
        "229.98":70.77,
        "240.49":72.86,
        "251.47":74.65,
        "262.96":74.66,
        "274.98":74.56,
        "287.54":76.41,
        "300.68":74.78,
        "314.42":76.77,
        "328.78":75.87,
        "343.8":77.09,
        "359.51":77.25,
        "375.94":75.24,
        "393.11":73.36,
        "411.07":75.17,
        "429.85":81.54,
        "449.49":74.61,
        "470.03":81.78,
        "491.5":75.54
    },
    "046_07":{
        "Mass-Weighted Mean Passage":73.61,
        "90":60.78,
        "94.11":59.65,
        "98.41":60.39,
        "102.91":58.99,
        "107.61":58.92,
        "112.53":62.22,
        "117.67":59.62,
        "123.04":61.23,
        "128.66":62.58,
        "134.54":63.15,
        "140.69":64.81,
        "147.12":64.76,
        "153.84":65.28,
        "160.87":68.03,
        "168.22":70.25,
        "175.9":68.36,
        "183.94":67.91,
        "192.34":68.88,
        "201.13":70.93,
        "210.32":71.63,
        "219.93":71.97,
        "229.98":72.56,
        "240.49":72.86,
        "251.47":73.29,
        "262.96":74.1,
        "274.98":75.18,
        "287.54":77.06,
        "300.68":74.6,
        "314.42":74.95,
        "328.78":78.61,
        "343.8":77.89,
        "359.51":78.24,
        "375.94":79.62,
        "393.11":79.47,
        "411.07":74.99,
        "429.85":77.83,
        "449.49":79.54,
        "470.03":72.78,
        "491.5":72.55
    },
    "046_08":{
        "Mass-Weighted Mean Passage":73.83,
        "90":61.09,
        "94.11":60.42,
        "98.41":60.07,
        "102.91":60.16,
        "107.61":60.15,
        "112.53":60.52,
        "117.67":62.1,
        "123.04":61.66,
        "128.66":62.48,
        "134.54":63.85,
        "140.69":63.47,
        "147.12":65.72,
        "153.84":65.37,
        "160.87":67.13,
        "168.22":67.33,
        "175.9":64.99,
        "183.94":69.27,
        "192.34":69.77,
        "201.13":69.86,
        "210.32":68.92,
        "219.93":73.09,
        "229.98":70.91,
        "240.49":72.51,
        "251.47":73.75,
        "262.96":75.12,
        "274.98":76.32,
        "287.54":76.35,
        "300.68":75.57,
        "314.42":76.14,
        "328.78":80.0,
        "343.8":78.65,
        "359.51":77.84,
        "375.94":79.61,
        "393.11":79.58,
        "411.07":75.44,
        "429.85":77.11,
        "449.49":77.02,
        "470.03":78.42,
        "491.5":73.51
    },
    "046_09":{
        "Mass-Weighted Mean Passage":73.83,
        "90":59.06,
        "94.11":60.78,
        "98.41":61.19,
        "102.91":60.27,
        "107.61":61.83,
        "112.53":61.19,
        "117.67":65.57,
        "123.04":62.98,
        "128.66":64.36,
        "134.54":64.47,
        "140.69":64.68,
        "147.12":67.55,
        "153.84":66.34,
        "160.87":66.37,
        "168.22":67.37,
        "175.9":67.9,
        "183.94":69.32,
        "192.34":70.28,
        "201.13":69.43,
        "210.32":71.12,
        "219.93":73.32,
        "229.98":72.18,
        "240.49":75.25,
        "251.47":74.34,
        "262.96":72.98,
        "274.98":75.23,
        "287.54":74.19,
        "300.68":73.53,
        "314.42":75.16,
        "328.78":76.85,
        "343.8":77.31,
        "359.51":79.49,
        "375.94":77.83,
        "393.11":78.1,
        "411.07":75.31,
        "429.85":79.48,
        "449.49":77.26,
        "470.03":78.42,
        "491.5":77.74
    },
    "046_10":{
        "Mass-Weighted Mean Passage":74.07,
        "90":60.25,
        "94.11":59.85,
        "98.41":59.35,
        "102.91":58.68,
        "107.61":59.84,
        "112.53":61.15,
        "117.67":61.75,
        "123.04":60.84,
        "128.66":63.43,
        "134.54":62.71,
        "140.69":63.98,
        "147.12":66.08,
        "153.84":66.61,
        "160.87":67.34,
        "168.22":67.9,
        "175.9":68.3,
        "183.94":68.83,
        "192.34":69.34,
        "201.13":70.8,
        "210.32":70.55,
        "219.93":72.67,
        "229.98":73.04,
        "240.49":73.82,
        "251.47":74.51,
        "262.96":76.43,
        "274.98":78.03,
        "287.54":78.92,
        "300.68":77.27,
        "314.42":74.72,
        "328.78":78.4,
        "343.8":79.01,
        "359.51":80.24,
        "375.94":79.28,
        "393.11":77.65,
        "411.07":76.74,
        "429.85":75.66,
        "449.49":77.27,
        "470.03":70.74,
        "491.5":73.48
    },
    "046_11":{
        "Mass-Weighted Mean Passage":74.28,
        "90":61.38,
        "94.11":60.31,
        "98.41":59.42,
        "102.91":59.27,
        "107.61":59.35,
        "112.53":61.42,
        "117.67":61.32,
        "123.04":62.05,
        "128.66":64.12,
        "134.54":63.23,
        "140.69":64.56,
        "147.12":66.0,
        "153.84":65.55,
        "160.87":66.15,
        "168.22":67.59,
        "175.9":67.95,
        "183.94":69.75,
        "192.34":70.37,
        "201.13":70.06,
        "210.32":71.48,
        "219.93":73.05,
        "229.98":72.96,
        "240.49":71.53,
        "251.47":74.9,
        "262.96":76.15,
        "274.98":75.93,
        "287.54":76.81,
        "300.68":76.26,
        "314.42":77.03,
        "328.78":77.1,
        "343.8":77.89,
        "359.51":80.21,
        "375.94":80.88,
        "393.11":79.51,
        "411.07":74.38,
        "429.85":80.47,
        "449.49":77.95,
        "470.03":74.28,
        "491.5":78.33
    },
    "046_12":{
        "Mass-Weighted Mean Passage":74.31,
        "90":61.91,
        "94.11":61.08,
        "98.41":59.43,
        "102.91":59.58,
        "107.61":61.57,
        "112.53":59.52,
        "117.67":64.01,
        "123.04":61.93,
        "128.66":64.84,
        "134.54":64.48,
        "140.69":62.94,
        "147.12":65.36,
        "153.84":68.1,
        "160.87":65.84,
        "168.22":66.82,
        "175.9":68.91,
        "183.94":70.05,
        "192.34":69.46,
        "201.13":70.02,
        "210.32":70.68,
        "219.93":73.49,
        "229.98":71.37,
        "240.49":73.04,
        "251.47":73.65,
        "262.96":74.55,
        "274.98":75.54,
        "287.54":76.45,
        "300.68":76.65,
        "314.42":77.52,
        "328.78":78.53,
        "343.8":77.76,
        "359.51":77.45,
        "375.94":79.57,
        "393.11":78.65,
        "411.07":79.33,
        "429.85":76.65,
        "449.49":76.83,
        "470.03":88.72,
        "491.5":75.33
    },
    "046_13":{
        "Mass-Weighted Mean Passage":74.74,
        "90":65.18,
        "94.11":61.84,
        "98.41":61.08,
        "102.91":62.8,
        "107.61":61.11,
        "112.53":62.83,
        "117.67":62.72,
        "123.04":62.93,
        "128.66":63.99,
        "134.54":63.81,
        "140.69":64.74,
        "147.12":66.05,
        "153.84":69.08,
        "160.87":68.14,
        "168.22":69.37,
        "175.9":70.98,
        "183.94":70.93,
        "192.34":72.37,
        "201.13":71.75,
        "210.32":71.04,
        "219.93":72.71,
        "229.98":74.43,
        "240.49":75.23,
        "251.47":73.78,
        "262.96":77.74,
        "274.98":79.4,
        "287.54":77.81,
        "300.68":75.39,
        "314.42":76.67,
        "328.78":80.28,
        "343.8":79.67,
        "359.51":80.57,
        "375.94":80.33,
        "393.11":78.43,
        "411.07":73.63,
        "429.85":77.61,
        "449.49":76.1,
        "470.03":74.47,
        "491.5":70.49
    },
    "046_14":{
        "Mass-Weighted Mean Passage":74.83,
        "90":65.35,
        "94.11":62.23,
        "98.41":61.75,
        "102.91":61.19,
        "107.61":63.37,
        "112.53":62.41,
        "117.67":64.82,
        "123.04":62.57,
        "128.66":65.86,
        "134.54":66.07,
        "140.69":66.34,
        "147.12":66.89,
        "153.84":67.13,
        "160.87":69.36,
        "168.22":68.84,
        "175.9":69.45,
        "183.94":71.61,
        "192.34":70.77,
        "201.13":70.91,
        "210.32":71.55,
        "219.93":74.03,
        "229.98":72.61,
        "240.49":74.72,
        "251.47":75.31,
        "262.96":74.96,
        "274.98":74.65,
        "287.54":76.87,
        "300.68":78.33,
        "314.42":79.51,
        "328.78":77.56,
        "343.8":79.62,
        "359.51":79.68,
        "375.94":79.33,
        "393.11":76.79,
        "411.07":76.41,
        "429.85":84.02,
        "449.49":73.26,
        "470.03":80.13,
        "491.5":73.71
    },
    "046_15":{
        "Mass-Weighted Mean Passage":74.96,
        "90":64.0,
        "94.11":61.02,
        "98.41":60.7,
        "102.91":60.15,
        "107.61":62.92,
        "112.53":60.31,
        "117.67":64.66,
        "123.04":63.55,
        "128.66":64.54,
        "134.54":65.16,
        "140.69":63.79,
        "147.12":65.1,
        "153.84":68.46,
        "160.87":66.89,
        "168.22":67.71,
        "175.9":69.94,
        "183.94":70.73,
        "192.34":69.89,
        "201.13":72.8,
        "210.32":72.1,
        "219.93":72.51,
        "229.98":71.45,
        "240.49":73.64,
        "251.47":75.44,
        "262.96":75.01,
        "274.98":75.4,
        "287.54":74.29,
        "300.68":75.69,
        "314.42":77.42,
        "328.78":79.57,
        "343.8":76.94,
        "359.51":78.12,
        "375.94":78.82,
        "393.11":77.93,
        "411.07":82.75,
        "429.85":84.18,
        "449.49":80.72,
        "470.03":91.31,
        "491.5":75.03
    },
    "046_16":{
        "Mass-Weighted Mean Passage":75.14,
        "90":61.51,
        "94.11":61.79,
        "98.41":63.2,
        "102.91":62.37,
        "107.61":63.24,
        "112.53":63.24,
        "117.67":64.3,
        "123.04":64.66,
        "128.66":65.16,
        "134.54":65.25,
        "140.69":67.29,
        "147.12":66.99,
        "153.84":68.31,
        "160.87":67.66,
        "168.22":69.29,
        "175.9":68.74,
        "183.94":72.76,
        "192.34":71.55,
        "201.13":73.16,
        "210.32":74.35,
        "219.93":71.51,
        "229.98":75.25,
        "240.49":75.11,
        "251.47":75.51,
        "262.96":77.86,
        "274.98":79.67,
        "287.54":76.04,
        "300.68":75.14,
        "314.42":79.44,
        "328.78":78.03,
        "343.8":78.1,
        "359.51":75.92,
        "375.94":77.51,
        "393.11":77.9,
        "411.07":82.83,
        "429.85":75.96,
        "449.49":77.07,
        "470.03":74.52,
        "491.5":78.13
    },
    "046_17":{
        "Mass-Weighted Mean Passage":75.48,
        "90":60.78,
        "94.11":60.78,
        "98.41":62.49,
        "102.91":63.21,
        "107.61":62.52,
        "112.53":63.25,
        "117.67":63.76,
        "123.04":63.1,
        "128.66":65.44,
        "134.54":67.87,
        "140.69":66.84,
        "147.12":68.71,
        "153.84":68.92,
        "160.87":69.33,
        "168.22":69.86,
        "175.9":70.94,
        "183.94":72.52,
        "192.34":72.03,
        "201.13":72.0,
        "210.32":73.17,
        "219.93":74.27,
        "229.98":74.76,
        "240.49":73.77,
        "251.47":75.86,
        "262.96":73.96,
        "274.98":74.11,
        "287.54":75.96,
        "300.68":76.76,
        "314.42":75.06,
        "328.78":77.91,
        "343.8":82.13,
        "359.51":81.6,
        "375.94":76.51,
        "393.11":77.06,
        "411.07":79.71,
        "429.85":73.91,
        "449.49":83.76,
        "470.03":75.03,
        "491.5":85.1
    },
    "046_18":{
        "Mass-Weighted Mean Passage":75.65,
        "90":64.18,
        "94.11":62.34,
        "98.41":63.35,
        "102.91":61.66,
        "107.61":61.67,
        "112.53":64.41,
        "117.67":64.01,
        "123.04":64.66,
        "128.66":65.97,
        "134.54":64.66,
        "140.69":67.2,
        "147.12":69.12,
        "153.84":69.7,
        "160.87":69.81,
        "168.22":71.5,
        "175.9":70.19,
        "183.94":72.19,
        "192.34":72.61,
        "201.13":71.47,
        "210.32":73.53,
        "219.93":74.57,
        "229.98":74.45,
        "240.49":74.79,
        "251.47":75.86,
        "262.96":76.67,
        "274.98":79.15,
        "287.54":79.18,
        "300.68":77.01,
        "314.42":78.73,
        "328.78":79.45,
        "343.8":81.47,
        "359.51":80.23,
        "375.94":77.72,
        "393.11":80.01,
        "411.07":78.42,
        "429.85":80.32,
        "449.49":78.88,
        "470.03":73.44,
        "491.5":71.21
    },
    "046_19":{
        "Mass-Weighted Mean Passage":75.72,
        "90":66.8,
        "94.11":65.03,
        "98.41":64.76,
        "102.91":65.96,
        "107.61":64.28,
        "112.53":66.39,
        "117.67":66.49,
        "123.04":67.73,
        "128.66":67.14,
        "134.54":66.74,
        "140.69":69.11,
        "147.12":70.11,
        "153.84":70.63,
        "160.87":69.71,
        "168.22":71.49,
        "175.9":73.2,
        "183.94":73.07,
        "192.34":73.06,
        "201.13":76.47,
        "210.32":74.23,
        "219.93":75.93,
        "229.98":75.21,
        "240.49":73.6,
        "251.47":77.5,
        "262.96":76.33,
        "274.98":75.26,
        "287.54":79.35,
        "300.68":77.34,
        "314.42":76.36,
        "328.78":78.48,
        "343.8":76.12,
        "359.51":81.5,
        "375.94":76.89,
        "393.11":81.43,
        "411.07":77.32,
        "429.85":74.8,
        "449.49":75.31,
        "470.03":78.2,
        "491.5":75.67
    },
    "046_20":{
        "Mass-Weighted Mean Passage":75.97,
        "90":64.83,
        "94.11":62.81,
        "98.41":61.16,
        "102.91":61.08,
        "107.61":62.38,
        "112.53":62.69,
        "117.67":64.94,
        "123.04":63.62,
        "128.66":66.14,
        "134.54":66.01,
        "140.69":65.54,
        "147.12":67.4,
        "153.84":68.8,
        "160.87":68.17,
        "168.22":70.31,
        "175.9":70.43,
        "183.94":72.93,
        "192.34":71.47,
        "201.13":73.97,
        "210.32":74.19,
        "219.93":74.1,
        "229.98":72.31,
        "240.49":74.33,
        "251.47":75.12,
        "262.96":76.28,
        "274.98":76.99,
        "287.54":77.87,
        "300.68":78.6,
        "314.42":81.29,
        "328.78":80.74,
        "343.8":79.66,
        "359.51":78.63,
        "375.94":80.64,
        "393.11":77.49,
        "411.07":80.61,
        "429.85":84.8,
        "449.49":78.34,
        "470.03":86.34,
        "491.5":74.32
    },
    "046_21":{
        "Mass-Weighted Mean Passage":76.18,
        "90":61.96,
        "94.11":63.09,
        "98.41":64.23,
        "102.91":63.42,
        "107.61":64.52,
        "112.53":65.41,
        "117.67":67.78,
        "123.04":65.58,
        "128.66":67.14,
        "134.54":66.78,
        "140.69":68.08,
        "147.12":69.37,
        "153.84":69.05,
        "160.87":69.02,
        "168.22":69.91,
        "175.9":69.34,
        "183.94":73.1,
        "192.34":72.18,
        "201.13":72.55,
        "210.32":72.37,
        "219.93":74.51,
        "229.98":73.33,
        "240.49":76.84,
        "251.47":75.07,
        "262.96":75.37,
        "274.98":79.39,
        "287.54":77.28,
        "300.68":79.78,
        "314.42":77.63,
        "328.78":77.72,
        "343.8":80.77,
        "359.51":80.7,
        "375.94":79.33,
        "393.11":82.0,
        "411.07":77.6,
        "429.85":77.46,
        "449.49":79.6,
        "470.03":82.77,
        "491.5":78.65
    },
    "046_22":{
        "Mass-Weighted Mean Passage":76.64,
        "90":61.46,
        "94.11":61.0,
        "98.41":59.99,
        "102.91":61.34,
        "107.61":61.76,
        "112.53":61.58,
        "117.67":63.14,
        "123.04":62.73,
        "128.66":64.07,
        "134.54":65.75,
        "140.69":65.87,
        "147.12":67.5,
        "153.84":68.42,
        "160.87":69.43,
        "168.22":70.11,
        "175.9":70.2,
        "183.94":72.93,
        "192.34":71.09,
        "201.13":73.01,
        "210.32":73.02,
        "219.93":72.48,
        "229.98":74.39,
        "240.49":73.1,
        "251.47":77.25,
        "262.96":78.47,
        "274.98":76.88,
        "287.54":76.43,
        "300.68":80.16,
        "314.42":77.11,
        "328.78":81.19,
        "343.8":86.09,
        "359.51":82.94,
        "375.94":77.48,
        "393.11":80.9,
        "411.07":82.79,
        "429.85":79.87,
        "449.49":75.38,
        "470.03":75.92,
        "491.5":84.42
    },
    "046_23":{
        "Mass-Weighted Mean Passage":76.79,
        "90":66.08,
        "94.11":63.84,
        "98.41":64.38,
        "102.91":64.82,
        "107.61":63.3,
        "112.53":64.99,
        "117.67":65.98,
        "123.04":67.26,
        "128.66":67.4,
        "134.54":67.14,
        "140.69":67.15,
        "147.12":69.32,
        "153.84":69.41,
        "160.87":70.29,
        "168.22":71.63,
        "175.9":70.89,
        "183.94":72.59,
        "192.34":71.71,
        "201.13":73.72,
        "210.32":74.71,
        "219.93":75.69,
        "229.98":74.75,
        "240.49":74.85,
        "251.47":78.77,
        "262.96":75.31,
        "274.98":76.56,
        "287.54":80.87,
        "300.68":80.89,
        "314.42":75.95,
        "328.78":80.36,
        "343.8":81.88,
        "359.51":82.19,
        "375.94":80.29,
        "393.11":82.36,
        "411.07":77.94,
        "429.85":78.68,
        "449.49":81.01,
        "470.03":77.68,
        "491.5":79.11
    },
    "046_24":{
        "Mass-Weighted Mean Passage":77.0,
        "90":67.25,
        "94.11":67.74,
        "98.41":65.81,
        "102.91":66.85,
        "107.61":66.72,
        "112.53":68.07,
        "117.67":67.87,
        "123.04":68.88,
        "128.66":70.55,
        "134.54":69.0,
        "140.69":69.95,
        "147.12":72.16,
        "153.84":72.05,
        "160.87":70.6,
        "168.22":71.98,
        "175.9":73.73,
        "183.94":75.07,
        "192.34":72.88,
        "201.13":76.74,
        "210.32":75.54,
        "219.93":76.51,
        "229.98":76.63,
        "240.49":77.19,
        "251.47":78.58,
        "262.96":77.04,
        "274.98":77.68,
        "287.54":77.88,
        "300.68":78.65,
        "314.42":76.84,
        "328.78":80.43,
        "343.8":80.2,
        "359.51":80.5,
        "375.94":77.73,
        "393.11":80.86,
        "411.07":78.77,
        "429.85":75.68,
        "449.49":82.56,
        "470.03":79.92,
        "491.5":77.15
    },
    "046_25":{
        "Mass-Weighted Mean Passage":77.0,
        "90":67.25,
        "94.11":67.74,
        "98.41":65.81,
        "102.91":66.85,
        "107.61":66.72,
        "112.53":68.07,
        "117.67":67.87,
        "123.04":68.88,
        "128.66":70.55,
        "134.54":69.0,
        "140.69":69.95,
        "147.12":72.16,
        "153.84":72.05,
        "160.87":70.6,
        "168.22":71.98,
        "175.9":73.73,
        "183.94":75.07,
        "192.34":72.88,
        "201.13":76.74,
        "210.32":75.54,
        "219.93":76.51,
        "229.98":76.63,
        "240.49":77.19,
        "251.47":78.58,
        "262.96":77.04,
        "274.98":77.68,
        "287.54":77.88,
        "300.68":78.65,
        "314.42":76.84,
        "328.78":80.43,
        "343.8":80.2,
        "359.51":80.5,
        "375.94":77.73,
        "393.11":80.86,
        "411.07":78.77,
        "429.85":75.68,
        "449.49":82.56,
        "470.03":79.92,
        "491.5":77.15
    },
    "046_26":{
        "Mass-Weighted Mean Passage":77.01,
        "90":64.32,
        "94.11":64.93,
        "98.41":64.46,
        "102.91":63.72,
        "107.61":65.36,
        "112.53":64.06,
        "117.67":67.4,
        "123.04":66.5,
        "128.66":68.63,
        "134.54":69.9,
        "140.69":67.26,
        "147.12":68.47,
        "153.84":69.49,
        "160.87":71.17,
        "168.22":71.89,
        "175.9":72.7,
        "183.94":73.02,
        "192.34":73.3,
        "201.13":73.21,
        "210.32":73.16,
        "219.93":74.55,
        "229.98":74.83,
        "240.49":74.82,
        "251.47":76.71,
        "262.96":78.53,
        "274.98":76.83,
        "287.54":77.56,
        "300.68":79.0,
        "314.42":81.07,
        "328.78":80.02,
        "343.8":79.94,
        "359.51":81.75,
        "375.94":80.3,
        "393.11":82.77,
        "411.07":79.83,
        "429.85":85.73,
        "449.49":75.56,
        "470.03":84.99,
        "491.5":78.48
    },
    "046_27":{
        "Mass-Weighted Mean Passage":77.03,
        "90":63.43,
        "94.11":62.1,
        "98.41":62.59,
        "102.91":62.4,
        "107.61":63.34,
        "112.53":64.29,
        "117.67":65.31,
        "123.04":64.72,
        "128.66":65.17,
        "134.54":68.98,
        "140.69":66.07,
        "147.12":68.33,
        "153.84":69.41,
        "160.87":70.85,
        "168.22":70.18,
        "175.9":72.8,
        "183.94":73.17,
        "192.34":73.69,
        "201.13":73.58,
        "210.32":72.48,
        "219.93":76.05,
        "229.98":75.87,
        "240.49":75.48,
        "251.47":78.43,
        "262.96":76.01,
        "274.98":77.52,
        "287.54":77.23,
        "300.68":80.41,
        "314.42":79.16,
        "328.78":83.6,
        "343.8":84.58,
        "359.51":82.44,
        "375.94":78.56,
        "393.11":80.99,
        "411.07":77.83,
        "429.85":81.57,
        "449.49":77.53,
        "470.03":73.8,
        "491.5":80.41
    },
    "046_28":{
        "Mass-Weighted Mean Passage":77.1,
        "90":66.5,
        "94.11":65.9,
        "98.41":66.35,
        "102.91":65.83,
        "107.61":66.94,
        "112.53":66.95,
        "117.67":67.76,
        "123.04":68.28,
        "128.66":69.36,
        "134.54":69.34,
        "140.69":70.1,
        "147.12":71.73,
        "153.84":71.27,
        "160.87":70.28,
        "168.22":72.43,
        "175.9":73.6,
        "183.94":73.79,
        "192.34":73.39,
        "201.13":75.63,
        "210.32":75.53,
        "219.93":75.43,
        "229.98":75.72,
        "240.49":75.74,
        "251.47":78.52,
        "262.96":74.98,
        "274.98":76.66,
        "287.54":78.05,
        "300.68":78.96,
        "314.42":79.21,
        "328.78":80.52,
        "343.8":79.63,
        "359.51":79.95,
        "375.94":78.38,
        "393.11":83.19,
        "411.07":80.42,
        "429.85":76.23,
        "449.49":84.79,
        "470.03":76.39,
        "491.5":83.84
    },
    "046_29":{
        "Mass-Weighted Mean Passage":77.22,
        "90":64.72,
        "94.11":63.43,
        "98.41":65.23,
        "102.91":64.78,
        "107.61":64.24,
        "112.53":66.19,
        "117.67":65.36,
        "123.04":66.45,
        "128.66":66.02,
        "134.54":66.66,
        "140.69":68.65,
        "147.12":71.21,
        "153.84":69.16,
        "160.87":69.63,
        "168.22":70.45,
        "175.9":72.44,
        "183.94":73.87,
        "192.34":73.3,
        "201.13":73.64,
        "210.32":76.68,
        "219.93":75.1,
        "229.98":75.71,
        "240.49":75.85,
        "251.47":77.33,
        "262.96":79.37,
        "274.98":76.1,
        "287.54":78.65,
        "300.68":79.74,
        "314.42":78.4,
        "328.78":81.6,
        "343.8":81.9,
        "359.51":81.27,
        "375.94":78.53,
        "393.11":82.82,
        "411.07":79.98,
        "429.85":81.71,
        "449.49":82.89,
        "470.03":82.07,
        "491.5":76.78
    },
    "046_30":{
        "Mass-Weighted Mean Passage":77.31,
        "90":63.41,
        "94.11":62.8,
        "98.41":63.72,
        "102.91":64.54,
        "107.61":66.03,
        "112.53":66.06,
        "117.67":67.68,
        "123.04":68.2,
        "128.66":69.56,
        "134.54":69.47,
        "140.69":68.69,
        "147.12":70.88,
        "153.84":68.59,
        "160.87":72.04,
        "168.22":70.37,
        "175.9":71.86,
        "183.94":73.79,
        "192.34":74.12,
        "201.13":73.11,
        "210.32":72.5,
        "219.93":75.86,
        "229.98":74.56,
        "240.49":78.36,
        "251.47":77.8,
        "262.96":77.12,
        "274.98":79.13,
        "287.54":78.18,
        "300.68":78.49,
        "314.42":78.89,
        "328.78":84.15,
        "343.8":81.72,
        "359.51":80.91,
        "375.94":78.52,
        "393.11":80.74,
        "411.07":82.87,
        "429.85":83.25,
        "449.49":81.85,
        "470.03":78.95,
        "491.5":76.73
    },
    "046_31":{
        "Mass-Weighted Mean Passage":77.36,
        "90":67.01,
        "94.11":66.28,
        "98.41":64.28,
        "102.91":63.91,
        "107.61":64.2,
        "112.53":64.58,
        "117.67":68.24,
        "123.04":66.57,
        "128.66":67.61,
        "134.54":67.82,
        "140.69":67.85,
        "147.12":67.98,
        "153.84":70.88,
        "160.87":69.98,
        "168.22":71.83,
        "175.9":71.86,
        "183.94":73.75,
        "192.34":75.08,
        "201.13":74.01,
        "210.32":73.29,
        "219.93":74.4,
        "229.98":75.07,
        "240.49":75.66,
        "251.47":79.47,
        "262.96":77.81,
        "274.98":78.75,
        "287.54":80.28,
        "300.68":78.95,
        "314.42":81.67,
        "328.78":78.29,
        "343.8":82.16,
        "359.51":81.14,
        "375.94":84.36,
        "393.11":80.35,
        "411.07":82.29,
        "429.85":83.25,
        "449.49":77.38,
        "470.03":81.99,
        "491.5":75.43
    },
    "046_32":{
        "Mass-Weighted Mean Passage":77.5,
        "90":63.52,
        "94.11":63.28,
        "98.41":64.65,
        "102.91":65.6,
        "107.61":64.84,
        "112.53":65.18,
        "117.67":68.57,
        "123.04":65.39,
        "128.66":67.72,
        "134.54":67.88,
        "140.69":67.23,
        "147.12":69.42,
        "153.84":71.13,
        "160.87":70.16,
        "168.22":70.35,
        "175.9":71.33,
        "183.94":72.69,
        "192.34":73.13,
        "201.13":72.62,
        "210.32":74.44,
        "219.93":75.01,
        "229.98":76.47,
        "240.49":79.01,
        "251.47":77.2,
        "262.96":78.79,
        "274.98":77.9,
        "287.54":77.93,
        "300.68":79.55,
        "314.42":78.35,
        "328.78":81.59,
        "343.8":81.74,
        "359.51":82.96,
        "375.94":78.99,
        "393.11":82.63,
        "411.07":79.38,
        "429.85":81.09,
        "449.49":84.19,
        "470.03":80.19,
        "491.5":82.98
    },
    "046_33":{
        "Mass-Weighted Mean Passage":77.54,
        "90":66.8,
        "94.11":66.59,
        "98.41":65.81,
        "102.91":66.54,
        "107.61":65.23,
        "112.53":67.4,
        "117.67":68.15,
        "123.04":68.53,
        "128.66":69.72,
        "134.54":69.79,
        "140.69":69.86,
        "147.12":70.56,
        "153.84":70.77,
        "160.87":71.01,
        "168.22":71.84,
        "175.9":73.65,
        "183.94":73.15,
        "192.34":75.03,
        "201.13":74.66,
        "210.32":73.13,
        "219.93":76.56,
        "229.98":75.03,
        "240.49":75.49,
        "251.47":79.33,
        "262.96":76.26,
        "274.98":77.17,
        "287.54":79.65,
        "300.68":80.9,
        "314.42":78.84,
        "328.78":82.33,
        "343.8":81.81,
        "359.51":81.81,
        "375.94":77.26,
        "393.11":82.09,
        "411.07":82.4,
        "429.85":75.06,
        "449.49":84.94,
        "470.03":81.55,
        "491.5":79.21
    },
    "046_34":{
        "Mass-Weighted Mean Passage":77.62,
        "90":64.06,
        "94.11":64.55,
        "98.41":65.44,
        "102.91":65.43,
        "107.61":65.23,
        "112.53":66.18,
        "117.67":68.61,
        "123.04":66.76,
        "128.66":69.46,
        "134.54":67.92,
        "140.69":69.21,
        "147.12":71.4,
        "153.84":71.37,
        "160.87":71.67,
        "168.22":71.25,
        "175.9":72.3,
        "183.94":74.88,
        "192.34":74.1,
        "201.13":75.35,
        "210.32":74.05,
        "219.93":76.4,
        "229.98":75.83,
        "240.49":78.17,
        "251.47":77.72,
        "262.96":77.45,
        "274.98":78.66,
        "287.54":78.2,
        "300.68":79.62,
        "314.42":79.79,
        "328.78":82.38,
        "343.8":80.55,
        "359.51":80.07,
        "375.94":81.51,
        "393.11":82.9,
        "411.07":81.51,
        "429.85":82.77,
        "449.49":78.43,
        "470.03":79.58,
        "491.5":80.26
    },
    "046_35":{
        "Mass-Weighted Mean Passage":77.95,
        "90":67.02,
        "94.11":67.12,
        "98.41":67.96,
        "102.91":66.71,
        "107.61":66.63,
        "112.53":67.89,
        "117.67":68.96,
        "123.04":69.74,
        "128.66":70.2,
        "134.54":69.56,
        "140.69":70.8,
        "147.12":72.49,
        "153.84":71.69,
        "160.87":72.12,
        "168.22":74.37,
        "175.9":75.75,
        "183.94":75.63,
        "192.34":75.9,
        "201.13":77.54,
        "210.32":77.22,
        "219.93":75.7,
        "229.98":76.07,
        "240.49":76.84,
        "251.47":79.99,
        "262.96":78.34,
        "274.98":78.21,
        "287.54":78.54,
        "300.68":77.49,
        "314.42":78.32,
        "328.78":81.01,
        "343.8":81.32,
        "359.51":79.77,
        "375.94":79.61,
        "393.11":85.51,
        "411.07":79.38,
        "429.85":78.75,
        "449.49":82.63,
        "470.03":75.44,
        "491.5":84.73
    },
    "046_36":{
        "Mass-Weighted Mean Passage":78.02,
        "90":66.68,
        "94.11":62.67,
        "98.41":64.97,
        "102.91":64.99,
        "107.61":65.23,
        "112.53":67.06,
        "117.67":66.57,
        "123.04":66.56,
        "128.66":67.17,
        "134.54":67.84,
        "140.69":68.99,
        "147.12":71.42,
        "153.84":69.6,
        "160.87":70.36,
        "168.22":71.77,
        "175.9":72.18,
        "183.94":73.48,
        "192.34":74.01,
        "201.13":73.56,
        "210.32":77.19,
        "219.93":74.61,
        "229.98":77.13,
        "240.49":75.91,
        "251.47":78.83,
        "262.96":81.53,
        "274.98":78.04,
        "287.54":81.54,
        "300.68":80.77,
        "314.42":79.25,
        "328.78":80.78,
        "343.8":84.49,
        "359.51":81.31,
        "375.94":80.58,
        "393.11":84.8,
        "411.07":82.57,
        "429.85":81.28,
        "449.49":80.07,
        "470.03":82.71,
        "491.5":74.24
    },
    "046_37":{
        "Mass-Weighted Mean Passage":78.4,
        "90":64.15,
        "94.11":62.53,
        "98.41":63.78,
        "102.91":63.57,
        "107.61":63.88,
        "112.53":65.46,
        "117.67":65.93,
        "123.04":65.15,
        "128.66":68.12,
        "134.54":68.64,
        "140.69":67.84,
        "147.12":69.92,
        "153.84":71.56,
        "160.87":71.4,
        "168.22":72.53,
        "175.9":74.72,
        "183.94":72.88,
        "192.34":74.5,
        "201.13":76.13,
        "210.32":75.96,
        "219.93":78.07,
        "229.98":77.09,
        "240.49":77.02,
        "251.47":77.71,
        "262.96":79.78,
        "274.98":80.01,
        "287.54":82.16,
        "300.68":78.99,
        "314.42":80.04,
        "328.78":83.06,
        "343.8":85.02,
        "359.51":83.97,
        "375.94":82.48,
        "393.11":82.14,
        "411.07":78.63,
        "429.85":84.23,
        "449.49":82.33,
        "470.03":82.2,
        "491.5":74.82
    },
    "046_38":{
        "Mass-Weighted Mean Passage":78.63,
        "90":66.96,
        "94.11":66.81,
        "98.41":65.3,
        "102.91":65.9,
        "107.61":66.16,
        "112.53":67.61,
        "117.67":68.03,
        "123.04":67.84,
        "128.66":67.62,
        "134.54":68.83,
        "140.69":69.1,
        "147.12":69.52,
        "153.84":73.91,
        "160.87":71.67,
        "168.22":71.81,
        "175.9":72.4,
        "183.94":76.94,
        "192.34":73.81,
        "201.13":75.91,
        "210.32":76.55,
        "219.93":77.29,
        "229.98":78.46,
        "240.49":79.72,
        "251.47":77.51,
        "262.96":80.34,
        "274.98":81.92,
        "287.54":80.48,
        "300.68":82.35,
        "314.42":86.86,
        "328.78":83.62,
        "343.8":82.84,
        "359.51":79.04,
        "375.94":83.88,
        "393.11":83.21,
        "411.07":81.79,
        "429.85":77.49,
        "449.49":79.86,
        "470.03":71.39,
        "491.5":77.89
    },
    "046_39":{
        "Mass-Weighted Mean Passage":78.99,
        "90":69.08,
        "94.11":66.75,
        "98.41":66.48,
        "102.91":66.08,
        "107.61":66.41,
        "112.53":68.0,
        "117.67":68.52,
        "123.04":68.56,
        "128.66":68.92,
        "134.54":69.44,
        "140.69":70.67,
        "147.12":71.94,
        "153.84":71.62,
        "160.87":71.57,
        "168.22":73.59,
        "175.9":73.79,
        "183.94":72.48,
        "192.34":75.36,
        "201.13":77.07,
        "210.32":77.04,
        "219.93":77.52,
        "229.98":77.12,
        "240.49":76.32,
        "251.47":80.45,
        "262.96":78.44,
        "274.98":79.51,
        "287.54":83.01,
        "300.68":83.08,
        "314.42":80.2,
        "328.78":82.15,
        "343.8":82.98,
        "359.51":83.87,
        "375.94":82.37,
        "393.11":85.11,
        "411.07":80.43,
        "429.85":79.05,
        "449.49":83.51,
        "470.03":79.95,
        "491.5":80.76
    },
    "046_40":{
        "Mass-Weighted Mean Passage":79.19,
        "90":64.34,
        "94.11":64.95,
        "98.41":66.39,
        "102.91":65.88,
        "107.61":66.58,
        "112.53":68.16,
        "117.67":68.78,
        "123.04":68.29,
        "128.66":69.78,
        "134.54":71.68,
        "140.69":70.54,
        "147.12":71.63,
        "153.84":72.36,
        "160.87":74.36,
        "168.22":74.46,
        "175.9":75.46,
        "183.94":76.1,
        "192.34":77.28,
        "201.13":75.65,
        "210.32":75.85,
        "219.93":77.03,
        "229.98":79.12,
        "240.49":77.44,
        "251.47":80.24,
        "262.96":79.22,
        "274.98":79.89,
        "287.54":77.52,
        "300.68":80.36,
        "314.42":77.58,
        "328.78":81.55,
        "343.8":84.72,
        "359.51":81.34,
        "375.94":81.35,
        "393.11":81.13,
        "411.07":85.26,
        "429.85":83.52,
        "449.49":81.31,
        "470.03":82.86,
        "491.5":88.45
    },
    "046_41":{
        "Mass-Weighted Mean Passage":79.19,
        "90":71.28,
        "94.11":70.75,
        "98.41":69.64,
        "102.91":70.08,
        "107.61":69.12,
        "112.53":69.96,
        "117.67":70.51,
        "123.04":71.95,
        "128.66":71.94,
        "134.54":72.01,
        "140.69":73.89,
        "147.12":74.15,
        "153.84":74.13,
        "160.87":73.81,
        "168.22":75.29,
        "175.9":75.86,
        "183.94":76.79,
        "192.34":75.52,
        "201.13":79.32,
        "210.32":78.18,
        "219.93":78.95,
        "229.98":78.28,
        "240.49":77.05,
        "251.47":82.82,
        "262.96":77.5,
        "274.98":76.83,
        "287.54":82.29,
        "300.68":82.5,
        "314.42":81.16,
        "328.78":80.56,
        "343.8":81.91,
        "359.51":82.38,
        "375.94":77.65,
        "393.11":86.07,
        "411.07":79.47,
        "429.85":80.59,
        "449.49":81.32,
        "470.03":83.79,
        "491.5":78.52
    },
    "046_42":{
        "Mass-Weighted Mean Passage":79.36,
        "90":68.48,
        "94.11":66.16,
        "98.41":65.41,
        "102.91":64.88,
        "107.61":66.13,
        "112.53":65.12,
        "117.67":68.87,
        "123.04":67.8,
        "128.66":70.09,
        "134.54":69.0,
        "140.69":69.51,
        "147.12":71.49,
        "153.84":71.73,
        "160.87":72.41,
        "168.22":72.85,
        "175.9":73.57,
        "183.94":74.14,
        "192.34":74.07,
        "201.13":75.48,
        "210.32":74.7,
        "219.93":77.72,
        "229.98":75.83,
        "240.49":77.16,
        "251.47":78.7,
        "262.96":78.8,
        "274.98":79.92,
        "287.54":81.31,
        "300.68":81.5,
        "314.42":85.05,
        "328.78":83.11,
        "343.8":82.6,
        "359.51":83.37,
        "375.94":83.77,
        "393.11":82.89,
        "411.07":85.04,
        "429.85":86.43,
        "449.49":82.7,
        "470.03":91.41,
        "491.5":79.8
    },
    "046_43":{
        "Mass-Weighted Mean Passage":79.41,
        "90":64.99,
        "94.11":64.12,
        "98.41":65.88,
        "102.91":66.98,
        "107.61":66.16,
        "112.53":68.65,
        "117.67":68.47,
        "123.04":68.98,
        "128.66":67.98,
        "134.54":70.97,
        "140.69":70.23,
        "147.12":72.95,
        "153.84":72.92,
        "160.87":73.83,
        "168.22":75.62,
        "175.9":75.63,
        "183.94":76.12,
        "192.34":76.08,
        "201.13":77.6,
        "210.32":77.39,
        "219.93":77.16,
        "229.98":80.33,
        "240.49":78.83,
        "251.47":80.96,
        "262.96":77.96,
        "274.98":77.2,
        "287.54":78.08,
        "300.68":81.61,
        "314.42":78.05,
        "328.78":82.62,
        "343.8":86.36,
        "359.51":80.48,
        "375.94":80.85,
        "393.11":83.13,
        "411.07":83.14,
        "429.85":79.78,
        "449.49":85.39,
        "470.03":83.09,
        "491.5":88.45
    },
    "046_44":{
        "Mass-Weighted Mean Passage":79.49,
        "90":68.91,
        "94.11":64.49,
        "98.41":67.41,
        "102.91":66.8,
        "107.61":67.06,
        "112.53":68.31,
        "117.67":66.12,
        "123.04":68.25,
        "128.66":69.08,
        "134.54":68.93,
        "140.69":70.04,
        "147.12":71.3,
        "153.84":70.11,
        "160.87":71.76,
        "168.22":72.81,
        "175.9":73.62,
        "183.94":76.1,
        "192.34":73.94,
        "201.13":76.4,
        "210.32":77.28,
        "219.93":77.17,
        "229.98":77.73,
        "240.49":78.53,
        "251.47":80.07,
        "262.96":82.23,
        "274.98":80.26,
        "287.54":81.66,
        "300.68":82.5,
        "314.42":83.25,
        "328.78":83.24,
        "343.8":83.37,
        "359.51":83.71,
        "375.94":84.1,
        "393.11":84.83,
        "411.07":82.13,
        "429.85":79.14,
        "449.49":80.07,
        "470.03":84.01,
        "491.5":82.4
    },
    "046_45":{
        "Mass-Weighted Mean Passage":80.12,
        "90":69.32,
        "94.11":66.08,
        "98.41":67.55,
        "102.91":68.27,
        "107.61":68.36,
        "112.53":68.62,
        "117.67":67.98,
        "123.04":70.51,
        "128.66":70.17,
        "134.54":70.61,
        "140.69":71.27,
        "147.12":72.94,
        "153.84":73.77,
        "160.87":74.15,
        "168.22":74.55,
        "175.9":76.15,
        "183.94":76.33,
        "192.34":75.21,
        "201.13":77.72,
        "210.32":78.55,
        "219.93":78.64,
        "229.98":77.81,
        "240.49":80.42,
        "251.47":81.39,
        "262.96":81.82,
        "274.98":81.09,
        "287.54":84.46,
        "300.68":80.28,
        "314.42":82.38,
        "328.78":84.8,
        "343.8":86.24,
        "359.51":84.4,
        "375.94":82.16,
        "393.11":83.08,
        "411.07":83.28,
        "429.85":80.35,
        "449.49":80.7,
        "470.03":82.8,
        "491.5":79.1
    },
    "046_46":{
        "Mass-Weighted Mean Passage":80.53,
        "90":66.23,
        "94.11":65.42,
        "98.41":65.65,
        "102.91":67.01,
        "107.61":66.51,
        "112.53":67.93,
        "117.67":69.37,
        "123.04":68.72,
        "128.66":68.85,
        "134.54":72.31,
        "140.69":70.12,
        "147.12":73.62,
        "153.84":74.32,
        "160.87":73.22,
        "168.22":74.62,
        "175.9":75.23,
        "183.94":76.28,
        "192.34":75.78,
        "201.13":77.82,
        "210.32":77.55,
        "219.93":78.19,
        "229.98":78.49,
        "240.49":77.31,
        "251.47":80.89,
        "262.96":79.02,
        "274.98":81.46,
        "287.54":82.36,
        "300.68":81.79,
        "314.42":82.45,
        "328.78":84.97,
        "343.8":86.1,
        "359.51":85.46,
        "375.94":78.35,
        "393.11":84.64,
        "411.07":89.03,
        "429.85":78.72,
        "449.49":85.91,
        "470.03":81.97,
        "491.5":88.73
    },
    "046_47":{
        "Mass-Weighted Mean Passage":80.81,
        "90":70.21,
        "94.11":68.49,
        "98.41":69.54,
        "102.91":69.48,
        "107.61":69.83,
        "112.53":69.69,
        "117.67":70.57,
        "123.04":72.18,
        "128.66":70.6,
        "134.54":71.57,
        "140.69":73.42,
        "147.12":74.79,
        "153.84":74.04,
        "160.87":74.72,
        "168.22":75.08,
        "175.9":77.74,
        "183.94":78.37,
        "192.34":76.11,
        "201.13":77.9,
        "210.32":80.24,
        "219.93":79.95,
        "229.98":80.35,
        "240.49":81.17,
        "251.47":82.04,
        "262.96":82.57,
        "274.98":82.28,
        "287.54":82.39,
        "300.68":84.38,
        "314.42":82.82,
        "328.78":83.83,
        "343.8":85.2,
        "359.51":84.2,
        "375.94":80.6,
        "393.11":82.6,
        "411.07":82.88,
        "429.85":85.76,
        "449.49":85.93,
        "470.03":82.52,
        "491.5":78.03
    },
    "046_48":{
        "Mass-Weighted Mean Passage":81.33,
        "90":64.22,
        "94.11":65.51,
        "98.41":65.68,
        "102.91":66.02,
        "107.61":67.59,
        "112.53":67.5,
        "117.67":68.74,
        "123.04":67.64,
        "128.66":71.53,
        "134.54":72.21,
        "140.69":70.42,
        "147.12":72.38,
        "153.84":73.86,
        "160.87":74.7,
        "168.22":75.0,
        "175.9":75.96,
        "183.94":76.94,
        "192.34":76.16,
        "201.13":76.67,
        "210.32":77.72,
        "219.93":77.3,
        "229.98":79.62,
        "240.49":77.34,
        "251.47":80.73,
        "262.96":82.1,
        "274.98":83.13,
        "287.54":80.06,
        "300.68":81.57,
        "314.42":83.67,
        "328.78":85.63,
        "343.8":90.77,
        "359.51":86.42,
        "375.94":77.88,
        "393.11":86.56,
        "411.07":87.2,
        "429.85":85.39,
        "449.49":91.01,
        "470.03":78.5,
        "491.5":90.2
    },
    "046_49":{
        "Mass-Weighted Mean Passage":81.69,
        "90":66.6,
        "94.11":66.62,
        "98.41":68.16,
        "102.91":69.01,
        "107.61":68.31,
        "112.53":67.43,
        "117.67":69.78,
        "123.04":68.87,
        "128.66":71.9,
        "134.54":72.4,
        "140.69":72.84,
        "147.12":74.22,
        "153.84":73.97,
        "160.87":74.46,
        "168.22":75.52,
        "175.9":76.68,
        "183.94":79.79,
        "192.34":77.88,
        "201.13":77.99,
        "210.32":78.54,
        "219.93":80.24,
        "229.98":80.24,
        "240.49":79.81,
        "251.47":81.24,
        "262.96":82.29,
        "274.98":81.83,
        "287.54":80.9,
        "300.68":84.92,
        "314.42":83.63,
        "328.78":85.94,
        "343.8":87.17,
        "359.51":85.53,
        "375.94":81.68,
        "393.11":85.66,
        "411.07":85.66,
        "429.85":82.82,
        "449.49":93.26,
        "470.03":80.07,
        "491.5":86.18
    },
    "046_50":{
        "Mass-Weighted Mean Passage":82.64,
        "90":72.18,
        "94.11":69.77,
        "98.41":70.69,
        "102.91":70.85,
        "107.61":71.26,
        "112.53":72.12,
        "117.67":70.76,
        "123.04":73.78,
        "128.66":73.49,
        "134.54":73.62,
        "140.69":73.95,
        "147.12":77.07,
        "153.84":76.03,
        "160.87":76.17,
        "168.22":76.84,
        "175.9":78.16,
        "183.94":79.72,
        "192.34":78.85,
        "201.13":81.42,
        "210.32":82.28,
        "219.93":80.24,
        "229.98":80.72,
        "240.49":82.26,
        "251.47":80.7,
        "262.96":86.63,
        "274.98":84.3,
        "287.54":86.85,
        "300.68":87.91,
        "314.42":86.09,
        "328.78":86.27,
        "343.8":84.35,
        "359.51":85.32,
        "375.94":86.98,
        "393.11":88.2,
        "411.07":81.43,
        "429.85":79.93,
        "449.49":82.97,
        "470.03":82.15,
        "491.5":86.98
    }
}
