# Supplementary material for: Discrepancy of particle passage in 101 mask batches during the first year of the Covid-19 pandemic in Germany
Source: Sci Rep. 2021 Dec 29;11:24490. doi: 10.1038/s41598-021-03862-z (PMC8716525; doi:10.1038/s41598-021-03862-z)
Supplement: Supplementary file 2 — Supplementary Data. [file 41598_2021_3862_MOESM2_ESM.zip › SI/Data/085.json]

{
    "085_01":{
        "Mass-Weighted Mean Passage":1.33,
        "90":2.9,
        "94.11":1.99,
        "98.41":2.04,
        "102.91":2.09,
        "107.61":1.91,
        "112.53":1.91,
        "117.67":1.65,
        "123.04":1.83,
        "128.66":1.97,
        "134.54":1.66,
        "140.69":1.57,
        "147.12":1.7,
        "153.84":1.55,
        "160.87":1.79,
        "168.22":2.01,
        "175.9":1.45,
        "183.94":2.19,
        "192.34":1.27,
        "201.13":1.72,
        "210.32":1.12,
        "219.93":1.16,
        "229.98":1.49,
        "240.49":1.55,
        "251.47":2.15,
        "262.96":1.7,
        "274.98":1.06,
        "287.54":1.16,
        "300.68":1.26,
        "314.42":1.24,
        "328.78":1.17,
        "343.8":0.0,
        "359.51":1.59,
        "375.94":0.99,
        "393.11":1.43,
        "411.07":0.46,
        "429.85":0.74,
        "449.49":1.0,
        "470.03":0.83,
        "491.5":0.74
    },
    "085_02":{
        "Mass-Weighted Mean Passage":1.38,
        "90":2.46,
        "94.11":2.31,
        "98.41":2.15,
        "102.91":1.49,
        "107.61":1.76,
        "112.53":1.91,
        "117.67":2.07,
        "123.04":1.94,
        "128.66":1.83,
        "134.54":1.91,
        "140.69":1.34,
        "147.12":1.27,
        "153.84":1.42,
        "160.87":2.01,
        "168.22":1.26,
        "175.9":1.89,
        "183.94":1.47,
        "192.34":1.36,
        "201.13":2.07,
        "210.32":1.8,
        "219.93":1.18,
        "229.98":1.42,
        "240.49":1.38,
        "251.47":1.73,
        "262.96":1.65,
        "274.98":1.33,
        "287.54":1.1,
        "300.68":1.37,
        "314.42":0.74,
        "328.78":1.01,
        "343.8":2.11,
        "359.51":0.33,
        "375.94":1.21,
        "393.11":1.58,
        "411.07":1.78,
        "429.85":0.97,
        "449.49":1.71,
        "470.03":0.43,
        "491.5":1.09
    },
    "085_03":{
        "Mass-Weighted Mean Passage":2.83,
        "90":4.46,
        "94.11":4.38,
        "98.41":4.29,
        "102.91":4.01,
        "107.61":4.01,
        "112.53":3.78,
        "117.67":3.85,
        "123.04":4.07,
        "128.66":3.29,
        "134.54":3.25,
        "140.69":3.63,
        "147.12":3.54,
        "153.84":3.06,
        "160.87":3.72,
        "168.22":2.97,
        "175.9":3.69,
        "183.94":2.89,
        "192.34":3.14,
        "201.13":3.38,
        "210.32":3.36,
        "219.93":3.25,
        "229.98":3.47,
        "240.49":3.22,
        "251.47":2.5,
        "262.96":2.72,
        "274.98":2.43,
        "287.54":2.72,
        "300.68":3.06,
        "314.42":2.86,
        "328.78":2.07,
        "343.8":2.65,
        "359.51":2.95,
        "375.94":2.82,
        "393.11":1.66,
        "411.07":2.15,
        "429.85":2.96,
        "449.49":2.5,
        "470.03":1.66,
        "491.5":2.23
    },
    "085_04":{
        "Mass-Weighted Mean Passage":2.86,
        "90":3.89,
        "94.11":3.18,
        "98.41":3.31,
        "102.91":3.26,
        "107.61":2.92,
        "112.53":2.98,
        "117.67":3.08,
        "123.04":3.27,
        "128.66":3.38,
        "134.54":3.59,
        "140.69":2.6,
        "147.12":3.12,
        "153.84":3.76,
        "160.87":3.51,
        "168.22":3.36,
        "175.9":2.55,
        "183.94":3.1,
        "192.34":2.9,
        "201.13":2.92,
        "210.32":2.99,
        "219.93":3.29,
        "229.98":3.24,
        "240.49":2.94,
        "251.47":3.38,
        "262.96":2.4,
        "274.98":2.79,
        "287.54":2.83,
        "300.68":3.19,
        "314.42":3.56,
        "328.78":2.61,
        "343.8":3.54,
        "359.51":2.04,
        "375.94":2.82,
        "393.11":1.55,
        "411.07":2.62,
        "429.85":4.69,
        "449.49":2.5,
        "470.03":1.39,
        "491.5":2.23
    },
    "085_05":{
        "Mass-Weighted Mean Passage":3.03,
        "90":4.14,
        "94.11":3.79,
        "98.41":3.5,
        "102.91":3.57,
        "107.61":3.46,
        "112.53":3.45,
        "117.67":3.2,
        "123.04":3.27,
        "128.66":3.78,
        "134.54":3.23,
        "140.69":3.83,
        "147.12":2.75,
        "153.84":3.33,
        "160.87":3.31,
        "168.22":3.15,
        "175.9":3.31,
        "183.94":3.39,
        "192.34":3.11,
        "201.13":3.04,
        "210.32":2.7,
        "219.93":3.0,
        "229.98":2.57,
        "240.49":2.82,
        "251.47":2.76,
        "262.96":3.59,
        "274.98":2.48,
        "287.54":2.66,
        "300.68":2.46,
        "314.42":4.1,
        "328.78":2.98,
        "343.8":3.54,
        "359.51":4.31,
        "375.94":2.26,
        "393.11":3.33,
        "411.07":2.77,
        "429.85":1.48,
        "449.49":3.5,
        "470.03":2.49,
        "491.5":3.72
    }
}
