# Supplementary material for: Discrepancy of particle passage in 101 mask batches during the first year of the Covid-19 pandemic in Germany
Source: Sci Rep. 2021 Dec 29;11:24490. doi: 10.1038/s41598-021-03862-z (PMC8716525; doi:10.1038/s41598-021-03862-z)
Supplement: Supplementary file 2 — Supplementary Data. [file 41598_2021_3862_MOESM2_ESM.zip › SI/Data/069.xlsx]

## Sheet: Sheet1
Sample Name	Mass-Weighted Mean Passage	90	94.11	98.41	102.91	107.61	112.53	117.67	123.04	128.66	134.54	140.69	147.12	153.84	160.87	168.22	175.9	183.94	192.34	201.13	210.32	219.93	229.98	240.49	251.47	262.96	274.98	287.54	300.68	314.42	328.78	343.8	359.51	375.94	393.11	411.07	429.85	449.49	470.03	491.5
069_01	8.25	15.16	14.32	13.33	13.17	12.07	11.88	11.75	11.25	11.51	11.5	10.62	10.66	10.81	10.8	10.27	10.77	10.49	10.55	10.16	9.78	10.05	10	9.69	9.56	9.78	9.39	8.63	8.74	8.38	7.84	7.81	6.67	5.84	4.63	5.05	5.21	4.36	3.29	3.39
069_02	8.53	15.77	13.21	13.18	12.42	11.57	11.82	11.41	10.98	10.83	11.2	10.89	10.61	10.5	10.22	10.87	10.85	10.48	9.97	10.85	10.15	10.31	9.87	9.68	10.08	9.75	9.53	9.25	8.85	9.32	8.73	8.37	7.32	7.18	6.14	5.08	6.07	5.54	5.62	5.1
069_03	8.67	15.43	13.78	13.67	12.32	12.59	11.66	11.37	10.8	11.21	10.81	10.44	10.61	10.14	10.82	10.86	10.41	10.62	10.15	10.93	9.98	10.46	10.47	10.29	9.78	9.54	9.28	10.08	9.23	8.51	8.62	8.38	7.32	7.22	7.73	5.55	5.48	4.77	6.15	5.08
069_04	8.77	14.97	14.52	13.74	12.81	12.12	11.85	11.61	11.56	11.76	11.12	10.56	10.6	10.65	10.5	11.02	10.35	11.35	11.25	11.15	10.72	10.13	9.97	10.43	9.64	9.78	9.83	9.79	9.68	9.02	8.35	8.05	8.34	6.53	6.46	5.32	5.79	5.9	6.15	5.62
069_05	8.95	15.08	14.46	13.11	12.16	13.05	12.18	11.79	11.58	11.61	12.01	11.43	11.27	11.05	11.69	10.8	11.44	11.62	10.75	11.19	10.86	10.66	10.91	11.27	10.18	10.34	9.92	10.18	9.71	8.01	8.35	8.87	8.29	6.75	7.09	5.82	4.71	5.73	5.19	5.18
069_06	9.46	15.72	15	14.46	13.92	13.73	12.14	12.28	12.36	12.25	12.31	11.59	11.61	11.35	12.39	11.3	12.17	12.05	12.6	12.19	11.85	11.46	11.56	11.22	11.2	11.06	10.27	10.6	8.87	9.84	9.03	8.82	8.7	7.69	8.08	5.41	5.17	5.3	5.19	5.94
069_07	9.95	18.88	16.79	16.06	15.3	14.15	13.9	13.4	13.48	12.85	12.58	12.08	11.59	11.82	11.85	11.98	11.76	11.92	12.12	11.37	11.56	11.53	11.88	11.41	11.4	12.16	11.13	10.47	11.26	10	10.33	9.37	8.84	7.66	7.98	7.01	7.43	5.92	5.52	5.62
069_08	10.24	19.08	17.77	16.3	15.78	15.05	14.08	13.72	14.21	13.16	12.91	13.78	12.93	12.96	12.36	12.68	13.05	12.13	12.91	13.01	12.56	11.78	12.55	12.74	11.62	11.71	11.01	11.65	11.35	10.25	10.39	9.16	9.46	8.16	6.99	6.86	6.53	5.99	5.75	5.18
069_09	10.4	19.52	18.06	16.49	15.57	15.03	14	14	14.43	13.5	13.2	13.43	13.69	12.67	12.69	12.24	12.62	12.32	12.79	12.22	12.46	12.23	12.1	12.37	11.64	11.76	11.88	11.39	10.45	10.96	10.63	9.6	9.12	8.87	7.85	6.45	7.12	8.15	6.97	4.52
069_10	10.44	19.12	18.33	16.19	15.72	14.52	14.17	13.81	13.63	13.09	13.14	12.81	12.59	12.22	12.24	12.05	12.37	12.76	13.02	12.24	12.07	12.15	12.1	11.89	11.3	11.46	11.79	11.33	11.32	11.05	10.45	9.5	9.02	8.58	8.48	7.97	8.65	6.06	6.2	6.58
069_11	10.48	18.95	17.35	16.54	15.86	15.22	13.99	13.79	14.06	14.01	13.15	13.72	13.09	13.47	12.81	12.84	13.43	14.01	13.03	12.28	12.13	12.06	12.48	11.7	12.27	11.51	11.75	11.39	10.53	10.24	9.22	9.86	9.7	8.74	8.57	7.11	7.43	7.04	6.58	5.47
069_12	10.56	18.53	16.53	15.61	15.39	14.19	13.39	13.38	13.01	13.13	12.49	12.92	12.15	12.39	12.4	12.63	12.87	13.07	12.68	12.08	12.3	12.14	12.17	11.91	11.66	11.95	11.58	11.65	10.58	10.38	10.49	10.69	10.04	9.41	8.4	6.49	7.47	7.53	7.38	5.38
069_13	10.59	19.81	17.76	17.31	15.39	15.63	14.29	14.62	14.16	13.42	13.14	13.57	13.34	12.54	12.58	13	13.14	12.62	12.73	12.81	12.49	12.57	12.68	12.44	11.69	11.79	11.25	11.63	11.67	10.78	10.7	9.83	9.36	8.38	8.06	8.35	8.07	6.26	5.52	6.23
069_14	10.59	17.87	17.17	15.91	15.41	14.85	14.12	14.06	13.64	13.27	13.06	13.17	12.68	12.79	12.16	12.82	12.69	12.56	12.77	12.31	12.68	12.59	12.83	11.81	12.61	11.58	11.33	11.69	11.36	11.25	10.84	10.24	9.67	9.46	7.41	6.72	8.1	6.99	5.55	5.71
069_15	10.59	18.19	16.72	15.35	15.71	14.55	14.34	13.54	12.99	13.46	13.05	12.75	12.49	12.8	13.04	12.73	13.05	12.52	13.39	12.69	13.08	12.55	12.9	12.43	12.23	12.4	11.92	11.97	10.99	10.45	9.98	10.55	8.73	9.08	7.71	7.28	7.66	7.06	6.46	5.47
069_16	10.61	20.18	18.19	16.74	16.2	14.98	14.82	14.65	13.94	13.26	13.17	13.21	13.07	13.14	12.7	13.59	12.68	12.4	13.05	12.29	12.25	12.69	12.6	12.61	11.54	11.99	11.41	11.33	11.3	10.61	9.82	10.34	9.15	8.99	9.28	7.36	7.5	7.9	5.75	5.62
069_17	10.67	19.38	17.85	16.51	15.93	15.07	15.22	14.65	14.02	14.28	13.63	14	13.18	13.5	12.85	13.19	12.85	12.68	12.63	13.13	12.48	13.51	12.85	12.07	11.69	12.31	11.83	11.07	11.53	11.02	10.15	10.61	10.07	8.26	7.68	7.01	6.98	7.9	6.13	5.71
069_18	10.79	19.1	17.81	16.73	15.85	14.8	14.86	14.1	13.49	13.6	13.47	13.32	13.06	13.42	13.14	13.47	12.92	12.53	13.15	12.83	12.96	13.02	12.81	11.93	11.98	12.24	11.99	11.42	10.72	11.62	10.33	9.87	9.67	8.76	9.31	7.82	6.92	8.24	6.43	6.23
069_19	10.97	18.96	18.34	16.81	15.7	15.62	14.38	14.74	13.48	14.03	13.55	13.52	13.38	12.98	13.31	13.23	13.06	13.27	13.64	13.03	13.44	12.58	12.72	11.83	12.31	12.04	11.95	11.09	11.95	11.67	10.75	11.33	9.99	9.05	8.49	7.53	6.99	7.3	8.69	5.82
069_20	11.07	19.94	18.36	16.85	16.87	15.45	15.34	15.05	14.22	14.53	14.14	13.29	14.44	13.37	13.64	14.24	13.35	14.2	13.86	12.97	13.24	12.74	13.65	12.34	12.83	12.11	12.02	11.21	11.21	11.95	11.29	10.42	9.86	8.92	8.28	7.72	7.12	6.64	8.3	6.6
069_21	11.19	19.16	16.83	16.47	15.06	14.92	14.58	13.96	13.68	13.14	13.59	13.07	13.36	12.94	13.44	13.3	13.15	12.62	13.18	13.03	12.91	12.97	12.23	12.91	12.17	11.94	12.88	12.29	11.47	11.44	10.92	11.18	10.24	9.35	8.28	7.64	6.21	8.51	6.59	6.42
069_22	11.31	19.67	18.97	16.91	16.16	15.88	15.17	14.94	14.83	14.03	14.05	14.2	13.82	13.92	13.36	13.82	14.06	13.02	14.08	13.24	13.56	13.38	13.71	12.97	12.95	13.65	13.04	13.02	12.16	11.09	10.08	10.51	10.15	10.02	8.65	8.16	7.56	6.33	7.11	6.06
069_23	11.43	18.98	17.08	16.19	15.29	15.08	14.32	13.97	14.08	14.05	13.95	13.47	13.84	12.98	13.41	13.72	13.06	12.99	13.91	12.94	13.09	12.69	13.03	13.63	13.09	13.12	12.54	12.62	11.41	11.9	9.95	11.24	11.23	9.83	9.04	7.27	6.91	7.08	6.36	6.51
069_24	11.55	19.23	18.39	16.37	15.17	14.91	14.45	14.79	13.92	14.26	13.92	13.55	13.26	13.39	14.01	12.77	13.81	13.44	14.24	13.18	13.98	13.61	13.44	13.4	13.14	12.92	12.11	12.76	12.28	11.6	11.48	11.36	10.6	9.96	8.7	9.27	8.04	6.32	8.21	7.02
069_25	11.65	19.11	17.22	16.08	15.65	15.06	14.56	14.17	13.88	13.78	13.9	13.52	13.02	13.34	12.65	13.59	13.71	13.42	13.58	14.33	13.85	13.21	13.07	13.05	13.23	13.26	13.07	12.36	12.46	11.82	11.93	11.01	10.75	9.91	10.16	9.01	8.91	7.26	8.75	5.3
069_26	11.7	18.16	16.63	16.22	15.01	15.19	15.15	14.4	14.19	14.31	14.54	14	14.15	14.48	14.12	14.56	15.04	14.12	14.47	13.87	14.13	13.79	13.7	13.69	13.77	13.77	13.4	13.76	12.04	12.55	12.95	11.15	11.07	10.82	8.88	7.5	7.08	6.18	5.89	6.32
069_27	11.71	19.3	17.7	16.28	15.99	15.22	14.78	14.24	13.84	13.57	13.72	13.35	13.86	13.5	13.14	13.38	13.76	14.54	13.54	13.26	14.28	13.3	13.5	13.86	13.1	12.48	12.05	12.6	12.18	11.99	11.18	11.52	11.54	10.34	9.26	8.63	7.91	7.12	8.37	8.16
069_28	11.92	19.68	17.94	16.96	16.29	15.75	14.93	14.72	14.26	14.37	14.41	14.42	13.86	13.88	13.16	13.87	14.23	13.83	13.78	13.63	14.12	13.5	13.44	13.72	12.51	13.11	13.62	12.67	13.31	12.87	11.69	12.42	10.49	9.08	9.04	8.38	8.03	8.58	6.36	6.33
069_29	12.04	20.49	18.12	17.17	16.2	15.86	14.96	14.37	14.52	14.31	14.4	14.1	13.84	13.87	14.08	13.5	13.71	13.8	13.15	13.45	13.01	13.78	13.71	13.82	13.46	13.03	12.97	12.36	12.96	12.49	11.95	12.33	11.47	10.21	9.56	9.36	7.53	8.65	7.2	6.15
069_30	12.08	20.1	18.2	17.28	16.69	15.26	15.2	14.91	14.74	15.14	13.77	14.07	13.85	14.07	13.25	14.41	14.28	14.19	13.58	13.8	13.73	14.4	13.46	13.6	13.29	14.18	12.33	13.54	11.77	13.64	11.85	12.38	11.23	10.74	8.85	9.12	7.97	7.22	5.59	6.97
069_31	12.1	20.22	18.85	17.98	17.19	16.87	15.49	15.51	15.25	15.27	14.53	14.89	14.43	14.82	14.59	14.51	14.99	14.7	15.06	13.85	14.3	13.54	13.97	13.43	13.65	14.21	14.13	11.92	13.14	12.11	11.27	11.81	11.27	9.78	9.67	8.96	8.93	8.35	6.66	7.91
069_32	12.17	19.94	18.67	17.09	16.47	15.96	15.34	14.74	14.88	14.19	14.95	14.42	13.54	13.78	14.1	14.38	14.34	14.47	14.31	14.12	14.36	14.02	13.61	13.5	13.63	12.77	13.65	12.73	12.42	13.23	11.61	11.85	10.51	10.82	9.51	9.12	7.66	9.08	6.51	7.25
069_33	12.21	20.86	18.59	17.51	17.25	15.67	15.35	15.15	14.46	14.13	15.12	14.76	14.33	14.33	15.15	13.58	14.93	14.37	14.1	14.19	14.49	14.01	14.08	14.4	14.64	13.18	12.68	13.33	12.35	12.95	12.36	12.07	11.72	9.71	9.89	8.71	9.1	7.39	8.29	6.85
069_34	12.37	17.93	17.62	17.04	15.61	16.35	15.16	14.6	15.15	14.86	15.96	14.77	14.64	14.95	15.25	14.55	15.46	14.82	14.58	15.18	14.2	14.01	14.75	14.07	14.5	13.17	13.52	14.81	12.64	12.41	12.14	12.44	11.22	10.33	9.16	9.11	7.72	8.77	7.88	9.29
069_35	12.38	18.62	17.4	16.51	15.47	15.13	15.31	15.02	14.55	15.19	14.75	14.41	15.04	14.68	13.41	15.02	14.65	14.59	15.01	15.13	14.56	14.32	13.95	14.29	14.34	13.64	14.06	12.91	12.88	13.15	13	12.15	12.31	10.69	9.85	9.3	7.95	8.71	7.27	7.65
069_36	12.44	20.22	18.13	17.55	16.52	16.12	15.55	14.91	15.07	14.86	15.03	14.52	14.24	13.97	13.63	14.68	14.24	14.25	14.21	14.1	13.84	13.81	13.89	14.35	13.88	13.39	14.15	13.58	13.59	12.08	11.61	12.6	10.62	10.88	9.89	9.49	8.85	8.65	7.43	7.98
069_37	12.49	18.44	17.98	16.15	16.31	16.35	14.68	14.97	15.48	14.56	14.93	13.8	14.45	14.52	14.39	14.85	14.91	14.97	15.07	14.62	14.87	14.2	14.11	14.52	14.14	14.19	14.26	13.78	12.85	12.24	12.79	12.4	11.89	11.48	8.85	9.61	8.88	9.11	8.65	6.91
069_38	12.7	19.1	18.56	17.27	16.33	15.7	15.42	15.11	14.83	14.45	14.63	14.01	14.3	14.36	14.15	14.77	14.73	14.52	15.06	14.42	13.98	14.04	14.39	13.76	13.51	14.1	14.14	13.87	13.22	13.1	13.25	12.54	11.28	10.96	9.92	9.36	10.11	8.51	7.82	8.62
069_39	12.71	21.02	19.63	18.17	17.48	17.32	15.74	15.68	15.74	15.07	15.75	15.21	14.85	14.75	15.23	15.26	15.05	15.61	15.12	15.3	14.27	14.49	14.41	14.21	13.11	13.76	13.88	13.72	13.22	14.27	13.06	12.2	11.86	11.05	8.98	11	8.68	7.89	8.93	8.6
069_40	12.72	20.05	19.26	18.05	16.55	15.88	15.73	15.85	15.33	14.74	14.93	14.4	14.88	14.63	14.68	15.17	14.48	14.69	15.05	14.89	14.17	14.92	14.57	14.63	14.18	14.21	13.93	13.29	13.42	12.87	12.54	12.4	11.24	10.58	9.54	9.77	9.42	8.36	7.2	7.89
069_41	12.73	19.3	17.41	17	16.73	15.63	15.4	15.1	14.77	14.79	15.16	14.53	15.05	14.65	13.86	14.69	15.07	14.14	14.78	14.57	14.47	14.89	14.09	13.86	14.17	14.44	13.93	13.92	13.44	14.51	12.75	13.11	11.85	11.5	10.95	10.11	7.95	9.5	8.01	7.75
069_42	12.81	19.04	17.15	17	16.82	15.47	15.72	15.17	14.45	15.24	15.28	14.84	14.89	15.66	14.71	14.69	15.41	15.09	15.15	15.57	14.83	14.43	14.68	14.73	14.92	14.35	14.37	14.54	14.46	14.4	13.07	12.91	12.35	9.69	10.67	9.12	9.1	6.81	8.47	7.95
069_43	12.86	19.16	17.39	16.89	15.86	15.95	15.15	15.32	14.8	15.05	14.57	14.99	14.46	14.43	14.43	14.13	15.43	15.14	15.17	14.92	15.46	15.05	14.94	13.89	14.34	14.9	14.03	14.41	13.67	13.83	13.51	13.31	12.11	11.32	10.16	9.52	10.55	7.36	7.74	8.77
069_44	13.07	19.74	18.29	17.17	16.1	16.89	16.11	15.45	15.96	15.78	15.71	15.13	14.55	15.6	15.39	15.13	16.21	15.88	15.49	15.55	15.61	15.07	15.39	14.95	14.64	15.14	14.15	14.52	13.54	13.02	12.92	12.26	11.82	11.39	10.05	10.1	8.57	9.29	9.13	10.04
069_45	13.14	22.13	19.88	18.6	17.84	17.78	17.07	17.09	16.65	16.71	15.51	16.55	15.73	15.56	15.83	16.37	15.65	17.13	14.98	15.69	15.47	15.36	15.28	14.45	14.43	14.57	14.17	14.46	14.08	13.42	13.57	12.47	11.63	10.45	10.88	9.81	8.61	9.8	8.14	8.34
069_46	13.35	18.96	18.53	17.11	17.09	16.92	15.81	15.6	15.83	15.56	15.17	15.8	15.77	16.01	15.54	16.02	15.77	16.05	15.44	16.18	14.96	14.92	14.9	14.57	15.21	16.26	14.52	14.8	13.99	14.27	12.66	12.8	12.79	11.33	10.92	9.66	8.65	9.12	8.18	11.13
069_47	13.35	20.76	19.47	17.63	17.88	16.99	16.39	16.3	16.42	16.2	15.5	15.62	15.24	15.4	15.36	15.06	16.16	15.5	16.42	15.42	15.47	16.21	15.64	15.85	15.46	14.87	14.87	14.92	13.79	14.05	13.17	12.47	12.9	10.64	10.22	10.17	9.29	9.34	9.13	7.02
069_48	14.03	21.58	20.85	19.39	18.98	18.67	17.98	16.57	17.33	16.91	17.46	16.75	16.6	16.07	16.04	16.59	16.3	16.58	16.25	17.02	15.76	16.48	16.31	16	16.23	15.95	15.88	14.56	14.85	14.28	14.94	13.49	12.81	12.24	10.75	10.77	10.05	9.34	9.79	8.17
069_49	14.08	25.52	24.13	22.24	22.34	22.13	20.87	20.06	19.95	19.97	20.23	19.4	19.61	19.04	19.05	18.63	19.55	20.02	18.89	18.39	19.12	18	18.43	16.88	17.38	15.97	17.14	15.39	14.88	14.38	12.58	13.05	12.08	10.27	8.71	8.3	7.43	5.85	6.42	6.43
069_50	15.37	21.69	20.14	19.64	18.63	17.77	18.25	17.76	17.14	17.63	18.5	17.63	17.41	18.04	16.54	17.89	18.18	18.26	18.3	18	18.64	17.72	17.57	17.52	17.2	18.23	16.19	17.41	15.66	15.61	15.37	15.76	13.96	12.63	12.95	12	11.12	10.07	10.29	11.34
