# Supplementary material for: Discrepancy of particle passage in 101 mask batches during the first year of the Covid-19 pandemic in Germany
Source: Sci Rep. 2021 Dec 29;11:24490. doi: 10.1038/s41598-021-03862-z (PMC8716525; doi:10.1038/s41598-021-03862-z)
Supplement: Supplementary file 2 — Supplementary Data. [file 41598_2021_3862_MOESM2_ESM.zip › SI/Data/022.csv]

Sample Name	Mass-Weighted Mean Passage	90	94.11	98.41	102.91	107.61	112.53	117.67	123.04	128.66	134.54	140.69	147.12	153.84	160.87	168.22	175.9	183.94	192.34	201.13	210.32	219.93	229.98	240.49	251.47	262.96	274.98	287.54	300.68	314.42	328.78	343.8	359.51	375.94	393.11	411.07	429.85	449.49	470.03	491.5
022_01	1.49	4.19	3.88	3.55	3.19	3.06	2.85	2.76	2.28	2.2	2.5	2.07	2.41	2.16	2.03	1.92	1.99	1.93	1.83	1.78	1.92	1.8	1.76	1.66	1.44	1.51	1.57	1.55	1.1	1.39	1.37	0.4	1.44	0.9	0.85	0.91	0.57	0.79	0.92	0.84
022_02	1.58	4.97	4.6	3.93	3.6	3.55	3.35	3.08	3.05	2.62	2.52	2.65	2.51	2.15	2.29	2.13	2.23	2.23	1.91	2.02	1.99	1.92	1.93	1.74	1.91	1.54	1.42	1.28	1.65	1.42	1.02	1.01	0.82	0.96	0.93	0.92	1.12	0.56	0.47	0.45
022_03	1.93	5.39	4.54	4.53	3.96	3.62	3.67	3.2	3.18	3.5	2.92	2.77	2.87	2.56	2.73	2.69	2.5	2.4	2.64	2.6	2.09	2.32	2.47	2.01	2.29	2.08	1.81	1.48	1.22	1.62	1.51	1.74	2.06	1.62	1.0	0.99	1.37	0.74	1.21	0.82
022_04	1.97	4.88	4.36	4.02	3.34	3.43	3.22	3.04	2.84	2.79	2.71	2.75	2.62	2.41	2.43	2.46	2.37	2.34	2.41	2.17	2.26	2.28	1.8	2.1	2.02	1.93	1.85	1.74	1.79	1.6	1.67	1.35	1.84	1.43	1.69	1.45	1.53	2.07	1.68	0.61
022_05	2.15	5.91	5.51	4.51	4.67	4.37	4.07	3.75	3.58	3.32	3.14	3.33	3.13	3.21	3.21	3.13	2.7	2.67	2.86	2.81	2.7	2.81	2.3	2.5	2.62	2.18	1.89	2.08	1.91	1.62	1.6	1.82	1.14	1.31	1.33	1.14	1.43	1.34	0.62	1.11
022_06	2.22	5.38	5.04	4.82	4.09	4.02	3.57	3.48	3.31	3.16	3.13	2.89	2.86	2.75	2.85	2.71	2.62	2.64	2.83	2.58	2.53	2.46	2.27	2.29	2.31	2.47	2.25	2.05	2.0	1.64	2.03	1.82	1.96	1.42	1.76	1.44	1.56	1.62	1.87	1.23
022_07	2.22	5.36	4.85	4.45	4.15	3.82	3.6	3.48	3.52	3.59	3.05	3.11	2.99	3.04	2.68	2.6	2.54	2.82	2.67	2.75	2.57	2.29	2.35	2.3	2.11	2.74	2.26	2.34	1.82	2.06	1.94	2.38	1.76	1.78	1.84	1.49	0.85	1.65	1.55	1.12
022_08	2.27	5.48	5.43	4.86	4.23	4.11	3.68	3.39	3.56	3.23	3.04	2.98	2.97	2.75	2.94	2.79	3.12	2.63	2.54	2.5	2.14	2.57	2.41	2.42	2.26	2.1	2.12	2.07	1.93	1.86	1.93	0.81	1.9	2.05	1.86	1.66	1.56	1.76	2.03	1.56
022_09	2.35	6.03	5.39	4.9	4.85	4.73	4.49	4.09	3.68	3.95	3.63	3.64	3.29	3.39	3.24	3.32	3.29	3.07	3.01	3.09	2.87	2.84	2.7	2.78	2.55	2.61	2.27	2.45	2.04	1.69	1.78	1.56	1.96	1.35	1.36	1.24	1.12	0.67	1.21	1.84
022_10	2.5	5.36	4.93	4.69	4.36	3.88	3.39	3.67	3.22	3.3	3.07	2.88	2.82	2.96	2.95	2.79	2.6	2.81	2.79	3.03	2.71	2.52	2.28	2.31	2.38	2.33	2.5	2.64	2.49	2.74	2.08	2.38	2.72	2.25	1.93	1.98	2.1	2.5	1.83	1.77
022_11	2.58	5.69	5.46	4.69	4.68	4.54	4.13	4.07	3.65	3.38	3.5	3.2	3.38	3.23	3.12	3.2	3.21	2.88	2.9	3.01	2.68	2.84	2.88	2.37	2.91	2.58	2.8	2.33	1.82	2.66	2.32	2.38	2.56	2.48	1.9	1.73	1.48	2.2	1.83	1.96
022_12	2.88	5.94	5.74	4.93	4.75	4.54	4.15	4.12	3.92	4.0	3.61	3.6	3.71	3.33	3.45	3.43	3.25	3.32	3.43	3.31	2.84	3.11	3.23	2.9	3.22	3.1	2.82	2.92	2.45	2.99	2.28	1.39	2.63	2.19	2.1	2.48	2.62	1.61	1.64	2.86
022_13	2.92	5.87	5.82	5.07	5.0	4.56	4.5	4.19	3.95	3.83	3.68	3.45	3.63	3.47	3.39	3.51	3.35	2.71	3.3	3.08	3.1	2.92	2.7	2.98	3.27	3.13	2.69	2.9	2.56	2.87	2.22	3.23	2.33	2.33	2.3	2.33	2.87	2.65	2.57	2.65
022_14	2.93	6.72	5.91	5.79	5.19	4.88	4.54	4.47	4.42	4.29	3.84	3.6	3.64	3.86	3.38	3.42	3.26	3.31	3.41	3.47	3.56	3.08	3.29	2.95	2.94	2.77	3.05	2.81	2.93	2.78	2.55	2.78	2.62	2.14	2.53	2.6	1.76	1.71	2.04	2.15
022_15	2.96	6.27	5.67	5.34	4.83	4.8	4.6	4.19	3.75	3.83	3.92	3.68	3.47	3.55	3.48	3.26	3.29	3.18	3.14	3.28	2.97	2.98	2.97	2.91	2.97	2.94	2.55	2.79	2.73	2.64	2.63	4.04	3.06	2.63	2.27	2.59	2.44	2.78	3.05	2.34
022_16	2.99	6.99	6.21	5.87	5.6	5.24	5.09	4.91	4.61	4.42	4.5	4.0	4.26	4.01	3.83	3.77	3.77	3.62	3.67	3.79	3.32	3.56	3.35	3.11	3.39	3.27	3.1	2.67	2.84	2.66	2.57	2.95	2.06	1.82	1.93	1.82	2.31	2.07	1.71	1.53
022_17	3.34	6.51	6.16	5.85	5.68	4.88	4.93	4.67	4.43	4.44	4.04	3.76	3.97	3.9	3.64	4.0	3.61	3.94	3.49	3.59	3.53	3.37	3.72	3.15	3.16	3.45	3.47	3.38	2.69	2.81	3.18	4.04	3.12	3.01	2.81	3.17	2.81	2.45	3.21	2.75
022_18	4.05	7.21	6.95	6.45	6.4	6.1	5.42	5.33	5.34	4.67	5.2	4.88	4.62	4.64	4.68	4.6	4.43	4.87	4.21	4.33	4.34	4.44	4.36	3.88	4.1	3.92	3.99	3.71	3.54	3.97	3.61	3.84	3.15	3.58	3.95	3.19	3.18	3.95	3.04	3.79
022_19	4.26	7.6	7.0	6.71	6.07	5.87	6.09	5.42	5.48	5.42	5.12	5.09	5.01	4.73	4.81	4.69	4.67	4.87	4.67	4.8	4.74	4.57	4.37	4.16	4.22	4.29	3.75	4.45	3.69	4.06	3.74	6.2	4.04	4.21	3.26	3.52	4.34	2.45	3.29	5.3
022_20	5.81	10.92	10.53	9.57	8.82	9.02	8.2	8.45	8.43	8.04	8.25	7.83	7.31	7.32	7.22	7.71	7.56	7.17	7.69	7.23	6.72	7.27	6.49	6.39	6.16	6.58	6.03	5.12	5.71	5.33	5.11	2.22	3.64	4.81	4.29	3.98	4.05	3.81	2.42	3.46
