# Supplementary material for: Discrepancy of particle passage in 101 mask batches during the first year of the Covid-19 pandemic in Germany
Source: Sci Rep. 2021 Dec 29;11:24490. doi: 10.1038/s41598-021-03862-z (PMC8716525; doi:10.1038/s41598-021-03862-z)
Supplement: Supplementary file 2 — Supplementary Data. [file 41598_2021_3862_MOESM2_ESM.zip › SI/Data/049.xlsx]

## Sheet: Sheet1
Sample Name	Mass-Weighted Mean Passage	90	94.11	98.41	102.91	107.61	112.53	117.67	123.04	128.66	134.54	140.69	147.12	153.84	160.87	168.22	175.9	183.94	192.34	201.13	210.32	219.93	229.98	240.49	251.47	262.96	274.98	287.54	300.68	314.42	328.78	343.8	359.51	375.94	393.11	411.07	429.85	449.49	470.03	491.5
049_01	1.07	1.99	1.88	1.7	1.84	1.57	1.4	1.58	1.36	1.48	1.49	1.09	1.48	1.09	1.21	1.39	1.19	1.37	1.5	1.29	1.4	1.42	0.95	1.25	0.91	0.96	1.01	1.06	1.01	1.06	1.3	1.04	1.26	0.8	0.9	1.13	0.41	0.7	0	1.05
049_02	1.12	1.98	1.82	1.7	1.89	1.73	1.88	1.5	1.61	1.58	1.42	1.52	1.48	1.27	1.36	1.26	1.4	1.75	1.7	1.24	1.15	1.68	1.58	1.23	1.16	1.15	1.26	1.38	1.13	0.97	0.99	1.55	1.68	0.72	0.62	0.44	0.83	0.42	0.91	0.21
049_03	1.83	3.15	2.79	2.73	2.47	2.18	2.33	2.23	2.24	2.21	2.47	2.3	2.44	2.25	2.02	2.45	1.92	2.08	2.06	2.1	1.89	2	1.77	1.66	1.78	2.34	1.99	1.73	1.69	1.69	1.83	2.59	1.96	1.36	1.94	1.31	1.65	1.39	1.22	1.05
049_04	1.9	6.23	5	4.98	4.48	4.19	3.69	3.64	3.52	3.4	3.28	2.98	2.96	3.02	2.71	2.75	2.58	2.71	2.19	2.67	2.59	2.34	2.35	2.27	1.99	2.19	1.9	1.75	1.53	1.65	1.38	0.93	1.35	1.1	0.72	0.97	1.27	0.48	0.56	0.43
049_05	2.92	7.36	6.55	5.96	5.32	5.02	4.94	4.65	4.58	4.67	4.07	4.01	4.07	3.77	3.84	3.72	3.78	4.23	3.72	3.91	3.27	3.42	3.47	3.31	3.21	3.22	2.77	2.44	2.74	2.82	2.39	2.8	1.64	1.99	2.16	1.62	1.52	1.7	1.99	1.08
049_06	2.95	7.18	6.79	5.99	5.67	5.32	5.18	4.57	4.87	4.72	4.24	4.31	4.13	4.33	4.35	3.99	3.82	3.92	4.02	3.75	3.88	3.6	3.46	3.66	3.19	3.13	2.37	2.65	2.85	2.33	2.49	4.43	2.71	1.96	1.64	1.45	1.45	1.56	1.19	1.04
049_07	3.43	5.19	5.11	5.11	4.53	5	4.76	4.64	4.8	4.76	4.36	4.3	4.72	4.52	4.36	4.17	4.36	3.89	4.3	4.37	3.88	3.97	3.82	4.04	3.53	3.9	3.99	3.57	2.95	2.85	3.13	4.66	3.22	2.55	2.22	3.57	2.34	1.95	2.74	0.84
049_08	3.45	8.02	7.7	6.97	6.17	6.18	5.93	5.52	5.71	5.32	5.38	5.28	5.07	4.93	4.66	5.08	4.8	4.67	4.65	4.83	4.58	4.54	4.16	4.15	3.7	4.06	3.49	3.06	2.87	3.09	2.56	3.73	3.11	2.38	1.75	2.36	1.27	1.09	1.27	0.86
049_09	3.49	8.07	7.58	7.1	6.57	6.04	5.9	5.55	5.05	5.37	4.88	4.87	5.05	5.04	4.69	4.7	5.13	4.71	4.42	4.52	4.48	4.2	4.2	4.16	4.03	3.69	3.8	3	3.29	2.75	3.17	2.8	3.17	2.2	2.27	1.99	1.78	1.16	1.75	1.08
049_10	3.76	7.82	7.96	7	6.82	6.65	5.88	5.72	5.75	5.59	5	5.41	5.3	5.04	4.65	5.24	4.99	4.55	5.31	4.5	4.5	4.84	4.51	4.22	4.16	4.32	3.82	3.66	3.6	3.16	2.67	8.23	3.9	2.66	2.69	2.49	1.58	1.24	1.66	1.46
049_11	4.06	8.88	8.11	7.08	7.1	6.84	6.56	5.74	5.83	5.51	5.52	5.45	5.79	5.35	5.33	5.43	5.33	5.13	5.06	5.38	4.99	5.08	4.48	4.88	4.86	4.34	4.43	4.06	3.88	4.03	2.98	3.03	2.52	2.84	2.85	2.55	1.97	2.18	2.23	1.51
049_12	4.27	9.31	8.77	7.84	7.29	6.79	6.89	6.36	6.2	5.89	5.83	6.02	5.79	6.03	5.9	5.88	6.02	5.98	5.42	5.79	5.61	5.48	5.17	5.09	5.01	4.82	4.42	3.95	3.55	4	3.64	3.03	3.63	2.95	2.41	2.13	1.78	1.7	2.23	2.16
049_13	4.56	9.63	8.66	8.3	7.98	7.24	7.03	6.54	6.13	5.78	5.99	6.03	5.77	5.92	5.26	5.77	5.96	5.68	6.07	5.88	5.49	5.41	5.18	4.89	4.9	4.93	4.42	4.62	4.22	4.11	3.64	4.9	3.69	3.34	3.33	3.19	3.49	2.39	2.47	2.8
049_14	4.57	9.18	8.93	8.43	7.64	7.19	7	6.76	6.57	6.49	6.45	6.1	5.88	5.75	5.87	5.92	5.54	5.65	5.88	5.83	5.66	5.38	5.19	5.18	5.49	4.59	4.68	4.19	4.27	3.89	3.54	5.7	5.17	3.15	3.21	2.72	2.58	2.41	2.69	2.39
049_15	4.75	9.12	8.85	7.82	7.82	7.16	6.99	6.43	6.15	6.14	6.2	5.78	6.39	5.86	5.51	5.94	5.8	5.53	5.77	5.34	5.42	5.57	5.14	4.98	5.61	4.84	4.65	4.7	4.31	4.5	3.66	12.02	6.36	4.09	3.44	2.95	3.47	3.25	2.38	2.91
049_16	5.05	9.5	8.59	8.33	8.2	7.49	8.36	7.75	7.13	8.02	6.96	7.55	7.28	6.79	6.58	6.78	7.38	6.57	7.01	6.96	6.17	5.91	6.36	5.52	5.61	5.33	4.85	4.21	4.72	4.64	3.65	4.66	5.18	4.23	3.67	3.48	5.37	2.23	1.83	1.26
049_17	5.89	10.21	10	9.02	8.47	8.62	7.96	8.03	8.01	7.86	7.81	7.51	6.98	7.08	6.98	7.59	7.38	6.89	7.5	7.09	6.49	7.21	6.53	6.41	6.27	6.57	6.15	5.41	6.15	5.42	5.01	6.96	5.68	5.56	4.4	4.13	4.1	3.52	2.45	3.23
049_18	6.36	7.74	7.56	7.3	7.49	7.12	6.91	6.57	7	6.73	7.14	6.68	6.76	7.45	7.14	7.7	7.88	6.9	7.44	7.28	7.25	7.94	6.91	6.88	6.81	6.54	6.44	7.14	7.18	6.14	6.36	4.66	4.76	5.27	4.78	4.79	6.06	5.44	3.96	5.87
049_19	7.38	11.85	11.4	10.5	10.07	9.85	9.47	9.23	9.17	9.17	8.73	9.09	8.46	8.5	8.53	8.64	8.51	8.04	8.85	8.35	8.39	8.98	8.64	8.62	7.91	7.38	8.1	7.63	7.85	6.96	5.78	18.36	8.4	7.03	6.07	4.53	5.48	4.56	4.75	3.54
049_20	11.34	15.04	14.29	13.75	13.6	13.64	12.91	12.96	11.96	13.05	11.8	13.27	12.24	12.36	12.72	13.11	12.51	12.88	13.12	12.93	12.45	12.91	12.79	13.06	12.62	12.27	12.23	11.77	12.26	11.8	9.97	16.46	12.98	10.59	9.51	8.12	7.56	6.97	8.47	7.7
