# Supplementary material for: Discrepancy of particle passage in 101 mask batches during the first year of the Covid-19 pandemic in Germany
Source: Sci Rep. 2021 Dec 29;11:24490. doi: 10.1038/s41598-021-03862-z (PMC8716525; doi:10.1038/s41598-021-03862-z)
Supplement: Supplementary file 2 — Supplementary Data. [file 41598_2021_3862_MOESM2_ESM.zip › SI/Data/031.json]

{
    "031_01":{
        "Mass-Weighted Mean Passage":4.46,
        "90":9.76,
        "94.11":9.04,
        "98.41":8.78,
        "102.91":7.72,
        "107.61":7.88,
        "112.53":7.27,
        "117.67":7.11,
        "123.04":6.62,
        "128.66":6.93,
        "134.54":6.92,
        "140.69":6.54,
        "147.12":6.86,
        "153.84":6.24,
        "160.87":6.52,
        "168.22":6.26,
        "175.9":6.27,
        "183.94":6.17,
        "192.34":5.83,
        "201.13":6.03,
        "210.32":5.65,
        "219.93":5.7,
        "229.98":5.34,
        "240.49":4.77,
        "251.47":4.87,
        "262.96":4.91,
        "274.98":4.47,
        "287.54":4.4,
        "300.68":4.15,
        "314.42":4.43,
        "328.78":3.6,
        "343.8":3.71,
        "359.51":3.56,
        "375.94":3.78,
        "393.11":2.72,
        "411.07":2.19,
        "429.85":2.38,
        "449.49":2.43,
        "470.03":1.2,
        "491.5":2.23
    },
    "031_02":{
        "Mass-Weighted Mean Passage":5.17,
        "90":11.34,
        "94.11":10.21,
        "98.41":9.46,
        "102.91":8.92,
        "107.61":8.31,
        "112.53":8.05,
        "117.67":8.1,
        "123.04":7.85,
        "128.66":7.88,
        "134.54":7.34,
        "140.69":7.61,
        "147.12":7.28,
        "153.84":7.3,
        "160.87":6.75,
        "168.22":7.14,
        "175.9":6.85,
        "183.94":6.98,
        "192.34":6.68,
        "201.13":6.53,
        "210.32":6.84,
        "219.93":6.19,
        "229.98":6.12,
        "240.49":6.29,
        "251.47":5.46,
        "262.96":5.71,
        "274.98":5.74,
        "287.54":5.23,
        "300.68":5.19,
        "314.42":5.3,
        "328.78":4.44,
        "343.8":4.52,
        "359.51":4.34,
        "375.94":3.64,
        "393.11":3.08,
        "411.07":3.44,
        "429.85":2.57,
        "449.49":1.69,
        "470.03":2.07,
        "491.5":2.23
    },
    "031_03":{
        "Mass-Weighted Mean Passage":5.68,
        "90":11.45,
        "94.11":10.44,
        "98.41":9.27,
        "102.91":8.92,
        "107.61":8.73,
        "112.53":8.34,
        "117.67":7.9,
        "123.04":7.95,
        "128.66":8.22,
        "134.54":7.94,
        "140.69":8.13,
        "147.12":7.81,
        "153.84":7.77,
        "160.87":7.39,
        "168.22":7.76,
        "175.9":7.53,
        "183.94":7.65,
        "192.34":7.29,
        "201.13":6.36,
        "210.32":7.0,
        "219.93":6.41,
        "229.98":6.48,
        "240.49":6.73,
        "251.47":6.63,
        "262.96":6.46,
        "274.98":6.62,
        "287.54":6.18,
        "300.68":5.25,
        "314.42":6.06,
        "328.78":5.47,
        "343.8":4.39,
        "359.51":4.63,
        "375.94":3.7,
        "393.11":3.68,
        "411.07":3.61,
        "429.85":3.47,
        "449.49":3.04,
        "470.03":3.27,
        "491.5":2.59
    },
    "031_04":{
        "Mass-Weighted Mean Passage":6.17,
        "90":11.9,
        "94.11":11.04,
        "98.41":10.78,
        "102.91":10.18,
        "107.61":9.47,
        "112.53":9.13,
        "117.67":9.14,
        "123.04":8.75,
        "128.66":8.8,
        "134.54":8.64,
        "140.69":8.4,
        "147.12":8.61,
        "153.84":8.44,
        "160.87":7.88,
        "168.22":7.95,
        "175.9":8.5,
        "183.94":8.12,
        "192.34":7.91,
        "201.13":7.96,
        "210.32":7.29,
        "219.93":7.86,
        "229.98":7.01,
        "240.49":7.01,
        "251.47":6.68,
        "262.96":7.01,
        "274.98":6.08,
        "287.54":6.18,
        "300.68":6.62,
        "314.42":6.05,
        "328.78":5.67,
        "343.8":5.98,
        "359.51":4.57,
        "375.94":4.62,
        "393.11":4.4,
        "411.07":3.32,
        "429.85":2.96,
        "449.49":3.38,
        "470.03":4.7,
        "491.5":2.14
    },
    "031_05":{
        "Mass-Weighted Mean Passage":6.59,
        "90":12.88,
        "94.11":11.38,
        "98.41":10.57,
        "102.91":10.28,
        "107.61":9.92,
        "112.53":9.31,
        "117.67":9.11,
        "123.04":8.84,
        "128.66":8.95,
        "134.54":8.81,
        "140.69":8.86,
        "147.12":8.83,
        "153.84":8.56,
        "160.87":8.47,
        "168.22":8.26,
        "175.9":8.95,
        "183.94":8.15,
        "192.34":8.6,
        "201.13":8.06,
        "210.32":7.99,
        "219.93":7.96,
        "229.98":7.65,
        "240.49":7.77,
        "251.47":7.37,
        "262.96":7.18,
        "274.98":6.9,
        "287.54":6.93,
        "300.68":7.0,
        "314.42":6.17,
        "328.78":5.85,
        "343.8":6.48,
        "359.51":5.14,
        "375.94":4.51,
        "393.11":4.81,
        "411.07":4.5,
        "429.85":4.89,
        "449.49":3.11,
        "470.03":3.51,
        "491.5":2.94
    }
}
