# Supplementary material for: Discrepancy of particle passage in 101 mask batches during the first year of the Covid-19 pandemic in Germany
Source: Sci Rep. 2021 Dec 29;11:24490. doi: 10.1038/s41598-021-03862-z (PMC8716525; doi:10.1038/s41598-021-03862-z)
Supplement: Supplementary file 2 — Supplementary Data. [file 41598_2021_3862_MOESM2_ESM.zip › SI/Data/066.json]

{
    "066_01":{
        "Mass-Weighted Mean Passage":9.16,
        "90":16.36,
        "94.11":15.15,
        "98.41":14.64,
        "102.91":13.76,
        "107.61":12.95,
        "112.53":12.77,
        "117.67":12.41,
        "123.04":11.85,
        "128.66":11.85,
        "134.54":12.08,
        "140.69":11.47,
        "147.12":11.72,
        "153.84":11.23,
        "160.87":11.03,
        "168.22":11.66,
        "175.9":11.42,
        "183.94":11.37,
        "192.34":11.59,
        "201.13":10.92,
        "210.32":11.97,
        "219.93":11.26,
        "229.98":11.27,
        "240.49":9.99,
        "251.47":11.1,
        "262.96":10.54,
        "274.98":10.37,
        "287.54":10.0,
        "300.68":8.64,
        "314.42":9.88,
        "328.78":8.99,
        "343.8":7.89,
        "359.51":7.88,
        "375.94":6.69,
        "393.11":6.65,
        "411.07":5.8,
        "429.85":4.31,
        "449.49":4.17,
        "470.03":3.74,
        "491.5":3.64
    },
    "066_02":{
        "Mass-Weighted Mean Passage":9.88,
        "90":17.72,
        "94.11":15.59,
        "98.41":15.54,
        "102.91":14.78,
        "107.61":13.37,
        "112.53":13.86,
        "117.67":12.93,
        "123.04":13.25,
        "128.66":12.55,
        "134.54":12.53,
        "140.69":12.48,
        "147.12":12.53,
        "153.84":12.29,
        "160.87":11.76,
        "168.22":12.37,
        "175.9":12.79,
        "183.94":12.32,
        "192.34":12.61,
        "201.13":12.24,
        "210.32":11.91,
        "219.93":11.33,
        "229.98":11.74,
        "240.49":11.39,
        "251.47":11.61,
        "262.96":11.46,
        "274.98":10.3,
        "287.54":10.18,
        "300.68":10.04,
        "314.42":9.35,
        "328.78":8.51,
        "343.8":9.03,
        "359.51":8.2,
        "375.94":7.31,
        "393.11":7.15,
        "411.07":6.78,
        "429.85":5.68,
        "449.49":6.39,
        "470.03":4.88,
        "491.5":5.53
    },
    "066_03":{
        "Mass-Weighted Mean Passage":10.23,
        "90":18.2,
        "94.11":16.48,
        "98.41":15.65,
        "102.91":15.69,
        "107.61":14.67,
        "112.53":13.88,
        "117.67":13.52,
        "123.04":13.13,
        "128.66":13.17,
        "134.54":13.6,
        "140.69":13.1,
        "147.12":13.67,
        "153.84":13.06,
        "160.87":12.48,
        "168.22":13.1,
        "175.9":12.92,
        "183.94":12.75,
        "192.34":12.77,
        "201.13":12.48,
        "210.32":12.75,
        "219.93":12.14,
        "229.98":12.21,
        "240.49":11.68,
        "251.47":11.13,
        "262.96":12.28,
        "274.98":11.5,
        "287.54":10.85,
        "300.68":10.04,
        "314.42":10.01,
        "328.78":9.72,
        "343.8":8.27,
        "359.51":8.4,
        "375.94":7.28,
        "393.11":7.5,
        "411.07":6.52,
        "429.85":8.34,
        "449.49":5.38,
        "470.03":4.47,
        "491.5":5.03
    },
    "066_04":{
        "Mass-Weighted Mean Passage":18.35,
        "90":24.18,
        "94.11":22.63,
        "98.41":22.34,
        "102.91":21.38,
        "107.61":20.93,
        "112.53":19.92,
        "117.67":19.22,
        "123.04":19.93,
        "128.66":20.08,
        "134.54":19.69,
        "140.69":19.42,
        "147.12":19.99,
        "153.84":19.12,
        "160.87":18.95,
        "168.22":20.32,
        "175.9":19.96,
        "183.94":19.48,
        "192.34":20.67,
        "201.13":20.76,
        "210.32":20.09,
        "219.93":20.26,
        "229.98":21.06,
        "240.49":20.93,
        "251.47":20.07,
        "262.96":20.49,
        "274.98":20.06,
        "287.54":20.28,
        "300.68":19.31,
        "314.42":19.01,
        "328.78":18.28,
        "343.8":18.88,
        "359.51":17.53,
        "375.94":16.1,
        "393.11":15.35,
        "411.07":14.58,
        "429.85":14.02,
        "449.49":12.05,
        "470.03":12.88,
        "491.5":10.68
    },
    "066_05":{
        "Mass-Weighted Mean Passage":18.69,
        "90":25.31,
        "94.11":22.59,
        "98.41":22.26,
        "102.91":20.55,
        "107.61":20.86,
        "112.53":20.28,
        "117.67":19.25,
        "123.04":19.02,
        "128.66":19.3,
        "134.54":19.41,
        "140.69":19.68,
        "147.12":19.54,
        "153.84":19.87,
        "160.87":19.11,
        "168.22":20.11,
        "175.9":19.93,
        "183.94":19.4,
        "192.34":20.33,
        "201.13":20.06,
        "210.32":20.62,
        "219.93":20.63,
        "229.98":20.47,
        "240.49":20.85,
        "251.47":21.47,
        "262.96":20.16,
        "274.98":20.58,
        "287.54":19.55,
        "300.68":20.27,
        "314.42":19.57,
        "328.78":19.23,
        "343.8":19.34,
        "359.51":18.29,
        "375.94":16.68,
        "393.11":15.95,
        "411.07":14.63,
        "429.85":14.02,
        "449.49":14.83,
        "470.03":12.88,
        "491.5":11.94
    }
}
