# Supplementary material for: Discrepancy of particle passage in 101 mask batches during the first year of the Covid-19 pandemic in Germany
Source: Sci Rep. 2021 Dec 29;11:24490. doi: 10.1038/s41598-021-03862-z (PMC8716525; doi:10.1038/s41598-021-03862-z)
Supplement: Supplementary file 2 — Supplementary Data. [file 41598_2021_3862_MOESM2_ESM.zip › SI/Data/089.json]

{
    "089_01":{
        "Mass-Weighted Mean Passage":2.88,
        "90":4.38,
        "94.11":4.05,
        "98.41":3.79,
        "102.91":4.05,
        "107.61":3.38,
        "112.53":3.92,
        "117.67":3.67,
        "123.04":4.18,
        "128.66":3.51,
        "134.54":3.46,
        "140.69":3.24,
        "147.12":3.38,
        "153.84":3.23,
        "160.87":2.91,
        "168.22":3.34,
        "175.9":3.5,
        "183.94":3.33,
        "192.34":3.2,
        "201.13":3.66,
        "210.32":3.55,
        "219.93":3.87,
        "229.98":3.43,
        "240.49":4.01,
        "251.47":4.04,
        "262.96":3.22,
        "274.98":2.89,
        "287.54":3.18,
        "300.68":2.86,
        "314.42":3.09,
        "328.78":1.71,
        "343.8":5.31,
        "359.51":3.4,
        "375.94":3.39,
        "393.11":2.38,
        "411.07":1.54,
        "429.85":0.99,
        "449.49":1.0,
        "470.03":0.83,
        "491.5":2.23
    },
    "089_02":{
        "Mass-Weighted Mean Passage":3.38,
        "90":6.51,
        "94.11":4.58,
        "98.41":5.2,
        "102.91":4.78,
        "107.61":4.86,
        "112.53":4.69,
        "117.67":4.75,
        "123.04":4.38,
        "128.66":4.52,
        "134.54":4.73,
        "140.69":4.97,
        "147.12":4.45,
        "153.84":4.86,
        "160.87":4.45,
        "168.22":4.66,
        "175.9":4.46,
        "183.94":3.92,
        "192.34":4.35,
        "201.13":4.77,
        "210.32":5.2,
        "219.93":4.73,
        "229.98":4.47,
        "240.49":4.73,
        "251.47":3.99,
        "262.96":3.82,
        "274.98":3.8,
        "287.54":3.99,
        "300.68":2.86,
        "314.42":3.56,
        "328.78":2.07,
        "343.8":4.42,
        "359.51":2.49,
        "375.94":2.68,
        "393.11":1.66,
        "411.07":1.69,
        "429.85":2.47,
        "449.49":1.0,
        "470.03":1.38,
        "491.5":0.74
    },
    "089_03":{
        "Mass-Weighted Mean Passage":4.76,
        "90":6.21,
        "94.11":7.35,
        "98.41":6.76,
        "102.91":6.46,
        "107.61":6.43,
        "112.53":7.07,
        "117.67":5.91,
        "123.04":6.36,
        "128.66":5.99,
        "134.54":7.25,
        "140.69":5.63,
        "147.12":5.49,
        "153.84":6.34,
        "160.87":4.98,
        "168.22":6.3,
        "175.9":6.21,
        "183.94":5.73,
        "192.34":5.33,
        "201.13":6.03,
        "210.32":5.72,
        "219.93":6.22,
        "229.98":6.0,
        "240.49":5.84,
        "251.47":5.13,
        "262.96":5.02,
        "274.98":4.61,
        "287.54":4.68,
        "300.68":4.12,
        "314.42":4.95,
        "328.78":4.6,
        "343.8":4.42,
        "359.51":3.63,
        "375.94":4.66,
        "393.11":3.57,
        "411.07":3.69,
        "429.85":3.7,
        "449.49":1.75,
        "470.03":2.77,
        "491.5":2.23
    },
    "089_04":{
        "Mass-Weighted Mean Passage":5.66,
        "90":8.01,
        "94.11":7.96,
        "98.41":7.35,
        "102.91":6.81,
        "107.61":6.65,
        "112.53":7.33,
        "117.67":6.98,
        "123.04":6.63,
        "128.66":6.6,
        "134.54":6.73,
        "140.69":6.43,
        "147.12":6.47,
        "153.84":6.84,
        "160.87":6.26,
        "168.22":6.01,
        "175.9":6.81,
        "183.94":5.97,
        "192.34":5.36,
        "201.13":6.49,
        "210.32":6.88,
        "219.93":6.61,
        "229.98":6.56,
        "240.49":6.39,
        "251.47":6.28,
        "262.96":6.36,
        "274.98":5.58,
        "287.54":5.43,
        "300.68":5.66,
        "314.42":4.33,
        "328.78":5.32,
        "343.8":5.31,
        "359.51":5.22,
        "375.94":5.79,
        "393.11":5.23,
        "411.07":3.54,
        "429.85":4.44,
        "449.49":3.75,
        "470.03":4.43,
        "491.5":5.58
    },
    "089_05":{
        "Mass-Weighted Mean Passage":12.48,
        "90":13.58,
        "94.11":13.53,
        "98.41":13.21,
        "102.91":13.92,
        "107.61":12.55,
        "112.53":12.69,
        "117.67":13.01,
        "123.04":12.65,
        "128.66":13.46,
        "134.54":12.16,
        "140.69":11.97,
        "147.12":11.69,
        "153.84":12.31,
        "160.87":12.31,
        "168.22":12.48,
        "175.9":14.48,
        "183.94":13.51,
        "192.34":12.64,
        "201.13":14.27,
        "210.32":13.52,
        "219.93":13.3,
        "229.98":12.86,
        "240.49":12.75,
        "251.47":13.34,
        "262.96":12.53,
        "274.98":12.01,
        "287.54":13.0,
        "300.68":13.04,
        "314.42":13.15,
        "328.78":13.17,
        "343.8":13.27,
        "359.51":13.38,
        "375.94":12.29,
        "393.11":12.6,
        "411.07":10.15,
        "429.85":11.11,
        "449.49":13.25,
        "470.03":9.97,
        "491.5":8.92
    }
}
