# Supplementary material for: Discrepancy of particle passage in 101 mask batches during the first year of the Covid-19 pandemic in Germany
Source: Sci Rep. 2021 Dec 29;11:24490. doi: 10.1038/s41598-021-03862-z (PMC8716525; doi:10.1038/s41598-021-03862-z)
Supplement: Supplementary file 2 — Supplementary Data. [file 41598_2021_3862_MOESM2_ESM.zip › SI/Data/070.json]

{
    "070_01":{
        "Mass-Weighted Mean Passage":10.8,
        "90":13.5,
        "94.11":14.08,
        "98.41":13.51,
        "102.91":13.37,
        "107.61":12.55,
        "112.53":11.9,
        "117.67":12.84,
        "123.04":12.8,
        "128.66":12.27,
        "134.54":12.64,
        "140.69":12.34,
        "147.12":12.34,
        "153.84":12.34,
        "160.87":12.18,
        "168.22":12.61,
        "175.9":12.64,
        "183.94":12.48,
        "192.34":12.46,
        "201.13":13.4,
        "210.32":12.78,
        "219.93":11.9,
        "229.98":12.52,
        "240.49":12.53,
        "251.47":13.35,
        "262.96":11.21,
        "274.98":11.37,
        "287.54":11.88,
        "300.68":9.99,
        "314.42":10.41,
        "328.78":9.84,
        "343.8":11.35,
        "359.51":10.24,
        "375.94":8.5,
        "393.11":9.65,
        "411.07":8.75,
        "429.85":8.61,
        "449.49":7.86,
        "470.03":7.43,
        "491.5":6.72
    },
    "070_02":{
        "Mass-Weighted Mean Passage":11.65,
        "90":14.34,
        "94.11":14.27,
        "98.41":13.63,
        "102.91":13.82,
        "107.61":14.0,
        "112.53":13.87,
        "117.67":12.88,
        "123.04":13.78,
        "128.66":12.54,
        "134.54":12.67,
        "140.69":12.54,
        "147.12":13.73,
        "153.84":13.35,
        "160.87":13.16,
        "168.22":13.39,
        "175.9":13.93,
        "183.94":14.23,
        "192.34":13.28,
        "201.13":14.03,
        "210.32":13.83,
        "219.93":12.5,
        "229.98":13.68,
        "240.49":14.15,
        "251.47":13.18,
        "262.96":12.03,
        "274.98":13.01,
        "287.54":13.35,
        "300.68":13.07,
        "314.42":12.73,
        "328.78":10.51,
        "343.8":10.54,
        "359.51":11.12,
        "375.94":10.05,
        "393.11":8.79,
        "411.07":8.81,
        "429.85":8.61,
        "449.49":8.95,
        "470.03":8.07,
        "491.5":5.76
    },
    "070_03":{
        "Mass-Weighted Mean Passage":11.8,
        "90":15.18,
        "94.11":14.84,
        "98.41":13.44,
        "102.91":13.96,
        "107.61":12.89,
        "112.53":14.3,
        "117.67":13.27,
        "123.04":12.9,
        "128.66":12.99,
        "134.54":12.88,
        "140.69":13.34,
        "147.12":13.23,
        "153.84":13.83,
        "160.87":13.89,
        "168.22":13.64,
        "175.9":13.96,
        "183.94":14.31,
        "192.34":13.11,
        "201.13":13.98,
        "210.32":14.13,
        "219.93":14.02,
        "229.98":12.82,
        "240.49":12.65,
        "251.47":13.6,
        "262.96":13.49,
        "274.98":11.83,
        "287.54":12.9,
        "300.68":12.42,
        "314.42":11.82,
        "328.78":10.29,
        "343.8":14.87,
        "359.51":11.83,
        "375.94":10.1,
        "393.11":9.09,
        "411.07":8.54,
        "429.85":10.48,
        "449.49":8.95,
        "470.03":7.81,
        "491.5":8.48
    },
    "070_04":{
        "Mass-Weighted Mean Passage":11.82,
        "90":16.07,
        "94.11":15.91,
        "98.41":14.96,
        "102.91":15.14,
        "107.61":14.35,
        "112.53":14.76,
        "117.67":14.02,
        "123.04":14.47,
        "128.66":14.18,
        "134.54":14.33,
        "140.69":14.24,
        "147.12":14.17,
        "153.84":13.12,
        "160.87":13.33,
        "168.22":14.38,
        "175.9":13.77,
        "183.94":14.66,
        "192.34":14.01,
        "201.13":13.83,
        "210.32":14.66,
        "219.93":13.56,
        "229.98":13.17,
        "240.49":13.8,
        "251.47":14.05,
        "262.96":12.25,
        "274.98":12.71,
        "287.54":13.82,
        "300.68":12.46,
        "314.42":11.9,
        "328.78":11.78,
        "343.8":7.71,
        "359.51":11.7,
        "375.94":9.05,
        "393.11":8.69,
        "411.07":9.44,
        "429.85":8.46,
        "449.49":7.9,
        "470.03":9.86,
        "491.5":5.67
    },
    "070_05":{
        "Mass-Weighted Mean Passage":13.19,
        "90":18.3,
        "94.11":16.42,
        "98.41":17.17,
        "102.91":16.94,
        "107.61":15.33,
        "112.53":15.43,
        "117.67":15.54,
        "123.04":15.36,
        "128.66":16.23,
        "134.54":16.16,
        "140.69":15.12,
        "147.12":15.36,
        "153.84":14.94,
        "160.87":15.69,
        "168.22":14.84,
        "175.9":16.3,
        "183.94":15.51,
        "192.34":15.72,
        "201.13":15.84,
        "210.32":15.54,
        "219.93":15.13,
        "229.98":15.2,
        "240.49":15.99,
        "251.47":14.84,
        "262.96":14.31,
        "274.98":16.0,
        "287.54":14.01,
        "300.68":15.77,
        "314.42":12.67,
        "328.78":11.24,
        "343.8":9.71,
        "359.51":11.89,
        "375.94":10.94,
        "393.11":10.32,
        "411.07":9.52,
        "429.85":10.06,
        "449.49":10.01,
        "470.03":7.03,
        "491.5":9.28
    }
}
