# Supplementary material for: Discrepancy of particle passage in 101 mask batches during the first year of the Covid-19 pandemic in Germany
Source: Sci Rep. 2021 Dec 29;11:24490. doi: 10.1038/s41598-021-03862-z (PMC8716525; doi:10.1038/s41598-021-03862-z)
Supplement: Supplementary file 2 — Supplementary Data. [file 41598_2021_3862_MOESM2_ESM.zip › SI/Data/037.csv]

Sample Name	Mass-Weighted Mean Passage	90	94.11	98.41	102.91	107.61	112.53	117.67	123.04	128.66	134.54	140.69	147.12	153.84	160.87	168.22	175.9	183.94	192.34	201.13	210.32	219.93	229.98	240.49	251.47	262.96	274.98	287.54	300.68	314.42	328.78	343.8	359.51	375.94	393.11	411.07	429.85	449.49	470.03	491.5
037_01	6.21	15.61	14.18	13.23	12.17	11.52	10.43	10.3	10.37	9.21	9.25	8.91	8.87	8.61	8.12	8.33	8.04	7.89	8.12	7.77	7.63	7.49	7.49	7.65	6.75	6.94	6.47	6.15	6.39	5.68	5.88	5.14	5.24	4.3	4.82	3.62	3.42	2.88	3.52	2.74
037_02	6.35	16.01	14.93	12.6	12.18	11.08	11.08	10.73	9.83	9.45	9.24	8.51	8.91	8.4	8.16	8.51	7.91	7.53	8.03	7.9	7.46	7.91	7.08	7.34	7.56	6.72	6.68	6.25	6.68	6.11	5.96	5.73	5.42	4.25	4.73	3.71	4.81	3.58	2.55	2.94
037_03	6.42	15.46	14.73	14.06	12.93	11.73	10.99	10.71	10.32	10.03	9.4	9.16	9.05	8.74	8.59	8.68	8.32	8.74	8.68	7.75	7.73	8.39	7.75	7.48	7.65	7.0	7.29	5.97	6.33	6.3	5.62	6.22	5.43	4.67	4.91	4.1	4.15	2.67	3.01	3.85
037_04	6.96	16.8	15.48	13.92	12.98	12.03	11.5	11.52	10.61	9.72	10.22	9.62	9.81	8.99	8.8	9.09	8.56	8.51	8.5	8.6	8.28	8.0	7.93	8.15	7.88	7.51	8.05	7.16	6.78	7.19	6.23	6.27	5.52	5.02	5.02	5.04	4.95	2.95	3.65	3.82
037_05	7.03	16.57	14.73	14.01	13.31	11.95	11.77	11.8	10.38	10.7	10.45	9.69	9.14	9.31	9.42	9.13	9.08	8.91	8.87	8.99	7.94	8.87	8.08	7.9	8.14	8.66	8.03	7.05	7.36	6.71	7.15	5.74	6.46	5.49	4.88	3.7	3.63	2.88	3.7	2.84
037_06	7.11	17.24	15.32	13.94	13.27	11.9	11.99	11.23	11.37	10.65	10.34	9.58	9.87	9.68	9.19	9.13	9.2	9.03	8.79	8.61	8.33	8.41	8.07	8.29	7.63	7.98	7.39	7.11	6.58	6.9	6.92	6.5	6.25	4.51	4.73	4.46	4.59	4.35	4.47	4.12
037_07	7.15	17.45	15.68	14.6	13.71	12.62	12.15	11.58	11.08	10.91	10.09	10.52	10.19	10.21	9.39	9.62	9.44	9.43	9.27	9.61	9.35	8.22	8.23	8.42	8.19	7.78	7.7	7.24	7.73	7.34	6.94	6.26	6.29	6.03	4.56	4.3	3.83	4.04	3.74	3.56
037_08	7.3	16.32	15.11	14.03	13.23	12.43	12.02	11.29	10.88	10.34	10.65	10.53	10.5	9.85	9.52	9.62	9.2	9.63	9.27	9.04	8.61	8.64	8.32	8.83	7.61	8.25	8.19	8.07	6.97	8.28	7.11	5.76	5.57	5.18	4.73	4.96	4.99	4.55	4.14	3.31
037_09	7.36	20.87	19.86	16.96	16.37	15.45	14.66	13.6	12.37	12.52	11.82	11.25	10.78	10.96	9.84	10.68	10.17	10.02	10.23	9.71	9.28	9.3	9.87	8.91	8.65	8.62	8.03	7.84	7.9	8.07	6.66	6.7	6.66	5.29	4.66	4.88	4.53	3.45	3.65	3.84
037_10	7.38	17.04	15.81	14.51	13.42	12.34	12.63	11.8	11.37	10.11	10.41	10.31	10.36	10.07	9.61	9.77	9.3	9.48	8.91	9.63	8.69	8.88	8.35	9.03	8.23	8.32	7.06	7.58	7.33	7.61	6.83	6.78	6.15	5.71	4.85	5.0	4.38	3.81	4.01	3.33
037_11	7.4	16.35	16.3	14.53	13.31	12.95	12.37	11.65	11.22	10.79	10.56	10.18	9.92	10.15	9.51	9.66	9.93	9.76	9.42	9.06	9.39	9.12	8.79	9.12	9.2	8.03	8.0	7.95	7.19	6.93	7.09	6.62	5.99	5.07	4.73	4.21	5.84	3.79	2.82	3.6
037_12	7.65	21.41	20.05	18.05	16.84	15.61	14.61	14.07	13.23	12.89	12.16	12.07	11.41	11.52	10.06	10.89	10.47	10.66	10.57	10.12	10.23	10.28	9.4	9.56	9.39	8.6	8.38	8.69	7.91	7.19	7.48	6.35	6.78	5.63	5.61	5.41	4.16	4.14	3.61	3.44
037_13	7.69	22.31	19.93	17.73	16.46	15.8	15.04	14.62	13.13	13.02	12.69	12.38	12.04	11.35	10.56	11.47	11.21	10.8	10.36	10.9	10.25	9.54	9.54	9.71	9.94	9.13	8.94	8.19	8.08	8.42	7.12	6.82	6.53	5.87	4.64	4.97	4.05	3.95	4.22	2.5
037_14	7.71	16.29	16.12	13.61	13.55	12.87	12.29	12.3	11.4	11.02	10.59	10.1	10.49	9.91	10.24	9.62	9.89	9.7	10.34	9.51	9.65	9.04	8.97	9.13	8.76	8.51	8.57	7.73	8.01	7.14	7.91	6.5	6.88	5.97	5.85	4.79	4.06	3.71	4.4	3.22
037_15	7.75	22.06	19.71	18.22	16.74	15.69	14.98	14.26	13.15	12.95	12.42	12.24	11.84	11.72	10.67	10.95	11.16	10.71	10.16	10.24	10.12	10.75	9.74	9.88	9.03	8.77	8.92	8.43	7.9	8.16	7.91	6.89	6.82	5.98	5.16	4.92	4.02	3.56	3.87	3.34
037_16	7.81	18.01	16.16	14.57	14.37	13.39	13.02	11.94	11.88	11.18	11.79	10.83	10.65	10.18	10.19	10.0	10.31	10.36	9.94	9.29	9.56	9.65	9.09	9.97	8.91	9.1	8.55	8.33	7.02	8.11	6.83	7.27	6.35	6.05	5.32	4.51	4.09	4.59	3.56	3.24
037_17	7.86	21.92	20.1	18.51	16.88	16.54	15.02	14.03	13.6	13.16	11.99	12.07	12.29	11.52	10.86	11.22	10.68	10.88	10.43	10.31	10.41	10.46	10.26	9.4	9.37	8.98	9.26	8.55	8.34	7.65	7.75	7.23	6.58	5.66	4.95	4.83	4.56	4.22	4.44	4.39
037_18	7.99	19.01	16.59	16.11	14.3	13.53	12.97	12.96	12.15	11.65	11.01	11.07	11.11	10.94	10.31	10.14	10.92	10.49	10.19	9.34	10.06	9.97	9.01	9.78	9.38	8.88	8.58	8.37	8.6	8.36	7.54	7.82	7.58	6.14	5.67	4.65	4.4	4.33	3.25	3.66
037_19	8.11	17.79	17.08	15.04	14.48	13.39	13.93	12.49	12.22	12.42	11.28	11.61	10.77	10.84	10.26	10.9	10.96	10.45	10.38	10.44	10.78	9.56	9.13	9.58	9.08	8.94	9.12	8.89	8.23	7.83	7.54	7.31	7.52	6.25	5.27	4.97	5.23	5.19	4.47	4.24
037_20	8.2	18.28	17.25	15.1	14.77	14.26	12.73	12.82	11.98	11.62	11.73	11.84	10.99	10.86	10.53	10.32	11.41	10.76	10.16	10.83	9.94	9.84	9.95	9.45	9.27	8.79	8.61	8.65	8.34	7.97	8.08	7.73	6.46	6.26	5.19	4.71	4.27	5.3	3.87	4.73
037_21	8.42	18.12	17.3	16.18	15.14	14.6	13.37	12.93	12.9	12.2	12.26	11.93	11.84	11.49	11.25	11.69	11.52	11.45	10.17	11.02	11.33	10.54	10.59	10.19	9.52	9.74	9.45	8.46	8.8	8.49	7.78	7.0	7.23	5.92	5.25	4.71	3.92	4.62	3.26	3.78
037_22	8.8	19.37	18.01	16.96	15.11	14.54	14.73	13.54	13.34	12.54	12.79	11.96	11.8	11.73	10.72	11.64	10.8	11.82	11.36	10.33	10.54	10.98	10.53	9.71	10.03	9.24	9.39	9.89	9.02	8.96	8.26	8.69	7.61	6.19	6.68	6.03	5.04	5.55	5.37	4.91
037_23	8.99	18.04	17.3	15.86	15.98	14.54	13.63	12.84	12.85	12.42	12.72	11.93	12.11	11.3	11.07	11.8	11.49	11.32	11.24	11.07	10.39	10.02	9.82	9.87	9.94	10.9	10.05	9.23	9.34	8.49	8.28	7.66	8.55	7.39	6.49	5.72	5.7	4.55	6.07	4.54
037_24	9.06	22.83	20.93	19.79	17.08	16.17	15.8	15.03	14.46	14.4	13.52	13.58	12.6	12.59	11.61	12.77	12.26	12.39	12.21	11.99	11.91	11.66	11.7	11.3	11.08	10.59	10.18	10.18	9.74	9.23	9.48	8.69	7.82	6.68	5.75	5.36	5.1	5.1	4.83	4.66
037_25	9.33	24.15	21.94	19.61	18.3	17.21	16.95	15.4	15.72	14.28	14.8	13.82	13.64	13.44	12.56	13.08	13.25	12.67	12.62	13.05	12.41	12.06	12.31	11.67	11.19	10.92	10.32	10.27	10.87	8.65	8.88	8.53	7.97	7.71	6.72	6.16	4.88	4.57	4.5	3.74
037_26	9.52	28.98	25.9	23.87	22.11	20.31	19.85	18.31	17.28	16.16	16.19	15.16	15.23	14.45	13.22	13.56	13.9	13.22	13.5	12.99	12.77	12.37	11.77	11.64	12.03	11.29	10.94	10.39	10.04	10.12	8.92	8.59	8.16	6.8	6.47	6.52	5.96	4.71	5.07	4.35
037_27	9.56	29.13	25.38	24.06	23.04	21.34	19.16	18.71	18.01	16.41	16.15	16.05	15.16	14.78	13.84	14.78	13.77	13.48	13.82	13.07	12.94	12.55	12.42	11.78	11.16	11.22	11.2	9.97	9.86	9.92	9.58	9.16	8.16	7.01	6.13	5.63	5.88	4.91	4.93	4.51
037_28	9.59	25.31	23.11	21.61	20.0	18.95	18.26	16.72	15.46	16.08	15.25	14.73	14.89	14.26	12.88	14.0	14.14	13.6	13.63	13.09	12.98	11.97	12.16	12.19	11.42	11.47	11.4	10.46	10.23	9.99	9.31	8.85	7.86	7.15	6.69	5.71	5.59	4.76	4.88	3.44
037_29	9.59	26.85	24.51	22.15	21.26	19.66	19.06	17.84	16.99	16.02	15.5	15.18	14.62	14.48	13.5	13.91	14.03	13.29	13.14	12.49	12.53	12.72	12.88	11.85	11.81	11.29	10.82	10.91	10.0	9.57	8.88	8.63	8.29	7.32	6.36	5.53	6.27	4.99	5.32	4.5
037_30	9.62	27.72	25.93	24.79	22.26	20.37	19.6	18.25	17.52	17.13	15.9	15.55	15.61	14.67	14.07	14.33	13.21	13.82	13.31	13.69	12.66	12.73	13.16	11.39	11.0	11.93	10.86	11.0	10.3	10.69	9.11	8.55	8.63	7.08	6.45	5.6	5.29	4.67	4.93	4.24
037_31	9.64	24.08	21.4	19.94	18.65	17.58	16.2	15.95	15.44	14.65	14.77	14.12	13.13	13.29	12.43	13.22	12.77	12.9	12.46	12.5	11.74	12.07	11.56	11.17	11.28	11.76	10.85	10.73	9.74	9.99	9.31	9.34	8.44	7.61	7.7	6.75	5.99	5.38	5.27	4.1
037_32	9.65	24.2	21.66	19.43	18.7	17.72	16.58	16.08	15.44	14.65	14.13	14.4	13.75	13.51	12.63	13.28	13.0	12.34	12.97	12.58	11.71	11.65	12.0	10.78	12.07	11.58	10.56	11.07	10.61	9.89	10.16	9.64	8.73	7.48	6.58	5.79	5.95	5.26	4.98	4.35
037_33	9.78	28.56	25.89	23.97	22.55	20.99	19.83	18.9	17.92	17.45	16.6	16.32	16.06	15.27	13.76	14.66	14.37	14.29	13.69	13.03	13.36	12.93	12.7	11.77	11.89	11.7	10.56	11.15	10.63	9.8	9.33	8.75	8.34	7.54	6.47	5.7	5.59	5.03	5.54	4.72
037_34	9.84	24.53	22.2	20.71	19.26	17.44	16.77	15.96	15.82	15.78	14.89	14.15	13.99	14.25	12.85	13.48	13.44	13.19	12.59	13.05	12.54	12.14	12.37	12.19	11.36	11.86	11.39	10.57	10.57	10.2	10.13	9.97	8.91	7.43	6.44	6.21	5.66	5.14	5.17	4.4
037_35	9.84	24.63	22.28	20.57	19.38	18.38	17.16	16.6	15.79	14.93	15.13	14.29	13.5	14.12	12.79	13.52	13.05	12.69	12.88	12.94	12.19	12.03	11.95	11.57	11.77	11.28	10.57	10.92	10.49	9.93	10.24	8.7	8.73	8.69	7.58	5.79	6.21	5.75	5.31	4.66
037_36	9.9	25.35	22.14	20.35	19.93	18.08	17.81	16.96	16.18	15.29	15.22	14.44	14.48	13.82	12.86	13.82	13.63	13.3	13.18	13.37	12.36	12.42	12.64	12.21	11.89	11.85	11.26	11.11	10.86	10.06	9.82	9.89	8.6	7.81	6.48	6.54	4.91	5.71	4.26	4.61
037_37	10.04	27.23	24.74	24.0	21.09	20.48	19.48	17.63	17.66	16.99	16.83	16.2	15.22	14.94	14.24	13.96	14.62	14.3	14.15	14.09	13.37	12.85	12.85	12.37	12.52	11.95	11.19	11.05	10.18	10.2	9.83	9.32	8.41	7.45	7.08	5.86	6.0	5.55	4.88	5.32
037_38	10.07	28.55	25.03	24.39	22.67	20.91	19.88	18.63	18.52	17.5	15.99	16.06	15.77	15.3	13.89	14.78	14.48	14.78	14.23	13.84	13.59	13.47	12.33	12.45	12.77	12.02	11.52	11.14	10.12	10.82	10.24	8.59	8.18	7.83	6.47	6.2	5.62	5.9	6.54	4.62
037_39	10.08	24.69	22.83	21.21	18.9	18.0	16.95	16.47	16.15	15.13	14.73	14.65	14.79	14.12	12.88	13.77	13.38	13.55	12.82	13.06	12.8	12.43	12.96	12.3	12.56	11.35	10.61	11.09	10.48	10.7	10.35	9.42	9.05	7.81	7.41	6.51	6.1	5.67	5.07	5.33
037_40	10.27	27.03	25.17	22.79	21.48	19.97	19.03	18.26	16.82	16.33	16.31	15.77	15.85	14.65	14.43	14.87	14.46	14.13	13.92	13.75	12.64	13.07	12.65	12.72	12.49	12.29	11.94	11.67	10.26	9.71	9.72	9.34	9.05	8.02	8.27	6.78	5.8	5.29	5.46	5.21
037_41	10.28	30.05	26.61	25.42	23.09	21.54	20.92	19.4	18.07	17.26	16.7	16.38	16.42	15.63	14.77	15.08	14.71	15.1	14.28	13.4	13.69	12.79	13.14	12.96	12.18	12.36	11.23	11.51	10.94	10.35	10.42	9.78	9.05	7.42	7.47	6.27	5.7	6.1	4.64	4.72
037_42	10.55	28.38	25.55	22.89	21.62	20.75	19.59	18.32	17.51	16.81	16.49	16.67	14.65	15.12	14.69	14.46	14.47	14.42	14.17	14.24	12.91	12.88	12.4	12.9	12.78	12.25	11.83	11.25	10.93	10.71	10.9	10.35	9.39	7.87	8.02	7.23	6.35	5.55	6.14	5.1
037_43	10.58	29.49	26.37	25.41	24.43	22.68	19.95	19.95	19.13	18.25	16.99	16.93	16.87	15.64	15.96	15.58	15.8	14.87	14.34	15.11	14.41	13.89	13.31	13.1	13.08	12.83	11.69	10.95	10.87	11.5	10.66	9.46	8.92	8.32	7.36	6.52	6.33	5.34	5.31	4.93
037_44	10.62	29.56	26.49	25.06	23.4	21.97	20.62	20.0	18.78	17.68	16.73	16.85	15.87	15.63	14.78	15.58	15.02	15.22	14.52	14.35	14.57	13.64	13.95	12.5	12.22	13.24	12.07	11.72	10.81	11.07	10.31	9.19	9.42	8.11	7.76	6.98	6.37	5.78	6.06	4.77
037_45	10.73	29.71	26.08	23.58	22.37	21.77	20.6	19.42	18.23	17.78	16.88	16.7	15.82	15.48	14.9	15.59	15.44	14.62	14.92	14.14	13.86	13.8	13.94	13.22	13.0	12.82	12.33	11.55	11.66	11.62	11.29	10.06	8.78	8.23	7.05	6.85	6.0	6.06	5.13	5.21
037_46	10.81	28.02	26.19	23.79	22.53	21.14	19.83	18.99	18.15	17.72	17.2	17.2	15.85	15.81	14.64	15.43	15.65	14.6	14.85	13.86	13.82	14.05	13.77	13.88	13.09	12.7	12.29	11.71	11.17	11.52	10.94	9.74	9.62	8.07	7.72	7.38	6.63	5.59	6.19	4.07
037_47	11.06	28.78	26.53	24.66	22.19	21.55	20.68	18.69	18.46	17.82	17.28	16.13	16.71	16.01	14.88	15.85	15.18	14.99	15.3	15.18	13.85	13.83	13.73	13.47	13.42	12.99	12.44	12.33	11.74	11.61	10.84	10.54	9.47	8.82	7.85	7.59	6.55	6.15	5.37	5.48
037_48	11.16	29.16	26.58	24.32	22.86	21.66	19.57	18.91	18.63	17.49	17.32	17.19	16.47	15.78	14.55	15.89	15.08	15.04	14.99	14.87	13.86	13.87	14.02	12.88	13.29	12.59	11.96	12.6	11.73	11.74	10.81	10.06	10.29	8.85	8.05	7.5	7.06	6.36	7.01	5.64
037_49	11.31	29.69	27.0	25.87	24.69	22.7	20.86	20.21	19.87	18.94	17.7	17.48	17.76	16.86	15.78	15.86	15.87	16.25	15.41	15.8	14.8	14.49	14.79	14.25	13.45	14.0	12.92	13.16	11.65	11.62	10.73	10.36	9.92	8.67	7.71	7.07	6.15	7.01	5.68	5.62
037_50	11.46	31.98	28.0	26.8	24.95	23.58	21.81	21.83	20.75	19.31	18.71	18.08	17.88	17.42	16.11	16.83	16.09	16.23	15.94	15.88	15.69	14.31	15.22	14.13	13.87	13.86	13.38	12.84	12.37	12.14	11.41	10.55	9.99	8.3	7.54	6.91	6.33	6.18	6.11	5.46
