# Supplementary material for: Discrepancy of particle passage in 101 mask batches during the first year of the Covid-19 pandemic in Germany
Source: Sci Rep. 2021 Dec 29;11:24490. doi: 10.1038/s41598-021-03862-z (PMC8716525; doi:10.1038/s41598-021-03862-z)
Supplement: Supplementary file 2 — Supplementary Data. [file 41598_2021_3862_MOESM2_ESM.zip › SI/Data/027.json]

{
    "027_01":{
        "Mass-Weighted Mean Passage":1.75,
        "90":5.22,
        "94.11":4.41,
        "98.41":4.22,
        "102.91":3.47,
        "107.61":3.38,
        "112.53":3.08,
        "117.67":2.93,
        "123.04":2.85,
        "128.66":2.81,
        "134.54":2.76,
        "140.69":2.58,
        "147.12":2.58,
        "153.84":2.44,
        "160.87":2.48,
        "168.22":2.16,
        "175.9":2.37,
        "183.94":2.27,
        "192.34":2.24,
        "201.13":2.12,
        "210.32":2.17,
        "219.93":2.01,
        "229.98":2.65,
        "240.49":2.06,
        "251.47":1.97,
        "262.96":1.96,
        "274.98":1.55,
        "287.54":1.69,
        "300.68":1.57,
        "314.42":1.4,
        "328.78":1.05,
        "343.8":1.12,
        "359.51":1.38,
        "375.94":0.96,
        "393.11":1.22,
        "411.07":1.06,
        "429.85":0.94,
        "449.49":0.66,
        "470.03":0.82,
        "491.5":1.41
    },
    "027_02":{
        "Mass-Weighted Mean Passage":2.61,
        "90":6.92,
        "94.11":5.61,
        "98.41":5.53,
        "102.91":5.11,
        "107.61":4.9,
        "112.53":4.61,
        "117.67":4.49,
        "123.04":4.06,
        "128.66":4.24,
        "134.54":3.84,
        "140.69":3.75,
        "147.12":3.54,
        "153.84":3.42,
        "160.87":3.7,
        "168.22":3.61,
        "175.9":3.69,
        "183.94":3.51,
        "192.34":3.33,
        "201.13":3.4,
        "210.32":3.31,
        "219.93":3.26,
        "229.98":3.25,
        "240.49":3.18,
        "251.47":3.03,
        "262.96":2.42,
        "274.98":2.56,
        "287.54":2.81,
        "300.68":2.5,
        "314.42":2.18,
        "328.78":2.18,
        "343.8":1.49,
        "359.51":1.97,
        "375.94":1.82,
        "393.11":1.64,
        "411.07":1.28,
        "429.85":1.31,
        "449.49":1.46,
        "470.03":0.97,
        "491.5":1.3
    },
    "027_03":{
        "Mass-Weighted Mean Passage":3.19,
        "90":6.4,
        "94.11":6.26,
        "98.41":5.65,
        "102.91":5.17,
        "107.61":5.12,
        "112.53":5.01,
        "117.67":4.56,
        "123.04":4.41,
        "128.66":4.17,
        "134.54":4.16,
        "140.69":4.07,
        "147.12":4.14,
        "153.84":4.18,
        "160.87":3.71,
        "168.22":4.07,
        "175.9":3.38,
        "183.94":3.9,
        "192.34":3.74,
        "201.13":3.49,
        "210.32":3.88,
        "219.93":3.43,
        "229.98":3.41,
        "240.49":3.25,
        "251.47":3.59,
        "262.96":3.41,
        "274.98":3.54,
        "287.54":2.96,
        "300.68":3.2,
        "314.42":2.88,
        "328.78":2.96,
        "343.8":1.96,
        "359.51":3.3,
        "375.94":2.46,
        "393.11":2.03,
        "411.07":2.28,
        "429.85":3.12,
        "449.49":1.74,
        "470.03":1.4,
        "491.5":3.31
    },
    "027_04":{
        "Mass-Weighted Mean Passage":3.32,
        "90":8.52,
        "94.11":7.48,
        "98.41":6.87,
        "102.91":6.41,
        "107.61":6.05,
        "112.53":5.73,
        "117.67":5.71,
        "123.04":5.26,
        "128.66":5.04,
        "134.54":4.59,
        "140.69":4.53,
        "147.12":4.53,
        "153.84":4.76,
        "160.87":4.79,
        "168.22":4.71,
        "175.9":4.46,
        "183.94":4.44,
        "192.34":4.8,
        "201.13":4.2,
        "210.32":4.07,
        "219.93":3.78,
        "229.98":4.04,
        "240.49":3.93,
        "251.47":3.97,
        "262.96":3.54,
        "274.98":3.43,
        "287.54":3.07,
        "300.68":3.21,
        "314.42":2.79,
        "328.78":2.62,
        "343.8":1.68,
        "359.51":1.86,
        "375.94":2.57,
        "393.11":2.19,
        "411.07":1.99,
        "429.85":1.5,
        "449.49":2.06,
        "470.03":1.11,
        "491.5":1.85
    },
    "027_05":{
        "Mass-Weighted Mean Passage":3.4,
        "90":6.45,
        "94.11":6.14,
        "98.41":5.77,
        "102.91":5.47,
        "107.61":5.45,
        "112.53":4.85,
        "117.67":4.69,
        "123.04":4.57,
        "128.66":4.44,
        "134.54":4.19,
        "140.69":4.45,
        "147.12":3.86,
        "153.84":3.88,
        "160.87":3.9,
        "168.22":3.94,
        "175.9":4.18,
        "183.94":3.89,
        "192.34":3.89,
        "201.13":3.71,
        "210.32":3.63,
        "219.93":3.68,
        "229.98":3.96,
        "240.49":3.85,
        "251.47":3.83,
        "262.96":3.95,
        "274.98":3.65,
        "287.54":3.55,
        "300.68":3.21,
        "314.42":3.53,
        "328.78":3.5,
        "343.8":1.68,
        "359.51":2.5,
        "375.94":2.82,
        "393.11":2.58,
        "411.07":1.9,
        "429.85":2.62,
        "449.49":2.72,
        "470.03":2.15,
        "491.5":2.06
    },
    "027_06":{
        "Mass-Weighted Mean Passage":3.91,
        "90":8.86,
        "94.11":8.21,
        "98.41":7.77,
        "102.91":6.91,
        "107.61":6.85,
        "112.53":6.3,
        "117.67":6.01,
        "123.04":5.82,
        "128.66":5.78,
        "134.54":5.69,
        "140.69":5.55,
        "147.12":5.28,
        "153.84":5.16,
        "160.87":4.95,
        "168.22":4.91,
        "175.9":4.9,
        "183.94":5.14,
        "192.34":4.72,
        "201.13":4.74,
        "210.32":4.5,
        "219.93":4.76,
        "229.98":4.52,
        "240.49":4.07,
        "251.47":4.46,
        "262.96":4.04,
        "274.98":3.99,
        "287.54":3.98,
        "300.68":3.79,
        "314.42":3.53,
        "328.78":2.91,
        "343.8":4.1,
        "359.51":3.41,
        "375.94":2.96,
        "393.11":2.7,
        "411.07":3.62,
        "429.85":2.12,
        "449.49":2.53,
        "470.03":2.08,
        "491.5":1.09
    },
    "027_07":{
        "Mass-Weighted Mean Passage":4.03,
        "90":7.13,
        "94.11":6.39,
        "98.41":6.12,
        "102.91":5.71,
        "107.61":5.55,
        "112.53":5.08,
        "117.67":4.87,
        "123.04":4.71,
        "128.66":4.7,
        "134.54":4.51,
        "140.69":4.53,
        "147.12":4.82,
        "153.84":4.62,
        "160.87":4.5,
        "168.22":4.41,
        "175.9":4.59,
        "183.94":4.3,
        "192.34":4.38,
        "201.13":4.34,
        "210.32":4.18,
        "219.93":4.34,
        "229.98":4.4,
        "240.49":4.67,
        "251.47":4.39,
        "262.96":3.79,
        "274.98":4.27,
        "287.54":3.95,
        "300.68":4.02,
        "314.42":4.18,
        "328.78":3.78,
        "343.8":7.84,
        "359.51":5.48,
        "375.94":4.02,
        "393.11":3.58,
        "411.07":3.46,
        "429.85":2.87,
        "449.49":3.69,
        "470.03":2.33,
        "491.5":1.86
    },
    "027_08":{
        "Mass-Weighted Mean Passage":4.11,
        "90":8.72,
        "94.11":7.72,
        "98.41":7.58,
        "102.91":6.66,
        "107.61":6.43,
        "112.53":6.56,
        "117.67":5.86,
        "123.04":5.84,
        "128.66":5.9,
        "134.54":5.72,
        "140.69":5.51,
        "147.12":5.56,
        "153.84":5.37,
        "160.87":5.19,
        "168.22":5.12,
        "175.9":5.24,
        "183.94":5.05,
        "192.34":5.2,
        "201.13":4.8,
        "210.32":4.81,
        "219.93":4.9,
        "229.98":4.48,
        "240.49":4.28,
        "251.47":4.7,
        "262.96":4.22,
        "274.98":4.13,
        "287.54":4.24,
        "300.68":3.76,
        "314.42":3.9,
        "328.78":3.65,
        "343.8":7.35,
        "359.51":3.62,
        "375.94":3.38,
        "393.11":2.97,
        "411.07":2.45,
        "429.85":3.06,
        "449.49":2.64,
        "470.03":2.88,
        "491.5":1.65
    },
    "027_09":{
        "Mass-Weighted Mean Passage":4.19,
        "90":7.82,
        "94.11":7.48,
        "98.41":7.01,
        "102.91":6.38,
        "107.61":6.04,
        "112.53":5.73,
        "117.67":5.31,
        "123.04":5.76,
        "128.66":5.43,
        "134.54":5.43,
        "140.69":5.5,
        "147.12":5.34,
        "153.84":5.27,
        "160.87":5.05,
        "168.22":4.94,
        "175.9":5.05,
        "183.94":4.49,
        "192.34":4.42,
        "201.13":4.68,
        "210.32":4.74,
        "219.93":5.29,
        "229.98":4.8,
        "240.49":4.66,
        "251.47":4.59,
        "262.96":4.69,
        "274.98":4.45,
        "287.54":3.92,
        "300.68":4.02,
        "314.42":3.97,
        "328.78":3.96,
        "343.8":7.35,
        "359.51":5.15,
        "375.94":3.54,
        "393.11":3.28,
        "411.07":3.11,
        "429.85":2.37,
        "449.49":3.06,
        "470.03":2.72,
        "491.5":2.17
    },
    "027_10":{
        "Mass-Weighted Mean Passage":4.37,
        "90":8.16,
        "94.11":7.18,
        "98.41":6.59,
        "102.91":6.28,
        "107.61":6.28,
        "112.53":5.87,
        "117.67":5.73,
        "123.04":5.3,
        "128.66":5.42,
        "134.54":5.26,
        "140.69":5.09,
        "147.12":5.3,
        "153.84":4.92,
        "160.87":5.2,
        "168.22":5.2,
        "175.9":5.15,
        "183.94":5.06,
        "192.34":4.73,
        "201.13":5.21,
        "210.32":5.09,
        "219.93":4.77,
        "229.98":5.25,
        "240.49":4.74,
        "251.47":5.23,
        "262.96":4.92,
        "274.98":4.94,
        "287.54":4.61,
        "300.68":4.31,
        "314.42":3.91,
        "328.78":3.62,
        "343.8":3.36,
        "359.51":3.94,
        "375.94":3.99,
        "393.11":2.74,
        "411.07":3.58,
        "429.85":2.19,
        "449.49":3.06,
        "470.03":3.64,
        "491.5":3.26
    },
    "027_11":{
        "Mass-Weighted Mean Passage":4.61,
        "90":7.24,
        "94.11":6.61,
        "98.41":6.93,
        "102.91":5.84,
        "107.61":5.73,
        "112.53":6.15,
        "117.67":5.58,
        "123.04":5.47,
        "128.66":5.28,
        "134.54":5.16,
        "140.69":5.01,
        "147.12":5.36,
        "153.84":5.14,
        "160.87":5.05,
        "168.22":5.22,
        "175.9":4.72,
        "183.94":4.97,
        "192.34":5.01,
        "201.13":4.98,
        "210.32":4.87,
        "219.93":4.8,
        "229.98":4.66,
        "240.49":5.05,
        "251.47":4.59,
        "262.96":5.28,
        "274.98":4.88,
        "287.54":4.86,
        "300.68":4.88,
        "314.42":4.52,
        "328.78":4.19,
        "343.8":3.43,
        "359.51":5.64,
        "375.94":4.15,
        "393.11":4.06,
        "411.07":3.37,
        "429.85":3.62,
        "449.49":4.31,
        "470.03":3.04,
        "491.5":3.93
    },
    "027_12":{
        "Mass-Weighted Mean Passage":4.86,
        "90":9.81,
        "94.11":8.91,
        "98.41":8.34,
        "102.91":8.0,
        "107.61":7.29,
        "112.53":7.61,
        "117.67":6.95,
        "123.04":6.52,
        "128.66":6.41,
        "134.54":6.24,
        "140.69":6.19,
        "147.12":6.6,
        "153.84":6.33,
        "160.87":6.04,
        "168.22":6.12,
        "175.9":6.39,
        "183.94":6.12,
        "192.34":5.95,
        "201.13":6.22,
        "210.32":5.9,
        "219.93":6.17,
        "229.98":5.49,
        "240.49":5.63,
        "251.47":5.64,
        "262.96":5.46,
        "274.98":5.17,
        "287.54":4.91,
        "300.68":4.38,
        "314.42":5.08,
        "328.78":4.8,
        "343.8":4.16,
        "359.51":3.69,
        "375.94":4.16,
        "393.11":3.42,
        "411.07":2.86,
        "429.85":2.68,
        "449.49":2.69,
        "470.03":2.37,
        "491.5":2.75
    },
    "027_13":{
        "Mass-Weighted Mean Passage":5.21,
        "90":11.16,
        "94.11":9.35,
        "98.41":8.97,
        "102.91":8.82,
        "107.61":7.69,
        "112.53":7.6,
        "117.67":7.7,
        "123.04":7.31,
        "128.66":7.19,
        "134.54":6.56,
        "140.69":6.82,
        "147.12":6.62,
        "153.84":6.62,
        "160.87":6.51,
        "168.22":6.35,
        "175.9":6.21,
        "183.94":6.26,
        "192.34":6.13,
        "201.13":6.41,
        "210.32":5.83,
        "219.93":6.46,
        "229.98":6.35,
        "240.49":6.06,
        "251.47":5.78,
        "262.96":5.77,
        "274.98":5.18,
        "287.54":5.27,
        "300.68":5.17,
        "314.42":5.37,
        "328.78":4.67,
        "343.8":2.61,
        "359.51":4.2,
        "375.94":4.49,
        "393.11":3.32,
        "411.07":4.29,
        "429.85":3.12,
        "449.49":3.19,
        "470.03":2.97,
        "491.5":2.06
    },
    "027_14":{
        "Mass-Weighted Mean Passage":5.33,
        "90":10.53,
        "94.11":9.77,
        "98.41":8.83,
        "102.91":8.2,
        "107.61":7.52,
        "112.53":7.6,
        "117.67":7.2,
        "123.04":6.66,
        "128.66":6.83,
        "134.54":6.51,
        "140.69":6.7,
        "147.12":6.73,
        "153.84":6.25,
        "160.87":5.8,
        "168.22":5.88,
        "175.9":6.09,
        "183.94":6.45,
        "192.34":6.06,
        "201.13":6.29,
        "210.32":6.19,
        "219.93":6.01,
        "229.98":6.4,
        "240.49":6.06,
        "251.47":5.7,
        "262.96":5.76,
        "274.98":5.61,
        "287.54":5.29,
        "300.68":5.22,
        "314.42":4.53,
        "328.78":4.67,
        "343.8":4.66,
        "359.51":3.57,
        "375.94":5.06,
        "393.11":4.57,
        "411.07":4.37,
        "429.85":3.75,
        "449.49":2.66,
        "470.03":4.23,
        "491.5":3.69
    },
    "027_15":{
        "Mass-Weighted Mean Passage":5.34,
        "90":10.36,
        "94.11":9.49,
        "98.41":8.93,
        "102.91":8.23,
        "107.61":7.91,
        "112.53":7.65,
        "117.67":7.67,
        "123.04":7.0,
        "128.66":6.78,
        "134.54":6.79,
        "140.69":6.51,
        "147.12":7.02,
        "153.84":6.49,
        "160.87":6.66,
        "168.22":6.55,
        "175.9":6.72,
        "183.94":6.72,
        "192.34":6.63,
        "201.13":6.6,
        "210.32":6.35,
        "219.93":6.25,
        "229.98":6.81,
        "240.49":5.9,
        "251.47":6.34,
        "262.96":5.18,
        "274.98":5.97,
        "287.54":5.63,
        "300.68":5.04,
        "314.42":5.12,
        "328.78":4.97,
        "343.8":3.55,
        "359.51":3.51,
        "375.94":3.96,
        "393.11":4.25,
        "411.07":3.62,
        "429.85":4.06,
        "449.49":3.26,
        "470.03":2.67,
        "491.5":2.71
    }
}
