# Supplementary material for: Discrepancy of particle passage in 101 mask batches during the first year of the Covid-19 pandemic in Germany
Source: Sci Rep. 2021 Dec 29;11:24490. doi: 10.1038/s41598-021-03862-z (PMC8716525; doi:10.1038/s41598-021-03862-z)
Supplement: Supplementary file 2 — Supplementary Data. [file 41598_2021_3862_MOESM2_ESM.zip › SI/Data/026.json]

{
    "026_01":{
        "Mass-Weighted Mean Passage":3.5,
        "90":9.1,
        "94.11":8.17,
        "98.41":7.36,
        "102.91":7.15,
        "107.61":6.95,
        "112.53":6.84,
        "117.67":6.22,
        "123.04":5.85,
        "128.66":5.64,
        "134.54":5.42,
        "140.69":5.45,
        "147.12":5.27,
        "153.84":5.12,
        "160.87":4.67,
        "168.22":4.75,
        "175.9":4.78,
        "183.94":4.57,
        "192.34":4.55,
        "201.13":4.54,
        "210.32":4.32,
        "219.93":4.18,
        "229.98":4.2,
        "240.49":4.11,
        "251.47":3.42,
        "262.96":3.84,
        "274.98":3.67,
        "287.54":3.76,
        "300.68":3.17,
        "314.42":3.44,
        "328.78":3.2,
        "343.8":2.47,
        "359.51":2.63,
        "375.94":2.46,
        "393.11":2.85,
        "411.07":2.21,
        "429.85":1.72,
        "449.49":1.37,
        "470.03":2.06,
        "491.5":2.14
    },
    "026_02":{
        "Mass-Weighted Mean Passage":3.59,
        "90":9.01,
        "94.11":8.04,
        "98.41":7.27,
        "102.91":6.65,
        "107.61":6.2,
        "112.53":6.54,
        "117.67":5.82,
        "123.04":5.34,
        "128.66":5.7,
        "134.54":5.43,
        "140.69":5.55,
        "147.12":5.07,
        "153.84":5.18,
        "160.87":5.13,
        "168.22":5.12,
        "175.9":4.74,
        "183.94":4.79,
        "192.34":4.35,
        "201.13":4.62,
        "210.32":4.32,
        "219.93":4.39,
        "229.98":4.19,
        "240.49":3.87,
        "251.47":3.87,
        "262.96":4.0,
        "274.98":3.62,
        "287.54":3.86,
        "300.68":3.43,
        "314.42":3.32,
        "328.78":3.2,
        "343.8":3.19,
        "359.51":2.88,
        "375.94":2.28,
        "393.11":2.63,
        "411.07":1.96,
        "429.85":1.64,
        "449.49":2.05,
        "470.03":1.86,
        "491.5":2.7
    },
    "026_03":{
        "Mass-Weighted Mean Passage":4.07,
        "90":9.86,
        "94.11":8.72,
        "98.41":8.13,
        "102.91":7.55,
        "107.61":6.77,
        "112.53":6.85,
        "117.67":6.73,
        "123.04":6.23,
        "128.66":6.05,
        "134.54":5.8,
        "140.69":5.57,
        "147.12":5.94,
        "153.84":5.29,
        "160.87":5.59,
        "168.22":5.31,
        "175.9":5.05,
        "183.94":5.34,
        "192.34":5.38,
        "201.13":5.06,
        "210.32":5.03,
        "219.93":5.12,
        "229.98":4.59,
        "240.49":4.81,
        "251.47":4.35,
        "262.96":4.15,
        "274.98":4.19,
        "287.54":4.55,
        "300.68":4.02,
        "314.42":3.26,
        "328.78":4.47,
        "343.8":3.62,
        "359.51":2.9,
        "375.94":3.38,
        "393.11":2.51,
        "411.07":2.94,
        "429.85":2.11,
        "449.49":2.48,
        "470.03":2.65,
        "491.5":1.8
    },
    "026_04":{
        "Mass-Weighted Mean Passage":4.12,
        "90":9.4,
        "94.11":8.87,
        "98.41":8.03,
        "102.91":7.24,
        "107.61":6.96,
        "112.53":7.02,
        "117.67":6.58,
        "123.04":6.5,
        "128.66":6.01,
        "134.54":6.12,
        "140.69":5.92,
        "147.12":5.73,
        "153.84":5.89,
        "160.87":5.54,
        "168.22":5.5,
        "175.9":5.31,
        "183.94":5.35,
        "192.34":4.98,
        "201.13":5.08,
        "210.32":5.25,
        "219.93":4.67,
        "229.98":4.77,
        "240.49":4.89,
        "251.47":4.19,
        "262.96":4.36,
        "274.98":4.44,
        "287.54":3.82,
        "300.68":3.59,
        "314.42":3.88,
        "328.78":4.0,
        "343.8":3.68,
        "359.51":3.36,
        "375.94":2.86,
        "393.11":3.04,
        "411.07":2.4,
        "429.85":2.82,
        "449.49":3.08,
        "470.03":2.36,
        "491.5":2.7
    },
    "026_05":{
        "Mass-Weighted Mean Passage":4.33,
        "90":9.91,
        "94.11":9.98,
        "98.41":9.16,
        "102.91":8.61,
        "107.61":7.8,
        "112.53":7.61,
        "117.67":7.4,
        "123.04":6.67,
        "128.66":6.7,
        "134.54":6.66,
        "140.69":6.7,
        "147.12":6.48,
        "153.84":6.18,
        "160.87":6.24,
        "168.22":5.6,
        "175.9":5.82,
        "183.94":5.56,
        "192.34":5.27,
        "201.13":5.52,
        "210.32":5.38,
        "219.93":5.5,
        "229.98":4.9,
        "240.49":5.01,
        "251.47":4.58,
        "262.96":5.05,
        "274.98":4.37,
        "287.54":4.32,
        "300.68":3.97,
        "314.42":3.94,
        "328.78":4.22,
        "343.8":3.54,
        "359.51":3.25,
        "375.94":3.29,
        "393.11":2.88,
        "411.07":3.14,
        "429.85":2.11,
        "449.49":2.57,
        "470.03":1.57,
        "491.5":3.15
    }
}
