# Supplementary material for: Discrepancy of particle passage in 101 mask batches during the first year of the Covid-19 pandemic in Germany
Source: Sci Rep. 2021 Dec 29;11:24490. doi: 10.1038/s41598-021-03862-z (PMC8716525; doi:10.1038/s41598-021-03862-z)
Supplement: Supplementary file 2 — Supplementary Data. [file 41598_2021_3862_MOESM2_ESM.zip › SI/Data/033.csv]

Sample Name	Mass-Weighted Mean Passage	90	94.11	98.41	102.91	107.61	112.53	117.67	123.04	128.66	134.54	140.69	147.12	153.84	160.87	168.22	175.9	183.94	192.34	201.13	210.32	219.93	229.98	240.49	251.47	262.96	274.98	287.54	300.68	314.42	328.78	343.8	359.51	375.94	393.11	411.07	429.85	449.49	470.03	491.5
033_01	0.97	1.23	0.6	0.73	0.53	0.74	0.56	0.51	0.9	0.72	0.83	0.7	0.63	1.03	0.58	0.44	0.59	0.91	1.03	0.44	0.28	1.01	1.11	0.77	0.72	0.74	0.79	0.8	1.28	0.82	2.62	2.9	1.53	1.54	1.4	0.38	1.02	0.56	0.71	0.9
033_02	1.04	0.55	0.93	0.67	0.94	0.33	0.56	0.95	0.9	0.65	0.53	0.54	0.55	0.8	0.58	0.97	0.59	0.36	0.28	0.44	0.92	0.71	0.4	0.55	0.84	1.1	1.98	0.8	1.09	1.02	1.09	0.0	1.53	2.16	0.56	1.53	1.02	2.79	0.71	0.9
033_03	1.13	1.23	0.73	0.6	0.87	0.94	1.2	0.95	0.6	0.87	0.83	0.78	0.63	0.64	0.87	1.14	0.17	0.82	0.56	1.06	0.65	0.71	1.11	0.88	1.32	1.23	1.06	1.45	1.64	1.02	1.53	1.45	0.51	2.16	1.68	1.53	1.02	1.68	0.71	0.0
033_04	2.79	1.92	2.25	2.79	2.54	2.28	2.04	1.69	1.36	2.54	2.12	2.49	2.28	2.78	1.75	1.84	1.61	2.37	2.06	1.86	2.58	2.02	2.62	1.98	2.64	2.7	3.31	1.93	3.65	2.66	4.37	0.0	4.59	3.09	2.52	3.07	3.55	1.12	1.42	8.11
033_05	3.37	2.6	2.45	4.13	2.81	2.95	4.01	2.86	2.94	3.04	2.58	3.89	2.75	3.66	2.92	4.74	3.23	3.19	3.84	5.04	3.87	3.74	2.62	3.29	2.64	3.19	4.37	4.18	3.65	6.15	3.06	5.8	2.04	4.01	2.8	3.83	4.57	2.23	0.71	0.9
033_06	5.4	5.03	4.81	4.38	4.67	4.59	4.64	4.45	4.66	4.4	4.79	4.63	4.65	4.63	5.03	5.02	5.09	5.35	5.6	5.19	5.49	5.8	5.12	6.03	5.4	5.97	5.94	4.97	5.81	5.51	5.41	5.51	4.66	5.78	6.67	4.74	5.41	6.44	5.07	4.43
033_07	5.41	4.43	4.19	4.24	4.48	4.51	4.2	4.58	4.57	4.58	4.57	4.52	4.39	5.07	4.62	5.02	5.12	5.13	5.76	5.5	5.22	5.77	5.4	6.1	6.0	6.54	5.93	5.43	6.22	5.56	6.04	8.75	8.17	5.65	5.51	4.98	4.72	4.78	4.01	4.83
033_08	5.53	5.51	5.0	4.72	4.57	4.26	4.52	4.45	4.55	4.61	4.59	4.53	4.8	4.63	4.52	5.01	4.83	4.84	5.21	5.57	5.48	5.24	5.88	6.26	5.79	5.5	6.26	6.29	6.29	6.28	6.3	6.33	5.05	4.88	6.38	5.62	5.87	4.76	5.64	4.87
033_09	5.57	5.03	4.99	4.6	4.68	4.4	4.54	4.65	4.03	4.63	4.62	5.0	4.65	4.8	5.02	5.0	5.19	5.16	5.11	5.93	5.76	6.32	5.84	5.75	5.95	6.45	6.7	6.22	6.4	5.91	6.23	7.14	4.81	6.04	5.66	4.61	4.85	5.98	4.74	4.28
033_10	6.46	7.09	6.76	6.14	6.42	5.75	6.22	5.82	6.02	5.92	6.08	6.31	6.2	6.35	6.12	6.86	6.66	6.5	6.63	7.56	6.79	6.94	7.03	6.96	6.97	7.7	6.64	7.11	6.32	7.59	6.75	7.55	5.9	7.79	6.29	5.24	3.82	4.86	6.09	4.72
033_11	6.59	5.3	5.6	5.5	5.64	5.47	5.27	5.16	5.23	5.33	5.43	5.63	5.5	5.65	5.66	5.94	5.96	6.59	6.55	6.73	6.29	6.94	7.01	7.48	6.97	7.89	7.46	6.84	6.5	7.03	6.81	8.37	8.74	7.68	6.52	6.16	5.88	6.22	6.21	5.79
033_12	8.54	8.96	8.11	8.2	8.01	7.86	7.81	7.66	8.34	8.34	7.63	7.8	8.46	8.02	8.35	8.3	8.19	8.29	8.79	9.18	8.6	9.02	9.13	9.11	9.61	9.66	10.45	9.11	9.87	8.53	8.71	10.41	8.62	9.7	7.39	7.96	7.27	8.5	5.98	5.31
033_13	8.54	8.92	8.21	8.12	7.79	7.7	7.77	7.02	7.43	7.19	7.27	7.73	7.86	7.69	7.81	8.44	8.32	8.09	7.61	8.7	8.92	9.66	8.48	9.9	9.74	9.2	9.09	9.7	9.9	9.2	8.43	9.59	9.24	8.74	8.78	7.2	7.83	9.15	6.76	5.75
033_14	11.01	10.26	10.45	9.68	9.92	10.08	10.39	9.5	9.53	9.56	10.07	10.07	10.19	10.37	9.88	10.95	10.87	11.38	11.29	11.34	11.59	11.9	11.61	11.73	11.52	11.66	11.76	11.52	10.82	10.76	12.2	26.62	14.44	12.65	10.27	11.14	9.36	9.29	9.62	8.41
033_15	11.88	10.37	10.19	9.39	10.22	10.17	9.76	9.92	9.28	9.8	9.95	9.79	10.08	10.88	10.53	10.16	11.01	11.44	11.66	11.6	11.13	12.0	12.81	12.27	12.07	13.12	13.43	13.84	12.75	12.36	11.56	18.63	14.82	13.55	11.77	14.25	11.67	9.83	11.02	9.79
033_16	13.81	12.06	11.92	12.13	11.86	11.55	11.87	11.82	12.15	11.7	12.45	11.44	13.03	13.88	12.42	13.26	14.39	14.01	13.56	14.08	13.57	14.7	15.15	14.64	14.96	14.57	14.74	14.71	15.97	13.62	14.69	20.91	15.01	15.02	13.44	14.0	12.0	12.08	14.73	8.97
033_17	15.65	12.79	16.04	14.31	13.7	12.99	14.79	14.96	14.1	15.29	15.99	15.16	15.5	15.59	14.58	15.37	14.1	14.76	16.56	16.8	14.38	18.39	16.95	20.86	15.39	15.32	16.67	20.26	18.43	18.24	20.53	14.49	11.23	12.96	12.89	17.63	13.71	15.64	11.35	8.11
033_18	15.8	15.02	14.11	14.49	14.5	14.02	13.91	14.28	13.6	13.81	14.03	14.23	14.72	14.71	14.47	15.51	16.18	15.8	15.94	15.94	16.3	16.41	16.61	16.62	17.47	16.67	17.7	17.69	17.19	16.43	15.24	17.87	16.43	18.3	15.16	17.24	16.39	11.54	13.53	11.86
033_19	16.03	16.84	16.71	14.8	15.08	14.39	14.92	15.25	14.58	14.64	15.54	15.37	15.02	15.17	15.34	15.91	17.3	16.44	16.82	16.75	16.59	17.51	18.71	17.26	17.07	18.25	17.11	16.88	16.1	17.32	14.56	32.32	20.32	16.71	15.34	16.06	12.25	11.36	13.63	12.97
033_20	16.14	16.44	15.86	15.45	14.48	14.96	14.57	14.58	14.54	13.89	14.48	14.44	15.09	14.81	15.0	15.53	15.85	16.29	16.03	17.06	17.49	17.45	17.49	17.73	17.61	17.29	17.51	17.64	17.62	16.24	16.59	15.31	15.84	15.16	15.6	16.3	15.85	14.66	14.66	12.1
