# Supplementary material for: Discrepancy of particle passage in 101 mask batches during the first year of the Covid-19 pandemic in Germany
Source: Sci Rep. 2021 Dec 29;11:24490. doi: 10.1038/s41598-021-03862-z (PMC8716525; doi:10.1038/s41598-021-03862-z)
Supplement: Supplementary file 2 — Supplementary Data. [file 41598_2021_3862_MOESM2_ESM.zip › SI/Data/027.csv]

Sample Name	Mass-Weighted Mean Passage	90	94.11	98.41	102.91	107.61	112.53	117.67	123.04	128.66	134.54	140.69	147.12	153.84	160.87	168.22	175.9	183.94	192.34	201.13	210.32	219.93	229.98	240.49	251.47	262.96	274.98	287.54	300.68	314.42	328.78	343.8	359.51	375.94	393.11	411.07	429.85	449.49	470.03	491.5
027_01	1.75	5.22	4.41	4.22	3.47	3.38	3.08	2.93	2.85	2.81	2.76	2.58	2.58	2.44	2.48	2.16	2.37	2.27	2.24	2.12	2.17	2.01	2.65	2.06	1.97	1.96	1.55	1.69	1.57	1.4	1.05	1.12	1.38	0.96	1.22	1.06	0.94	0.66	0.82	1.41
027_02	2.61	6.92	5.61	5.53	5.11	4.9	4.61	4.49	4.06	4.24	3.84	3.75	3.54	3.42	3.7	3.61	3.69	3.51	3.33	3.4	3.31	3.26	3.25	3.18	3.03	2.42	2.56	2.81	2.5	2.18	2.18	1.49	1.97	1.82	1.64	1.28	1.31	1.46	0.97	1.3
027_03	3.19	6.4	6.26	5.65	5.17	5.12	5.01	4.56	4.41	4.17	4.16	4.07	4.14	4.18	3.71	4.07	3.38	3.9	3.74	3.49	3.88	3.43	3.41	3.25	3.59	3.41	3.54	2.96	3.2	2.88	2.96	1.96	3.3	2.46	2.03	2.28	3.12	1.74	1.4	3.31
027_04	3.32	8.52	7.48	6.87	6.41	6.05	5.73	5.71	5.26	5.04	4.59	4.53	4.53	4.76	4.79	4.71	4.46	4.44	4.8	4.2	4.07	3.78	4.04	3.93	3.97	3.54	3.43	3.07	3.21	2.79	2.62	1.68	1.86	2.57	2.19	1.99	1.5	2.06	1.11	1.85
027_05	3.4	6.45	6.14	5.77	5.47	5.45	4.85	4.69	4.57	4.44	4.19	4.45	3.86	3.88	3.9	3.94	4.18	3.89	3.89	3.71	3.63	3.68	3.96	3.85	3.83	3.95	3.65	3.55	3.21	3.53	3.5	1.68	2.5	2.82	2.58	1.9	2.62	2.72	2.15	2.06
027_06	3.91	8.86	8.21	7.77	6.91	6.85	6.3	6.01	5.82	5.78	5.69	5.55	5.28	5.16	4.95	4.91	4.9	5.14	4.72	4.74	4.5	4.76	4.52	4.07	4.46	4.04	3.99	3.98	3.79	3.53	2.91	4.1	3.41	2.96	2.7	3.62	2.12	2.53	2.08	1.09
027_07	4.03	7.13	6.39	6.12	5.71	5.55	5.08	4.87	4.71	4.7	4.51	4.53	4.82	4.62	4.5	4.41	4.59	4.3	4.38	4.34	4.18	4.34	4.4	4.67	4.39	3.79	4.27	3.95	4.02	4.18	3.78	7.84	5.48	4.02	3.58	3.46	2.87	3.69	2.33	1.86
027_08	4.11	8.72	7.72	7.58	6.66	6.43	6.56	5.86	5.84	5.9	5.72	5.51	5.56	5.37	5.19	5.12	5.24	5.05	5.2	4.8	4.81	4.9	4.48	4.28	4.7	4.22	4.13	4.24	3.76	3.9	3.65	7.35	3.62	3.38	2.97	2.45	3.06	2.64	2.88	1.65
027_09	4.19	7.82	7.48	7.01	6.38	6.04	5.73	5.31	5.76	5.43	5.43	5.5	5.34	5.27	5.05	4.94	5.05	4.49	4.42	4.68	4.74	5.29	4.8	4.66	4.59	4.69	4.45	3.92	4.02	3.97	3.96	7.35	5.15	3.54	3.28	3.11	2.37	3.06	2.72	2.17
027_10	4.37	8.16	7.18	6.59	6.28	6.28	5.87	5.73	5.3	5.42	5.26	5.09	5.3	4.92	5.2	5.2	5.15	5.06	4.73	5.21	5.09	4.77	5.25	4.74	5.23	4.92	4.94	4.61	4.31	3.91	3.62	3.36	3.94	3.99	2.74	3.58	2.19	3.06	3.64	3.26
027_11	4.61	7.24	6.61	6.93	5.84	5.73	6.15	5.58	5.47	5.28	5.16	5.01	5.36	5.14	5.05	5.22	4.72	4.97	5.01	4.98	4.87	4.8	4.66	5.05	4.59	5.28	4.88	4.86	4.88	4.52	4.19	3.43	5.64	4.15	4.06	3.37	3.62	4.31	3.04	3.93
027_12	4.86	9.81	8.91	8.34	8.0	7.29	7.61	6.95	6.52	6.41	6.24	6.19	6.6	6.33	6.04	6.12	6.39	6.12	5.95	6.22	5.9	6.17	5.49	5.63	5.64	5.46	5.17	4.91	4.38	5.08	4.8	4.16	3.69	4.16	3.42	2.86	2.68	2.69	2.37	2.75
027_13	5.21	11.16	9.35	8.97	8.82	7.69	7.6	7.7	7.31	7.19	6.56	6.82	6.62	6.62	6.51	6.35	6.21	6.26	6.13	6.41	5.83	6.46	6.35	6.06	5.78	5.77	5.18	5.27	5.17	5.37	4.67	2.61	4.2	4.49	3.32	4.29	3.12	3.19	2.97	2.06
027_14	5.33	10.53	9.77	8.83	8.2	7.52	7.6	7.2	6.66	6.83	6.51	6.7	6.73	6.25	5.8	5.88	6.09	6.45	6.06	6.29	6.19	6.01	6.4	6.06	5.7	5.76	5.61	5.29	5.22	4.53	4.67	4.66	3.57	5.06	4.57	4.37	3.75	2.66	4.23	3.69
027_15	5.34	10.36	9.49	8.93	8.23	7.91	7.65	7.67	7.0	6.78	6.79	6.51	7.02	6.49	6.66	6.55	6.72	6.72	6.63	6.6	6.35	6.25	6.81	5.9	6.34	5.18	5.97	5.63	5.04	5.12	4.97	3.55	3.51	3.96	4.25	3.62	4.06	3.26	2.67	2.71
