# Supplementary material for: Discrepancy of particle passage in 101 mask batches during the first year of the Covid-19 pandemic in Germany
Source: Sci Rep. 2021 Dec 29;11:24490. doi: 10.1038/s41598-021-03862-z (PMC8716525; doi:10.1038/s41598-021-03862-z)
Supplement: Supplementary file 2 — Supplementary Data. [file 41598_2021_3862_MOESM2_ESM.zip › SI/Data/071.json]

{
    "071_01":{
        "Mass-Weighted Mean Passage":11.37,
        "90":17.95,
        "94.11":17.3,
        "98.41":16.64,
        "102.91":15.52,
        "107.61":14.63,
        "112.53":14.6,
        "117.67":13.96,
        "123.04":13.59,
        "128.66":13.32,
        "134.54":12.85,
        "140.69":13.26,
        "147.12":13.17,
        "153.84":12.87,
        "160.87":12.66,
        "168.22":12.73,
        "175.9":12.94,
        "183.94":13.18,
        "192.34":13.1,
        "201.13":14.06,
        "210.32":12.55,
        "219.93":12.49,
        "229.98":13.02,
        "240.49":13.1,
        "251.47":12.45,
        "262.96":12.35,
        "274.98":11.01,
        "287.54":11.96,
        "300.68":12.76,
        "314.42":11.54,
        "328.78":12.62,
        "343.8":11.93,
        "359.51":11.49,
        "375.94":9.48,
        "393.11":8.53,
        "411.07":7.87,
        "429.85":7.52,
        "449.49":7.67,
        "470.03":6.17,
        "491.5":6.09
    },
    "071_02":{
        "Mass-Weighted Mean Passage":12.58,
        "90":19.4,
        "94.11":18.19,
        "98.41":17.27,
        "102.91":16.74,
        "107.61":16.24,
        "112.53":16.31,
        "117.67":15.45,
        "123.04":15.07,
        "128.66":15.37,
        "134.54":14.43,
        "140.69":15.1,
        "147.12":13.83,
        "153.84":13.99,
        "160.87":14.42,
        "168.22":15.05,
        "175.9":15.52,
        "183.94":14.7,
        "192.34":14.59,
        "201.13":14.85,
        "210.32":14.53,
        "219.93":14.06,
        "229.98":14.08,
        "240.49":14.21,
        "251.47":14.37,
        "262.96":14.68,
        "274.98":14.72,
        "287.54":13.66,
        "300.68":13.47,
        "314.42":11.29,
        "328.78":13.07,
        "343.8":12.5,
        "359.51":11.72,
        "375.94":9.68,
        "393.11":9.33,
        "411.07":10.85,
        "429.85":8.24,
        "449.49":8.57,
        "470.03":7.02,
        "491.5":5.74
    },
    "071_03":{
        "Mass-Weighted Mean Passage":13.03,
        "90":19.84,
        "94.11":18.99,
        "98.41":18.56,
        "102.91":17.1,
        "107.61":16.33,
        "112.53":16.29,
        "117.67":15.4,
        "123.04":15.45,
        "128.66":14.68,
        "134.54":14.7,
        "140.69":15.51,
        "147.12":15.2,
        "153.84":14.55,
        "160.87":14.19,
        "168.22":15.43,
        "175.9":15.05,
        "183.94":15.23,
        "192.34":15.13,
        "201.13":15.07,
        "210.32":15.11,
        "219.93":14.93,
        "229.98":14.64,
        "240.49":15.12,
        "251.47":15.31,
        "262.96":15.26,
        "274.98":15.16,
        "287.54":13.1,
        "300.68":13.99,
        "314.42":14.53,
        "328.78":13.5,
        "343.8":12.97,
        "359.51":11.79,
        "375.94":10.5,
        "393.11":9.99,
        "411.07":8.58,
        "429.85":8.4,
        "449.49":8.75,
        "470.03":7.87,
        "491.5":6.79
    },
    "071_04":{
        "Mass-Weighted Mean Passage":13.38,
        "90":19.77,
        "94.11":18.08,
        "98.41":18.36,
        "102.91":17.78,
        "107.61":16.55,
        "112.53":16.06,
        "117.67":15.65,
        "123.04":15.12,
        "128.66":15.8,
        "134.54":14.7,
        "140.69":15.65,
        "147.12":15.27,
        "153.84":15.01,
        "160.87":14.66,
        "168.22":15.24,
        "175.9":15.34,
        "183.94":16.07,
        "192.34":15.49,
        "201.13":15.6,
        "210.32":14.94,
        "219.93":15.94,
        "229.98":15.48,
        "240.49":15.05,
        "251.47":14.72,
        "262.96":14.72,
        "274.98":15.39,
        "287.54":15.26,
        "300.68":14.04,
        "314.42":13.97,
        "328.78":14.27,
        "343.8":12.65,
        "359.51":12.29,
        "375.94":10.3,
        "393.11":10.09,
        "411.07":9.76,
        "429.85":8.48,
        "449.49":10.47,
        "470.03":8.19,
        "491.5":8.2
    },
    "071_05":{
        "Mass-Weighted Mean Passage":14.1,
        "90":20.01,
        "94.11":18.8,
        "98.41":18.89,
        "102.91":17.7,
        "107.61":16.8,
        "112.53":17.37,
        "117.67":16.68,
        "123.04":15.66,
        "128.66":16.72,
        "134.54":15.76,
        "140.69":15.7,
        "147.12":15.14,
        "153.84":16.23,
        "160.87":15.94,
        "168.22":16.18,
        "175.9":16.73,
        "183.94":16.01,
        "192.34":16.67,
        "201.13":16.71,
        "210.32":16.36,
        "219.93":16.11,
        "229.98":16.19,
        "240.49":16.11,
        "251.47":15.79,
        "262.96":16.29,
        "274.98":16.56,
        "287.54":15.36,
        "300.68":14.68,
        "314.42":13.97,
        "328.78":14.91,
        "343.8":13.93,
        "359.51":12.27,
        "375.94":13.15,
        "393.11":11.52,
        "411.07":11.04,
        "429.85":7.28,
        "449.49":8.48,
        "470.03":8.94,
        "491.5":7.49
    }
}
