# Supplementary material for: Discrepancy of particle passage in 101 mask batches during the first year of the Covid-19 pandemic in Germany
Source: Sci Rep. 2021 Dec 29;11:24490. doi: 10.1038/s41598-021-03862-z (PMC8716525; doi:10.1038/s41598-021-03862-z)
Supplement: Supplementary file 2 — Supplementary Data. [file 41598_2021_3862_MOESM2_ESM.zip › SI/Data/067.json]

{
    "067_01":{
        "Mass-Weighted Mean Passage":8.91,
        "90":17.11,
        "94.11":17.36,
        "98.41":15.74,
        "102.91":14.29,
        "107.61":14.11,
        "112.53":13.17,
        "117.67":13.8,
        "123.04":12.17,
        "128.66":12.2,
        "134.54":13.15,
        "140.69":11.92,
        "147.12":12.79,
        "153.84":12.11,
        "160.87":11.53,
        "168.22":12.09,
        "175.9":12.15,
        "183.94":11.56,
        "192.34":11.59,
        "201.13":11.72,
        "210.32":11.27,
        "219.93":10.68,
        "229.98":10.9,
        "240.49":10.7,
        "251.47":10.31,
        "262.96":10.3,
        "274.98":9.61,
        "287.54":9.05,
        "300.68":9.25,
        "314.42":8.58,
        "328.78":7.68,
        "343.8":7.49,
        "359.51":7.2,
        "375.94":6.48,
        "393.11":5.18,
        "411.07":6.08,
        "429.85":5.41,
        "449.49":5.02,
        "470.03":3.75,
        "491.5":3.99
    },
    "067_02":{
        "Mass-Weighted Mean Passage":8.92,
        "90":17.49,
        "94.11":16.47,
        "98.41":14.74,
        "102.91":14.7,
        "107.61":14.15,
        "112.53":13.53,
        "117.67":13.41,
        "123.04":12.62,
        "128.66":12.04,
        "134.54":12.1,
        "140.69":12.18,
        "147.12":12.33,
        "153.84":11.9,
        "160.87":11.18,
        "168.22":12.13,
        "175.9":11.98,
        "183.94":12.03,
        "192.34":11.1,
        "201.13":11.6,
        "210.32":11.12,
        "219.93":10.93,
        "229.98":10.7,
        "240.49":10.46,
        "251.47":10.28,
        "262.96":10.43,
        "274.98":9.7,
        "287.54":8.69,
        "300.68":9.76,
        "314.42":8.75,
        "328.78":8.23,
        "343.8":8.45,
        "359.51":7.57,
        "375.94":6.08,
        "393.11":5.56,
        "411.07":5.26,
        "429.85":5.41,
        "449.49":3.72,
        "470.03":4.05,
        "491.5":3.66
    },
    "067_03":{
        "Mass-Weighted Mean Passage":10.3,
        "90":18.63,
        "94.11":17.35,
        "98.41":16.14,
        "102.91":15.23,
        "107.61":15.24,
        "112.53":14.31,
        "117.67":14.2,
        "123.04":14.03,
        "128.66":13.77,
        "134.54":13.39,
        "140.69":13.86,
        "147.12":13.14,
        "153.84":13.52,
        "160.87":13.05,
        "168.22":12.52,
        "175.9":13.57,
        "183.94":12.49,
        "192.34":12.22,
        "201.13":12.63,
        "210.32":11.73,
        "219.93":12.29,
        "229.98":12.23,
        "240.49":12.35,
        "251.47":12.14,
        "262.96":11.31,
        "274.98":10.72,
        "287.54":10.66,
        "300.68":10.23,
        "314.42":10.39,
        "328.78":9.5,
        "343.8":9.63,
        "359.51":9.14,
        "375.94":7.83,
        "393.11":7.7,
        "411.07":6.61,
        "429.85":5.99,
        "449.49":7.01,
        "470.03":5.67,
        "491.5":4.53
    },
    "067_04":{
        "Mass-Weighted Mean Passage":11.32,
        "90":19.71,
        "94.11":18.99,
        "98.41":17.6,
        "102.91":16.3,
        "107.61":15.64,
        "112.53":15.97,
        "117.67":15.75,
        "123.04":15.8,
        "128.66":15.45,
        "134.54":15.7,
        "140.69":15.15,
        "147.12":14.25,
        "153.84":15.33,
        "160.87":13.59,
        "168.22":14.62,
        "175.9":14.41,
        "183.94":14.27,
        "192.34":14.25,
        "201.13":14.09,
        "210.32":13.78,
        "219.93":13.26,
        "229.98":13.53,
        "240.49":13.06,
        "251.47":12.17,
        "262.96":11.92,
        "274.98":12.59,
        "287.54":12.19,
        "300.68":12.25,
        "314.42":11.26,
        "328.78":10.71,
        "343.8":10.51,
        "359.51":9.84,
        "375.94":8.26,
        "393.11":8.15,
        "411.07":6.61,
        "429.85":8.07,
        "449.49":5.36,
        "470.03":6.88,
        "491.5":4.96
    },
    "067_05":{
        "Mass-Weighted Mean Passage":12.04,
        "90":20.66,
        "94.11":18.73,
        "98.41":17.44,
        "102.91":17.13,
        "107.61":16.51,
        "112.53":16.66,
        "117.67":15.71,
        "123.04":15.54,
        "128.66":15.3,
        "134.54":16.14,
        "140.69":15.32,
        "147.12":15.68,
        "153.84":15.83,
        "160.87":15.14,
        "168.22":14.83,
        "175.9":15.26,
        "183.94":15.55,
        "192.34":15.33,
        "201.13":14.65,
        "210.32":14.47,
        "219.93":14.79,
        "229.98":13.57,
        "240.49":13.8,
        "251.47":13.42,
        "262.96":13.57,
        "274.98":13.88,
        "287.54":13.35,
        "300.68":11.41,
        "314.42":12.16,
        "328.78":11.37,
        "343.8":11.52,
        "359.51":10.34,
        "375.94":9.98,
        "393.11":7.99,
        "411.07":6.85,
        "429.85":8.74,
        "449.49":6.49,
        "470.03":6.28,
        "491.5":6.03
    }
}
