# Supplementary material for: Discrepancy of particle passage in 101 mask batches during the first year of the Covid-19 pandemic in Germany
Source: Sci Rep. 2021 Dec 29;11:24490. doi: 10.1038/s41598-021-03862-z (PMC8716525; doi:10.1038/s41598-021-03862-z)
Supplement: Supplementary file 2 — Supplementary Data. [file 41598_2021_3862_MOESM2_ESM.zip › SI/Data/088.json]

{
    "088_01":{
        "Mass-Weighted Mean Passage":2.14,
        "90":3.49,
        "94.11":3.23,
        "98.41":3.1,
        "102.91":2.96,
        "107.61":2.69,
        "112.53":2.68,
        "117.67":2.78,
        "123.04":2.51,
        "128.66":2.39,
        "134.54":2.4,
        "140.69":2.51,
        "147.12":2.48,
        "153.84":2.52,
        "160.87":2.36,
        "168.22":2.32,
        "175.9":2.26,
        "183.94":2.23,
        "192.34":2.39,
        "201.13":2.23,
        "210.32":2.5,
        "219.93":2.06,
        "229.98":2.78,
        "240.49":2.11,
        "251.47":1.96,
        "262.96":2.09,
        "274.98":2.44,
        "287.54":1.89,
        "300.68":2.27,
        "314.42":2.08,
        "328.78":2.4,
        "343.8":0.96,
        "359.51":2.15,
        "375.94":2.01,
        "393.11":2.41,
        "411.07":1.68,
        "429.85":1.51,
        "449.49":1.74,
        "470.03":1.18,
        "491.5":1.27
    },
    "088_02":{
        "Mass-Weighted Mean Passage":3.89,
        "90":4.86,
        "94.11":4.19,
        "98.41":4.41,
        "102.91":4.14,
        "107.61":4.07,
        "112.53":4.04,
        "117.67":3.95,
        "123.04":3.59,
        "128.66":3.81,
        "134.54":4.03,
        "140.69":3.93,
        "147.12":3.59,
        "153.84":3.89,
        "160.87":3.42,
        "168.22":3.68,
        "175.9":3.62,
        "183.94":3.93,
        "192.34":4.03,
        "201.13":3.68,
        "210.32":3.84,
        "219.93":3.8,
        "229.98":4.05,
        "240.49":3.85,
        "251.47":3.94,
        "262.96":4.26,
        "274.98":3.77,
        "287.54":3.9,
        "300.68":4.3,
        "314.42":3.88,
        "328.78":4.38,
        "343.8":5.13,
        "359.51":4.52,
        "375.94":4.76,
        "393.11":3.44,
        "411.07":3.01,
        "429.85":4.03,
        "449.49":3.62,
        "470.03":3.28,
        "491.5":4.04
    },
    "088_03":{
        "Mass-Weighted Mean Passage":4.5,
        "90":6.69,
        "94.11":6.3,
        "98.41":5.86,
        "102.91":5.78,
        "107.61":5.57,
        "112.53":5.39,
        "117.67":5.08,
        "123.04":4.95,
        "128.66":4.78,
        "134.54":4.91,
        "140.69":4.98,
        "147.12":4.98,
        "153.84":5.19,
        "160.87":4.61,
        "168.22":5.04,
        "175.9":4.59,
        "183.94":4.49,
        "192.34":4.6,
        "201.13":4.63,
        "210.32":4.59,
        "219.93":4.86,
        "229.98":4.72,
        "240.49":4.34,
        "251.47":4.22,
        "262.96":4.54,
        "274.98":4.19,
        "287.54":4.77,
        "300.68":4.39,
        "314.42":4.69,
        "328.78":5.04,
        "343.8":2.24,
        "359.51":3.87,
        "375.94":3.77,
        "393.11":3.9,
        "411.07":4.54,
        "429.85":4.18,
        "449.49":4.2,
        "470.03":4.38,
        "491.5":3.7
    },
    "088_04":{
        "Mass-Weighted Mean Passage":4.99,
        "90":7.2,
        "94.11":6.8,
        "98.41":6.75,
        "102.91":6.46,
        "107.61":6.56,
        "112.53":5.9,
        "117.67":5.8,
        "123.04":6.01,
        "128.66":5.72,
        "134.54":5.74,
        "140.69":5.32,
        "147.12":5.42,
        "153.84":5.43,
        "160.87":5.1,
        "168.22":5.08,
        "175.9":5.56,
        "183.94":5.39,
        "192.34":5.07,
        "201.13":5.33,
        "210.32":5.5,
        "219.93":5.13,
        "229.98":5.38,
        "240.49":5.24,
        "251.47":4.79,
        "262.96":4.8,
        "274.98":4.71,
        "287.54":4.79,
        "300.68":5.04,
        "314.42":4.94,
        "328.78":5.66,
        "343.8":6.73,
        "359.51":4.52,
        "375.94":5.27,
        "393.11":5.24,
        "411.07":4.39,
        "429.85":4.47,
        "449.49":4.27,
        "470.03":3.2,
        "491.5":3.46
    },
    "088_05":{
        "Mass-Weighted Mean Passage":14.92,
        "90":17.62,
        "94.11":16.66,
        "98.41":16.75,
        "102.91":15.97,
        "107.61":15.89,
        "112.53":15.35,
        "117.67":14.96,
        "123.04":14.36,
        "128.66":14.28,
        "134.54":15.3,
        "140.69":14.19,
        "147.12":14.85,
        "153.84":15.16,
        "160.87":14.22,
        "168.22":14.82,
        "175.9":14.92,
        "183.94":14.1,
        "192.34":15.01,
        "201.13":14.44,
        "210.32":15.58,
        "219.93":14.51,
        "229.98":14.22,
        "240.49":14.75,
        "251.47":14.51,
        "262.96":14.65,
        "274.98":15.35,
        "287.54":14.69,
        "300.68":16.79,
        "314.42":15.91,
        "328.78":15.22,
        "343.8":13.14,
        "359.51":14.91,
        "375.94":14.31,
        "393.11":15.37,
        "411.07":15.93,
        "429.85":15.49,
        "449.49":13.6,
        "470.03":13.21,
        "491.5":15.13
    }
}
