# Supplementary material for: Discrepancy of particle passage in 101 mask batches during the first year of the Covid-19 pandemic in Germany
Source: Sci Rep. 2021 Dec 29;11:24490. doi: 10.1038/s41598-021-03862-z (PMC8716525; doi:10.1038/s41598-021-03862-z)
Supplement: Supplementary file 2 — Supplementary Data. [file 41598_2021_3862_MOESM2_ESM.zip › SI/Data/072.xlsx]

## Sheet: Sheet1
Sample Name	Mass-Weighted Mean Passage	90	94.11	98.41	102.91	107.61	112.53	117.67	123.04	128.66	134.54	140.69	147.12	153.84	160.87	168.22	175.9	183.94	192.34	201.13	210.32	219.93	229.98	240.49	251.47	262.96	274.98	287.54	300.68	314.42	328.78	343.8	359.51	375.94	393.11	411.07	429.85	449.49	470.03	491.5
072_01	10.42	14.12	12.85	12.75	12.74	12.01	11.36	12.32	12.01	13.46	11.25	12.21	11.88	12.82	12.62	11.59	13.54	12.76	12.37	12.25	13.59	10.73	12.67	13.66	11.59	12.21	10.29	12.19	9.66	10.39	9.44	8.59	10.45	8.73	7.8	7.79	6.67	8.08	8.27	6.46
072_02	12.45	16.86	16.22	16.26	14.97	15.21	15.36	14.78	14.79	15.97	13.8	16.31	15.81	14.97	14.29	14.39	16.07	15.19	16.9	16.36	15.92	15.58	15.43	14.57	15.48	15.66	13.85	13.75	12.15	12.33	10.77	12.88	9.27	10.85	10.68	7.37	8.96	9.5	6.13	3.4
072_03	15.47	23.29	21.23	21.35	21.67	20.02	18.39	19.36	20.06	19.31	19.64	19.4	19.45	19.91	17.97	19.68	20.2	18.87	20.89	19.97	19.57	19.22	18.42	19.29	18.43	18.32	16.6	17.33	16.82	15.34	13.57	15.95	10.85	12.97	11.29	10.43	12.08	9.7	6.67	6.46
072_04	16.75	23.78	24.07	23.66	21.79	23.63	21.8	21.22	21.12	21.89	20.51	21.31	20.3	21.11	21.29	22.07	21.63	20.62	23.06	23.89	20.92	19.87	21.47	20.64	19.06	21.15	17.26	17.27	17.13	15.63	14.74	14.11	19.53	13.21	11.81	8.9	11.04	10.5	9.87	8.16
072_05	30.54	43.73	41.84	41.79	40.11	41.42	39.92	39.31	38.62	38.85	37.34	39.55	37.67	37.75	40.83	40.43	39.93	39.97	41	41.21	41.45	38.8	39.38	34.8	33.76	33.37	30.22	33.93	30.59	31.26	24.96	22.7	30.57	23.23	24.95	19.61	20.42	17.58	17.07	15.99
