# Supplementary material for: Discrepancy of particle passage in 101 mask batches during the first year of the Covid-19 pandemic in Germany
Source: Sci Rep. 2021 Dec 29;11:24490. doi: 10.1038/s41598-021-03862-z (PMC8716525; doi:10.1038/s41598-021-03862-z)
Supplement: Supplementary file 2 — Supplementary Data. [file 41598_2021_3862_MOESM2_ESM.zip › SI/Data/030.json]

{
    "030_01":{
        "Mass-Weighted Mean Passage":4.9,
        "90":12.14,
        "94.11":11.53,
        "98.41":10.71,
        "102.91":9.58,
        "107.61":8.55,
        "112.53":8.75,
        "117.67":8.14,
        "123.04":8.42,
        "128.66":7.74,
        "134.54":7.75,
        "140.69":7.35,
        "147.12":7.24,
        "153.84":7.33,
        "160.87":6.85,
        "168.22":7.06,
        "175.9":6.76,
        "183.94":6.67,
        "192.34":6.72,
        "201.13":6.58,
        "210.32":6.3,
        "219.93":5.93,
        "229.98":5.96,
        "240.49":5.92,
        "251.47":5.99,
        "262.96":5.84,
        "274.98":5.41,
        "287.54":5.19,
        "300.68":4.63,
        "314.42":4.09,
        "328.78":4.28,
        "343.8":4.02,
        "359.51":3.51,
        "375.94":3.26,
        "393.11":2.59,
        "411.07":2.15,
        "429.85":1.74,
        "449.49":2.15,
        "470.03":1.67,
        "491.5":1.41
    },
    "030_02":{
        "Mass-Weighted Mean Passage":4.94,
        "90":12.61,
        "94.11":11.12,
        "98.41":10.39,
        "102.91":9.42,
        "107.61":9.48,
        "112.53":8.24,
        "117.67":8.31,
        "123.04":7.95,
        "128.66":7.58,
        "134.54":7.59,
        "140.69":7.53,
        "147.12":7.41,
        "153.84":6.42,
        "160.87":7.06,
        "168.22":6.85,
        "175.9":7.14,
        "183.94":7.09,
        "192.34":6.79,
        "201.13":6.68,
        "210.32":6.64,
        "219.93":6.06,
        "229.98":5.87,
        "240.49":6.38,
        "251.47":5.78,
        "262.96":5.41,
        "274.98":5.28,
        "287.54":5.28,
        "300.68":5.02,
        "314.42":4.38,
        "328.78":4.16,
        "343.8":3.96,
        "359.51":3.27,
        "375.94":3.36,
        "393.11":2.91,
        "411.07":2.36,
        "429.85":2.52,
        "449.49":2.05,
        "470.03":1.05,
        "491.5":1.67
    },
    "030_03":{
        "Mass-Weighted Mean Passage":5.33,
        "90":11.74,
        "94.11":11.43,
        "98.41":10.55,
        "102.91":9.61,
        "107.61":9.15,
        "112.53":8.96,
        "117.67":8.68,
        "123.04":8.18,
        "128.66":8.16,
        "134.54":7.53,
        "140.69":7.24,
        "147.12":7.08,
        "153.84":7.19,
        "160.87":7.19,
        "168.22":7.49,
        "175.9":6.79,
        "183.94":6.98,
        "192.34":6.62,
        "201.13":6.7,
        "210.32":6.43,
        "219.93":6.4,
        "229.98":6.78,
        "240.49":6.5,
        "251.47":5.58,
        "262.96":6.48,
        "274.98":5.92,
        "287.54":6.0,
        "300.68":5.21,
        "314.42":4.74,
        "328.78":4.83,
        "343.8":5.06,
        "359.51":3.57,
        "375.94":3.54,
        "393.11":3.05,
        "411.07":3.71,
        "429.85":3.13,
        "449.49":2.35,
        "470.03":1.99,
        "491.5":1.67
    },
    "030_04":{
        "Mass-Weighted Mean Passage":5.42,
        "90":12.97,
        "94.11":11.99,
        "98.41":10.53,
        "102.91":10.4,
        "107.61":9.21,
        "112.53":9.1,
        "117.67":9.02,
        "123.04":9.11,
        "128.66":8.78,
        "134.54":8.38,
        "140.69":7.77,
        "147.12":7.98,
        "153.84":8.06,
        "160.87":7.82,
        "168.22":7.74,
        "175.9":7.45,
        "183.94":7.68,
        "192.34":7.9,
        "201.13":7.24,
        "210.32":7.41,
        "219.93":6.89,
        "229.98":6.98,
        "240.49":6.35,
        "251.47":6.28,
        "262.96":6.6,
        "274.98":6.04,
        "287.54":5.23,
        "300.68":5.61,
        "314.42":5.07,
        "328.78":4.53,
        "343.8":4.0,
        "359.51":3.89,
        "375.94":3.72,
        "393.11":2.8,
        "411.07":2.47,
        "429.85":2.52,
        "449.49":1.96,
        "470.03":1.15,
        "491.5":1.67
    },
    "030_05":{
        "Mass-Weighted Mean Passage":6.15,
        "90":13.93,
        "94.11":12.85,
        "98.41":11.94,
        "102.91":11.63,
        "107.61":10.74,
        "112.53":9.71,
        "117.67":10.28,
        "123.04":9.29,
        "128.66":9.08,
        "134.54":9.14,
        "140.69":8.9,
        "147.12":8.23,
        "153.84":8.04,
        "160.87":8.5,
        "168.22":8.43,
        "175.9":7.94,
        "183.94":8.13,
        "192.34":7.69,
        "201.13":8.39,
        "210.32":7.93,
        "219.93":7.43,
        "229.98":7.76,
        "240.49":7.09,
        "251.47":7.22,
        "262.96":6.64,
        "274.98":7.17,
        "287.54":6.3,
        "300.68":6.46,
        "314.42":5.83,
        "328.78":5.65,
        "343.8":5.17,
        "359.51":4.47,
        "375.94":4.21,
        "393.11":3.12,
        "411.07":3.81,
        "429.85":2.96,
        "449.49":3.13,
        "470.03":2.2,
        "491.5":2.31
    }
}
