# Supplementary material for: Discrepancy of particle passage in 101 mask batches during the first year of the Covid-19 pandemic in Germany
Source: Sci Rep. 2021 Dec 29;11:24490. doi: 10.1038/s41598-021-03862-z (PMC8716525; doi:10.1038/s41598-021-03862-z)
Supplement: Supplementary file 2 — Supplementary Data. [file 41598_2021_3862_MOESM2_ESM.zip › SI/Data/084.json]

{
    "084_01":{
        "Mass-Weighted Mean Passage":1.34,
        "90":5.31,
        "94.11":4.01,
        "98.41":3.95,
        "102.91":3.5,
        "107.61":3.15,
        "112.53":2.97,
        "117.67":2.73,
        "123.04":2.7,
        "128.66":2.37,
        "134.54":2.25,
        "140.69":2.27,
        "147.12":2.19,
        "153.84":1.99,
        "160.87":1.93,
        "168.22":2.03,
        "175.9":1.91,
        "183.94":1.87,
        "192.34":1.81,
        "201.13":1.63,
        "210.32":1.76,
        "219.93":1.79,
        "229.98":1.51,
        "240.49":1.49,
        "251.47":1.44,
        "262.96":1.38,
        "274.98":1.35,
        "287.54":1.42,
        "300.68":1.15,
        "314.42":1.07,
        "328.78":1.19,
        "343.8":0.96,
        "359.51":0.95,
        "375.94":1.1,
        "393.11":0.69,
        "411.07":0.64,
        "429.85":0.4,
        "449.49":0.7,
        "470.03":0.69,
        "491.5":0.54
    },
    "084_02":{
        "Mass-Weighted Mean Passage":8.36,
        "90":16.77,
        "94.11":15.49,
        "98.41":13.99,
        "102.91":13.13,
        "107.61":12.91,
        "112.53":12.04,
        "117.67":11.74,
        "123.04":11.5,
        "128.66":11.33,
        "134.54":10.91,
        "140.69":11.09,
        "147.12":10.75,
        "153.84":10.7,
        "160.87":10.26,
        "168.22":10.82,
        "175.9":10.36,
        "183.94":10.77,
        "192.34":10.53,
        "201.13":9.91,
        "210.32":9.75,
        "219.93":9.97,
        "229.98":10.33,
        "240.49":9.89,
        "251.47":9.51,
        "262.96":9.33,
        "274.98":9.0,
        "287.54":8.66,
        "300.68":8.27,
        "314.42":7.86,
        "328.78":8.33,
        "343.8":7.15,
        "359.51":7.35,
        "375.94":7.24,
        "393.11":5.87,
        "411.07":4.86,
        "429.85":5.75,
        "449.49":4.11,
        "470.03":4.55,
        "491.5":3.91
    },
    "084_03":{
        "Mass-Weighted Mean Passage":8.66,
        "90":16.9,
        "94.11":15.73,
        "98.41":14.86,
        "102.91":13.81,
        "107.61":12.97,
        "112.53":12.84,
        "117.67":12.31,
        "123.04":11.66,
        "128.66":11.81,
        "134.54":11.81,
        "140.69":11.53,
        "147.12":11.47,
        "153.84":11.04,
        "160.87":10.27,
        "168.22":11.55,
        "175.9":10.89,
        "183.94":10.68,
        "192.34":10.71,
        "201.13":10.73,
        "210.32":10.92,
        "219.93":10.64,
        "229.98":10.45,
        "240.49":10.49,
        "251.47":10.24,
        "262.96":9.35,
        "274.98":9.19,
        "287.54":8.87,
        "300.68":9.53,
        "314.42":8.36,
        "328.78":7.75,
        "343.8":7.69,
        "359.51":8.1,
        "375.94":6.7,
        "393.11":5.13,
        "411.07":5.41,
        "429.85":4.92,
        "449.49":4.52,
        "470.03":4.5,
        "491.5":3.67
    },
    "084_04":{
        "Mass-Weighted Mean Passage":8.71,
        "90":17.45,
        "94.11":15.5,
        "98.41":15.43,
        "102.91":14.32,
        "107.61":12.86,
        "112.53":12.97,
        "117.67":12.81,
        "123.04":11.86,
        "128.66":11.71,
        "134.54":11.68,
        "140.69":10.91,
        "147.12":11.1,
        "153.84":11.19,
        "160.87":10.43,
        "168.22":10.73,
        "175.9":10.75,
        "183.94":11.08,
        "192.34":10.92,
        "201.13":10.75,
        "210.32":10.5,
        "219.93":10.47,
        "229.98":10.03,
        "240.49":9.76,
        "251.47":9.36,
        "262.96":9.6,
        "274.98":9.21,
        "287.54":8.8,
        "300.68":9.13,
        "314.42":8.26,
        "328.78":8.69,
        "343.8":7.62,
        "359.51":7.38,
        "375.94":6.99,
        "393.11":6.24,
        "411.07":7.14,
        "429.85":4.79,
        "449.49":5.51,
        "470.03":4.15,
        "491.5":4.67
    },
    "084_05":{
        "Mass-Weighted Mean Passage":8.74,
        "90":17.08,
        "94.11":15.84,
        "98.41":14.87,
        "102.91":13.74,
        "107.61":12.71,
        "112.53":12.96,
        "117.67":12.71,
        "123.04":11.99,
        "128.66":11.74,
        "134.54":11.14,
        "140.69":11.3,
        "147.12":10.79,
        "153.84":10.94,
        "160.87":10.85,
        "168.22":10.98,
        "175.9":10.96,
        "183.94":10.98,
        "192.34":11.53,
        "201.13":10.49,
        "210.32":10.52,
        "219.93":11.05,
        "229.98":10.44,
        "240.49":9.99,
        "251.47":9.95,
        "262.96":10.06,
        "274.98":8.85,
        "287.54":9.37,
        "300.68":8.38,
        "314.42":8.67,
        "328.78":7.88,
        "343.8":7.64,
        "359.51":6.92,
        "375.94":6.8,
        "393.11":6.15,
        "411.07":6.45,
        "429.85":5.67,
        "449.49":5.68,
        "470.03":5.04,
        "491.5":4.78
    },
    "084_06":{
        "Mass-Weighted Mean Passage":9.32,
        "90":18.03,
        "94.11":16.36,
        "98.41":15.06,
        "102.91":14.07,
        "107.61":13.56,
        "112.53":13.68,
        "117.67":13.17,
        "123.04":12.84,
        "128.66":12.48,
        "134.54":11.63,
        "140.69":12.26,
        "147.12":12.03,
        "153.84":11.34,
        "160.87":11.16,
        "168.22":11.6,
        "175.9":11.59,
        "183.94":11.77,
        "192.34":11.53,
        "201.13":11.3,
        "210.32":11.27,
        "219.93":11.14,
        "229.98":10.73,
        "240.49":10.92,
        "251.47":10.68,
        "262.96":10.02,
        "274.98":10.21,
        "287.54":9.89,
        "300.68":9.99,
        "314.42":9.94,
        "328.78":9.22,
        "343.8":8.95,
        "359.51":8.03,
        "375.94":6.42,
        "393.11":6.74,
        "411.07":5.71,
        "429.85":5.13,
        "449.49":6.2,
        "470.03":4.08,
        "491.5":3.82
    },
    "084_07":{
        "Mass-Weighted Mean Passage":9.86,
        "90":18.38,
        "94.11":16.81,
        "98.41":15.19,
        "102.91":15.39,
        "107.61":14.41,
        "112.53":14.25,
        "117.67":13.66,
        "123.04":13.44,
        "128.66":13.23,
        "134.54":12.89,
        "140.69":13.26,
        "147.12":12.51,
        "153.84":12.37,
        "160.87":12.22,
        "168.22":12.63,
        "175.9":12.69,
        "183.94":12.71,
        "192.34":12.86,
        "201.13":12.08,
        "210.32":12.43,
        "219.93":11.81,
        "229.98":11.51,
        "240.49":11.71,
        "251.47":11.63,
        "262.96":10.93,
        "274.98":10.49,
        "287.54":10.68,
        "300.68":10.23,
        "314.42":9.82,
        "328.78":9.45,
        "343.8":9.0,
        "359.51":7.76,
        "375.94":6.95,
        "393.11":6.59,
        "411.07":6.27,
        "429.85":6.04,
        "449.49":5.38,
        "470.03":5.32,
        "491.5":5.62
    },
    "084_08":{
        "Mass-Weighted Mean Passage":9.9,
        "90":19.51,
        "94.11":16.62,
        "98.41":15.99,
        "102.91":15.06,
        "107.61":14.42,
        "112.53":13.67,
        "117.67":13.44,
        "123.04":13.49,
        "128.66":12.77,
        "134.54":12.72,
        "140.69":12.95,
        "147.12":12.67,
        "153.84":12.18,
        "160.87":12.37,
        "168.22":12.19,
        "175.9":12.2,
        "183.94":12.08,
        "192.34":11.55,
        "201.13":11.71,
        "210.32":11.49,
        "219.93":12.17,
        "229.98":11.04,
        "240.49":12.09,
        "251.47":11.07,
        "262.96":11.04,
        "274.98":10.46,
        "287.54":10.13,
        "300.68":10.1,
        "314.42":9.64,
        "328.78":9.8,
        "343.8":8.75,
        "359.51":7.99,
        "375.94":7.78,
        "393.11":6.94,
        "411.07":8.48,
        "429.85":6.31,
        "449.49":5.51,
        "470.03":5.83,
        "491.5":6.19
    },
    "084_09":{
        "Mass-Weighted Mean Passage":10.95,
        "90":19.46,
        "94.11":18.39,
        "98.41":16.8,
        "102.91":15.51,
        "107.61":14.91,
        "112.53":14.23,
        "117.67":14.16,
        "123.04":14.04,
        "128.66":13.85,
        "134.54":13.44,
        "140.69":13.38,
        "147.12":13.27,
        "153.84":13.1,
        "160.87":12.64,
        "168.22":12.76,
        "175.9":13.15,
        "183.94":13.42,
        "192.34":13.07,
        "201.13":12.56,
        "210.32":12.67,
        "219.93":12.89,
        "229.98":12.67,
        "240.49":12.38,
        "251.47":11.83,
        "262.96":12.11,
        "274.98":11.34,
        "287.54":11.05,
        "300.68":11.82,
        "314.42":10.93,
        "328.78":10.92,
        "343.8":9.79,
        "359.51":9.8,
        "375.94":9.28,
        "393.11":8.49,
        "411.07":7.09,
        "429.85":8.42,
        "449.49":7.68,
        "470.03":6.57,
        "491.5":6.17
    },
    "084_10":{
        "Mass-Weighted Mean Passage":11.04,
        "90":18.61,
        "94.11":17.41,
        "98.41":16.91,
        "102.91":16.04,
        "107.61":14.83,
        "112.53":14.01,
        "117.67":14.61,
        "123.04":14.12,
        "128.66":13.98,
        "134.54":14.06,
        "140.69":13.73,
        "147.12":13.55,
        "153.84":13.24,
        "160.87":13.57,
        "168.22":13.12,
        "175.9":13.02,
        "183.94":13.08,
        "192.34":13.28,
        "201.13":12.5,
        "210.32":12.93,
        "219.93":12.55,
        "229.98":12.3,
        "240.49":12.22,
        "251.47":11.79,
        "262.96":12.11,
        "274.98":11.76,
        "287.54":11.28,
        "300.68":11.24,
        "314.42":11.22,
        "328.78":11.33,
        "343.8":10.27,
        "359.51":9.79,
        "375.94":8.55,
        "393.11":8.65,
        "411.07":8.56,
        "429.85":6.96,
        "449.49":9.08,
        "470.03":7.36,
        "491.5":4.94
    },
    "084_11":{
        "Mass-Weighted Mean Passage":11.53,
        "90":19.3,
        "94.11":18.43,
        "98.41":17.44,
        "102.91":16.44,
        "107.61":15.83,
        "112.53":15.75,
        "117.67":15.51,
        "123.04":14.96,
        "128.66":14.34,
        "134.54":15.15,
        "140.69":14.9,
        "147.12":14.3,
        "153.84":14.37,
        "160.87":14.19,
        "168.22":14.46,
        "175.9":14.2,
        "183.94":14.2,
        "192.34":14.17,
        "201.13":14.33,
        "210.32":13.71,
        "219.93":13.7,
        "229.98":13.63,
        "240.49":13.17,
        "251.47":12.47,
        "262.96":11.88,
        "274.98":12.59,
        "287.54":11.92,
        "300.68":12.42,
        "314.42":12.46,
        "328.78":11.23,
        "343.8":10.43,
        "359.51":9.67,
        "375.94":9.43,
        "393.11":8.54,
        "411.07":8.95,
        "429.85":6.93,
        "449.49":6.23,
        "470.03":6.85,
        "491.5":4.93
    },
    "084_12":{
        "Mass-Weighted Mean Passage":11.72,
        "90":19.57,
        "94.11":18.57,
        "98.41":17.17,
        "102.91":16.55,
        "107.61":15.95,
        "112.53":15.47,
        "117.67":15.19,
        "123.04":15.3,
        "128.66":14.66,
        "134.54":15.16,
        "140.69":14.45,
        "147.12":14.34,
        "153.84":14.29,
        "160.87":14.68,
        "168.22":14.99,
        "175.9":14.5,
        "183.94":14.66,
        "192.34":14.42,
        "201.13":14.17,
        "210.32":14.44,
        "219.93":13.72,
        "229.98":13.71,
        "240.49":13.08,
        "251.47":12.8,
        "262.96":13.22,
        "274.98":13.16,
        "287.54":12.39,
        "300.68":12.07,
        "314.42":11.88,
        "328.78":11.09,
        "343.8":10.75,
        "359.51":10.73,
        "375.94":8.18,
        "393.11":9.08,
        "411.07":8.33,
        "429.85":6.93,
        "449.49":6.57,
        "470.03":6.95,
        "491.5":5.73
    },
    "084_13":{
        "Mass-Weighted Mean Passage":77.38,
        "90":65.07,
        "94.11":63.99,
        "98.41":65.44,
        "102.91":62.9,
        "107.61":63.44,
        "112.53":64.76,
        "117.67":64.5,
        "123.04":66.28,
        "128.66":65.58,
        "134.54":66.98,
        "140.69":68.97,
        "147.12":69.32,
        "153.84":68.99,
        "160.87":69.29,
        "168.22":70.76,
        "175.9":72.24,
        "183.94":72.37,
        "192.34":72.95,
        "201.13":74.66,
        "210.32":74.09,
        "219.93":77.18,
        "229.98":75.17,
        "240.49":78.25,
        "251.47":78.52,
        "262.96":75.95,
        "274.98":78.42,
        "287.54":78.16,
        "300.68":75.62,
        "314.42":78.65,
        "328.78":81.55,
        "343.8":79.35,
        "359.51":81.9,
        "375.94":85.3,
        "393.11":81.24,
        "411.07":86.76,
        "429.85":79.39,
        "449.49":83.04,
        "470.03":80.83,
        "491.5":76.22
    },
    "084_14":{
        "Mass-Weighted Mean Passage":78.31,
        "90":64.99,
        "94.11":63.01,
        "98.41":62.62,
        "102.91":63.35,
        "107.61":62.04,
        "112.53":64.13,
        "117.67":65.29,
        "123.04":65.26,
        "128.66":64.78,
        "134.54":66.18,
        "140.69":69.08,
        "147.12":68.32,
        "153.84":70.12,
        "160.87":68.78,
        "168.22":70.56,
        "175.9":71.96,
        "183.94":72.78,
        "192.34":74.46,
        "201.13":74.97,
        "210.32":73.29,
        "219.93":77.69,
        "229.98":74.76,
        "240.49":78.21,
        "251.47":79.14,
        "262.96":79.18,
        "274.98":76.73,
        "287.54":77.62,
        "300.68":78.12,
        "314.42":81.07,
        "328.78":82.23,
        "343.8":80.67,
        "359.51":82.93,
        "375.94":83.94,
        "393.11":83.92,
        "411.07":89.04,
        "429.85":93.53,
        "449.49":80.33,
        "470.03":87.75,
        "491.5":71.23
    },
    "084_15":{
        "Mass-Weighted Mean Passage":78.96,
        "90":64.94,
        "94.11":63.44,
        "98.41":64.59,
        "102.91":64.25,
        "107.61":63.56,
        "112.53":65.14,
        "117.67":65.36,
        "123.04":66.55,
        "128.66":66.19,
        "134.54":66.89,
        "140.69":69.9,
        "147.12":70.44,
        "153.84":70.68,
        "160.87":70.44,
        "168.22":70.27,
        "175.9":72.24,
        "183.94":73.37,
        "192.34":74.99,
        "201.13":75.09,
        "210.32":74.18,
        "219.93":76.56,
        "229.98":74.87,
        "240.49":78.25,
        "251.47":79.53,
        "262.96":77.93,
        "274.98":80.04,
        "287.54":81.46,
        "300.68":78.68,
        "314.42":82.4,
        "328.78":83.6,
        "343.8":79.97,
        "359.51":85.71,
        "375.94":85.61,
        "393.11":80.26,
        "411.07":88.54,
        "429.85":85.06,
        "449.49":88.11,
        "470.03":79.35,
        "491.5":82.19
    },
    "084_16":{
        "Mass-Weighted Mean Passage":79.0,
        "90":65.27,
        "94.11":65.68,
        "98.41":65.02,
        "102.91":62.38,
        "107.61":62.52,
        "112.53":63.83,
        "117.67":65.42,
        "123.04":66.2,
        "128.66":65.8,
        "134.54":66.13,
        "140.69":68.11,
        "147.12":69.16,
        "153.84":69.64,
        "160.87":71.77,
        "168.22":70.73,
        "175.9":72.81,
        "183.94":75.21,
        "192.34":74.39,
        "201.13":75.58,
        "210.32":74.08,
        "219.93":80.51,
        "229.98":75.49,
        "240.49":79.54,
        "251.47":79.55,
        "262.96":76.61,
        "274.98":77.79,
        "287.54":78.82,
        "300.68":76.77,
        "314.42":81.15,
        "328.78":82.09,
        "343.8":82.44,
        "359.51":85.18,
        "375.94":82.3,
        "393.11":83.32,
        "411.07":88.34,
        "429.85":86.74,
        "449.49":84.44,
        "470.03":87.15,
        "491.5":83.71
    },
    "084_17":{
        "Mass-Weighted Mean Passage":81.57,
        "90":69.76,
        "94.11":65.4,
        "98.41":67.95,
        "102.91":67.23,
        "107.61":67.39,
        "112.53":66.78,
        "117.67":68.21,
        "123.04":69.17,
        "128.66":68.6,
        "134.54":69.09,
        "140.69":71.54,
        "147.12":72.02,
        "153.84":72.26,
        "160.87":73.53,
        "168.22":73.24,
        "175.9":74.67,
        "183.94":76.16,
        "192.34":77.59,
        "201.13":77.3,
        "210.32":76.81,
        "219.93":80.14,
        "229.98":78.43,
        "240.49":80.28,
        "251.47":80.89,
        "262.96":81.48,
        "274.98":81.77,
        "287.54":83.08,
        "300.68":78.46,
        "314.42":88.18,
        "328.78":86.1,
        "343.8":85.37,
        "359.51":84.41,
        "375.94":82.4,
        "393.11":85.15,
        "411.07":90.57,
        "429.85":90.09,
        "449.49":87.85,
        "470.03":92.49,
        "491.5":87.19
    },
    "084_18":{
        "Mass-Weighted Mean Passage":81.71,
        "90":69.71,
        "94.11":67.14,
        "98.41":67.99,
        "102.91":65.94,
        "107.61":66.28,
        "112.53":68.73,
        "117.67":67.84,
        "123.04":69.36,
        "128.66":68.75,
        "134.54":69.59,
        "140.69":71.27,
        "147.12":71.6,
        "153.84":72.2,
        "160.87":75.34,
        "168.22":72.16,
        "175.9":76.11,
        "183.94":76.78,
        "192.34":76.5,
        "201.13":77.2,
        "210.32":78.36,
        "219.93":82.21,
        "229.98":79.14,
        "240.49":81.29,
        "251.47":80.86,
        "262.96":82.91,
        "274.98":84.15,
        "287.54":82.6,
        "300.68":81.72,
        "314.42":85.19,
        "328.78":81.71,
        "343.8":84.36,
        "359.51":85.36,
        "375.94":86.84,
        "393.11":84.04,
        "411.07":90.97,
        "429.85":89.61,
        "449.49":89.16,
        "470.03":90.91,
        "491.5":82.08
    },
    "084_19":{
        "Mass-Weighted Mean Passage":82.44,
        "90":71.61,
        "94.11":69.23,
        "98.41":71.31,
        "102.91":69.21,
        "107.61":69.43,
        "112.53":69.75,
        "117.67":71.14,
        "123.04":72.69,
        "128.66":72.81,
        "134.54":74.38,
        "140.69":73.85,
        "147.12":73.74,
        "153.84":75.3,
        "160.87":76.86,
        "168.22":77.03,
        "175.9":77.26,
        "183.94":79.76,
        "192.34":79.93,
        "201.13":80.29,
        "210.32":79.33,
        "219.93":81.85,
        "229.98":83.15,
        "240.49":82.95,
        "251.47":82.8,
        "262.96":83.25,
        "274.98":83.6,
        "287.54":82.97,
        "300.68":82.2,
        "314.42":86.65,
        "328.78":84.06,
        "343.8":83.76,
        "359.51":84.88,
        "375.94":87.04,
        "393.11":84.9,
        "411.07":88.9,
        "429.85":87.63,
        "449.49":85.24,
        "470.03":86.57,
        "491.5":81.88
    },
    "084_20":{
        "Mass-Weighted Mean Passage":83.42,
        "90":70.82,
        "94.11":68.29,
        "98.41":69.42,
        "102.91":67.78,
        "107.61":67.07,
        "112.53":68.39,
        "117.67":70.32,
        "123.04":71.13,
        "128.66":69.44,
        "134.54":70.24,
        "140.69":72.73,
        "147.12":73.53,
        "153.84":73.79,
        "160.87":75.14,
        "168.22":76.11,
        "175.9":76.54,
        "183.94":77.29,
        "192.34":78.96,
        "201.13":79.1,
        "210.32":79.18,
        "219.93":82.24,
        "229.98":81.37,
        "240.49":81.55,
        "251.47":84.15,
        "262.96":80.9,
        "274.98":83.61,
        "287.54":83.04,
        "300.68":82.29,
        "314.42":87.05,
        "328.78":85.99,
        "343.8":84.32,
        "359.51":89.73,
        "375.94":86.81,
        "393.11":88.21,
        "411.07":94.84,
        "429.85":88.26,
        "449.49":90.04,
        "470.03":88.64,
        "491.5":94.9
    },
    "084_21":{
        "Mass-Weighted Mean Passage":84.67,
        "90":77.83,
        "94.11":76.11,
        "98.41":77.06,
        "102.91":76.74,
        "107.61":75.1,
        "112.53":77.4,
        "117.67":77.55,
        "123.04":77.24,
        "128.66":78.9,
        "134.54":79.11,
        "140.69":80.95,
        "147.12":79.92,
        "153.84":80.36,
        "160.87":80.88,
        "168.22":80.9,
        "175.9":81.47,
        "183.94":83.38,
        "192.34":83.2,
        "201.13":82.75,
        "210.32":84.15,
        "219.93":83.47,
        "229.98":84.41,
        "240.49":84.63,
        "251.47":86.14,
        "262.96":83.04,
        "274.98":84.52,
        "287.54":85.58,
        "300.68":84.29,
        "314.42":87.54,
        "328.78":89.09,
        "343.8":86.86,
        "359.51":86.22,
        "375.94":86.15,
        "393.11":86.31,
        "411.07":83.77,
        "429.85":86.38,
        "449.49":86.91,
        "470.03":87.76,
        "491.5":89.34
    },
    "084_22":{
        "Mass-Weighted Mean Passage":85.67,
        "90":80.75,
        "94.11":76.45,
        "98.41":77.4,
        "102.91":75.72,
        "107.61":76.43,
        "112.53":77.87,
        "117.67":77.8,
        "123.04":78.35,
        "128.66":78.73,
        "134.54":78.2,
        "140.69":81.31,
        "147.12":80.07,
        "153.84":80.53,
        "160.87":82.27,
        "168.22":81.21,
        "175.9":83.82,
        "183.94":83.2,
        "192.34":82.3,
        "201.13":83.1,
        "210.32":85.17,
        "219.93":83.57,
        "229.98":84.29,
        "240.49":86.97,
        "251.47":84.68,
        "262.96":86.61,
        "274.98":84.86,
        "287.54":87.59,
        "300.68":85.68,
        "314.42":91.25,
        "328.78":88.94,
        "343.8":87.2,
        "359.51":89.33,
        "375.94":85.29,
        "393.11":91.92,
        "411.07":83.45,
        "429.85":84.85,
        "449.49":90.57,
        "470.03":86.47,
        "491.5":87.65
    },
    "084_23":{
        "Mass-Weighted Mean Passage":85.83,
        "90":76.53,
        "94.11":77.18,
        "98.41":76.0,
        "102.91":76.13,
        "107.61":76.91,
        "112.53":77.14,
        "117.67":78.83,
        "123.04":77.79,
        "128.66":79.99,
        "134.54":79.44,
        "140.69":80.53,
        "147.12":82.11,
        "153.84":81.56,
        "160.87":81.93,
        "168.22":82.55,
        "175.9":82.27,
        "183.94":83.27,
        "192.34":82.77,
        "201.13":84.19,
        "210.32":86.85,
        "219.93":84.75,
        "229.98":85.45,
        "240.49":85.16,
        "251.47":84.47,
        "262.96":85.21,
        "274.98":85.45,
        "287.54":88.36,
        "300.68":86.17,
        "314.42":89.16,
        "328.78":90.19,
        "343.8":87.51,
        "359.51":88.38,
        "375.94":87.34,
        "393.11":89.6,
        "411.07":80.69,
        "429.85":92.59,
        "449.49":87.88,
        "470.03":85.98,
        "491.5":91.25
    },
    "084_24":{
        "Mass-Weighted Mean Passage":86.18,
        "90":76.07,
        "94.11":75.6,
        "98.41":75.11,
        "102.91":77.33,
        "107.61":77.31,
        "112.53":77.77,
        "117.67":78.91,
        "123.04":78.72,
        "128.66":78.94,
        "134.54":80.05,
        "140.69":81.62,
        "147.12":81.87,
        "153.84":81.11,
        "160.87":82.73,
        "168.22":83.37,
        "175.9":83.42,
        "183.94":85.32,
        "192.34":84.87,
        "201.13":85.86,
        "210.32":86.15,
        "219.93":86.53,
        "229.98":86.72,
        "240.49":87.67,
        "251.47":87.11,
        "262.96":86.67,
        "274.98":86.51,
        "287.54":86.73,
        "300.68":87.36,
        "314.42":88.64,
        "328.78":86.61,
        "343.8":88.14,
        "359.51":88.13,
        "375.94":88.01,
        "393.11":85.74,
        "411.07":89.81,
        "429.85":89.29,
        "449.49":85.59,
        "470.03":87.53,
        "491.5":86.13
    },
    "084_25":{
        "Mass-Weighted Mean Passage":86.44,
        "90":79.45,
        "94.11":77.77,
        "98.41":76.96,
        "102.91":76.01,
        "107.61":76.28,
        "112.53":76.69,
        "117.67":78.82,
        "123.04":77.84,
        "128.66":78.26,
        "134.54":79.62,
        "140.69":81.04,
        "147.12":81.31,
        "153.84":81.23,
        "160.87":81.2,
        "168.22":79.84,
        "175.9":80.37,
        "183.94":80.61,
        "192.34":83.15,
        "201.13":85.09,
        "210.32":85.85,
        "219.93":84.63,
        "229.98":84.26,
        "240.49":87.18,
        "251.47":83.99,
        "262.96":86.91,
        "274.98":83.46,
        "287.54":86.45,
        "300.68":86.61,
        "314.42":92.94,
        "328.78":90.05,
        "343.8":90.06,
        "359.51":89.94,
        "375.94":87.28,
        "393.11":93.52,
        "411.07":85.95,
        "429.85":87.45,
        "449.49":88.22,
        "470.03":90.05,
        "491.5":93.71
    },
    "084_26":{
        "Mass-Weighted Mean Passage":87.56,
        "90":81.3,
        "94.11":79.47,
        "98.41":79.42,
        "102.91":78.01,
        "107.61":78.94,
        "112.53":80.09,
        "117.67":80.41,
        "123.04":79.1,
        "128.66":81.82,
        "134.54":81.42,
        "140.69":84.44,
        "147.12":82.93,
        "153.84":82.04,
        "160.87":82.7,
        "168.22":84.37,
        "175.9":85.24,
        "183.94":84.65,
        "192.34":85.52,
        "201.13":85.58,
        "210.32":86.62,
        "219.93":86.46,
        "229.98":86.03,
        "240.49":87.45,
        "251.47":86.3,
        "262.96":88.26,
        "274.98":87.08,
        "287.54":88.52,
        "300.68":89.84,
        "314.42":93.1,
        "328.78":90.41,
        "343.8":87.65,
        "359.51":91.73,
        "375.94":88.64,
        "393.11":89.78,
        "411.07":83.14,
        "429.85":89.06,
        "449.49":91.88,
        "470.03":96.02,
        "491.5":87.32
    },
    "084_27":{
        "Mass-Weighted Mean Passage":88.11,
        "90":78.71,
        "94.11":77.64,
        "98.41":78.46,
        "102.91":80.08,
        "107.61":79.08,
        "112.53":79.18,
        "117.67":81.92,
        "123.04":81.5,
        "128.66":82.18,
        "134.54":81.29,
        "140.69":83.32,
        "147.12":81.45,
        "153.84":83.32,
        "160.87":84.12,
        "168.22":85.82,
        "175.9":84.45,
        "183.94":86.77,
        "192.34":86.15,
        "201.13":88.91,
        "210.32":87.7,
        "219.93":87.48,
        "229.98":87.57,
        "240.49":88.87,
        "251.47":87.23,
        "262.96":88.37,
        "274.98":89.37,
        "287.54":89.22,
        "300.68":88.54,
        "314.42":90.44,
        "328.78":88.51,
        "343.8":89.06,
        "359.51":89.18,
        "375.94":90.42,
        "393.11":89.11,
        "411.07":88.61,
        "429.85":91.86,
        "449.49":86.95,
        "470.03":94.99,
        "491.5":94.04
    },
    "084_28":{
        "Mass-Weighted Mean Passage":88.19,
        "90":80.44,
        "94.11":78.46,
        "98.41":76.4,
        "102.91":80.08,
        "107.61":80.0,
        "112.53":79.18,
        "117.67":80.32,
        "123.04":80.7,
        "128.66":82.4,
        "134.54":82.99,
        "140.69":83.44,
        "147.12":82.18,
        "153.84":83.56,
        "160.87":84.13,
        "168.22":85.85,
        "175.9":85.37,
        "183.94":86.64,
        "192.34":88.55,
        "201.13":86.27,
        "210.32":86.65,
        "219.93":86.21,
        "229.98":84.78,
        "240.49":88.61,
        "251.47":89.95,
        "262.96":87.51,
        "274.98":88.23,
        "287.54":88.1,
        "300.68":90.0,
        "314.42":90.5,
        "328.78":88.73,
        "343.8":90.54,
        "359.51":91.66,
        "375.94":89.73,
        "393.11":87.01,
        "411.07":89.62,
        "429.85":86.39,
        "449.49":88.57,
        "470.03":92.44,
        "491.5":100.35
    },
    "084_29":{
        "Mass-Weighted Mean Passage":88.46,
        "90":80.23,
        "94.11":78.42,
        "98.41":77.91,
        "102.91":80.74,
        "107.61":78.41,
        "112.53":79.51,
        "117.67":80.13,
        "123.04":81.13,
        "128.66":80.11,
        "134.54":82.44,
        "140.69":84.46,
        "147.12":84.09,
        "153.84":83.99,
        "160.87":82.56,
        "168.22":86.15,
        "175.9":85.56,
        "183.94":86.05,
        "192.34":86.0,
        "201.13":87.6,
        "210.32":86.96,
        "219.93":85.66,
        "229.98":88.66,
        "240.49":89.82,
        "251.47":87.23,
        "262.96":87.3,
        "274.98":90.76,
        "287.54":90.02,
        "300.68":89.98,
        "314.42":88.69,
        "328.78":86.89,
        "343.8":90.29,
        "359.51":88.28,
        "375.94":89.44,
        "393.11":90.44,
        "411.07":90.76,
        "429.85":93.55,
        "449.49":88.31,
        "470.03":94.27,
        "491.5":102.41
    },
    "084_30":{
        "Mass-Weighted Mean Passage":88.94,
        "90":82.38,
        "94.11":80.05,
        "98.41":79.43,
        "102.91":78.53,
        "107.61":78.01,
        "112.53":81.41,
        "117.67":81.05,
        "123.04":79.92,
        "128.66":81.54,
        "134.54":82.05,
        "140.69":84.84,
        "147.12":83.0,
        "153.84":83.4,
        "160.87":83.37,
        "168.22":83.92,
        "175.9":84.0,
        "183.94":84.64,
        "192.34":86.71,
        "201.13":86.81,
        "210.32":88.01,
        "219.93":88.99,
        "229.98":87.04,
        "240.49":90.16,
        "251.47":86.34,
        "262.96":87.07,
        "274.98":88.82,
        "287.54":90.12,
        "300.68":91.69,
        "314.42":94.74,
        "328.78":94.42,
        "343.8":92.67,
        "359.51":92.6,
        "375.94":89.81,
        "393.11":90.68,
        "411.07":86.49,
        "429.85":90.29,
        "449.49":94.6,
        "470.03":93.24,
        "491.5":89.23
    }
}
