# Supplementary material for: Discrepancy of particle passage in 101 mask batches during the first year of the Covid-19 pandemic in Germany
Source: Sci Rep. 2021 Dec 29;11:24490. doi: 10.1038/s41598-021-03862-z (PMC8716525; doi:10.1038/s41598-021-03862-z)
Supplement: Supplementary file 2 — Supplementary Data. [file 41598_2021_3862_MOESM2_ESM.zip › SI/Data/091.xlsx]

## Sheet: Sheet1
Sample Name	Mass-Weighted Mean Passage	90	94.11	98.41	102.91	107.61	112.53	117.67	123.04	128.66	134.54	140.69	147.12	153.84	160.87	168.22	175.9	183.94	192.34	201.13	210.32	219.93	229.98	240.49	251.47	262.96	274.98	287.54	300.68	314.42	328.78	343.8	359.51	375.94	393.11	411.07	429.85	449.49	470.03	491.5
091_01	12.25	18.52	16.5	16.23	14.57	14.09	14.98	14.55	14.98	14.43	14.15	13.13	12.49	13.56	13.36	13.44	13.67	13.62	12.81	13.46	12.84	12.35	13.11	11.14	13.33	11.69	11.98	12.44	11.95	11.17	11.42	9.77	10.2	12.41	11.37	10.22	9.91	10.62	12.58	14.12
091_02	13.09	15.77	16.66	14.49	15.47	14.2	14.54	15.31	13.84	12.78	14.02	13.3	14.09	14.9	14.35	13.15	13.06	14.32	13.58	13.32	11.68	13.69	13.65	12.55	12.2	13.11	14.72	14.22	12.95	12.67	13.79	10.92	12.2	12.28	11.96	13.58	11.89	12.95	11.38	11.77
091_03	15.59	19.84	19.53	17.43	17.83	18.69	17.57	18.1	17.76	16.76	18.01	16.61	16.91	16.81	17.37	16.19	16.16	17.5	16.59	16.67	18.13	16.04	17.64	17.9	15.79	15.69	15.99	14.16	16.22	16.87	13.79	19.54	13.97	13.03	16.06	13.72	12.34	17.88	12.58	8.24
091_04	17.07	23.86	24.38	22.08	20.77	21.52	20.8	21.72	19.61	19.26	19.41	18.13	18.82	18.82	19.42	18.99	18.08	18.77	17.23	18.68	17.94	18.26	17.82	16.9	16.75	16.31	16.55	17.62	14.89	17.92	14.03	13.22	17.07	15.51	15.48	16.06	14.98	17.88	16.17	16.47
091_05	21.06	26.09	22.15	22.49	20.94	20.53	21.62	22.5	21.8	19.89	20.8	19.8	21.23	19.18	19.1	20.17	21.9	20.69	20.15	19.69	21.23	21.11	21.01	20.74	20.66	20.13	24.11	20.27	22.36	20.99	20.23	21.26	25.06	21.34	21.22	17.37	18.94	25.65	22.76	20.78
