# Supplementary material for: Discrepancy of particle passage in 101 mask batches during the first year of the Covid-19 pandemic in Germany
Source: Sci Rep. 2021 Dec 29;11:24490. doi: 10.1038/s41598-021-03862-z (PMC8716525; doi:10.1038/s41598-021-03862-z)
Supplement: Supplementary file 2 — Supplementary Data. [file 41598_2021_3862_MOESM2_ESM.zip › SI/Data/047.json]

{
    "047_01":{
        "Mass-Weighted Mean Passage":1.79,
        "90":5.67,
        "94.11":5.22,
        "98.41":4.56,
        "102.91":4.49,
        "107.61":4.05,
        "112.53":3.55,
        "117.67":3.63,
        "123.04":3.41,
        "128.66":3.23,
        "134.54":3.18,
        "140.69":3.25,
        "147.12":2.9,
        "153.84":2.7,
        "160.87":2.62,
        "168.22":2.59,
        "175.9":2.48,
        "183.94":2.34,
        "192.34":2.39,
        "201.13":2.29,
        "210.32":2.34,
        "219.93":2.49,
        "229.98":2.25,
        "240.49":1.97,
        "251.47":1.89,
        "262.96":1.89,
        "274.98":1.41,
        "287.54":1.54,
        "300.68":1.22,
        "314.42":1.67,
        "328.78":1.05,
        "343.8":1.35,
        "359.51":1.4,
        "375.94":1.03,
        "393.11":0.9,
        "411.07":1.12,
        "429.85":0.71,
        "449.49":0.58,
        "470.03":1.3,
        "491.5":0.58
    },
    "047_02":{
        "Mass-Weighted Mean Passage":1.91,
        "90":5.54,
        "94.11":4.74,
        "98.41":4.32,
        "102.91":4.1,
        "107.61":3.66,
        "112.53":3.85,
        "117.67":3.54,
        "123.04":3.63,
        "128.66":3.39,
        "134.54":3.26,
        "140.69":3.12,
        "147.12":2.96,
        "153.84":2.77,
        "160.87":2.67,
        "168.22":2.5,
        "175.9":2.8,
        "183.94":2.84,
        "192.34":2.3,
        "201.13":2.5,
        "210.32":2.38,
        "219.93":2.53,
        "229.98":2.34,
        "240.49":2.28,
        "251.47":2.1,
        "262.96":1.96,
        "274.98":1.79,
        "287.54":1.78,
        "300.68":1.74,
        "314.42":1.13,
        "328.78":1.4,
        "343.8":0.97,
        "359.51":1.84,
        "375.94":1.09,
        "393.11":1.14,
        "411.07":1.24,
        "429.85":0.96,
        "449.49":0.51,
        "470.03":0.86,
        "491.5":0.53
    },
    "047_03":{
        "Mass-Weighted Mean Passage":1.97,
        "90":5.65,
        "94.11":5.48,
        "98.41":4.24,
        "102.91":4.38,
        "107.61":3.95,
        "112.53":4.11,
        "117.67":3.87,
        "123.04":3.52,
        "128.66":3.49,
        "134.54":3.49,
        "140.69":3.12,
        "147.12":3.16,
        "153.84":3.11,
        "160.87":2.82,
        "168.22":3.15,
        "175.9":2.67,
        "183.94":2.96,
        "192.34":2.55,
        "201.13":2.72,
        "210.32":2.57,
        "219.93":2.25,
        "229.98":2.31,
        "240.49":2.24,
        "251.47":2.23,
        "262.96":1.83,
        "274.98":1.85,
        "287.54":1.8,
        "300.68":1.65,
        "314.42":1.31,
        "328.78":1.35,
        "343.8":1.69,
        "359.51":1.9,
        "375.94":1.12,
        "393.11":1.4,
        "411.07":0.94,
        "429.85":1.32,
        "449.49":0.57,
        "470.03":0.72,
        "491.5":0.42
    },
    "047_04":{
        "Mass-Weighted Mean Passage":2.21,
        "90":6.46,
        "94.11":5.83,
        "98.41":5.67,
        "102.91":4.99,
        "107.61":4.48,
        "112.53":4.24,
        "117.67":4.26,
        "123.04":4.08,
        "128.66":3.69,
        "134.54":3.89,
        "140.69":3.65,
        "147.12":3.83,
        "153.84":3.54,
        "160.87":3.38,
        "168.22":3.36,
        "175.9":3.27,
        "183.94":3.24,
        "192.34":3.03,
        "201.13":2.95,
        "210.32":2.63,
        "219.93":2.57,
        "229.98":2.37,
        "240.49":2.46,
        "251.47":2.18,
        "262.96":2.22,
        "274.98":2.39,
        "287.54":1.98,
        "300.68":2.12,
        "314.42":1.46,
        "328.78":1.88,
        "343.8":0.97,
        "359.51":1.42,
        "375.94":1.12,
        "393.11":1.52,
        "411.07":1.15,
        "429.85":0.96,
        "449.49":0.69,
        "470.03":0.79,
        "491.5":0.84
    },
    "047_05":{
        "Mass-Weighted Mean Passage":2.23,
        "90":6.76,
        "94.11":5.72,
        "98.41":5.32,
        "102.91":4.99,
        "107.61":4.73,
        "112.53":4.41,
        "117.67":4.06,
        "123.04":3.86,
        "128.66":3.83,
        "134.54":4.06,
        "140.69":3.26,
        "147.12":3.3,
        "153.84":3.22,
        "160.87":3.29,
        "168.22":3.51,
        "175.9":3.29,
        "183.94":3.28,
        "192.34":3.11,
        "201.13":2.97,
        "210.32":2.89,
        "219.93":2.68,
        "229.98":2.83,
        "240.49":2.59,
        "251.47":2.4,
        "262.96":2.23,
        "274.98":2.25,
        "287.54":1.98,
        "300.68":2.1,
        "314.42":2.13,
        "328.78":1.4,
        "343.8":1.5,
        "359.51":1.49,
        "375.94":1.09,
        "393.11":1.38,
        "411.07":0.69,
        "429.85":0.93,
        "449.49":0.87,
        "470.03":1.09,
        "491.5":1.36
    },
    "047_06":{
        "Mass-Weighted Mean Passage":2.42,
        "90":7.94,
        "94.11":7.05,
        "98.41":6.06,
        "102.91":6.09,
        "107.61":5.3,
        "112.53":4.84,
        "117.67":4.75,
        "123.04":4.27,
        "128.66":4.14,
        "134.54":3.9,
        "140.69":3.56,
        "147.12":4.03,
        "153.84":3.65,
        "160.87":3.68,
        "168.22":3.62,
        "175.9":3.39,
        "183.94":3.47,
        "192.34":3.07,
        "201.13":3.2,
        "210.32":2.89,
        "219.93":2.86,
        "229.98":2.97,
        "240.49":2.55,
        "251.47":2.92,
        "262.96":2.46,
        "274.98":2.2,
        "287.54":2.28,
        "300.68":2.26,
        "314.42":2.06,
        "328.78":2.09,
        "343.8":1.2,
        "359.51":0.89,
        "375.94":1.8,
        "393.11":1.35,
        "411.07":1.16,
        "429.85":0.93,
        "449.49":1.1,
        "470.03":0.96,
        "491.5":0.68
    },
    "047_07":{
        "Mass-Weighted Mean Passage":2.53,
        "90":6.71,
        "94.11":6.15,
        "98.41":6.26,
        "102.91":5.18,
        "107.61":5.3,
        "112.53":4.6,
        "117.67":4.56,
        "123.04":4.43,
        "128.66":4.19,
        "134.54":4.12,
        "140.69":3.97,
        "147.12":4.03,
        "153.84":3.99,
        "160.87":3.47,
        "168.22":3.99,
        "175.9":3.51,
        "183.94":3.32,
        "192.34":3.66,
        "201.13":3.47,
        "210.32":3.21,
        "219.93":3.28,
        "229.98":3.01,
        "240.49":3.15,
        "251.47":2.98,
        "262.96":2.33,
        "274.98":2.36,
        "287.54":2.23,
        "300.68":2.03,
        "314.42":2.17,
        "328.78":1.74,
        "343.8":1.69,
        "359.51":1.48,
        "375.94":1.63,
        "393.11":1.24,
        "411.07":1.32,
        "429.85":1.08,
        "449.49":1.07,
        "470.03":1.15,
        "491.5":1.05
    },
    "047_08":{
        "Mass-Weighted Mean Passage":3.27,
        "90":7.75,
        "94.11":7.43,
        "98.41":6.55,
        "102.91":6.36,
        "107.61":6.19,
        "112.53":6.26,
        "117.67":5.68,
        "123.04":5.21,
        "128.66":4.91,
        "134.54":5.16,
        "140.69":5.17,
        "147.12":4.89,
        "153.84":4.74,
        "160.87":4.58,
        "168.22":4.81,
        "175.9":4.43,
        "183.94":4.32,
        "192.34":3.94,
        "201.13":4.28,
        "210.32":4.22,
        "219.93":3.94,
        "229.98":3.81,
        "240.49":3.79,
        "251.47":3.35,
        "262.96":3.63,
        "274.98":2.95,
        "287.54":3.11,
        "300.68":2.9,
        "314.42":2.69,
        "328.78":2.08,
        "343.8":3.15,
        "359.51":2.49,
        "375.94":2.39,
        "393.11":2.06,
        "411.07":2.35,
        "429.85":1.38,
        "449.49":1.14,
        "470.03":1.87,
        "491.5":1.48
    },
    "047_09":{
        "Mass-Weighted Mean Passage":4.97,
        "90":11.68,
        "94.11":10.38,
        "98.41":9.38,
        "102.91":9.38,
        "107.61":8.39,
        "112.53":8.06,
        "117.67":8.06,
        "123.04":7.66,
        "128.66":7.15,
        "134.54":7.51,
        "140.69":7.16,
        "147.12":7.21,
        "153.84":6.96,
        "160.87":6.68,
        "168.22":6.9,
        "175.9":6.76,
        "183.94":6.35,
        "192.34":5.75,
        "201.13":6.23,
        "210.32":5.91,
        "219.93":6.13,
        "229.98":5.78,
        "240.49":5.65,
        "251.47":5.33,
        "262.96":5.38,
        "274.98":5.03,
        "287.54":4.66,
        "300.68":4.42,
        "314.42":4.69,
        "328.78":3.67,
        "343.8":3.76,
        "359.51":3.55,
        "375.94":3.71,
        "393.11":3.36,
        "411.07":2.89,
        "429.85":3.12,
        "449.49":2.77,
        "470.03":2.52,
        "491.5":2.91
    },
    "047_10":{
        "Mass-Weighted Mean Passage":6.29,
        "90":13.15,
        "94.11":12.29,
        "98.41":11.48,
        "102.91":10.96,
        "107.61":10.16,
        "112.53":9.76,
        "117.67":9.59,
        "123.04":9.2,
        "128.66":8.87,
        "134.54":9.29,
        "140.69":8.54,
        "147.12":9.12,
        "153.84":8.45,
        "160.87":8.62,
        "168.22":8.78,
        "175.9":8.72,
        "183.94":8.09,
        "192.34":8.16,
        "201.13":8.15,
        "210.32":8.06,
        "219.93":7.88,
        "229.98":7.65,
        "240.49":7.4,
        "251.47":7.54,
        "262.96":6.7,
        "274.98":6.58,
        "287.54":6.32,
        "300.68":5.86,
        "314.42":5.67,
        "328.78":4.83,
        "343.8":4.06,
        "359.51":5.69,
        "375.94":3.88,
        "393.11":3.97,
        "411.07":3.87,
        "429.85":3.51,
        "449.49":2.66,
        "470.03":2.93,
        "491.5":3.1
    }
}
