# Supplementary material for: Discrepancy of particle passage in 101 mask batches during the first year of the Covid-19 pandemic in Germany
Source: Sci Rep. 2021 Dec 29;11:24490. doi: 10.1038/s41598-021-03862-z (PMC8716525; doi:10.1038/s41598-021-03862-z)
Supplement: Supplementary file 2 — Supplementary Data. [file 41598_2021_3862_MOESM2_ESM.zip › SI/Data/010.json]

{
    "010_01":{
        "Mass-Weighted Mean Passage":0.16,
        "90":1.05,
        "94.11":0.96,
        "98.41":0.92,
        "102.91":0.83,
        "107.61":0.67,
        "112.53":0.57,
        "117.67":0.47,
        "123.04":0.51,
        "128.66":0.46,
        "134.54":0.44,
        "140.69":0.37,
        "147.12":0.29,
        "153.84":0.36,
        "160.87":0.24,
        "168.22":0.25,
        "175.9":0.2,
        "183.94":0.18,
        "192.34":0.14,
        "201.13":0.2,
        "210.32":0.26,
        "219.93":0.14,
        "229.98":0.16,
        "240.49":0.21,
        "251.47":0.21,
        "262.96":0.1,
        "274.98":0.14,
        "287.54":0.19,
        "300.68":0.06,
        "314.42":0.0,
        "328.78":0.08,
        "343.8":0.0,
        "359.51":0.09,
        "375.94":0.0,
        "393.11":0.05,
        "411.07":0.07,
        "429.85":0.1,
        "449.49":0.0,
        "470.03":0.13,
        "491.5":0.0
    },
    "010_02":{
        "Mass-Weighted Mean Passage":0.17,
        "90":1.04,
        "94.11":1.12,
        "98.41":0.86,
        "102.91":0.57,
        "107.61":0.61,
        "112.53":0.61,
        "117.67":0.5,
        "123.04":0.43,
        "128.66":0.55,
        "134.54":0.4,
        "140.69":0.28,
        "147.12":0.3,
        "153.84":0.29,
        "160.87":0.29,
        "168.22":0.31,
        "175.9":0.31,
        "183.94":0.37,
        "192.34":0.33,
        "201.13":0.33,
        "210.32":0.18,
        "219.93":0.28,
        "229.98":0.2,
        "240.49":0.21,
        "251.47":0.27,
        "262.96":0.12,
        "274.98":0.09,
        "287.54":0.05,
        "300.68":0.12,
        "314.42":0.14,
        "328.78":0.0,
        "343.8":0.0,
        "359.51":0.0,
        "375.94":0.0,
        "393.11":0.05,
        "411.07":0.0,
        "429.85":0.0,
        "449.49":0.11,
        "470.03":0.13,
        "491.5":0.0
    },
    "010_03":{
        "Mass-Weighted Mean Passage":0.3,
        "90":1.53,
        "94.11":1.57,
        "98.41":1.17,
        "102.91":1.2,
        "107.61":1.25,
        "112.53":0.85,
        "117.67":0.83,
        "123.04":0.89,
        "128.66":0.73,
        "134.54":0.65,
        "140.69":0.68,
        "147.12":0.63,
        "153.84":0.51,
        "160.87":0.43,
        "168.22":0.32,
        "175.9":0.48,
        "183.94":0.46,
        "192.34":0.44,
        "201.13":0.4,
        "210.32":0.42,
        "219.93":0.37,
        "229.98":0.44,
        "240.49":0.36,
        "251.47":0.4,
        "262.96":0.21,
        "274.98":0.23,
        "287.54":0.16,
        "300.68":0.18,
        "314.42":0.18,
        "328.78":0.11,
        "343.8":0.27,
        "359.51":0.18,
        "375.94":0.06,
        "393.11":0.3,
        "411.07":0.07,
        "429.85":0.0,
        "449.49":0.11,
        "470.03":0.13,
        "491.5":0.16
    },
    "010_04":{
        "Mass-Weighted Mean Passage":0.31,
        "90":1.28,
        "94.11":1.1,
        "98.41":1.1,
        "102.91":0.97,
        "107.61":0.76,
        "112.53":0.87,
        "117.67":0.78,
        "123.04":0.68,
        "128.66":0.55,
        "134.54":0.45,
        "140.69":0.38,
        "147.12":0.53,
        "153.84":0.35,
        "160.87":0.45,
        "168.22":0.3,
        "175.9":0.33,
        "183.94":0.35,
        "192.34":0.36,
        "201.13":0.37,
        "210.32":0.26,
        "219.93":0.42,
        "229.98":0.28,
        "240.49":0.23,
        "251.47":0.32,
        "262.96":0.27,
        "274.98":0.21,
        "287.54":0.37,
        "300.68":0.22,
        "314.42":0.18,
        "328.78":0.23,
        "343.8":0.54,
        "359.51":0.35,
        "375.94":0.4,
        "393.11":0.2,
        "411.07":0.2,
        "429.85":0.41,
        "449.49":0.22,
        "470.03":0.0,
        "491.5":0.0
    },
    "010_05":{
        "Mass-Weighted Mean Passage":0.48,
        "90":2.1,
        "94.11":2.13,
        "98.41":1.59,
        "102.91":1.46,
        "107.61":1.51,
        "112.53":1.4,
        "117.67":1.18,
        "123.04":1.16,
        "128.66":1.16,
        "134.54":1.21,
        "140.69":1.04,
        "147.12":0.89,
        "153.84":0.73,
        "160.87":1.0,
        "168.22":0.81,
        "175.9":0.71,
        "183.94":0.91,
        "192.34":0.87,
        "201.13":0.81,
        "210.32":0.62,
        "219.93":0.74,
        "229.98":0.72,
        "240.49":0.52,
        "251.47":0.59,
        "262.96":0.45,
        "274.98":0.44,
        "287.54":0.35,
        "300.68":0.43,
        "314.42":0.32,
        "328.78":0.34,
        "343.8":0.54,
        "359.51":0.18,
        "375.94":0.23,
        "393.11":0.1,
        "411.07":0.07,
        "429.85":0.0,
        "449.49":0.22,
        "470.03":0.0,
        "491.5":0.0
    }
}
