# Supplementary material for: Discrepancy of particle passage in 101 mask batches during the first year of the Covid-19 pandemic in Germany
Source: Sci Rep. 2021 Dec 29;11:24490. doi: 10.1038/s41598-021-03862-z (PMC8716525; doi:10.1038/s41598-021-03862-z)
Supplement: Supplementary file 2 — Supplementary Data. [file 41598_2021_3862_MOESM2_ESM.zip › SI/Data/006.json]

{
    "006_01":{
        "Mass-Weighted Mean Passage":0.16,
        "90":1.32,
        "94.11":1.06,
        "98.41":0.77,
        "102.91":0.75,
        "107.61":0.75,
        "112.53":0.61,
        "117.67":0.5,
        "123.04":0.5,
        "128.66":0.51,
        "134.54":0.48,
        "140.69":0.43,
        "147.12":0.33,
        "153.84":0.27,
        "160.87":0.34,
        "168.22":0.33,
        "175.9":0.22,
        "183.94":0.26,
        "192.34":0.28,
        "201.13":0.21,
        "210.32":0.23,
        "219.93":0.18,
        "229.98":0.21,
        "240.49":0.16,
        "251.47":0.17,
        "262.96":0.09,
        "274.98":0.16,
        "287.54":0.04,
        "300.68":0.1,
        "314.42":0.07,
        "328.78":0.11,
        "343.8":0.09,
        "359.51":0.08,
        "375.94":0.12,
        "393.11":0.03,
        "411.07":0.04,
        "429.85":0.07,
        "449.49":0.0,
        "470.03":0.0,
        "491.5":0.0
    },
    "006_02":{
        "Mass-Weighted Mean Passage":0.19,
        "90":1.24,
        "94.11":1.28,
        "98.41":1.01,
        "102.91":0.85,
        "107.61":0.59,
        "112.53":0.73,
        "117.67":0.66,
        "123.04":0.64,
        "128.66":0.52,
        "134.54":0.45,
        "140.69":0.38,
        "147.12":0.35,
        "153.84":0.34,
        "160.87":0.39,
        "168.22":0.44,
        "175.9":0.39,
        "183.94":0.29,
        "192.34":0.27,
        "201.13":0.28,
        "210.32":0.22,
        "219.93":0.21,
        "229.98":0.21,
        "240.49":0.19,
        "251.47":0.27,
        "262.96":0.11,
        "274.98":0.15,
        "287.54":0.14,
        "300.68":0.15,
        "314.42":0.05,
        "328.78":0.13,
        "343.8":0.17,
        "359.51":0.1,
        "375.94":0.03,
        "393.11":0.09,
        "411.07":0.04,
        "429.85":0.0,
        "449.49":0.0,
        "470.03":0.0,
        "491.5":0.0
    },
    "006_03":{
        "Mass-Weighted Mean Passage":0.2,
        "90":1.0,
        "94.11":0.84,
        "98.41":0.8,
        "102.91":0.78,
        "107.61":0.49,
        "112.53":0.54,
        "117.67":0.52,
        "123.04":0.38,
        "128.66":0.42,
        "134.54":0.4,
        "140.69":0.41,
        "147.12":0.31,
        "153.84":0.33,
        "160.87":0.29,
        "168.22":0.3,
        "175.9":0.27,
        "183.94":0.27,
        "192.34":0.26,
        "201.13":0.2,
        "210.32":0.26,
        "219.93":0.25,
        "229.98":0.18,
        "240.49":0.23,
        "251.47":0.2,
        "262.96":0.18,
        "274.98":0.18,
        "287.54":0.23,
        "300.68":0.08,
        "314.42":0.15,
        "328.78":0.13,
        "343.8":0.09,
        "359.51":0.16,
        "375.94":0.12,
        "393.11":0.17,
        "411.07":0.2,
        "429.85":0.27,
        "449.49":0.0,
        "470.03":0.0,
        "491.5":0.0
    },
    "006_04":{
        "Mass-Weighted Mean Passage":0.23,
        "90":1.62,
        "94.11":1.14,
        "98.41":0.97,
        "102.91":0.94,
        "107.61":0.84,
        "112.53":0.55,
        "117.67":0.59,
        "123.04":0.49,
        "128.66":0.56,
        "134.54":0.47,
        "140.69":0.5,
        "147.12":0.44,
        "153.84":0.43,
        "160.87":0.44,
        "168.22":0.37,
        "175.9":0.31,
        "183.94":0.33,
        "192.34":0.29,
        "201.13":0.25,
        "210.32":0.3,
        "219.93":0.18,
        "229.98":0.33,
        "240.49":0.24,
        "251.47":0.2,
        "262.96":0.23,
        "274.98":0.18,
        "287.54":0.18,
        "300.68":0.21,
        "314.42":0.13,
        "328.78":0.22,
        "343.8":0.19,
        "359.51":0.21,
        "375.94":0.06,
        "393.11":0.12,
        "411.07":0.04,
        "429.85":0.0,
        "449.49":0.0,
        "470.03":0.0,
        "491.5":0.09
    },
    "006_05":{
        "Mass-Weighted Mean Passage":0.4,
        "90":2.09,
        "94.11":1.67,
        "98.41":1.44,
        "102.91":1.41,
        "107.61":1.11,
        "112.53":1.25,
        "117.67":0.9,
        "123.04":0.81,
        "128.66":0.79,
        "134.54":0.8,
        "140.69":0.72,
        "147.12":0.72,
        "153.84":0.75,
        "160.87":0.55,
        "168.22":0.69,
        "175.9":0.59,
        "183.94":0.68,
        "192.34":0.54,
        "201.13":0.43,
        "210.32":0.49,
        "219.93":0.43,
        "229.98":0.49,
        "240.49":0.45,
        "251.47":0.42,
        "262.96":0.46,
        "274.98":0.58,
        "287.54":0.21,
        "300.68":0.37,
        "314.42":0.2,
        "328.78":0.22,
        "343.8":0.3,
        "359.51":0.27,
        "375.94":0.12,
        "393.11":0.17,
        "411.07":0.04,
        "429.85":0.07,
        "449.49":0.14,
        "470.03":0.16,
        "491.5":0.18
    }
}
