# Supplementary material for: Discrepancy of particle passage in 101 mask batches during the first year of the Covid-19 pandemic in Germany
Source: Sci Rep. 2021 Dec 29;11:24490. doi: 10.1038/s41598-021-03862-z (PMC8716525; doi:10.1038/s41598-021-03862-z)
Supplement: Supplementary file 2 — Supplementary Data. [file 41598_2021_3862_MOESM2_ESM.zip › SI/Data/051.json]

{
    "051_01":{
        "Mass-Weighted Mean Passage":2.4,
        "90":3.06,
        "94.11":2.7,
        "98.41":2.97,
        "102.91":3.25,
        "107.61":3.03,
        "112.53":2.5,
        "117.67":2.66,
        "123.04":2.33,
        "128.66":2.49,
        "134.54":2.6,
        "140.69":3.01,
        "147.12":2.61,
        "153.84":2.66,
        "160.87":2.72,
        "168.22":2.88,
        "175.9":2.83,
        "183.94":3.04,
        "192.34":2.71,
        "201.13":3.03,
        "210.32":2.85,
        "219.93":2.82,
        "229.98":2.59,
        "240.49":2.85,
        "251.47":2.56,
        "262.96":2.3,
        "274.98":2.88,
        "287.54":2.4,
        "300.68":2.31,
        "314.42":1.93,
        "328.78":2.28,
        "343.8":5.88,
        "359.51":2.66,
        "375.94":3.09,
        "393.11":1.93,
        "411.07":1.85,
        "429.85":2.16,
        "449.49":1.35,
        "470.03":1.38,
        "491.5":0.8
    },
    "051_02":{
        "Mass-Weighted Mean Passage":3.33,
        "90":4.57,
        "94.11":4.59,
        "98.41":4.3,
        "102.91":4.28,
        "107.61":3.88,
        "112.53":4.26,
        "117.67":4.1,
        "123.04":4.0,
        "128.66":3.85,
        "134.54":3.79,
        "140.69":4.18,
        "147.12":3.35,
        "153.84":3.8,
        "160.87":3.85,
        "168.22":3.91,
        "175.9":3.77,
        "183.94":4.2,
        "192.34":4.27,
        "201.13":3.95,
        "210.32":3.73,
        "219.93":3.39,
        "229.98":3.66,
        "240.49":3.77,
        "251.47":4.24,
        "262.96":3.47,
        "274.98":4.4,
        "287.54":3.95,
        "300.68":3.62,
        "314.42":3.22,
        "328.78":3.06,
        "343.8":2.72,
        "359.51":4.12,
        "375.94":3.02,
        "393.11":2.05,
        "411.07":2.01,
        "429.85":2.04,
        "449.49":2.33,
        "470.03":2.0,
        "491.5":2.2
    },
    "051_03":{
        "Mass-Weighted Mean Passage":4.91,
        "90":6.94,
        "94.11":5.98,
        "98.41":5.87,
        "102.91":6.7,
        "107.61":6.05,
        "112.53":5.37,
        "117.67":5.42,
        "123.04":5.69,
        "128.66":5.8,
        "134.54":5.42,
        "140.69":5.72,
        "147.12":5.54,
        "153.84":5.52,
        "160.87":5.2,
        "168.22":5.78,
        "175.9":5.47,
        "183.94":5.64,
        "192.34":6.08,
        "201.13":5.77,
        "210.32":5.74,
        "219.93":5.91,
        "229.98":5.46,
        "240.49":5.79,
        "251.47":5.92,
        "262.96":5.94,
        "274.98":5.26,
        "287.54":4.58,
        "300.68":5.17,
        "314.42":4.85,
        "328.78":3.89,
        "343.8":3.62,
        "359.51":5.45,
        "375.94":3.74,
        "393.11":4.79,
        "411.07":3.7,
        "429.85":3.59,
        "449.49":2.33,
        "470.03":3.23,
        "491.5":4.2
    },
    "051_04":{
        "Mass-Weighted Mean Passage":6.89,
        "90":8.12,
        "94.11":8.53,
        "98.41":7.74,
        "102.91":7.79,
        "107.61":7.21,
        "112.53":7.85,
        "117.67":7.11,
        "123.04":7.05,
        "128.66":7.57,
        "134.54":6.81,
        "140.69":7.13,
        "147.12":7.22,
        "153.84":7.34,
        "160.87":7.52,
        "168.22":7.6,
        "175.9":7.99,
        "183.94":7.88,
        "192.34":7.57,
        "201.13":7.81,
        "210.32":8.02,
        "219.93":8.19,
        "229.98":8.26,
        "240.49":8.17,
        "251.47":8.09,
        "262.96":7.13,
        "274.98":7.88,
        "287.54":7.36,
        "300.68":7.02,
        "314.42":7.73,
        "328.78":6.66,
        "343.8":4.53,
        "359.51":6.78,
        "375.94":6.69,
        "393.11":6.22,
        "411.07":4.26,
        "429.85":5.99,
        "449.49":5.02,
        "470.03":5.23,
        "491.5":3.2
    },
    "051_05":{
        "Mass-Weighted Mean Passage":8.32,
        "90":12.74,
        "94.11":12.07,
        "98.41":11.98,
        "102.91":11.46,
        "107.61":11.07,
        "112.53":10.63,
        "117.67":10.9,
        "123.04":9.86,
        "128.66":10.09,
        "134.54":10.37,
        "140.69":10.26,
        "147.12":10.0,
        "153.84":10.49,
        "160.87":10.0,
        "168.22":10.41,
        "175.9":10.05,
        "183.94":9.87,
        "192.34":10.6,
        "201.13":9.72,
        "210.32":9.91,
        "219.93":10.53,
        "229.98":9.13,
        "240.49":9.56,
        "251.47":9.31,
        "262.96":8.63,
        "274.98":9.21,
        "287.54":8.87,
        "300.68":7.92,
        "314.42":8.41,
        "328.78":8.31,
        "343.8":5.43,
        "359.51":8.96,
        "375.94":6.76,
        "393.11":6.34,
        "411.07":5.95,
        "429.85":6.23,
        "449.49":5.26,
        "470.03":4.77,
        "491.5":3.8
    }
}
