# Supplementary material for: Discrepancy of particle passage in 101 mask batches during the first year of the Covid-19 pandemic in Germany
Source: Sci Rep. 2021 Dec 29;11:24490. doi: 10.1038/s41598-021-03862-z (PMC8716525; doi:10.1038/s41598-021-03862-z)
Supplement: Supplementary file 2 — Supplementary Data. [file 41598_2021_3862_MOESM2_ESM.zip › SI/Data/013.xlsx]

## Sheet: Sheet1
Sample Name	Mass-Weighted Mean Passage	90	94.11	98.41	102.91	107.61	112.53	117.67	123.04	128.66	134.54	140.69	147.12	153.84	160.87	168.22	175.9	183.94	192.34	201.13	210.32	219.93	229.98	240.49	251.47	262.96	274.98	287.54	300.68	314.42	328.78	343.8	359.51	375.94	393.11	411.07	429.85	449.49	470.03	491.5
013_01	0.25	1.75	1.46	1.37	1.09	0.99	0.96	0.75	0.81	0.72	0.6	0.52	0.49	0.56	0.44	0.47	0.39	0.49	0.34	0.4	0.39	0.4	0.37	0.27	0.2	0.23	0.14	0.11	0.14	0.09	0.11	0.49	0.29	0.08	0.16	0.06	0.12	0	0.05	0
013_02	0.26	1.97	1.65	1.28	1.25	1.04	0.96	0.82	0.72	0.66	0.54	0.71	0.61	0.56	0.49	0.5	0.47	0.42	0.48	0.3	0.38	0.38	0.26	0.21	0.14	0.23	0.2	0.21	0.11	0.15	0.17	0.13	0.08	0.1	0.05	0.13	0.09	0.19	0	0
013_03	0.26	1.87	1.56	1.38	1.22	1.06	0.91	0.78	0.85	0.69	0.7	0.64	0.61	0.43	0.51	0.46	0.49	0.42	0.36	0.36	0.48	0.33	0.33	0.28	0.21	0.3	0.19	0.14	0.15	0.16	0.07	0.14	0.04	0.05	0.09	0.06	0.13	0.04	0	0.14
013_04	0.27	1.44	1.33	1.15	0.84	0.82	0.76	0.68	0.53	0.63	0.49	0.56	0.58	0.51	0.39	0.36	0.34	0.37	0.43	0.31	0.36	0.29	0.33	0.29	0.2	0.25	0.32	0.17	0.13	0.11	0.18	0.25	0.24	0.18	0.07	0.06	0.18	0.29	0.22	0
013_05	0.28	2.08	1.62	1.42	1.26	1.07	0.94	0.83	0.83	0.72	0.66	0.65	0.65	0.61	0.47	0.53	0.37	0.4	0.33	0.34	0.35	0.4	0.31	0.31	0.26	0.28	0.28	0.12	0.22	0.33	0.1	0	0.08	0.13	0.18	0.06	0.17	0.09	0	0.07
013_06	0.29	1.82	1.71	1.44	1.04	1.05	1.13	0.87	1.01	0.72	0.74	0.61	0.64	0.54	0.57	0.47	0.59	0.48	0.4	0.42	0.34	0.38	0.39	0.32	0.4	0.25	0.21	0.1	0.28	0.23	0.09	0	0.28	0.13	0.14	0.16	0.09	0	0.06	0
013_07	0.3	2.12	1.56	1.35	1.34	1.08	0.97	0.76	0.87	0.75	0.62	0.58	0.61	0.49	0.49	0.57	0.46	0.56	0.43	0.38	0.33	0.37	0.33	0.25	0.3	0.3	0.25	0.2	0.16	0.09	0.19	0.73	0.1	0.11	0.16	0.15	0.17	0.18	0.1	0.07
013_08	0.31	2.2	1.75	1.66	1.44	1.23	1.14	1.05	0.86	0.79	0.82	0.6	0.64	0.59	0.6	0.58	0.62	0.62	0.49	0.48	0.38	0.37	0.31	0.27	0.27	0.15	0.25	0.25	0.26	0.25	0.19	0	0.1	0.13	0.11	0.09	0.12	0.13	0	0.07
013_09	0.32	1.99	1.33	1.52	1.2	1.19	1.09	0.89	0.84	0.95	0.68	0.82	0.64	0.5	0.65	0.57	0.57	0.46	0.48	0.55	0.47	0.36	0.29	0.39	0.29	0.33	0.35	0.26	0.15	0.33	0.24	0	0.28	0.05	0.14	0.03	0.13	0.09	0.05	0.07
013_10	0.33	1.73	1.57	1.32	1.17	1.04	0.97	0.81	0.85	0.76	0.65	0.73	0.58	0.59	0.52	0.52	0.44	0.4	0.4	0.33	0.42	0.46	0.39	0.34	0.28	0.32	0.3	0.32	0.28	0.19	0.24	0.25	0.16	0.23	0.19	0.23	0.04	0.19	0.11	0.15
013_11	0.38	1.89	1.81	1.5	1.26	1.13	0.99	0.93	0.86	0.79	0.77	0.75	0.63	0.65	0.64	0.56	0.67	0.44	0.45	0.47	0.51	0.45	0.43	0.39	0.31	0.26	0.36	0.38	0.28	0.28	0.26	0	0.48	0.18	0.09	0.24	0.38	0.26	0.1	0.07
013_12	0.38	2.23	1.86	1.62	1.42	1.28	1.36	1.04	1.1	0.85	0.86	0.82	0.79	0.74	0.67	0.66	0.71	0.7	0.63	0.55	0.44	0.48	0.51	0.4	0.32	0.36	0.34	0.22	0.25	0.25	0.28	0	0.1	0.24	0.21	0.18	0.17	0.09	0	0
013_13	0.42	1.83	1.88	1.7	1.4	1.34	1.17	1.09	0.94	0.96	0.93	0.78	0.81	0.64	0.7	0.66	0.72	0.65	0.64	0.51	0.46	0.5	0.47	0.45	0.31	0.41	0.39	0.39	0.36	0.27	0.28	0.98	0.19	0.08	0.21	0.21	0.12	0.36	0.25	0.14
013_14	0.42	2.4	1.99	1.7	1.49	1.34	1.15	1.02	0.98	0.98	0.93	0.88	0.73	0.74	0.71	0.72	0.72	0.54	0.54	0.66	0.44	0.47	0.44	0.44	0.34	0.45	0.47	0.27	0.38	0.29	0.28	0.25	0.32	0.18	0.22	0.13	0.13	0.14	0.33	0.07
013_15	0.45	2.32	1.87	1.75	1.5	1.31	1.2	1.1	1.09	0.91	0.88	0.85	0.81	0.77	0.75	0.73	0.61	0.64	0.64	0.55	0.52	0.52	0.48	0.42	0.49	0.5	0.35	0.32	0.38	0.16	0.28	0.54	0.12	0.25	0.34	0.33	0.38	0.31	0.21	0.14
013_16	0.48	2.3	1.78	1.72	1.61	1.35	1.32	1.12	1.1	1.03	0.97	0.83	0.94	0.77	0.68	0.66	0.62	0.66	0.62	0.67	0.61	0.58	0.51	0.56	0.4	0.56	0.43	0.44	0.29	0.27	0.2	0.38	0.24	0.38	0.22	0.35	0.4	0.14	0.22	0.29
013_17	0.52	2.22	1.92	1.63	1.35	1.15	1.19	1.08	0.96	0.9	0.87	0.84	0.84	0.9	0.66	0.74	0.69	0.72	0.58	0.64	0.57	0.62	0.52	0.57	0.44	0.51	0.34	0.55	0.41	0.48	0.33	0.25	0.32	0.43	0.36	0.42	0.49	0.33	0.33	0.22
013_18	0.62	2.11	2.11	1.65	1.54	1.28	1.41	1.1	0.97	0.93	0.98	0.88	0.75	0.66	0.71	0.78	0.76	0.66	0.74	0.68	0.55	0.61	0.74	0.66	0.49	0.59	0.7	0.52	0.53	0.58	0.46	0	0.84	0.3	0.53	0.35	0.31	0.67	0.72	0.59
013_19	0.73	2.23	1.79	1.7	1.6	1.42	1.43	1.11	1.16	1.12	0.89	0.95	1.14	0.91	1.01	0.81	1.02	0.91	0.73	0.86	0.87	0.88	0.69	0.67	0.78	0.69	0.79	0.54	0.82	0.55	0.74	0.73	0.87	0.53	0.46	0.65	0.5	0.76	0.56	0.14
013_20	0.86	2.86	2.55	2.42	1.97	1.78	1.74	1.56	1.38	1.4	1.5	1.26	1.16	1.28	1.08	1.15	1.15	1.14	1.07	1.05	1.08	0.93	0.93	1	0.91	0.91	0.77	0.59	0.65	0.64	0.69	0.68	0.76	0.75	0.64	0.82	0.5	0.57	0.62	0.43
