# Supplementary material for: Discrepancy of particle passage in 101 mask batches during the first year of the Covid-19 pandemic in Germany
Source: Sci Rep. 2021 Dec 29;11:24490. doi: 10.1038/s41598-021-03862-z (PMC8716525; doi:10.1038/s41598-021-03862-z)
Supplement: Supplementary file 2 — Supplementary Data. [file 41598_2021_3862_MOESM2_ESM.zip › SI/Data/037.json]

{
    "037_01":{
        "Mass-Weighted Mean Passage":6.21,
        "90":15.61,
        "94.11":14.18,
        "98.41":13.23,
        "102.91":12.17,
        "107.61":11.52,
        "112.53":10.43,
        "117.67":10.3,
        "123.04":10.37,
        "128.66":9.21,
        "134.54":9.25,
        "140.69":8.91,
        "147.12":8.87,
        "153.84":8.61,
        "160.87":8.12,
        "168.22":8.33,
        "175.9":8.04,
        "183.94":7.89,
        "192.34":8.12,
        "201.13":7.77,
        "210.32":7.63,
        "219.93":7.49,
        "229.98":7.49,
        "240.49":7.65,
        "251.47":6.75,
        "262.96":6.94,
        "274.98":6.47,
        "287.54":6.15,
        "300.68":6.39,
        "314.42":5.68,
        "328.78":5.88,
        "343.8":5.14,
        "359.51":5.24,
        "375.94":4.3,
        "393.11":4.82,
        "411.07":3.62,
        "429.85":3.42,
        "449.49":2.88,
        "470.03":3.52,
        "491.5":2.74
    },
    "037_02":{
        "Mass-Weighted Mean Passage":6.35,
        "90":16.01,
        "94.11":14.93,
        "98.41":12.6,
        "102.91":12.18,
        "107.61":11.08,
        "112.53":11.08,
        "117.67":10.73,
        "123.04":9.83,
        "128.66":9.45,
        "134.54":9.24,
        "140.69":8.51,
        "147.12":8.91,
        "153.84":8.4,
        "160.87":8.16,
        "168.22":8.51,
        "175.9":7.91,
        "183.94":7.53,
        "192.34":8.03,
        "201.13":7.9,
        "210.32":7.46,
        "219.93":7.91,
        "229.98":7.08,
        "240.49":7.34,
        "251.47":7.56,
        "262.96":6.72,
        "274.98":6.68,
        "287.54":6.25,
        "300.68":6.68,
        "314.42":6.11,
        "328.78":5.96,
        "343.8":5.73,
        "359.51":5.42,
        "375.94":4.25,
        "393.11":4.73,
        "411.07":3.71,
        "429.85":4.81,
        "449.49":3.58,
        "470.03":2.55,
        "491.5":2.94
    },
    "037_03":{
        "Mass-Weighted Mean Passage":6.42,
        "90":15.46,
        "94.11":14.73,
        "98.41":14.06,
        "102.91":12.93,
        "107.61":11.73,
        "112.53":10.99,
        "117.67":10.71,
        "123.04":10.32,
        "128.66":10.03,
        "134.54":9.4,
        "140.69":9.16,
        "147.12":9.05,
        "153.84":8.74,
        "160.87":8.59,
        "168.22":8.68,
        "175.9":8.32,
        "183.94":8.74,
        "192.34":8.68,
        "201.13":7.75,
        "210.32":7.73,
        "219.93":8.39,
        "229.98":7.75,
        "240.49":7.48,
        "251.47":7.65,
        "262.96":7.0,
        "274.98":7.29,
        "287.54":5.97,
        "300.68":6.33,
        "314.42":6.3,
        "328.78":5.62,
        "343.8":6.22,
        "359.51":5.43,
        "375.94":4.67,
        "393.11":4.91,
        "411.07":4.1,
        "429.85":4.15,
        "449.49":2.67,
        "470.03":3.01,
        "491.5":3.85
    },
    "037_04":{
        "Mass-Weighted Mean Passage":6.96,
        "90":16.8,
        "94.11":15.48,
        "98.41":13.92,
        "102.91":12.98,
        "107.61":12.03,
        "112.53":11.5,
        "117.67":11.52,
        "123.04":10.61,
        "128.66":9.72,
        "134.54":10.22,
        "140.69":9.62,
        "147.12":9.81,
        "153.84":8.99,
        "160.87":8.8,
        "168.22":9.09,
        "175.9":8.56,
        "183.94":8.51,
        "192.34":8.5,
        "201.13":8.6,
        "210.32":8.28,
        "219.93":8.0,
        "229.98":7.93,
        "240.49":8.15,
        "251.47":7.88,
        "262.96":7.51,
        "274.98":8.05,
        "287.54":7.16,
        "300.68":6.78,
        "314.42":7.19,
        "328.78":6.23,
        "343.8":6.27,
        "359.51":5.52,
        "375.94":5.02,
        "393.11":5.02,
        "411.07":5.04,
        "429.85":4.95,
        "449.49":2.95,
        "470.03":3.65,
        "491.5":3.82
    },
    "037_05":{
        "Mass-Weighted Mean Passage":7.03,
        "90":16.57,
        "94.11":14.73,
        "98.41":14.01,
        "102.91":13.31,
        "107.61":11.95,
        "112.53":11.77,
        "117.67":11.8,
        "123.04":10.38,
        "128.66":10.7,
        "134.54":10.45,
        "140.69":9.69,
        "147.12":9.14,
        "153.84":9.31,
        "160.87":9.42,
        "168.22":9.13,
        "175.9":9.08,
        "183.94":8.91,
        "192.34":8.87,
        "201.13":8.99,
        "210.32":7.94,
        "219.93":8.87,
        "229.98":8.08,
        "240.49":7.9,
        "251.47":8.14,
        "262.96":8.66,
        "274.98":8.03,
        "287.54":7.05,
        "300.68":7.36,
        "314.42":6.71,
        "328.78":7.15,
        "343.8":5.74,
        "359.51":6.46,
        "375.94":5.49,
        "393.11":4.88,
        "411.07":3.7,
        "429.85":3.63,
        "449.49":2.88,
        "470.03":3.7,
        "491.5":2.84
    },
    "037_06":{
        "Mass-Weighted Mean Passage":7.11,
        "90":17.24,
        "94.11":15.32,
        "98.41":13.94,
        "102.91":13.27,
        "107.61":11.9,
        "112.53":11.99,
        "117.67":11.23,
        "123.04":11.37,
        "128.66":10.65,
        "134.54":10.34,
        "140.69":9.58,
        "147.12":9.87,
        "153.84":9.68,
        "160.87":9.19,
        "168.22":9.13,
        "175.9":9.2,
        "183.94":9.03,
        "192.34":8.79,
        "201.13":8.61,
        "210.32":8.33,
        "219.93":8.41,
        "229.98":8.07,
        "240.49":8.29,
        "251.47":7.63,
        "262.96":7.98,
        "274.98":7.39,
        "287.54":7.11,
        "300.68":6.58,
        "314.42":6.9,
        "328.78":6.92,
        "343.8":6.5,
        "359.51":6.25,
        "375.94":4.51,
        "393.11":4.73,
        "411.07":4.46,
        "429.85":4.59,
        "449.49":4.35,
        "470.03":4.47,
        "491.5":4.12
    },
    "037_07":{
        "Mass-Weighted Mean Passage":7.15,
        "90":17.45,
        "94.11":15.68,
        "98.41":14.6,
        "102.91":13.71,
        "107.61":12.62,
        "112.53":12.15,
        "117.67":11.58,
        "123.04":11.08,
        "128.66":10.91,
        "134.54":10.09,
        "140.69":10.52,
        "147.12":10.19,
        "153.84":10.21,
        "160.87":9.39,
        "168.22":9.62,
        "175.9":9.44,
        "183.94":9.43,
        "192.34":9.27,
        "201.13":9.61,
        "210.32":9.35,
        "219.93":8.22,
        "229.98":8.23,
        "240.49":8.42,
        "251.47":8.19,
        "262.96":7.78,
        "274.98":7.7,
        "287.54":7.24,
        "300.68":7.73,
        "314.42":7.34,
        "328.78":6.94,
        "343.8":6.26,
        "359.51":6.29,
        "375.94":6.03,
        "393.11":4.56,
        "411.07":4.3,
        "429.85":3.83,
        "449.49":4.04,
        "470.03":3.74,
        "491.5":3.56
    },
    "037_08":{
        "Mass-Weighted Mean Passage":7.3,
        "90":16.32,
        "94.11":15.11,
        "98.41":14.03,
        "102.91":13.23,
        "107.61":12.43,
        "112.53":12.02,
        "117.67":11.29,
        "123.04":10.88,
        "128.66":10.34,
        "134.54":10.65,
        "140.69":10.53,
        "147.12":10.5,
        "153.84":9.85,
        "160.87":9.52,
        "168.22":9.62,
        "175.9":9.2,
        "183.94":9.63,
        "192.34":9.27,
        "201.13":9.04,
        "210.32":8.61,
        "219.93":8.64,
        "229.98":8.32,
        "240.49":8.83,
        "251.47":7.61,
        "262.96":8.25,
        "274.98":8.19,
        "287.54":8.07,
        "300.68":6.97,
        "314.42":8.28,
        "328.78":7.11,
        "343.8":5.76,
        "359.51":5.57,
        "375.94":5.18,
        "393.11":4.73,
        "411.07":4.96,
        "429.85":4.99,
        "449.49":4.55,
        "470.03":4.14,
        "491.5":3.31
    },
    "037_09":{
        "Mass-Weighted Mean Passage":7.36,
        "90":20.87,
        "94.11":19.86,
        "98.41":16.96,
        "102.91":16.37,
        "107.61":15.45,
        "112.53":14.66,
        "117.67":13.6,
        "123.04":12.37,
        "128.66":12.52,
        "134.54":11.82,
        "140.69":11.25,
        "147.12":10.78,
        "153.84":10.96,
        "160.87":9.84,
        "168.22":10.68,
        "175.9":10.17,
        "183.94":10.02,
        "192.34":10.23,
        "201.13":9.71,
        "210.32":9.28,
        "219.93":9.3,
        "229.98":9.87,
        "240.49":8.91,
        "251.47":8.65,
        "262.96":8.62,
        "274.98":8.03,
        "287.54":7.84,
        "300.68":7.9,
        "314.42":8.07,
        "328.78":6.66,
        "343.8":6.7,
        "359.51":6.66,
        "375.94":5.29,
        "393.11":4.66,
        "411.07":4.88,
        "429.85":4.53,
        "449.49":3.45,
        "470.03":3.65,
        "491.5":3.84
    },
    "037_10":{
        "Mass-Weighted Mean Passage":7.38,
        "90":17.04,
        "94.11":15.81,
        "98.41":14.51,
        "102.91":13.42,
        "107.61":12.34,
        "112.53":12.63,
        "117.67":11.8,
        "123.04":11.37,
        "128.66":10.11,
        "134.54":10.41,
        "140.69":10.31,
        "147.12":10.36,
        "153.84":10.07,
        "160.87":9.61,
        "168.22":9.77,
        "175.9":9.3,
        "183.94":9.48,
        "192.34":8.91,
        "201.13":9.63,
        "210.32":8.69,
        "219.93":8.88,
        "229.98":8.35,
        "240.49":9.03,
        "251.47":8.23,
        "262.96":8.32,
        "274.98":7.06,
        "287.54":7.58,
        "300.68":7.33,
        "314.42":7.61,
        "328.78":6.83,
        "343.8":6.78,
        "359.51":6.15,
        "375.94":5.71,
        "393.11":4.85,
        "411.07":5.0,
        "429.85":4.38,
        "449.49":3.81,
        "470.03":4.01,
        "491.5":3.33
    },
    "037_11":{
        "Mass-Weighted Mean Passage":7.4,
        "90":16.35,
        "94.11":16.3,
        "98.41":14.53,
        "102.91":13.31,
        "107.61":12.95,
        "112.53":12.37,
        "117.67":11.65,
        "123.04":11.22,
        "128.66":10.79,
        "134.54":10.56,
        "140.69":10.18,
        "147.12":9.92,
        "153.84":10.15,
        "160.87":9.51,
        "168.22":9.66,
        "175.9":9.93,
        "183.94":9.76,
        "192.34":9.42,
        "201.13":9.06,
        "210.32":9.39,
        "219.93":9.12,
        "229.98":8.79,
        "240.49":9.12,
        "251.47":9.2,
        "262.96":8.03,
        "274.98":8.0,
        "287.54":7.95,
        "300.68":7.19,
        "314.42":6.93,
        "328.78":7.09,
        "343.8":6.62,
        "359.51":5.99,
        "375.94":5.07,
        "393.11":4.73,
        "411.07":4.21,
        "429.85":5.84,
        "449.49":3.79,
        "470.03":2.82,
        "491.5":3.6
    },
    "037_12":{
        "Mass-Weighted Mean Passage":7.65,
        "90":21.41,
        "94.11":20.05,
        "98.41":18.05,
        "102.91":16.84,
        "107.61":15.61,
        "112.53":14.61,
        "117.67":14.07,
        "123.04":13.23,
        "128.66":12.89,
        "134.54":12.16,
        "140.69":12.07,
        "147.12":11.41,
        "153.84":11.52,
        "160.87":10.06,
        "168.22":10.89,
        "175.9":10.47,
        "183.94":10.66,
        "192.34":10.57,
        "201.13":10.12,
        "210.32":10.23,
        "219.93":10.28,
        "229.98":9.4,
        "240.49":9.56,
        "251.47":9.39,
        "262.96":8.6,
        "274.98":8.38,
        "287.54":8.69,
        "300.68":7.91,
        "314.42":7.19,
        "328.78":7.48,
        "343.8":6.35,
        "359.51":6.78,
        "375.94":5.63,
        "393.11":5.61,
        "411.07":5.41,
        "429.85":4.16,
        "449.49":4.14,
        "470.03":3.61,
        "491.5":3.44
    },
    "037_13":{
        "Mass-Weighted Mean Passage":7.69,
        "90":22.31,
        "94.11":19.93,
        "98.41":17.73,
        "102.91":16.46,
        "107.61":15.8,
        "112.53":15.04,
        "117.67":14.62,
        "123.04":13.13,
        "128.66":13.02,
        "134.54":12.69,
        "140.69":12.38,
        "147.12":12.04,
        "153.84":11.35,
        "160.87":10.56,
        "168.22":11.47,
        "175.9":11.21,
        "183.94":10.8,
        "192.34":10.36,
        "201.13":10.9,
        "210.32":10.25,
        "219.93":9.54,
        "229.98":9.54,
        "240.49":9.71,
        "251.47":9.94,
        "262.96":9.13,
        "274.98":8.94,
        "287.54":8.19,
        "300.68":8.08,
        "314.42":8.42,
        "328.78":7.12,
        "343.8":6.82,
        "359.51":6.53,
        "375.94":5.87,
        "393.11":4.64,
        "411.07":4.97,
        "429.85":4.05,
        "449.49":3.95,
        "470.03":4.22,
        "491.5":2.5
    },
    "037_14":{
        "Mass-Weighted Mean Passage":7.71,
        "90":16.29,
        "94.11":16.12,
        "98.41":13.61,
        "102.91":13.55,
        "107.61":12.87,
        "112.53":12.29,
        "117.67":12.3,
        "123.04":11.4,
        "128.66":11.02,
        "134.54":10.59,
        "140.69":10.1,
        "147.12":10.49,
        "153.84":9.91,
        "160.87":10.24,
        "168.22":9.62,
        "175.9":9.89,
        "183.94":9.7,
        "192.34":10.34,
        "201.13":9.51,
        "210.32":9.65,
        "219.93":9.04,
        "229.98":8.97,
        "240.49":9.13,
        "251.47":8.76,
        "262.96":8.51,
        "274.98":8.57,
        "287.54":7.73,
        "300.68":8.01,
        "314.42":7.14,
        "328.78":7.91,
        "343.8":6.5,
        "359.51":6.88,
        "375.94":5.97,
        "393.11":5.85,
        "411.07":4.79,
        "429.85":4.06,
        "449.49":3.71,
        "470.03":4.4,
        "491.5":3.22
    },
    "037_15":{
        "Mass-Weighted Mean Passage":7.75,
        "90":22.06,
        "94.11":19.71,
        "98.41":18.22,
        "102.91":16.74,
        "107.61":15.69,
        "112.53":14.98,
        "117.67":14.26,
        "123.04":13.15,
        "128.66":12.95,
        "134.54":12.42,
        "140.69":12.24,
        "147.12":11.84,
        "153.84":11.72,
        "160.87":10.67,
        "168.22":10.95,
        "175.9":11.16,
        "183.94":10.71,
        "192.34":10.16,
        "201.13":10.24,
        "210.32":10.12,
        "219.93":10.75,
        "229.98":9.74,
        "240.49":9.88,
        "251.47":9.03,
        "262.96":8.77,
        "274.98":8.92,
        "287.54":8.43,
        "300.68":7.9,
        "314.42":8.16,
        "328.78":7.91,
        "343.8":6.89,
        "359.51":6.82,
        "375.94":5.98,
        "393.11":5.16,
        "411.07":4.92,
        "429.85":4.02,
        "449.49":3.56,
        "470.03":3.87,
        "491.5":3.34
    },
    "037_16":{
        "Mass-Weighted Mean Passage":7.81,
        "90":18.01,
        "94.11":16.16,
        "98.41":14.57,
        "102.91":14.37,
        "107.61":13.39,
        "112.53":13.02,
        "117.67":11.94,
        "123.04":11.88,
        "128.66":11.18,
        "134.54":11.79,
        "140.69":10.83,
        "147.12":10.65,
        "153.84":10.18,
        "160.87":10.19,
        "168.22":10.0,
        "175.9":10.31,
        "183.94":10.36,
        "192.34":9.94,
        "201.13":9.29,
        "210.32":9.56,
        "219.93":9.65,
        "229.98":9.09,
        "240.49":9.97,
        "251.47":8.91,
        "262.96":9.1,
        "274.98":8.55,
        "287.54":8.33,
        "300.68":7.02,
        "314.42":8.11,
        "328.78":6.83,
        "343.8":7.27,
        "359.51":6.35,
        "375.94":6.05,
        "393.11":5.32,
        "411.07":4.51,
        "429.85":4.09,
        "449.49":4.59,
        "470.03":3.56,
        "491.5":3.24
    },
    "037_17":{
        "Mass-Weighted Mean Passage":7.86,
        "90":21.92,
        "94.11":20.1,
        "98.41":18.51,
        "102.91":16.88,
        "107.61":16.54,
        "112.53":15.02,
        "117.67":14.03,
        "123.04":13.6,
        "128.66":13.16,
        "134.54":11.99,
        "140.69":12.07,
        "147.12":12.29,
        "153.84":11.52,
        "160.87":10.86,
        "168.22":11.22,
        "175.9":10.68,
        "183.94":10.88,
        "192.34":10.43,
        "201.13":10.31,
        "210.32":10.41,
        "219.93":10.46,
        "229.98":10.26,
        "240.49":9.4,
        "251.47":9.37,
        "262.96":8.98,
        "274.98":9.26,
        "287.54":8.55,
        "300.68":8.34,
        "314.42":7.65,
        "328.78":7.75,
        "343.8":7.23,
        "359.51":6.58,
        "375.94":5.66,
        "393.11":4.95,
        "411.07":4.83,
        "429.85":4.56,
        "449.49":4.22,
        "470.03":4.44,
        "491.5":4.39
    },
    "037_18":{
        "Mass-Weighted Mean Passage":7.99,
        "90":19.01,
        "94.11":16.59,
        "98.41":16.11,
        "102.91":14.3,
        "107.61":13.53,
        "112.53":12.97,
        "117.67":12.96,
        "123.04":12.15,
        "128.66":11.65,
        "134.54":11.01,
        "140.69":11.07,
        "147.12":11.11,
        "153.84":10.94,
        "160.87":10.31,
        "168.22":10.14,
        "175.9":10.92,
        "183.94":10.49,
        "192.34":10.19,
        "201.13":9.34,
        "210.32":10.06,
        "219.93":9.97,
        "229.98":9.01,
        "240.49":9.78,
        "251.47":9.38,
        "262.96":8.88,
        "274.98":8.58,
        "287.54":8.37,
        "300.68":8.6,
        "314.42":8.36,
        "328.78":7.54,
        "343.8":7.82,
        "359.51":7.58,
        "375.94":6.14,
        "393.11":5.67,
        "411.07":4.65,
        "429.85":4.4,
        "449.49":4.33,
        "470.03":3.25,
        "491.5":3.66
    },
    "037_19":{
        "Mass-Weighted Mean Passage":8.11,
        "90":17.79,
        "94.11":17.08,
        "98.41":15.04,
        "102.91":14.48,
        "107.61":13.39,
        "112.53":13.93,
        "117.67":12.49,
        "123.04":12.22,
        "128.66":12.42,
        "134.54":11.28,
        "140.69":11.61,
        "147.12":10.77,
        "153.84":10.84,
        "160.87":10.26,
        "168.22":10.9,
        "175.9":10.96,
        "183.94":10.45,
        "192.34":10.38,
        "201.13":10.44,
        "210.32":10.78,
        "219.93":9.56,
        "229.98":9.13,
        "240.49":9.58,
        "251.47":9.08,
        "262.96":8.94,
        "274.98":9.12,
        "287.54":8.89,
        "300.68":8.23,
        "314.42":7.83,
        "328.78":7.54,
        "343.8":7.31,
        "359.51":7.52,
        "375.94":6.25,
        "393.11":5.27,
        "411.07":4.97,
        "429.85":5.23,
        "449.49":5.19,
        "470.03":4.47,
        "491.5":4.24
    },
    "037_20":{
        "Mass-Weighted Mean Passage":8.2,
        "90":18.28,
        "94.11":17.25,
        "98.41":15.1,
        "102.91":14.77,
        "107.61":14.26,
        "112.53":12.73,
        "117.67":12.82,
        "123.04":11.98,
        "128.66":11.62,
        "134.54":11.73,
        "140.69":11.84,
        "147.12":10.99,
        "153.84":10.86,
        "160.87":10.53,
        "168.22":10.32,
        "175.9":11.41,
        "183.94":10.76,
        "192.34":10.16,
        "201.13":10.83,
        "210.32":9.94,
        "219.93":9.84,
        "229.98":9.95,
        "240.49":9.45,
        "251.47":9.27,
        "262.96":8.79,
        "274.98":8.61,
        "287.54":8.65,
        "300.68":8.34,
        "314.42":7.97,
        "328.78":8.08,
        "343.8":7.73,
        "359.51":6.46,
        "375.94":6.26,
        "393.11":5.19,
        "411.07":4.71,
        "429.85":4.27,
        "449.49":5.3,
        "470.03":3.87,
        "491.5":4.73
    },
    "037_21":{
        "Mass-Weighted Mean Passage":8.42,
        "90":18.12,
        "94.11":17.3,
        "98.41":16.18,
        "102.91":15.14,
        "107.61":14.6,
        "112.53":13.37,
        "117.67":12.93,
        "123.04":12.9,
        "128.66":12.2,
        "134.54":12.26,
        "140.69":11.93,
        "147.12":11.84,
        "153.84":11.49,
        "160.87":11.25,
        "168.22":11.69,
        "175.9":11.52,
        "183.94":11.45,
        "192.34":10.17,
        "201.13":11.02,
        "210.32":11.33,
        "219.93":10.54,
        "229.98":10.59,
        "240.49":10.19,
        "251.47":9.52,
        "262.96":9.74,
        "274.98":9.45,
        "287.54":8.46,
        "300.68":8.8,
        "314.42":8.49,
        "328.78":7.78,
        "343.8":7.0,
        "359.51":7.23,
        "375.94":5.92,
        "393.11":5.25,
        "411.07":4.71,
        "429.85":3.92,
        "449.49":4.62,
        "470.03":3.26,
        "491.5":3.78
    },
    "037_22":{
        "Mass-Weighted Mean Passage":8.8,
        "90":19.37,
        "94.11":18.01,
        "98.41":16.96,
        "102.91":15.11,
        "107.61":14.54,
        "112.53":14.73,
        "117.67":13.54,
        "123.04":13.34,
        "128.66":12.54,
        "134.54":12.79,
        "140.69":11.96,
        "147.12":11.8,
        "153.84":11.73,
        "160.87":10.72,
        "168.22":11.64,
        "175.9":10.8,
        "183.94":11.82,
        "192.34":11.36,
        "201.13":10.33,
        "210.32":10.54,
        "219.93":10.98,
        "229.98":10.53,
        "240.49":9.71,
        "251.47":10.03,
        "262.96":9.24,
        "274.98":9.39,
        "287.54":9.89,
        "300.68":9.02,
        "314.42":8.96,
        "328.78":8.26,
        "343.8":8.69,
        "359.51":7.61,
        "375.94":6.19,
        "393.11":6.68,
        "411.07":6.03,
        "429.85":5.04,
        "449.49":5.55,
        "470.03":5.37,
        "491.5":4.91
    },
    "037_23":{
        "Mass-Weighted Mean Passage":8.99,
        "90":18.04,
        "94.11":17.3,
        "98.41":15.86,
        "102.91":15.98,
        "107.61":14.54,
        "112.53":13.63,
        "117.67":12.84,
        "123.04":12.85,
        "128.66":12.42,
        "134.54":12.72,
        "140.69":11.93,
        "147.12":12.11,
        "153.84":11.3,
        "160.87":11.07,
        "168.22":11.8,
        "175.9":11.49,
        "183.94":11.32,
        "192.34":11.24,
        "201.13":11.07,
        "210.32":10.39,
        "219.93":10.02,
        "229.98":9.82,
        "240.49":9.87,
        "251.47":9.94,
        "262.96":10.9,
        "274.98":10.05,
        "287.54":9.23,
        "300.68":9.34,
        "314.42":8.49,
        "328.78":8.28,
        "343.8":7.66,
        "359.51":8.55,
        "375.94":7.39,
        "393.11":6.49,
        "411.07":5.72,
        "429.85":5.7,
        "449.49":4.55,
        "470.03":6.07,
        "491.5":4.54
    },
    "037_24":{
        "Mass-Weighted Mean Passage":9.06,
        "90":22.83,
        "94.11":20.93,
        "98.41":19.79,
        "102.91":17.08,
        "107.61":16.17,
        "112.53":15.8,
        "117.67":15.03,
        "123.04":14.46,
        "128.66":14.4,
        "134.54":13.52,
        "140.69":13.58,
        "147.12":12.6,
        "153.84":12.59,
        "160.87":11.61,
        "168.22":12.77,
        "175.9":12.26,
        "183.94":12.39,
        "192.34":12.21,
        "201.13":11.99,
        "210.32":11.91,
        "219.93":11.66,
        "229.98":11.7,
        "240.49":11.3,
        "251.47":11.08,
        "262.96":10.59,
        "274.98":10.18,
        "287.54":10.18,
        "300.68":9.74,
        "314.42":9.23,
        "328.78":9.48,
        "343.8":8.69,
        "359.51":7.82,
        "375.94":6.68,
        "393.11":5.75,
        "411.07":5.36,
        "429.85":5.1,
        "449.49":5.1,
        "470.03":4.83,
        "491.5":4.66
    },
    "037_25":{
        "Mass-Weighted Mean Passage":9.33,
        "90":24.15,
        "94.11":21.94,
        "98.41":19.61,
        "102.91":18.3,
        "107.61":17.21,
        "112.53":16.95,
        "117.67":15.4,
        "123.04":15.72,
        "128.66":14.28,
        "134.54":14.8,
        "140.69":13.82,
        "147.12":13.64,
        "153.84":13.44,
        "160.87":12.56,
        "168.22":13.08,
        "175.9":13.25,
        "183.94":12.67,
        "192.34":12.62,
        "201.13":13.05,
        "210.32":12.41,
        "219.93":12.06,
        "229.98":12.31,
        "240.49":11.67,
        "251.47":11.19,
        "262.96":10.92,
        "274.98":10.32,
        "287.54":10.27,
        "300.68":10.87,
        "314.42":8.65,
        "328.78":8.88,
        "343.8":8.53,
        "359.51":7.97,
        "375.94":7.71,
        "393.11":6.72,
        "411.07":6.16,
        "429.85":4.88,
        "449.49":4.57,
        "470.03":4.5,
        "491.5":3.74
    },
    "037_26":{
        "Mass-Weighted Mean Passage":9.52,
        "90":28.98,
        "94.11":25.9,
        "98.41":23.87,
        "102.91":22.11,
        "107.61":20.31,
        "112.53":19.85,
        "117.67":18.31,
        "123.04":17.28,
        "128.66":16.16,
        "134.54":16.19,
        "140.69":15.16,
        "147.12":15.23,
        "153.84":14.45,
        "160.87":13.22,
        "168.22":13.56,
        "175.9":13.9,
        "183.94":13.22,
        "192.34":13.5,
        "201.13":12.99,
        "210.32":12.77,
        "219.93":12.37,
        "229.98":11.77,
        "240.49":11.64,
        "251.47":12.03,
        "262.96":11.29,
        "274.98":10.94,
        "287.54":10.39,
        "300.68":10.04,
        "314.42":10.12,
        "328.78":8.92,
        "343.8":8.59,
        "359.51":8.16,
        "375.94":6.8,
        "393.11":6.47,
        "411.07":6.52,
        "429.85":5.96,
        "449.49":4.71,
        "470.03":5.07,
        "491.5":4.35
    },
    "037_27":{
        "Mass-Weighted Mean Passage":9.56,
        "90":29.13,
        "94.11":25.38,
        "98.41":24.06,
        "102.91":23.04,
        "107.61":21.34,
        "112.53":19.16,
        "117.67":18.71,
        "123.04":18.01,
        "128.66":16.41,
        "134.54":16.15,
        "140.69":16.05,
        "147.12":15.16,
        "153.84":14.78,
        "160.87":13.84,
        "168.22":14.78,
        "175.9":13.77,
        "183.94":13.48,
        "192.34":13.82,
        "201.13":13.07,
        "210.32":12.94,
        "219.93":12.55,
        "229.98":12.42,
        "240.49":11.78,
        "251.47":11.16,
        "262.96":11.22,
        "274.98":11.2,
        "287.54":9.97,
        "300.68":9.86,
        "314.42":9.92,
        "328.78":9.58,
        "343.8":9.16,
        "359.51":8.16,
        "375.94":7.01,
        "393.11":6.13,
        "411.07":5.63,
        "429.85":5.88,
        "449.49":4.91,
        "470.03":4.93,
        "491.5":4.51
    },
    "037_28":{
        "Mass-Weighted Mean Passage":9.59,
        "90":25.31,
        "94.11":23.11,
        "98.41":21.61,
        "102.91":20.0,
        "107.61":18.95,
        "112.53":18.26,
        "117.67":16.72,
        "123.04":15.46,
        "128.66":16.08,
        "134.54":15.25,
        "140.69":14.73,
        "147.12":14.89,
        "153.84":14.26,
        "160.87":12.88,
        "168.22":14.0,
        "175.9":14.14,
        "183.94":13.6,
        "192.34":13.63,
        "201.13":13.09,
        "210.32":12.98,
        "219.93":11.97,
        "229.98":12.16,
        "240.49":12.19,
        "251.47":11.42,
        "262.96":11.47,
        "274.98":11.4,
        "287.54":10.46,
        "300.68":10.23,
        "314.42":9.99,
        "328.78":9.31,
        "343.8":8.85,
        "359.51":7.86,
        "375.94":7.15,
        "393.11":6.69,
        "411.07":5.71,
        "429.85":5.59,
        "449.49":4.76,
        "470.03":4.88,
        "491.5":3.44
    },
    "037_29":{
        "Mass-Weighted Mean Passage":9.59,
        "90":26.85,
        "94.11":24.51,
        "98.41":22.15,
        "102.91":21.26,
        "107.61":19.66,
        "112.53":19.06,
        "117.67":17.84,
        "123.04":16.99,
        "128.66":16.02,
        "134.54":15.5,
        "140.69":15.18,
        "147.12":14.62,
        "153.84":14.48,
        "160.87":13.5,
        "168.22":13.91,
        "175.9":14.03,
        "183.94":13.29,
        "192.34":13.14,
        "201.13":12.49,
        "210.32":12.53,
        "219.93":12.72,
        "229.98":12.88,
        "240.49":11.85,
        "251.47":11.81,
        "262.96":11.29,
        "274.98":10.82,
        "287.54":10.91,
        "300.68":10.0,
        "314.42":9.57,
        "328.78":8.88,
        "343.8":8.63,
        "359.51":8.29,
        "375.94":7.32,
        "393.11":6.36,
        "411.07":5.53,
        "429.85":6.27,
        "449.49":4.99,
        "470.03":5.32,
        "491.5":4.5
    },
    "037_30":{
        "Mass-Weighted Mean Passage":9.62,
        "90":27.72,
        "94.11":25.93,
        "98.41":24.79,
        "102.91":22.26,
        "107.61":20.37,
        "112.53":19.6,
        "117.67":18.25,
        "123.04":17.52,
        "128.66":17.13,
        "134.54":15.9,
        "140.69":15.55,
        "147.12":15.61,
        "153.84":14.67,
        "160.87":14.07,
        "168.22":14.33,
        "175.9":13.21,
        "183.94":13.82,
        "192.34":13.31,
        "201.13":13.69,
        "210.32":12.66,
        "219.93":12.73,
        "229.98":13.16,
        "240.49":11.39,
        "251.47":11.0,
        "262.96":11.93,
        "274.98":10.86,
        "287.54":11.0,
        "300.68":10.3,
        "314.42":10.69,
        "328.78":9.11,
        "343.8":8.55,
        "359.51":8.63,
        "375.94":7.08,
        "393.11":6.45,
        "411.07":5.6,
        "429.85":5.29,
        "449.49":4.67,
        "470.03":4.93,
        "491.5":4.24
    },
    "037_31":{
        "Mass-Weighted Mean Passage":9.64,
        "90":24.08,
        "94.11":21.4,
        "98.41":19.94,
        "102.91":18.65,
        "107.61":17.58,
        "112.53":16.2,
        "117.67":15.95,
        "123.04":15.44,
        "128.66":14.65,
        "134.54":14.77,
        "140.69":14.12,
        "147.12":13.13,
        "153.84":13.29,
        "160.87":12.43,
        "168.22":13.22,
        "175.9":12.77,
        "183.94":12.9,
        "192.34":12.46,
        "201.13":12.5,
        "210.32":11.74,
        "219.93":12.07,
        "229.98":11.56,
        "240.49":11.17,
        "251.47":11.28,
        "262.96":11.76,
        "274.98":10.85,
        "287.54":10.73,
        "300.68":9.74,
        "314.42":9.99,
        "328.78":9.31,
        "343.8":9.34,
        "359.51":8.44,
        "375.94":7.61,
        "393.11":7.7,
        "411.07":6.75,
        "429.85":5.99,
        "449.49":5.38,
        "470.03":5.27,
        "491.5":4.1
    },
    "037_32":{
        "Mass-Weighted Mean Passage":9.65,
        "90":24.2,
        "94.11":21.66,
        "98.41":19.43,
        "102.91":18.7,
        "107.61":17.72,
        "112.53":16.58,
        "117.67":16.08,
        "123.04":15.44,
        "128.66":14.65,
        "134.54":14.13,
        "140.69":14.4,
        "147.12":13.75,
        "153.84":13.51,
        "160.87":12.63,
        "168.22":13.28,
        "175.9":13.0,
        "183.94":12.34,
        "192.34":12.97,
        "201.13":12.58,
        "210.32":11.71,
        "219.93":11.65,
        "229.98":12.0,
        "240.49":10.78,
        "251.47":12.07,
        "262.96":11.58,
        "274.98":10.56,
        "287.54":11.07,
        "300.68":10.61,
        "314.42":9.89,
        "328.78":10.16,
        "343.8":9.64,
        "359.51":8.73,
        "375.94":7.48,
        "393.11":6.58,
        "411.07":5.79,
        "429.85":5.95,
        "449.49":5.26,
        "470.03":4.98,
        "491.5":4.35
    },
    "037_33":{
        "Mass-Weighted Mean Passage":9.78,
        "90":28.56,
        "94.11":25.89,
        "98.41":23.97,
        "102.91":22.55,
        "107.61":20.99,
        "112.53":19.83,
        "117.67":18.9,
        "123.04":17.92,
        "128.66":17.45,
        "134.54":16.6,
        "140.69":16.32,
        "147.12":16.06,
        "153.84":15.27,
        "160.87":13.76,
        "168.22":14.66,
        "175.9":14.37,
        "183.94":14.29,
        "192.34":13.69,
        "201.13":13.03,
        "210.32":13.36,
        "219.93":12.93,
        "229.98":12.7,
        "240.49":11.77,
        "251.47":11.89,
        "262.96":11.7,
        "274.98":10.56,
        "287.54":11.15,
        "300.68":10.63,
        "314.42":9.8,
        "328.78":9.33,
        "343.8":8.75,
        "359.51":8.34,
        "375.94":7.54,
        "393.11":6.47,
        "411.07":5.7,
        "429.85":5.59,
        "449.49":5.03,
        "470.03":5.54,
        "491.5":4.72
    },
    "037_34":{
        "Mass-Weighted Mean Passage":9.84,
        "90":24.53,
        "94.11":22.2,
        "98.41":20.71,
        "102.91":19.26,
        "107.61":17.44,
        "112.53":16.77,
        "117.67":15.96,
        "123.04":15.82,
        "128.66":15.78,
        "134.54":14.89,
        "140.69":14.15,
        "147.12":13.99,
        "153.84":14.25,
        "160.87":12.85,
        "168.22":13.48,
        "175.9":13.44,
        "183.94":13.19,
        "192.34":12.59,
        "201.13":13.05,
        "210.32":12.54,
        "219.93":12.14,
        "229.98":12.37,
        "240.49":12.19,
        "251.47":11.36,
        "262.96":11.86,
        "274.98":11.39,
        "287.54":10.57,
        "300.68":10.57,
        "314.42":10.2,
        "328.78":10.13,
        "343.8":9.97,
        "359.51":8.91,
        "375.94":7.43,
        "393.11":6.44,
        "411.07":6.21,
        "429.85":5.66,
        "449.49":5.14,
        "470.03":5.17,
        "491.5":4.4
    },
    "037_35":{
        "Mass-Weighted Mean Passage":9.84,
        "90":24.63,
        "94.11":22.28,
        "98.41":20.57,
        "102.91":19.38,
        "107.61":18.38,
        "112.53":17.16,
        "117.67":16.6,
        "123.04":15.79,
        "128.66":14.93,
        "134.54":15.13,
        "140.69":14.29,
        "147.12":13.5,
        "153.84":14.12,
        "160.87":12.79,
        "168.22":13.52,
        "175.9":13.05,
        "183.94":12.69,
        "192.34":12.88,
        "201.13":12.94,
        "210.32":12.19,
        "219.93":12.03,
        "229.98":11.95,
        "240.49":11.57,
        "251.47":11.77,
        "262.96":11.28,
        "274.98":10.57,
        "287.54":10.92,
        "300.68":10.49,
        "314.42":9.93,
        "328.78":10.24,
        "343.8":8.7,
        "359.51":8.73,
        "375.94":8.69,
        "393.11":7.58,
        "411.07":5.79,
        "429.85":6.21,
        "449.49":5.75,
        "470.03":5.31,
        "491.5":4.66
    },
    "037_36":{
        "Mass-Weighted Mean Passage":9.9,
        "90":25.35,
        "94.11":22.14,
        "98.41":20.35,
        "102.91":19.93,
        "107.61":18.08,
        "112.53":17.81,
        "117.67":16.96,
        "123.04":16.18,
        "128.66":15.29,
        "134.54":15.22,
        "140.69":14.44,
        "147.12":14.48,
        "153.84":13.82,
        "160.87":12.86,
        "168.22":13.82,
        "175.9":13.63,
        "183.94":13.3,
        "192.34":13.18,
        "201.13":13.37,
        "210.32":12.36,
        "219.93":12.42,
        "229.98":12.64,
        "240.49":12.21,
        "251.47":11.89,
        "262.96":11.85,
        "274.98":11.26,
        "287.54":11.11,
        "300.68":10.86,
        "314.42":10.06,
        "328.78":9.82,
        "343.8":9.89,
        "359.51":8.6,
        "375.94":7.81,
        "393.11":6.48,
        "411.07":6.54,
        "429.85":4.91,
        "449.49":5.71,
        "470.03":4.26,
        "491.5":4.61
    },
    "037_37":{
        "Mass-Weighted Mean Passage":10.04,
        "90":27.23,
        "94.11":24.74,
        "98.41":24.0,
        "102.91":21.09,
        "107.61":20.48,
        "112.53":19.48,
        "117.67":17.63,
        "123.04":17.66,
        "128.66":16.99,
        "134.54":16.83,
        "140.69":16.2,
        "147.12":15.22,
        "153.84":14.94,
        "160.87":14.24,
        "168.22":13.96,
        "175.9":14.62,
        "183.94":14.3,
        "192.34":14.15,
        "201.13":14.09,
        "210.32":13.37,
        "219.93":12.85,
        "229.98":12.85,
        "240.49":12.37,
        "251.47":12.52,
        "262.96":11.95,
        "274.98":11.19,
        "287.54":11.05,
        "300.68":10.18,
        "314.42":10.2,
        "328.78":9.83,
        "343.8":9.32,
        "359.51":8.41,
        "375.94":7.45,
        "393.11":7.08,
        "411.07":5.86,
        "429.85":6.0,
        "449.49":5.55,
        "470.03":4.88,
        "491.5":5.32
    },
    "037_38":{
        "Mass-Weighted Mean Passage":10.07,
        "90":28.55,
        "94.11":25.03,
        "98.41":24.39,
        "102.91":22.67,
        "107.61":20.91,
        "112.53":19.88,
        "117.67":18.63,
        "123.04":18.52,
        "128.66":17.5,
        "134.54":15.99,
        "140.69":16.06,
        "147.12":15.77,
        "153.84":15.3,
        "160.87":13.89,
        "168.22":14.78,
        "175.9":14.48,
        "183.94":14.78,
        "192.34":14.23,
        "201.13":13.84,
        "210.32":13.59,
        "219.93":13.47,
        "229.98":12.33,
        "240.49":12.45,
        "251.47":12.77,
        "262.96":12.02,
        "274.98":11.52,
        "287.54":11.14,
        "300.68":10.12,
        "314.42":10.82,
        "328.78":10.24,
        "343.8":8.59,
        "359.51":8.18,
        "375.94":7.83,
        "393.11":6.47,
        "411.07":6.2,
        "429.85":5.62,
        "449.49":5.9,
        "470.03":6.54,
        "491.5":4.62
    },
    "037_39":{
        "Mass-Weighted Mean Passage":10.08,
        "90":24.69,
        "94.11":22.83,
        "98.41":21.21,
        "102.91":18.9,
        "107.61":18.0,
        "112.53":16.95,
        "117.67":16.47,
        "123.04":16.15,
        "128.66":15.13,
        "134.54":14.73,
        "140.69":14.65,
        "147.12":14.79,
        "153.84":14.12,
        "160.87":12.88,
        "168.22":13.77,
        "175.9":13.38,
        "183.94":13.55,
        "192.34":12.82,
        "201.13":13.06,
        "210.32":12.8,
        "219.93":12.43,
        "229.98":12.96,
        "240.49":12.3,
        "251.47":12.56,
        "262.96":11.35,
        "274.98":10.61,
        "287.54":11.09,
        "300.68":10.48,
        "314.42":10.7,
        "328.78":10.35,
        "343.8":9.42,
        "359.51":9.05,
        "375.94":7.81,
        "393.11":7.41,
        "411.07":6.51,
        "429.85":6.1,
        "449.49":5.67,
        "470.03":5.07,
        "491.5":5.33
    },
    "037_40":{
        "Mass-Weighted Mean Passage":10.27,
        "90":27.03,
        "94.11":25.17,
        "98.41":22.79,
        "102.91":21.48,
        "107.61":19.97,
        "112.53":19.03,
        "117.67":18.26,
        "123.04":16.82,
        "128.66":16.33,
        "134.54":16.31,
        "140.69":15.77,
        "147.12":15.85,
        "153.84":14.65,
        "160.87":14.43,
        "168.22":14.87,
        "175.9":14.46,
        "183.94":14.13,
        "192.34":13.92,
        "201.13":13.75,
        "210.32":12.64,
        "219.93":13.07,
        "229.98":12.65,
        "240.49":12.72,
        "251.47":12.49,
        "262.96":12.29,
        "274.98":11.94,
        "287.54":11.67,
        "300.68":10.26,
        "314.42":9.71,
        "328.78":9.72,
        "343.8":9.34,
        "359.51":9.05,
        "375.94":8.02,
        "393.11":8.27,
        "411.07":6.78,
        "429.85":5.8,
        "449.49":5.29,
        "470.03":5.46,
        "491.5":5.21
    },
    "037_41":{
        "Mass-Weighted Mean Passage":10.28,
        "90":30.05,
        "94.11":26.61,
        "98.41":25.42,
        "102.91":23.09,
        "107.61":21.54,
        "112.53":20.92,
        "117.67":19.4,
        "123.04":18.07,
        "128.66":17.26,
        "134.54":16.7,
        "140.69":16.38,
        "147.12":16.42,
        "153.84":15.63,
        "160.87":14.77,
        "168.22":15.08,
        "175.9":14.71,
        "183.94":15.1,
        "192.34":14.28,
        "201.13":13.4,
        "210.32":13.69,
        "219.93":12.79,
        "229.98":13.14,
        "240.49":12.96,
        "251.47":12.18,
        "262.96":12.36,
        "274.98":11.23,
        "287.54":11.51,
        "300.68":10.94,
        "314.42":10.35,
        "328.78":10.42,
        "343.8":9.78,
        "359.51":9.05,
        "375.94":7.42,
        "393.11":7.47,
        "411.07":6.27,
        "429.85":5.7,
        "449.49":6.1,
        "470.03":4.64,
        "491.5":4.72
    },
    "037_42":{
        "Mass-Weighted Mean Passage":10.55,
        "90":28.38,
        "94.11":25.55,
        "98.41":22.89,
        "102.91":21.62,
        "107.61":20.75,
        "112.53":19.59,
        "117.67":18.32,
        "123.04":17.51,
        "128.66":16.81,
        "134.54":16.49,
        "140.69":16.67,
        "147.12":14.65,
        "153.84":15.12,
        "160.87":14.69,
        "168.22":14.46,
        "175.9":14.47,
        "183.94":14.42,
        "192.34":14.17,
        "201.13":14.24,
        "210.32":12.91,
        "219.93":12.88,
        "229.98":12.4,
        "240.49":12.9,
        "251.47":12.78,
        "262.96":12.25,
        "274.98":11.83,
        "287.54":11.25,
        "300.68":10.93,
        "314.42":10.71,
        "328.78":10.9,
        "343.8":10.35,
        "359.51":9.39,
        "375.94":7.87,
        "393.11":8.02,
        "411.07":7.23,
        "429.85":6.35,
        "449.49":5.55,
        "470.03":6.14,
        "491.5":5.1
    },
    "037_43":{
        "Mass-Weighted Mean Passage":10.58,
        "90":29.49,
        "94.11":26.37,
        "98.41":25.41,
        "102.91":24.43,
        "107.61":22.68,
        "112.53":19.95,
        "117.67":19.95,
        "123.04":19.13,
        "128.66":18.25,
        "134.54":16.99,
        "140.69":16.93,
        "147.12":16.87,
        "153.84":15.64,
        "160.87":15.96,
        "168.22":15.58,
        "175.9":15.8,
        "183.94":14.87,
        "192.34":14.34,
        "201.13":15.11,
        "210.32":14.41,
        "219.93":13.89,
        "229.98":13.31,
        "240.49":13.1,
        "251.47":13.08,
        "262.96":12.83,
        "274.98":11.69,
        "287.54":10.95,
        "300.68":10.87,
        "314.42":11.5,
        "328.78":10.66,
        "343.8":9.46,
        "359.51":8.92,
        "375.94":8.32,
        "393.11":7.36,
        "411.07":6.52,
        "429.85":6.33,
        "449.49":5.34,
        "470.03":5.31,
        "491.5":4.93
    },
    "037_44":{
        "Mass-Weighted Mean Passage":10.62,
        "90":29.56,
        "94.11":26.49,
        "98.41":25.06,
        "102.91":23.4,
        "107.61":21.97,
        "112.53":20.62,
        "117.67":20.0,
        "123.04":18.78,
        "128.66":17.68,
        "134.54":16.73,
        "140.69":16.85,
        "147.12":15.87,
        "153.84":15.63,
        "160.87":14.78,
        "168.22":15.58,
        "175.9":15.02,
        "183.94":15.22,
        "192.34":14.52,
        "201.13":14.35,
        "210.32":14.57,
        "219.93":13.64,
        "229.98":13.95,
        "240.49":12.5,
        "251.47":12.22,
        "262.96":13.24,
        "274.98":12.07,
        "287.54":11.72,
        "300.68":10.81,
        "314.42":11.07,
        "328.78":10.31,
        "343.8":9.19,
        "359.51":9.42,
        "375.94":8.11,
        "393.11":7.76,
        "411.07":6.98,
        "429.85":6.37,
        "449.49":5.78,
        "470.03":6.06,
        "491.5":4.77
    },
    "037_45":{
        "Mass-Weighted Mean Passage":10.73,
        "90":29.71,
        "94.11":26.08,
        "98.41":23.58,
        "102.91":22.37,
        "107.61":21.77,
        "112.53":20.6,
        "117.67":19.42,
        "123.04":18.23,
        "128.66":17.78,
        "134.54":16.88,
        "140.69":16.7,
        "147.12":15.82,
        "153.84":15.48,
        "160.87":14.9,
        "168.22":15.59,
        "175.9":15.44,
        "183.94":14.62,
        "192.34":14.92,
        "201.13":14.14,
        "210.32":13.86,
        "219.93":13.8,
        "229.98":13.94,
        "240.49":13.22,
        "251.47":13.0,
        "262.96":12.82,
        "274.98":12.33,
        "287.54":11.55,
        "300.68":11.66,
        "314.42":11.62,
        "328.78":11.29,
        "343.8":10.06,
        "359.51":8.78,
        "375.94":8.23,
        "393.11":7.05,
        "411.07":6.85,
        "429.85":6.0,
        "449.49":6.06,
        "470.03":5.13,
        "491.5":5.21
    },
    "037_46":{
        "Mass-Weighted Mean Passage":10.81,
        "90":28.02,
        "94.11":26.19,
        "98.41":23.79,
        "102.91":22.53,
        "107.61":21.14,
        "112.53":19.83,
        "117.67":18.99,
        "123.04":18.15,
        "128.66":17.72,
        "134.54":17.2,
        "140.69":17.2,
        "147.12":15.85,
        "153.84":15.81,
        "160.87":14.64,
        "168.22":15.43,
        "175.9":15.65,
        "183.94":14.6,
        "192.34":14.85,
        "201.13":13.86,
        "210.32":13.82,
        "219.93":14.05,
        "229.98":13.77,
        "240.49":13.88,
        "251.47":13.09,
        "262.96":12.7,
        "274.98":12.29,
        "287.54":11.71,
        "300.68":11.17,
        "314.42":11.52,
        "328.78":10.94,
        "343.8":9.74,
        "359.51":9.62,
        "375.94":8.07,
        "393.11":7.72,
        "411.07":7.38,
        "429.85":6.63,
        "449.49":5.59,
        "470.03":6.19,
        "491.5":4.07
    },
    "037_47":{
        "Mass-Weighted Mean Passage":11.06,
        "90":28.78,
        "94.11":26.53,
        "98.41":24.66,
        "102.91":22.19,
        "107.61":21.55,
        "112.53":20.68,
        "117.67":18.69,
        "123.04":18.46,
        "128.66":17.82,
        "134.54":17.28,
        "140.69":16.13,
        "147.12":16.71,
        "153.84":16.01,
        "160.87":14.88,
        "168.22":15.85,
        "175.9":15.18,
        "183.94":14.99,
        "192.34":15.3,
        "201.13":15.18,
        "210.32":13.85,
        "219.93":13.83,
        "229.98":13.73,
        "240.49":13.47,
        "251.47":13.42,
        "262.96":12.99,
        "274.98":12.44,
        "287.54":12.33,
        "300.68":11.74,
        "314.42":11.61,
        "328.78":10.84,
        "343.8":10.54,
        "359.51":9.47,
        "375.94":8.82,
        "393.11":7.85,
        "411.07":7.59,
        "429.85":6.55,
        "449.49":6.15,
        "470.03":5.37,
        "491.5":5.48
    },
    "037_48":{
        "Mass-Weighted Mean Passage":11.16,
        "90":29.16,
        "94.11":26.58,
        "98.41":24.32,
        "102.91":22.86,
        "107.61":21.66,
        "112.53":19.57,
        "117.67":18.91,
        "123.04":18.63,
        "128.66":17.49,
        "134.54":17.32,
        "140.69":17.19,
        "147.12":16.47,
        "153.84":15.78,
        "160.87":14.55,
        "168.22":15.89,
        "175.9":15.08,
        "183.94":15.04,
        "192.34":14.99,
        "201.13":14.87,
        "210.32":13.86,
        "219.93":13.87,
        "229.98":14.02,
        "240.49":12.88,
        "251.47":13.29,
        "262.96":12.59,
        "274.98":11.96,
        "287.54":12.6,
        "300.68":11.73,
        "314.42":11.74,
        "328.78":10.81,
        "343.8":10.06,
        "359.51":10.29,
        "375.94":8.85,
        "393.11":8.05,
        "411.07":7.5,
        "429.85":7.06,
        "449.49":6.36,
        "470.03":7.01,
        "491.5":5.64
    },
    "037_49":{
        "Mass-Weighted Mean Passage":11.31,
        "90":29.69,
        "94.11":27.0,
        "98.41":25.87,
        "102.91":24.69,
        "107.61":22.7,
        "112.53":20.86,
        "117.67":20.21,
        "123.04":19.87,
        "128.66":18.94,
        "134.54":17.7,
        "140.69":17.48,
        "147.12":17.76,
        "153.84":16.86,
        "160.87":15.78,
        "168.22":15.86,
        "175.9":15.87,
        "183.94":16.25,
        "192.34":15.41,
        "201.13":15.8,
        "210.32":14.8,
        "219.93":14.49,
        "229.98":14.79,
        "240.49":14.25,
        "251.47":13.45,
        "262.96":14.0,
        "274.98":12.92,
        "287.54":13.16,
        "300.68":11.65,
        "314.42":11.62,
        "328.78":10.73,
        "343.8":10.36,
        "359.51":9.92,
        "375.94":8.67,
        "393.11":7.71,
        "411.07":7.07,
        "429.85":6.15,
        "449.49":7.01,
        "470.03":5.68,
        "491.5":5.62
    },
    "037_50":{
        "Mass-Weighted Mean Passage":11.46,
        "90":31.98,
        "94.11":28.0,
        "98.41":26.8,
        "102.91":24.95,
        "107.61":23.58,
        "112.53":21.81,
        "117.67":21.83,
        "123.04":20.75,
        "128.66":19.31,
        "134.54":18.71,
        "140.69":18.08,
        "147.12":17.88,
        "153.84":17.42,
        "160.87":16.11,
        "168.22":16.83,
        "175.9":16.09,
        "183.94":16.23,
        "192.34":15.94,
        "201.13":15.88,
        "210.32":15.69,
        "219.93":14.31,
        "229.98":15.22,
        "240.49":14.13,
        "251.47":13.87,
        "262.96":13.86,
        "274.98":13.38,
        "287.54":12.84,
        "300.68":12.37,
        "314.42":12.14,
        "328.78":11.41,
        "343.8":10.55,
        "359.51":9.99,
        "375.94":8.3,
        "393.11":7.54,
        "411.07":6.91,
        "429.85":6.33,
        "449.49":6.18,
        "470.03":6.11,
        "491.5":5.46
    }
}
