# Supplementary material for: Discrepancy of particle passage in 101 mask batches during the first year of the Covid-19 pandemic in Germany
Source: Sci Rep. 2021 Dec 29;11:24490. doi: 10.1038/s41598-021-03862-z (PMC8716525; doi:10.1038/s41598-021-03862-z)
Supplement: Supplementary file 2 — Supplementary Data. [file 41598_2021_3862_MOESM2_ESM.zip › SI/Data/060.json]

{
    "060_01":{
        "Mass-Weighted Mean Passage":6.73,
        "90":14.84,
        "94.11":13.71,
        "98.41":13.02,
        "102.91":12.53,
        "107.61":11.52,
        "112.53":10.92,
        "117.67":10.31,
        "123.04":9.83,
        "128.66":10.44,
        "134.54":9.96,
        "140.69":9.52,
        "147.12":8.64,
        "153.84":9.43,
        "160.87":8.83,
        "168.22":9.12,
        "175.9":9.1,
        "183.94":9.16,
        "192.34":8.95,
        "201.13":9.21,
        "210.32":8.69,
        "219.93":9.13,
        "229.98":8.67,
        "240.49":7.88,
        "251.47":7.89,
        "262.96":7.2,
        "274.98":7.22,
        "287.54":7.09,
        "300.68":7.08,
        "314.42":6.12,
        "328.78":5.44,
        "343.8":5.31,
        "359.51":5.43,
        "375.94":4.71,
        "393.11":4.03,
        "411.07":3.44,
        "429.85":3.37,
        "449.49":2.78,
        "470.03":3.11,
        "491.5":1.88
    },
    "060_02":{
        "Mass-Weighted Mean Passage":8.17,
        "90":16.45,
        "94.11":15.49,
        "98.41":14.5,
        "102.91":13.19,
        "107.61":13.02,
        "112.53":12.38,
        "117.67":12.04,
        "123.04":11.53,
        "128.66":11.8,
        "134.54":11.26,
        "140.69":10.98,
        "147.12":10.91,
        "153.84":10.56,
        "160.87":10.27,
        "168.22":11.14,
        "175.9":10.63,
        "183.94":10.63,
        "192.34":10.28,
        "201.13":9.91,
        "210.32":10.5,
        "219.93":9.65,
        "229.98":10.35,
        "240.49":9.74,
        "251.47":8.86,
        "262.96":9.34,
        "274.98":8.55,
        "287.54":9.0,
        "300.68":8.09,
        "314.42":7.76,
        "328.78":7.78,
        "343.8":6.84,
        "359.51":6.85,
        "375.94":6.38,
        "393.11":5.13,
        "411.07":4.99,
        "429.85":4.52,
        "449.49":3.07,
        "470.03":3.66,
        "491.5":3.53
    },
    "060_03":{
        "Mass-Weighted Mean Passage":8.48,
        "90":17.1,
        "94.11":15.83,
        "98.41":14.7,
        "102.91":13.95,
        "107.61":13.26,
        "112.53":12.71,
        "117.67":12.22,
        "123.04":11.79,
        "128.66":11.7,
        "134.54":11.25,
        "140.69":11.25,
        "147.12":11.23,
        "153.84":11.26,
        "160.87":10.78,
        "168.22":11.51,
        "175.9":10.84,
        "183.94":11.2,
        "192.34":11.08,
        "201.13":10.7,
        "210.32":10.59,
        "219.93":10.51,
        "229.98":10.02,
        "240.49":10.39,
        "251.47":9.15,
        "262.96":9.47,
        "274.98":9.43,
        "287.54":9.66,
        "300.68":8.6,
        "314.42":8.51,
        "328.78":7.17,
        "343.8":6.94,
        "359.51":6.88,
        "375.94":6.75,
        "393.11":5.83,
        "411.07":4.24,
        "429.85":5.43,
        "449.49":3.46,
        "470.03":3.0,
        "491.5":3.77
    },
    "060_04":{
        "Mass-Weighted Mean Passage":9.2,
        "90":17.01,
        "94.11":16.79,
        "98.41":15.19,
        "102.91":14.31,
        "107.61":14.32,
        "112.53":12.72,
        "117.67":12.98,
        "123.04":12.59,
        "128.66":13.04,
        "134.54":11.82,
        "140.69":12.36,
        "147.12":11.99,
        "153.84":11.89,
        "160.87":11.45,
        "168.22":11.79,
        "175.9":11.66,
        "183.94":11.92,
        "192.34":11.42,
        "201.13":11.23,
        "210.32":11.6,
        "219.93":10.93,
        "229.98":10.98,
        "240.49":10.69,
        "251.47":10.62,
        "262.96":10.1,
        "274.98":10.16,
        "287.54":9.14,
        "300.68":9.33,
        "314.42":9.26,
        "328.78":8.8,
        "343.8":8.09,
        "359.51":8.0,
        "375.94":6.88,
        "393.11":6.2,
        "411.07":4.99,
        "429.85":4.85,
        "449.49":5.85,
        "470.03":4.77,
        "491.5":3.53
    },
    "060_05":{
        "Mass-Weighted Mean Passage":11.37,
        "90":19.76,
        "94.11":18.43,
        "98.41":17.41,
        "102.91":16.83,
        "107.61":15.88,
        "112.53":15.3,
        "117.67":14.35,
        "123.04":13.97,
        "128.66":14.57,
        "134.54":14.29,
        "140.69":13.88,
        "147.12":13.49,
        "153.84":13.61,
        "160.87":13.25,
        "168.22":13.53,
        "175.9":13.09,
        "183.94":13.22,
        "192.34":12.69,
        "201.13":12.69,
        "210.32":12.83,
        "219.93":13.75,
        "229.98":11.68,
        "240.49":11.84,
        "251.47":12.33,
        "262.96":11.82,
        "274.98":10.9,
        "287.54":11.19,
        "300.68":11.23,
        "314.42":11.0,
        "328.78":10.3,
        "343.8":10.37,
        "359.51":10.3,
        "375.94":10.65,
        "393.11":9.2,
        "411.07":8.23,
        "429.85":9.38,
        "449.49":9.31,
        "470.03":8.32,
        "491.5":8.13
    }
}
