# Supplementary material for: Discrepancy of particle passage in 101 mask batches during the first year of the Covid-19 pandemic in Germany
Source: Sci Rep. 2021 Dec 29;11:24490. doi: 10.1038/s41598-021-03862-z (PMC8716525; doi:10.1038/s41598-021-03862-z)
Supplement: Supplementary file 2 — Supplementary Data. [file 41598_2021_3862_MOESM2_ESM.zip › SI/Data/076.json]

{
    "076_01":{
        "Mass-Weighted Mean Passage":13.93,
        "90":24.02,
        "94.11":22.79,
        "98.41":20.92,
        "102.91":19.51,
        "107.61":18.75,
        "112.53":18.34,
        "117.67":17.62,
        "123.04":17.47,
        "128.66":17.84,
        "134.54":17.16,
        "140.69":17.09,
        "147.12":16.94,
        "153.84":16.93,
        "160.87":16.01,
        "168.22":17.34,
        "175.9":17.29,
        "183.94":16.63,
        "192.34":16.65,
        "201.13":16.52,
        "210.32":16.35,
        "219.93":16.39,
        "229.98":15.5,
        "240.49":16.25,
        "251.47":15.98,
        "262.96":15.9,
        "274.98":15.46,
        "287.54":14.92,
        "300.68":15.75,
        "314.42":13.84,
        "328.78":14.27,
        "343.8":13.46,
        "359.51":12.65,
        "375.94":12.78,
        "393.11":10.43,
        "411.07":9.32,
        "429.85":9.05,
        "449.49":7.71,
        "470.03":7.4,
        "491.5":7.7
    },
    "076_02":{
        "Mass-Weighted Mean Passage":15.43,
        "90":24.35,
        "94.11":23.93,
        "98.41":21.59,
        "102.91":21.84,
        "107.61":20.89,
        "112.53":20.23,
        "117.67":19.95,
        "123.04":19.56,
        "128.66":19.56,
        "134.54":18.52,
        "140.69":19.15,
        "147.12":18.86,
        "153.84":18.33,
        "160.87":17.75,
        "168.22":18.89,
        "175.9":18.7,
        "183.94":18.71,
        "192.34":18.32,
        "201.13":18.72,
        "210.32":17.54,
        "219.93":18.71,
        "229.98":17.53,
        "240.49":17.3,
        "251.47":16.21,
        "262.96":17.35,
        "274.98":16.86,
        "287.54":16.67,
        "300.68":16.47,
        "314.42":15.88,
        "328.78":15.5,
        "343.8":14.67,
        "359.51":14.79,
        "375.94":11.93,
        "393.11":11.94,
        "411.07":10.87,
        "429.85":10.25,
        "449.49":8.98,
        "470.03":9.81,
        "491.5":10.87
    },
    "076_03":{
        "Mass-Weighted Mean Passage":15.81,
        "90":27.1,
        "94.11":25.61,
        "98.41":23.86,
        "102.91":22.82,
        "107.61":22.09,
        "112.53":20.83,
        "117.67":21.35,
        "123.04":20.27,
        "128.66":20.48,
        "134.54":20.66,
        "140.69":20.46,
        "147.12":20.73,
        "153.84":19.31,
        "160.87":19.5,
        "168.22":19.83,
        "175.9":19.42,
        "183.94":19.45,
        "192.34":19.0,
        "201.13":19.04,
        "210.32":19.82,
        "219.93":18.73,
        "229.98":18.66,
        "240.49":17.8,
        "251.47":17.65,
        "262.96":16.89,
        "274.98":16.88,
        "287.54":16.92,
        "300.68":16.49,
        "314.42":15.9,
        "328.78":15.25,
        "343.8":14.19,
        "359.51":14.3,
        "375.94":12.29,
        "393.11":12.21,
        "411.07":10.29,
        "429.85":9.77,
        "449.49":11.4,
        "470.03":9.9,
        "491.5":10.73
    },
    "076_04":{
        "Mass-Weighted Mean Passage":15.91,
        "90":26.67,
        "94.11":25.21,
        "98.41":23.01,
        "102.91":22.79,
        "107.61":21.01,
        "112.53":20.65,
        "117.67":20.36,
        "123.04":20.08,
        "128.66":20.16,
        "134.54":20.09,
        "140.69":19.42,
        "147.12":19.91,
        "153.84":19.82,
        "160.87":18.66,
        "168.22":19.5,
        "175.9":19.1,
        "183.94":19.56,
        "192.34":18.5,
        "201.13":19.06,
        "210.32":19.27,
        "219.93":18.36,
        "229.98":18.63,
        "240.49":18.53,
        "251.47":17.52,
        "262.96":17.79,
        "274.98":16.28,
        "287.54":16.96,
        "300.68":16.39,
        "314.42":15.68,
        "328.78":16.61,
        "343.8":15.24,
        "359.51":14.61,
        "375.94":12.89,
        "393.11":12.62,
        "411.07":11.72,
        "429.85":11.36,
        "449.49":10.5,
        "470.03":7.86,
        "491.5":9.96
    },
    "076_05":{
        "Mass-Weighted Mean Passage":16.64,
        "90":28.18,
        "94.11":26.88,
        "98.41":25.01,
        "102.91":23.69,
        "107.61":22.32,
        "112.53":22.44,
        "117.67":21.8,
        "123.04":21.79,
        "128.66":21.49,
        "134.54":20.82,
        "140.69":21.02,
        "147.12":20.91,
        "153.84":20.68,
        "160.87":20.33,
        "168.22":20.81,
        "175.9":20.3,
        "183.94":19.59,
        "192.34":19.69,
        "201.13":19.34,
        "210.32":19.47,
        "219.93":19.55,
        "229.98":19.57,
        "240.49":19.04,
        "251.47":19.01,
        "262.96":18.63,
        "274.98":18.18,
        "287.54":17.51,
        "300.68":18.21,
        "314.42":17.09,
        "328.78":17.14,
        "343.8":15.2,
        "359.51":14.25,
        "375.94":13.07,
        "393.11":12.05,
        "411.07":13.51,
        "429.85":10.13,
        "449.49":10.75,
        "470.03":10.13,
        "491.5":9.76
    },
    "076_06":{
        "Mass-Weighted Mean Passage":24.96,
        "90":30.71,
        "94.11":28.51,
        "98.41":27.33,
        "102.91":26.7,
        "107.61":25.55,
        "112.53":25.28,
        "117.67":24.64,
        "123.04":24.12,
        "128.66":25.0,
        "134.54":25.08,
        "140.69":24.72,
        "147.12":25.43,
        "153.84":24.85,
        "160.87":24.43,
        "168.22":26.69,
        "175.9":26.79,
        "183.94":26.48,
        "192.34":27.15,
        "201.13":26.63,
        "210.32":26.77,
        "219.93":27.3,
        "229.98":25.59,
        "240.49":27.43,
        "251.47":27.18,
        "262.96":28.54,
        "274.98":26.49,
        "287.54":28.31,
        "300.68":27.34,
        "314.42":26.85,
        "328.78":27.1,
        "343.8":25.9,
        "359.51":26.08,
        "375.94":24.86,
        "393.11":23.45,
        "411.07":21.54,
        "429.85":20.51,
        "449.49":15.63,
        "470.03":15.79,
        "491.5":16.12
    },
    "076_07":{
        "Mass-Weighted Mean Passage":25.58,
        "90":31.82,
        "94.11":29.94,
        "98.41":28.89,
        "102.91":27.15,
        "107.61":28.45,
        "112.53":26.81,
        "117.67":26.27,
        "123.04":25.57,
        "128.66":25.77,
        "134.54":25.45,
        "140.69":25.65,
        "147.12":26.13,
        "153.84":26.11,
        "160.87":25.63,
        "168.22":26.31,
        "175.9":25.98,
        "183.94":26.98,
        "192.34":26.28,
        "201.13":26.71,
        "210.32":27.38,
        "219.93":27.4,
        "229.98":28.51,
        "240.49":27.3,
        "251.47":27.89,
        "262.96":28.72,
        "274.98":28.29,
        "287.54":27.14,
        "300.68":28.27,
        "314.42":28.03,
        "328.78":27.42,
        "343.8":25.58,
        "359.51":25.27,
        "375.94":23.28,
        "393.11":23.28,
        "411.07":21.9,
        "429.85":20.45,
        "449.49":19.55,
        "470.03":20.02,
        "491.5":19.91
    },
    "076_08":{
        "Mass-Weighted Mean Passage":26.63,
        "90":30.2,
        "94.11":30.48,
        "98.41":27.68,
        "102.91":27.57,
        "107.61":26.62,
        "112.53":27.01,
        "117.67":25.95,
        "123.04":26.35,
        "128.66":25.47,
        "134.54":26.95,
        "140.69":26.1,
        "147.12":26.36,
        "153.84":25.6,
        "160.87":25.26,
        "168.22":27.65,
        "175.9":28.02,
        "183.94":27.44,
        "192.34":27.96,
        "201.13":28.13,
        "210.32":28.6,
        "219.93":28.95,
        "229.98":27.86,
        "240.49":28.44,
        "251.47":29.08,
        "262.96":29.6,
        "274.98":29.06,
        "287.54":29.11,
        "300.68":28.71,
        "314.42":29.11,
        "328.78":27.86,
        "343.8":28.55,
        "359.51":27.85,
        "375.94":24.37,
        "393.11":26.04,
        "411.07":24.06,
        "429.85":20.64,
        "449.49":19.73,
        "470.03":20.03,
        "491.5":17.84
    },
    "076_09":{
        "Mass-Weighted Mean Passage":26.97,
        "90":31.89,
        "94.11":29.83,
        "98.41":28.62,
        "102.91":28.03,
        "107.61":27.37,
        "112.53":27.21,
        "117.67":25.77,
        "123.04":26.17,
        "128.66":26.37,
        "134.54":26.46,
        "140.69":26.04,
        "147.12":26.83,
        "153.84":26.83,
        "160.87":25.46,
        "168.22":27.91,
        "175.9":28.67,
        "183.94":27.71,
        "192.34":28.61,
        "201.13":28.71,
        "210.32":28.69,
        "219.93":28.54,
        "229.98":28.48,
        "240.49":29.65,
        "251.47":28.25,
        "262.96":29.73,
        "274.98":30.48,
        "287.54":29.6,
        "300.68":30.14,
        "314.42":27.98,
        "328.78":29.19,
        "343.8":27.88,
        "359.51":28.12,
        "375.94":26.48,
        "393.11":23.31,
        "411.07":22.96,
        "429.85":26.27,
        "449.49":19.31,
        "470.03":19.53,
        "491.5":19.47
    },
    "076_10":{
        "Mass-Weighted Mean Passage":27.64,
        "90":34.34,
        "94.11":32.12,
        "98.41":30.24,
        "102.91":28.84,
        "107.61":28.28,
        "112.53":27.88,
        "117.67":27.7,
        "123.04":27.59,
        "128.66":27.14,
        "134.54":27.18,
        "140.69":27.17,
        "147.12":27.23,
        "153.84":27.92,
        "160.87":27.3,
        "168.22":28.13,
        "175.9":29.32,
        "183.94":28.71,
        "192.34":29.1,
        "201.13":28.54,
        "210.32":29.38,
        "219.93":29.36,
        "229.98":30.27,
        "240.49":29.35,
        "251.47":30.16,
        "262.96":30.07,
        "274.98":30.09,
        "287.54":29.67,
        "300.68":29.74,
        "314.42":30.99,
        "328.78":29.6,
        "343.8":28.04,
        "359.51":26.34,
        "375.94":27.09,
        "393.11":24.29,
        "411.07":25.21,
        "429.85":21.37,
        "449.49":22.28,
        "470.03":22.43,
        "491.5":21.57
    },
    "076_11":{
        "Mass-Weighted Mean Passage":28.02,
        "90":31.66,
        "94.11":29.53,
        "98.41":28.96,
        "102.91":28.38,
        "107.61":27.57,
        "112.53":27.08,
        "117.67":26.97,
        "123.04":27.19,
        "128.66":25.97,
        "134.54":26.71,
        "140.69":27.18,
        "147.12":27.05,
        "153.84":27.67,
        "160.87":26.48,
        "168.22":28.31,
        "175.9":29.68,
        "183.94":28.57,
        "192.34":30.29,
        "201.13":29.82,
        "210.32":29.95,
        "219.93":28.81,
        "229.98":28.26,
        "240.49":29.87,
        "251.47":30.87,
        "262.96":30.03,
        "274.98":30.87,
        "287.54":30.71,
        "300.68":29.06,
        "314.42":30.49,
        "328.78":29.66,
        "343.8":28.81,
        "359.51":29.55,
        "375.94":28.39,
        "393.11":25.47,
        "411.07":25.45,
        "429.85":22.39,
        "449.49":22.42,
        "470.03":21.2,
        "491.5":22.64
    },
    "076_12":{
        "Mass-Weighted Mean Passage":28.54,
        "90":34.97,
        "94.11":32.17,
        "98.41":30.36,
        "102.91":30.09,
        "107.61":28.63,
        "112.53":29.27,
        "117.67":28.05,
        "123.04":28.16,
        "128.66":28.39,
        "134.54":29.28,
        "140.69":28.41,
        "147.12":29.99,
        "153.84":28.76,
        "160.87":28.98,
        "168.22":30.51,
        "175.9":30.19,
        "183.94":30.01,
        "192.34":29.37,
        "201.13":30.82,
        "210.32":30.7,
        "219.93":30.23,
        "229.98":29.53,
        "240.49":30.4,
        "251.47":30.18,
        "262.96":31.28,
        "274.98":31.49,
        "287.54":31.3,
        "300.68":30.13,
        "314.42":32.43,
        "328.78":36.79,
        "343.8":28.22,
        "359.51":26.05,
        "375.94":25.45,
        "393.11":24.02,
        "411.07":23.7,
        "429.85":25.0,
        "449.49":23.48,
        "470.03":24.19,
        "491.5":21.92
    },
    "076_13":{
        "Mass-Weighted Mean Passage":30.23,
        "90":33.34,
        "94.11":32.67,
        "98.41":31.43,
        "102.91":30.23,
        "107.61":30.25,
        "112.53":29.92,
        "117.67":29.67,
        "123.04":28.72,
        "128.66":29.09,
        "134.54":29.26,
        "140.69":29.11,
        "147.12":29.34,
        "153.84":30.15,
        "160.87":28.83,
        "168.22":30.98,
        "175.9":30.39,
        "183.94":31.1,
        "192.34":32.2,
        "201.13":31.2,
        "210.32":31.46,
        "219.93":32.7,
        "229.98":32.62,
        "240.49":32.71,
        "251.47":33.47,
        "262.96":33.07,
        "274.98":32.08,
        "287.54":32.41,
        "300.68":32.51,
        "314.42":32.63,
        "328.78":31.49,
        "343.8":29.67,
        "359.51":29.57,
        "375.94":28.45,
        "393.11":26.99,
        "411.07":29.15,
        "429.85":25.65,
        "449.49":28.32,
        "470.03":25.16,
        "491.5":23.81
    },
    "076_14":{
        "Mass-Weighted Mean Passage":33.13,
        "90":35.78,
        "94.11":31.5,
        "98.41":31.03,
        "102.91":30.06,
        "107.61":29.85,
        "112.53":29.77,
        "117.67":30.43,
        "123.04":29.91,
        "128.66":30.0,
        "134.54":30.85,
        "140.69":30.6,
        "147.12":31.19,
        "153.84":30.3,
        "160.87":30.27,
        "168.22":31.99,
        "175.9":33.45,
        "183.94":32.45,
        "192.34":33.06,
        "201.13":33.93,
        "210.32":32.78,
        "219.93":35.21,
        "229.98":33.12,
        "240.49":35.74,
        "251.47":34.86,
        "262.96":36.12,
        "274.98":35.48,
        "287.54":36.4,
        "300.68":35.68,
        "314.42":36.26,
        "328.78":34.76,
        "343.8":35.98,
        "359.51":36.64,
        "375.94":32.83,
        "393.11":31.44,
        "411.07":30.7,
        "429.85":29.62,
        "449.49":28.43,
        "470.03":26.35,
        "491.5":24.91
    },
    "076_15":{
        "Mass-Weighted Mean Passage":33.81,
        "90":37.78,
        "94.11":35.04,
        "98.41":32.59,
        "102.91":31.79,
        "107.61":31.4,
        "112.53":30.75,
        "117.67":31.15,
        "123.04":32.41,
        "128.66":30.72,
        "134.54":32.01,
        "140.69":31.54,
        "147.12":31.33,
        "153.84":31.5,
        "160.87":31.12,
        "168.22":32.57,
        "175.9":34.18,
        "183.94":32.38,
        "192.34":33.4,
        "201.13":33.21,
        "210.32":33.96,
        "219.93":35.13,
        "229.98":34.31,
        "240.49":36.24,
        "251.47":35.27,
        "262.96":36.29,
        "274.98":36.22,
        "287.54":36.35,
        "300.68":37.13,
        "314.42":34.2,
        "328.78":35.95,
        "343.8":35.56,
        "359.51":34.07,
        "375.94":33.58,
        "393.11":31.9,
        "411.07":32.28,
        "429.85":30.66,
        "449.49":34.19,
        "470.03":25.79,
        "491.5":32.24
    },
    "076_16":{
        "Mass-Weighted Mean Passage":34.01,
        "90":34.89,
        "94.11":33.92,
        "98.41":33.54,
        "102.91":31.82,
        "107.61":31.79,
        "112.53":31.61,
        "117.67":31.61,
        "123.04":31.48,
        "128.66":30.58,
        "134.54":30.1,
        "140.69":31.58,
        "147.12":31.88,
        "153.84":31.91,
        "160.87":31.42,
        "168.22":33.06,
        "175.9":33.95,
        "183.94":33.89,
        "192.34":34.71,
        "201.13":34.45,
        "210.32":34.84,
        "219.93":35.28,
        "229.98":36.14,
        "240.49":35.35,
        "251.47":35.58,
        "262.96":36.97,
        "274.98":35.96,
        "287.54":36.14,
        "300.68":36.78,
        "314.42":37.2,
        "328.78":35.12,
        "343.8":34.8,
        "359.51":34.64,
        "375.94":34.0,
        "393.11":31.61,
        "411.07":32.05,
        "429.85":33.1,
        "449.49":30.81,
        "470.03":28.71,
        "491.5":29.43
    },
    "076_17":{
        "Mass-Weighted Mean Passage":34.54,
        "90":36.41,
        "94.11":34.96,
        "98.41":33.6,
        "102.91":32.58,
        "107.61":32.71,
        "112.53":30.93,
        "117.67":31.83,
        "123.04":30.82,
        "128.66":31.56,
        "134.54":32.45,
        "140.69":32.06,
        "147.12":32.71,
        "153.84":32.76,
        "160.87":32.31,
        "168.22":33.37,
        "175.9":34.86,
        "183.94":34.61,
        "192.34":34.51,
        "201.13":34.32,
        "210.32":35.76,
        "219.93":36.3,
        "229.98":36.6,
        "240.49":35.77,
        "251.47":36.8,
        "262.96":36.95,
        "274.98":36.37,
        "287.54":35.93,
        "300.68":36.49,
        "314.42":35.77,
        "328.78":37.67,
        "343.8":37.36,
        "359.51":34.78,
        "375.94":32.7,
        "393.11":32.67,
        "411.07":33.18,
        "429.85":31.33,
        "449.49":34.34,
        "470.03":29.32,
        "491.5":28.74
    },
    "076_18":{
        "Mass-Weighted Mean Passage":34.71,
        "90":35.72,
        "94.11":34.51,
        "98.41":33.47,
        "102.91":33.01,
        "107.61":32.2,
        "112.53":31.93,
        "117.67":32.93,
        "123.04":31.25,
        "128.66":32.12,
        "134.54":31.48,
        "140.69":32.08,
        "147.12":33.5,
        "153.84":33.62,
        "160.87":32.75,
        "168.22":34.8,
        "175.9":34.05,
        "183.94":34.94,
        "192.34":34.36,
        "201.13":35.27,
        "210.32":36.94,
        "219.93":36.67,
        "229.98":37.33,
        "240.49":36.58,
        "251.47":37.37,
        "262.96":36.6,
        "274.98":35.96,
        "287.54":37.21,
        "300.68":36.39,
        "314.42":37.54,
        "328.78":37.27,
        "343.8":36.57,
        "359.51":34.24,
        "375.94":34.37,
        "393.11":34.31,
        "411.07":32.57,
        "429.85":29.55,
        "449.49":30.88,
        "470.03":29.84,
        "491.5":28.57
    },
    "076_19":{
        "Mass-Weighted Mean Passage":35.24,
        "90":42.07,
        "94.11":39.22,
        "98.41":37.38,
        "102.91":35.54,
        "107.61":35.45,
        "112.53":34.98,
        "117.67":34.59,
        "123.04":34.2,
        "128.66":34.22,
        "134.54":33.55,
        "140.69":34.1,
        "147.12":34.28,
        "153.84":34.2,
        "160.87":34.45,
        "168.22":35.84,
        "175.9":35.65,
        "183.94":35.07,
        "192.34":36.3,
        "201.13":35.84,
        "210.32":35.97,
        "219.93":36.09,
        "229.98":37.11,
        "240.49":37.69,
        "251.47":36.07,
        "262.96":37.8,
        "274.98":36.41,
        "287.54":37.64,
        "300.68":37.52,
        "314.42":36.93,
        "328.78":36.82,
        "343.8":35.91,
        "359.51":35.36,
        "375.94":33.01,
        "393.11":34.31,
        "411.07":34.0,
        "429.85":31.39,
        "449.49":32.13,
        "470.03":28.44,
        "491.5":31.26
    },
    "076_20":{
        "Mass-Weighted Mean Passage":36.64,
        "90":38.14,
        "94.11":35.47,
        "98.41":33.83,
        "102.91":34.09,
        "107.61":33.69,
        "112.53":33.38,
        "117.67":33.81,
        "123.04":32.47,
        "128.66":33.67,
        "134.54":33.46,
        "140.69":34.07,
        "147.12":34.18,
        "153.84":34.18,
        "160.87":33.3,
        "168.22":35.92,
        "175.9":36.05,
        "183.94":36.96,
        "192.34":36.51,
        "201.13":36.34,
        "210.32":37.86,
        "219.93":37.33,
        "229.98":38.17,
        "240.49":37.92,
        "251.47":37.36,
        "262.96":39.4,
        "274.98":38.67,
        "287.54":39.09,
        "300.68":40.44,
        "314.42":38.97,
        "328.78":37.89,
        "343.8":39.6,
        "359.51":37.36,
        "375.94":36.35,
        "393.11":34.39,
        "411.07":34.9,
        "429.85":31.08,
        "449.49":33.37,
        "470.03":33.62,
        "491.5":33.5
    }
}
