# Supplementary material for: Discrepancy of particle passage in 101 mask batches during the first year of the Covid-19 pandemic in Germany
Source: Sci Rep. 2021 Dec 29;11:24490. doi: 10.1038/s41598-021-03862-z (PMC8716525; doi:10.1038/s41598-021-03862-z)
Supplement: Supplementary file 2 — Supplementary Data. [file 41598_2021_3862_MOESM2_ESM.zip › SI/Data/099.json]

{
    "099_01":{
        "Mass-Weighted Mean Passage":0.78,
        "90":2.07,
        "94.11":1.84,
        "98.41":1.68,
        "102.91":1.54,
        "107.61":1.36,
        "112.53":1.22,
        "117.67":1.36,
        "123.04":1.13,
        "128.66":1.0,
        "134.54":1.07,
        "140.69":0.82,
        "147.12":1.07,
        "153.84":0.86,
        "160.87":1.05,
        "168.22":1.13,
        "175.9":1.05,
        "183.94":0.94,
        "192.34":0.88,
        "201.13":0.79,
        "210.32":0.95,
        "219.93":0.94,
        "229.98":0.75,
        "240.49":0.73,
        "251.47":0.71,
        "262.96":0.75,
        "274.98":0.83,
        "287.54":0.83,
        "300.68":0.6,
        "314.42":0.58,
        "328.78":0.65,
        "343.8":0.73,
        "359.51":0.68,
        "375.94":0.72,
        "393.11":0.48,
        "411.07":0.61,
        "429.85":0.7,
        "449.49":0.63,
        "470.03":0.47,
        "491.5":0.62
    },
    "099_02":{
        "Mass-Weighted Mean Passage":0.84,
        "90":2.27,
        "94.11":2.19,
        "98.41":1.82,
        "102.91":1.68,
        "107.61":1.44,
        "112.53":1.51,
        "117.67":1.27,
        "123.04":1.37,
        "128.66":1.17,
        "134.54":1.06,
        "140.69":1.2,
        "147.12":0.91,
        "153.84":1.0,
        "160.87":0.95,
        "168.22":1.0,
        "175.9":1.0,
        "183.94":1.01,
        "192.34":0.96,
        "201.13":0.78,
        "210.32":0.87,
        "219.93":0.94,
        "229.98":0.85,
        "240.49":0.75,
        "251.47":0.86,
        "262.96":0.94,
        "274.98":0.8,
        "287.54":0.75,
        "300.68":0.82,
        "314.42":0.68,
        "328.78":1.06,
        "343.8":1.46,
        "359.51":0.44,
        "375.94":0.53,
        "393.11":0.46,
        "411.07":0.81,
        "429.85":0.38,
        "449.49":0.75,
        "470.03":0.94,
        "491.5":0.79
    },
    "099_03":{
        "Mass-Weighted Mean Passage":1.07,
        "90":2.84,
        "94.11":2.46,
        "98.41":2.35,
        "102.91":2.2,
        "107.61":1.94,
        "112.53":1.84,
        "117.67":1.79,
        "123.04":1.6,
        "128.66":1.49,
        "134.54":1.58,
        "140.69":1.45,
        "147.12":1.16,
        "153.84":1.28,
        "160.87":1.15,
        "168.22":1.14,
        "175.9":1.01,
        "183.94":1.12,
        "192.34":1.17,
        "201.13":0.97,
        "210.32":1.28,
        "219.93":1.1,
        "229.98":0.92,
        "240.49":0.97,
        "251.47":1.01,
        "262.96":0.85,
        "274.98":0.96,
        "287.54":1.16,
        "300.68":0.9,
        "314.42":1.0,
        "328.78":0.76,
        "343.8":0.55,
        "359.51":0.63,
        "375.94":1.12,
        "393.11":1.08,
        "411.07":1.07,
        "429.85":1.29,
        "449.49":0.98,
        "470.03":0.67,
        "491.5":0.88
    },
    "099_04":{
        "Mass-Weighted Mean Passage":3.53,
        "90":6.31,
        "94.11":5.75,
        "98.41":5.34,
        "102.91":4.92,
        "107.61":4.68,
        "112.53":4.81,
        "117.67":4.61,
        "123.04":4.22,
        "128.66":4.05,
        "134.54":4.31,
        "140.69":3.8,
        "147.12":3.83,
        "153.84":3.76,
        "160.87":3.68,
        "168.22":4.03,
        "175.9":3.82,
        "183.94":3.44,
        "192.34":3.65,
        "201.13":3.63,
        "210.32":3.53,
        "219.93":3.67,
        "229.98":3.46,
        "240.49":3.43,
        "251.47":3.57,
        "262.96":3.61,
        "274.98":3.54,
        "287.54":3.44,
        "300.68":3.34,
        "314.42":3.23,
        "328.78":3.56,
        "343.8":3.47,
        "359.51":2.63,
        "375.94":3.43,
        "393.11":3.22,
        "411.07":3.49,
        "429.85":3.38,
        "449.49":3.9,
        "470.03":3.08,
        "491.5":2.37
    },
    "099_05":{
        "Mass-Weighted Mean Passage":3.8,
        "90":6.4,
        "94.11":6.14,
        "98.41":5.36,
        "102.91":5.05,
        "107.61":4.95,
        "112.53":5.08,
        "117.67":4.7,
        "123.04":4.35,
        "128.66":4.15,
        "134.54":3.97,
        "140.69":4.04,
        "147.12":4.21,
        "153.84":3.97,
        "160.87":3.94,
        "168.22":4.01,
        "175.9":4.17,
        "183.94":3.94,
        "192.34":4.04,
        "201.13":4.03,
        "210.32":4.05,
        "219.93":3.95,
        "229.98":4.27,
        "240.49":4.22,
        "251.47":4.05,
        "262.96":4.16,
        "274.98":3.87,
        "287.54":4.23,
        "300.68":4.12,
        "314.42":3.98,
        "328.78":3.28,
        "343.8":3.66,
        "359.51":3.61,
        "375.94":3.61,
        "393.11":2.91,
        "411.07":3.18,
        "429.85":3.38,
        "449.49":3.44,
        "470.03":2.95,
        "491.5":2.46
    }
}
