# Supplementary material for: Discrepancy of particle passage in 101 mask batches during the first year of the Covid-19 pandemic in Germany
Source: Sci Rep. 2021 Dec 29;11:24490. doi: 10.1038/s41598-021-03862-z (PMC8716525; doi:10.1038/s41598-021-03862-z)
Supplement: Supplementary file 2 — Supplementary Data. [file 41598_2021_3862_MOESM2_ESM.zip › SI/Data/021.json]

{
    "021_01":{
        "Mass-Weighted Mean Passage":1.57,
        "90":3.17,
        "94.11":3.33,
        "98.41":2.67,
        "102.91":2.74,
        "107.61":2.29,
        "112.53":2.45,
        "117.67":2.23,
        "123.04":2.16,
        "128.66":2.08,
        "134.54":1.99,
        "140.69":1.98,
        "147.12":1.99,
        "153.84":1.86,
        "160.87":1.87,
        "168.22":1.83,
        "175.9":1.6,
        "183.94":1.8,
        "192.34":1.59,
        "201.13":1.85,
        "210.32":1.59,
        "219.93":1.86,
        "229.98":1.53,
        "240.49":1.37,
        "251.47":1.6,
        "262.96":1.38,
        "274.98":1.36,
        "287.54":1.23,
        "300.68":1.3,
        "314.42":1.27,
        "328.78":1.0,
        "343.8":8.51,
        "359.51":2.93,
        "375.94":2.05,
        "393.11":1.03,
        "411.07":1.78,
        "429.85":1.12,
        "449.49":0.94,
        "470.03":0.78,
        "491.5":1.98
    },
    "021_02":{
        "Mass-Weighted Mean Passage":1.97,
        "90":2.83,
        "94.11":2.82,
        "98.41":2.71,
        "102.91":2.58,
        "107.61":2.25,
        "112.53":2.86,
        "117.67":2.63,
        "123.04":2.05,
        "128.66":2.21,
        "134.54":2.07,
        "140.69":1.98,
        "147.12":2.17,
        "153.84":2.24,
        "160.87":1.98,
        "168.22":1.79,
        "175.9":2.42,
        "183.94":2.31,
        "192.34":2.04,
        "201.13":2.08,
        "210.32":2.34,
        "219.93":2.44,
        "229.98":1.97,
        "240.49":2.07,
        "251.47":2.4,
        "262.96":2.54,
        "274.98":2.34,
        "287.54":1.82,
        "300.68":1.24,
        "314.42":1.77,
        "328.78":1.89,
        "343.8":2.1,
        "359.51":2.41,
        "375.94":1.46,
        "393.11":1.61,
        "411.07":1.4,
        "429.85":1.25,
        "449.49":2.62,
        "470.03":0.95,
        "491.5":2.03
    },
    "021_03":{
        "Mass-Weighted Mean Passage":2.51,
        "90":3.78,
        "94.11":4.0,
        "98.41":3.67,
        "102.91":3.25,
        "107.61":3.76,
        "112.53":3.62,
        "117.67":3.6,
        "123.04":3.33,
        "128.66":3.4,
        "134.54":3.21,
        "140.69":3.02,
        "147.12":2.63,
        "153.84":2.84,
        "160.87":2.77,
        "168.22":2.43,
        "175.9":2.42,
        "183.94":2.89,
        "192.34":2.61,
        "201.13":3.12,
        "210.32":2.44,
        "219.93":2.47,
        "229.98":2.29,
        "240.49":2.64,
        "251.47":2.84,
        "262.96":2.43,
        "274.98":2.51,
        "287.54":2.14,
        "300.68":2.59,
        "314.42":2.25,
        "328.78":2.52,
        "343.8":0.7,
        "359.51":3.71,
        "375.94":2.81,
        "393.11":1.91,
        "411.07":2.3,
        "429.85":1.07,
        "449.49":1.81,
        "470.03":1.66,
        "491.5":3.72
    },
    "021_04":{
        "Mass-Weighted Mean Passage":3.46,
        "90":4.84,
        "94.11":4.58,
        "98.41":4.54,
        "102.91":4.01,
        "107.61":4.44,
        "112.53":3.9,
        "117.67":3.65,
        "123.04":3.45,
        "128.66":3.8,
        "134.54":3.74,
        "140.69":4.03,
        "147.12":3.64,
        "153.84":3.57,
        "160.87":3.3,
        "168.22":3.41,
        "175.9":3.39,
        "183.94":3.42,
        "192.34":3.53,
        "201.13":3.19,
        "210.32":3.53,
        "219.93":3.01,
        "229.98":3.22,
        "240.49":3.51,
        "251.47":3.21,
        "262.96":3.74,
        "274.98":3.34,
        "287.54":3.05,
        "300.68":3.38,
        "314.42":4.19,
        "328.78":3.12,
        "343.8":4.26,
        "359.51":4.98,
        "375.94":3.58,
        "393.11":3.6,
        "411.07":2.95,
        "429.85":4.28,
        "449.49":3.04,
        "470.03":3.46,
        "491.5":2.6
    },
    "021_05":{
        "Mass-Weighted Mean Passage":10.47,
        "90":9.86,
        "94.11":9.56,
        "98.41":9.06,
        "102.91":9.06,
        "107.61":8.98,
        "112.53":8.77,
        "117.67":9.5,
        "123.04":9.1,
        "128.66":9.33,
        "134.54":8.44,
        "140.69":8.77,
        "147.12":9.05,
        "153.84":9.0,
        "160.87":8.8,
        "168.22":9.86,
        "175.9":10.37,
        "183.94":8.42,
        "192.34":9.88,
        "201.13":9.59,
        "210.32":9.31,
        "219.93":10.16,
        "229.98":10.68,
        "240.49":10.15,
        "251.47":10.03,
        "262.96":11.31,
        "274.98":10.74,
        "287.54":11.18,
        "300.68":12.38,
        "314.42":10.29,
        "328.78":11.34,
        "343.8":11.19,
        "359.51":11.13,
        "375.94":11.45,
        "393.11":11.57,
        "411.07":11.24,
        "429.85":12.16,
        "449.49":9.68,
        "470.03":9.48,
        "491.5":11.49
    }
}
