# Supplementary material for: Discrepancy of particle passage in 101 mask batches during the first year of the Covid-19 pandemic in Germany
Source: Sci Rep. 2021 Dec 29;11:24490. doi: 10.1038/s41598-021-03862-z (PMC8716525; doi:10.1038/s41598-021-03862-z)
Supplement: Supplementary file 2 — Supplementary Data. [file 41598_2021_3862_MOESM2_ESM.zip › SI/Data/056.json]

{
    "056_01":{
        "Mass-Weighted Mean Passage":5.86,
        "90":12.96,
        "94.11":11.91,
        "98.41":10.64,
        "102.91":10.41,
        "107.61":9.99,
        "112.53":9.41,
        "117.67":9.0,
        "123.04":8.93,
        "128.66":8.32,
        "134.54":8.59,
        "140.69":7.87,
        "147.12":7.93,
        "153.84":8.1,
        "160.87":7.85,
        "168.22":8.14,
        "175.9":7.72,
        "183.94":7.83,
        "192.34":7.59,
        "201.13":7.26,
        "210.32":7.44,
        "219.93":7.23,
        "229.98":7.13,
        "240.49":6.92,
        "251.47":7.14,
        "262.96":6.33,
        "274.98":6.61,
        "287.54":6.7,
        "300.68":5.98,
        "314.42":6.12,
        "328.78":5.2,
        "343.8":5.09,
        "359.51":4.76,
        "375.94":3.14,
        "393.11":3.38,
        "411.07":3.4,
        "429.85":2.99,
        "449.49":2.32,
        "470.03":2.07,
        "491.5":1.98
    },
    "056_02":{
        "Mass-Weighted Mean Passage":5.93,
        "90":13.11,
        "94.11":12.55,
        "98.41":11.17,
        "102.91":10.44,
        "107.61":9.53,
        "112.53":9.31,
        "117.67":9.27,
        "123.04":8.92,
        "128.66":8.7,
        "134.54":8.44,
        "140.69":7.92,
        "147.12":7.91,
        "153.84":8.34,
        "160.87":7.67,
        "168.22":7.81,
        "175.9":7.4,
        "183.94":7.32,
        "192.34":7.59,
        "201.13":7.56,
        "210.32":7.39,
        "219.93":7.28,
        "229.98":7.27,
        "240.49":7.36,
        "251.47":7.09,
        "262.96":6.64,
        "274.98":6.1,
        "287.54":6.4,
        "300.68":5.51,
        "314.42":5.89,
        "328.78":5.4,
        "343.8":4.96,
        "359.51":4.55,
        "375.94":4.47,
        "393.11":3.43,
        "411.07":3.4,
        "429.85":2.99,
        "449.49":3.52,
        "470.03":2.65,
        "491.5":2.07
    },
    "056_03":{
        "Mass-Weighted Mean Passage":5.98,
        "90":13.33,
        "94.11":11.99,
        "98.41":11.17,
        "102.91":10.44,
        "107.61":10.24,
        "112.53":9.53,
        "117.67":9.03,
        "123.04":8.79,
        "128.66":8.46,
        "134.54":8.21,
        "140.69":8.68,
        "147.12":8.22,
        "153.84":8.1,
        "160.87":7.48,
        "168.22":7.93,
        "175.9":7.48,
        "183.94":7.68,
        "192.34":7.41,
        "201.13":7.92,
        "210.32":7.74,
        "219.93":7.33,
        "229.98":7.52,
        "240.49":7.3,
        "251.47":6.76,
        "262.96":6.59,
        "274.98":6.33,
        "287.54":6.28,
        "300.68":6.01,
        "314.42":5.6,
        "328.78":5.61,
        "343.8":5.35,
        "359.51":4.45,
        "375.94":4.21,
        "393.11":4.28,
        "411.07":3.12,
        "429.85":3.12,
        "449.49":2.67,
        "470.03":2.73,
        "491.5":1.89
    },
    "056_04":{
        "Mass-Weighted Mean Passage":6.07,
        "90":12.87,
        "94.11":12.13,
        "98.41":11.55,
        "102.91":10.32,
        "107.61":9.83,
        "112.53":9.46,
        "117.67":8.92,
        "123.04":8.93,
        "128.66":8.4,
        "134.54":8.28,
        "140.69":8.22,
        "147.12":8.74,
        "153.84":8.22,
        "160.87":7.98,
        "168.22":7.71,
        "175.9":7.83,
        "183.94":7.57,
        "192.34":7.88,
        "201.13":7.52,
        "210.32":7.48,
        "219.93":7.41,
        "229.98":7.12,
        "240.49":7.24,
        "251.47":6.48,
        "262.96":7.29,
        "274.98":6.41,
        "287.54":6.33,
        "300.68":6.36,
        "314.42":6.14,
        "328.78":5.03,
        "343.8":5.38,
        "359.51":4.83,
        "375.94":4.71,
        "393.11":3.41,
        "411.07":2.76,
        "429.85":3.19,
        "449.49":3.16,
        "470.03":3.47,
        "491.5":2.97
    },
    "056_05":{
        "Mass-Weighted Mean Passage":6.08,
        "90":13.15,
        "94.11":12.24,
        "98.41":11.19,
        "102.91":10.23,
        "107.61":9.94,
        "112.53":9.43,
        "117.67":8.93,
        "123.04":8.92,
        "128.66":8.81,
        "134.54":8.57,
        "140.69":8.01,
        "147.12":8.41,
        "153.84":8.25,
        "160.87":7.9,
        "168.22":7.96,
        "175.9":7.95,
        "183.94":7.6,
        "192.34":7.81,
        "201.13":7.72,
        "210.32":7.67,
        "219.93":7.93,
        "229.98":7.65,
        "240.49":7.66,
        "251.47":6.79,
        "262.96":6.72,
        "274.98":6.55,
        "287.54":7.28,
        "300.68":5.3,
        "314.42":5.79,
        "328.78":4.97,
        "343.8":5.57,
        "359.51":4.65,
        "375.94":4.58,
        "393.11":4.19,
        "411.07":2.96,
        "429.85":2.93,
        "449.49":3.16,
        "470.03":2.89,
        "491.5":1.71
    }
}
