# Supplementary material for: Discrepancy of particle passage in 101 mask batches during the first year of the Covid-19 pandemic in Germany
Source: Sci Rep. 2021 Dec 29;11:24490. doi: 10.1038/s41598-021-03862-z (PMC8716525; doi:10.1038/s41598-021-03862-z)
Supplement: Supplementary file 2 — Supplementary Data. [file 41598_2021_3862_MOESM2_ESM.zip › SI/Data/041.csv]

Sample Name	Mass-Weighted Mean Passage	90	94.11	98.41	102.91	107.61	112.53	117.67	123.04	128.66	134.54	140.69	147.12	153.84	160.87	168.22	175.9	183.94	192.34	201.13	210.32	219.93	229.98	240.49	251.47	262.96	274.98	287.54	300.68	314.42	328.78	343.8	359.51	375.94	393.11	411.07	429.85	449.49	470.03	491.5
041_01	9.57	14.24	13.47	13.57	12.21	12.05	12.27	11.86	11.5	11.94	11.66	11.41	11.27	11.26	11.06	11.66	11.67	11.48	11.51	11.53	11.17	11.63	11.34	11.43	11.29	11.38	10.84	10.08	9.87	9.16	9.26	10.67	8.08	8.3	8.25	6.87	5.8	5.22	5.26	4.51
041_02	10.21	16.43	14.77	13.92	13.26	12.67	12.54	12.21	12.85	11.76	11.9	12.48	11.88	11.52	11.53	12.23	11.45	11.7	12.02	12.27	11.73	12.08	11.61	11.82	11.63	10.96	10.74	11.19	11.33	11.16	9.48	8.0	8.14	9.24	8.49	7.36	8.05	6.85	6.08	4.83
041_03	10.65	16.33	15.16	14.38	13.7	12.71	13.23	12.99	12.59	12.88	12.65	12.05	12.67	12.69	12.25	12.5	12.7	12.88	12.91	12.8	12.77	12.77	12.14	12.38	12.65	12.16	12.33	11.6	10.38	9.34	9.62	13.6	9.2	9.1	9.41	7.99	6.47	7.0	6.49	5.69
041_04	12.82	18.84	17.88	17.46	16.6	15.86	16.03	15.71	15.63	15.29	15.16	15.29	14.82	14.97	14.96	16.28	14.98	15.35	15.11	15.28	15.66	14.87	15.16	15.0	14.81	14.73	13.86	13.19	12.26	12.96	11.72	13.71	13.07	10.43	10.42	9.87	9.48	8.07	7.41	7.6
041_05	13.52	18.88	18.17	16.92	15.84	16.57	16.01	15.05	15.07	15.72	15.5	14.69	15.65	15.53	14.9	15.55	15.71	15.43	15.6	15.78	16.36	16.03	15.6	15.0	16.4	14.9	14.97	14.35	13.8	13.86	13.37	12.85	12.34	12.51	11.02	10.61	9.87	9.39	7.35	8.71
041_06	13.85	18.52	17.91	16.6	17.02	15.85	16.18	16.14	16.24	15.41	15.59	16.41	15.87	15.4	15.63	15.88	16.23	15.91	16.44	16.01	15.91	16.57	16.02	16.67	16.07	14.75	15.45	14.09	14.66	12.88	13.05	14.43	11.28	13.43	12.22	10.69	10.2	9.53	7.79	9.12
041_07	14.26	19.17	18.06	16.81	17.2	16.29	16.65	16.59	16.72	16.1	15.94	16.08	16.2	16.36	16.53	16.7	16.52	15.92	16.81	15.6	16.73	17.18	16.38	15.86	16.09	16.48	16.1	15.47	15.67	14.07	14.42	12.97	12.75	12.63	11.46	10.11	10.72	10.27	9.28	7.94
041_08	14.6	18.48	17.5	16.62	16.42	15.43	15.21	15.14	15.27	15.0	15.16	15.7	15.48	15.5	15.63	16.11	15.4	15.79	16.08	15.67	15.71	16.71	16.7	16.18	17.32	17.18	15.79	16.45	14.76	14.71	14.83	17.37	15.25	13.22	11.93	11.97	12.07	11.48	10.0	10.11
041_09	14.73	19.59	17.55	17.45	16.97	16.15	16.61	16.61	15.78	15.49	16.26	16.01	15.78	16.33	16.13	16.73	16.42	16.93	16.77	16.9	16.91	17.49	17.22	16.1	16.95	16.29	15.74	15.68	15.32	13.83	15.03	16.95	13.57	12.57	13.46	11.46	11.39	10.79	10.19	10.02
041_10	14.99	21.17	19.15	19.01	18.02	17.31	17.26	17.17	16.75	16.84	16.26	17.39	17.24	16.82	16.59	17.42	16.76	17.25	17.15	17.15	17.64	17.65	17.53	16.98	18.62	16.75	16.47	15.38	15.25	16.09	14.58	16.06	14.97	13.0	12.95	10.77	11.97	10.3	8.88	8.34
041_11	15.08	21.15	18.81	18.71	18.24	17.31	17.14	17.0	17.09	17.01	16.64	16.31	16.89	16.34	16.64	16.58	16.64	16.38	16.61	16.87	16.05	17.03	16.65	16.41	16.52	16.61	16.96	15.71	16.42	15.08	15.32	12.13	14.63	13.09	13.55	12.5	11.24	12.34	11.69	8.84
041_12	15.94	21.39	19.66	18.86	17.57	18.25	17.53	17.08	17.4	17.29	17.65	17.93	17.26	17.07	17.73	18.5	18.33	18.28	18.42	17.38	18.81	17.79	18.62	18.52	19.36	17.79	18.13	18.06	16.29	16.7	15.4	15.42	15.06	14.65	12.87	13.94	12.64	10.53	9.52	8.43
041_13	16.67	21.42	19.81	18.95	18.26	17.36	18.08	17.7	18.03	17.95	18.2	18.28	18.09	17.73	18.17	18.42	18.59	18.03	18.86	19.35	18.83	18.52	19.06	18.51	18.4	18.71	18.15	18.47	17.17	17.69	15.39	16.0	16.11	14.81	13.75	12.84	13.76	12.63	12.63	12.59
041_14	17.13	20.41	19.66	18.89	19.06	18.06	17.84	18.2	17.9	17.74	17.87	18.12	18.74	18.59	19.06	19.72	18.97	19.52	19.39	19.46	19.86	19.68	20.29	19.71	19.86	19.17	18.54	18.52	18.26	16.61	17.85	19.88	18.75	15.49	13.35	15.01	10.93	12.4	12.08	10.83
041_15	17.2	19.57	19.5	18.12	19.27	17.37	18.14	18.1	17.47	18.13	18.47	18.11	18.73	18.1	18.0	18.91	18.91	18.42	19.41	19.55	19.57	19.48	20.4	18.73	18.78	19.77	18.25	19.36	18.26	17.24	17.4	17.36	16.92	15.46	15.49	13.32	13.67	12.57	12.66	12.46
041_16	17.49	22.8	20.91	21.05	20.01	19.85	19.08	19.23	18.77	18.74	19.26	18.52	18.54	19.05	18.93	19.64	19.91	19.53	19.85	19.29	20.22	19.77	19.74	20.62	19.98	18.85	19.22	19.2	17.33	17.13	16.81	16.92	14.63	15.69	16.27	14.38	13.75	13.74	12.08	12.61
041_17	17.93	21.05	20.56	20.6	19.61	19.17	19.23	19.15	19.28	19.01	18.68	19.2	19.61	19.51	19.29	19.67	20.32	19.94	20.51	20.74	20.67	20.48	19.66	21.41	20.21	20.38	19.77	19.27	18.69	18.71	17.93	19.06	16.47	16.58	16.29	13.87	13.36	12.82	12.4	11.86
041_18	18.98	22.61	21.23	19.89	20.23	20.32	19.23	18.9	19.3	18.96	19.06	19.46	19.28	19.68	20.11	20.57	20.77	21.11	20.66	20.84	21.56	21.99	21.17	20.69	20.55	20.04	20.48	20.6	20.47	19.62	18.0	19.82	18.99	17.08	17.35	17.24	14.64	15.09	15.27	13.54
041_19	19.32	23.27	22.47	21.55	21.08	21.33	21.25	21.27	20.66	21.66	20.13	21.37	21.31	21.53	21.23	21.68	22.56	22.37	21.38	22.5	22.53	21.97	22.72	22.89	21.92	21.54	21.64	21.18	19.61	19.69	20.04	20.77	18.71	17.34	15.83	15.04	15.63	14.02	11.37	12.05
