# Supplementary material for: Discrepancy of particle passage in 101 mask batches during the first year of the Covid-19 pandemic in Germany
Source: Sci Rep. 2021 Dec 29;11:24490. doi: 10.1038/s41598-021-03862-z (PMC8716525; doi:10.1038/s41598-021-03862-z)
Supplement: Supplementary file 2 — Supplementary Data. [file 41598_2021_3862_MOESM2_ESM.zip › SI/Data/001.json]

{
    "001_01":{
        "Mass-Weighted Mean Passage":0.03,
        "90":0.1,
        "94.11":0.05,
        "98.41":0.06,
        "102.91":0.01,
        "107.61":0.13,
        "112.53":0.05,
        "117.67":0.04,
        "123.04":0.01,
        "128.66":0.04,
        "134.54":0.01,
        "140.69":0.03,
        "147.12":0.05,
        "153.84":0.02,
        "160.87":0.03,
        "168.22":0.02,
        "175.9":0.06,
        "183.94":0.06,
        "192.34":0.0,
        "201.13":0.04,
        "210.32":0.09,
        "219.93":0.05,
        "229.98":0.02,
        "240.49":0.0,
        "251.47":0.0,
        "262.96":0.03,
        "274.98":0.04,
        "287.54":0.13,
        "300.68":0.0,
        "314.42":0.0,
        "328.78":0.13,
        "343.8":0,
        "359.51":0.0,
        "375.94":0.0,
        "393.11":0.0,
        "411.07":0.0,
        "429.85":0.0,
        "449.49":0.0,
        "470.03":0,
        "491.5":0.0
    },
    "001_02":{
        "Mass-Weighted Mean Passage":0.03,
        "90":0.1,
        "94.11":0.11,
        "98.41":0.05,
        "102.91":0.08,
        "107.61":0.07,
        "112.53":0.07,
        "117.67":0.06,
        "123.04":0.09,
        "128.66":0.08,
        "134.54":0.03,
        "140.69":0.04,
        "147.12":0.04,
        "153.84":0.06,
        "160.87":0.03,
        "168.22":0.0,
        "175.9":0.02,
        "183.94":0.06,
        "192.34":0.03,
        "201.13":0.04,
        "210.32":0.0,
        "219.93":0.02,
        "229.98":0.07,
        "240.49":0.02,
        "251.47":0.0,
        "262.96":0.0,
        "274.98":0.02,
        "287.54":0.09,
        "300.68":0.03,
        "314.42":0.0,
        "328.78":0.04,
        "343.8":0,
        "359.51":0.0,
        "375.94":0.0,
        "393.11":0.07,
        "411.07":0.09,
        "429.85":0.0,
        "449.49":0.0,
        "470.03":0,
        "491.5":0.0
    },
    "001_03":{
        "Mass-Weighted Mean Passage":0.05,
        "90":0.09,
        "94.11":0.11,
        "98.41":0.05,
        "102.91":0.08,
        "107.61":0.07,
        "112.53":0.06,
        "117.67":0.06,
        "123.04":0.05,
        "128.66":0.04,
        "134.54":0.07,
        "140.69":0.04,
        "147.12":0.02,
        "153.84":0.05,
        "160.87":0.04,
        "168.22":0.05,
        "175.9":0.04,
        "183.94":0.04,
        "192.34":0.05,
        "201.13":0.03,
        "210.32":0.03,
        "219.93":0.06,
        "229.98":0.02,
        "240.49":0.07,
        "251.47":0.08,
        "262.96":0.13,
        "274.98":0.02,
        "287.54":0.06,
        "300.68":0.03,
        "314.42":0.04,
        "328.78":0.04,
        "343.8":0,
        "359.51":0.16,
        "375.94":0.15,
        "393.11":0.0,
        "411.07":0.0,
        "429.85":0.0,
        "449.49":0.12,
        "470.03":0,
        "491.5":0.0
    },
    "001_04":{
        "Mass-Weighted Mean Passage":0.14,
        "90":0.7,
        "94.11":0.16,
        "98.41":0.22,
        "102.91":0.16,
        "107.61":0.12,
        "112.53":0.14,
        "117.67":0.11,
        "123.04":0.17,
        "128.66":0.16,
        "134.54":0.13,
        "140.69":0.1,
        "147.12":0.11,
        "153.84":0.15,
        "160.87":0.13,
        "168.22":0.11,
        "175.9":0.2,
        "183.94":0.13,
        "192.34":0.11,
        "201.13":0.15,
        "210.32":0.12,
        "219.93":0.16,
        "229.98":0.18,
        "240.49":0.12,
        "251.47":0.23,
        "262.96":0.15,
        "274.98":0.2,
        "287.54":0.09,
        "300.68":0.1,
        "314.42":0.12,
        "328.78":0.18,
        "343.8":0,
        "359.51":0.0,
        "375.94":0.07,
        "393.11":0.4,
        "411.07":0.18,
        "429.85":0.0,
        "449.49":0.12,
        "470.03":0,
        "491.5":0.0
    },
    "001_05":{
        "Mass-Weighted Mean Passage":0.16,
        "90":0.61,
        "94.11":0.15,
        "98.41":0.12,
        "102.91":0.11,
        "107.61":0.08,
        "112.53":0.13,
        "117.67":0.14,
        "123.04":0.13,
        "128.66":0.08,
        "134.54":0.11,
        "140.69":0.09,
        "147.12":0.09,
        "153.84":0.1,
        "160.87":0.09,
        "168.22":0.1,
        "175.9":0.17,
        "183.94":0.09,
        "192.34":0.08,
        "201.13":0.05,
        "210.32":0.15,
        "219.93":0.11,
        "229.98":0.13,
        "240.49":0.11,
        "251.47":0.14,
        "262.96":0.06,
        "274.98":0.05,
        "287.54":0.09,
        "300.68":0.14,
        "314.42":0.2,
        "328.78":0.18,
        "343.8":0,
        "359.51":0.31,
        "375.94":0.22,
        "393.11":0.33,
        "411.07":0.18,
        "429.85":0.37,
        "449.49":0.35,
        "470.03":0,
        "491.5":0.41
    }
}
