# Supplementary material for: Discrepancy of particle passage in 101 mask batches during the first year of the Covid-19 pandemic in Germany
Source: Sci Rep. 2021 Dec 29;11:24490. doi: 10.1038/s41598-021-03862-z (PMC8716525; doi:10.1038/s41598-021-03862-z)
Supplement: Supplementary file 2 — Supplementary Data. [file 41598_2021_3862_MOESM2_ESM.zip › SI/Data/017.json]

{
    "017_01":{
        "Mass-Weighted Mean Passage":0.65,
        "90":3.04,
        "94.11":2.68,
        "98.41":2.2,
        "102.91":2.21,
        "107.61":1.66,
        "112.53":1.72,
        "117.67":1.61,
        "123.04":1.59,
        "128.66":1.44,
        "134.54":1.49,
        "140.69":1.18,
        "147.12":1.25,
        "153.84":1.14,
        "160.87":1.09,
        "168.22":1.13,
        "175.9":0.96,
        "183.94":1.12,
        "192.34":0.86,
        "201.13":0.82,
        "210.32":0.83,
        "219.93":0.84,
        "229.98":0.69,
        "240.49":0.62,
        "251.47":0.69,
        "262.96":0.67,
        "274.98":0.52,
        "287.54":0.64,
        "300.68":0.53,
        "314.42":0.5,
        "328.78":0.48,
        "343.8":0.43,
        "359.51":0.28,
        "375.94":0.36,
        "393.11":0.33,
        "411.07":0.25,
        "429.85":0.35,
        "449.49":0.14,
        "470.03":0.17,
        "491.5":0.23
    },
    "017_02":{
        "Mass-Weighted Mean Passage":0.68,
        "90":2.99,
        "94.11":2.68,
        "98.41":2.26,
        "102.91":2.0,
        "107.61":1.92,
        "112.53":1.81,
        "117.67":1.73,
        "123.04":1.53,
        "128.66":1.56,
        "134.54":1.56,
        "140.69":1.26,
        "147.12":1.3,
        "153.84":1.28,
        "160.87":1.13,
        "168.22":1.14,
        "175.9":1.23,
        "183.94":1.08,
        "192.34":1.17,
        "201.13":0.96,
        "210.32":0.9,
        "219.93":0.82,
        "229.98":0.73,
        "240.49":0.79,
        "251.47":0.73,
        "262.96":0.62,
        "274.98":0.55,
        "287.54":0.67,
        "300.68":0.66,
        "314.42":0.5,
        "328.78":0.42,
        "343.8":1.27,
        "359.51":0.62,
        "375.94":0.24,
        "393.11":0.24,
        "411.07":0.16,
        "429.85":0.22,
        "449.49":0.19,
        "470.03":0.05,
        "491.5":0.23
    },
    "017_03":{
        "Mass-Weighted Mean Passage":0.83,
        "90":3.58,
        "94.11":3.24,
        "98.41":2.72,
        "102.91":2.57,
        "107.61":2.37,
        "112.53":2.04,
        "117.67":1.97,
        "123.04":1.81,
        "128.66":1.96,
        "134.54":1.7,
        "140.69":1.75,
        "147.12":1.54,
        "153.84":1.63,
        "160.87":1.39,
        "168.22":1.4,
        "175.9":1.38,
        "183.94":1.32,
        "192.34":1.19,
        "201.13":1.23,
        "210.32":1.08,
        "219.93":1.22,
        "229.98":1.04,
        "240.49":1.01,
        "251.47":1.15,
        "262.96":0.72,
        "274.98":0.7,
        "287.54":0.5,
        "300.68":0.75,
        "314.42":0.5,
        "328.78":0.36,
        "343.8":0.58,
        "359.51":0.56,
        "375.94":0.46,
        "393.11":0.28,
        "411.07":0.4,
        "429.85":0.35,
        "449.49":0.19,
        "470.03":0.34,
        "491.5":0.23
    },
    "017_04":{
        "Mass-Weighted Mean Passage":0.83,
        "90":3.65,
        "94.11":3.0,
        "98.41":2.79,
        "102.91":2.46,
        "107.61":2.21,
        "112.53":2.19,
        "117.67":1.85,
        "123.04":1.74,
        "128.66":1.86,
        "134.54":1.66,
        "140.69":1.67,
        "147.12":1.53,
        "153.84":1.49,
        "160.87":1.37,
        "168.22":1.32,
        "175.9":1.18,
        "183.94":1.3,
        "192.34":1.21,
        "201.13":1.13,
        "210.32":1.09,
        "219.93":1.03,
        "229.98":1.15,
        "240.49":0.95,
        "251.47":0.81,
        "262.96":1.04,
        "274.98":0.65,
        "287.54":0.66,
        "300.68":0.76,
        "314.42":0.52,
        "328.78":0.43,
        "343.8":0.37,
        "359.51":0.2,
        "375.94":0.74,
        "393.11":0.41,
        "411.07":0.6,
        "429.85":0.32,
        "449.49":0.24,
        "470.03":0.17,
        "491.5":0.23
    },
    "017_05":{
        "Mass-Weighted Mean Passage":0.83,
        "90":2.96,
        "94.11":2.94,
        "98.41":2.53,
        "102.91":2.22,
        "107.61":1.94,
        "112.53":1.82,
        "117.67":1.86,
        "123.04":1.7,
        "128.66":1.71,
        "134.54":1.57,
        "140.69":1.39,
        "147.12":1.5,
        "153.84":1.37,
        "160.87":1.44,
        "168.22":1.16,
        "175.9":1.31,
        "183.94":1.21,
        "192.34":1.16,
        "201.13":1.16,
        "210.32":1.05,
        "219.93":1.01,
        "229.98":0.92,
        "240.49":0.85,
        "251.47":0.84,
        "262.96":0.77,
        "274.98":0.76,
        "287.54":0.84,
        "300.68":0.53,
        "314.42":0.51,
        "328.78":0.53,
        "343.8":0.14,
        "359.51":0.64,
        "375.94":0.66,
        "393.11":0.45,
        "411.07":0.59,
        "429.85":0.18,
        "449.49":0.47,
        "470.03":0.51,
        "491.5":0.47
    },
    "017_06":{
        "Mass-Weighted Mean Passage":0.87,
        "90":3.37,
        "94.11":3.1,
        "98.41":2.75,
        "102.91":2.62,
        "107.61":2.46,
        "112.53":2.16,
        "117.67":2.1,
        "123.04":2.07,
        "128.66":1.99,
        "134.54":1.83,
        "140.69":1.72,
        "147.12":1.59,
        "153.84":1.74,
        "160.87":1.47,
        "168.22":1.39,
        "175.9":1.48,
        "183.94":1.16,
        "192.34":1.38,
        "201.13":1.19,
        "210.32":1.18,
        "219.93":0.98,
        "229.98":1.13,
        "240.49":0.92,
        "251.47":0.94,
        "262.96":0.86,
        "274.98":0.81,
        "287.54":0.82,
        "300.68":0.56,
        "314.42":0.73,
        "328.78":0.64,
        "343.8":0.49,
        "359.51":0.4,
        "375.94":0.47,
        "393.11":0.34,
        "411.07":0.44,
        "429.85":0.37,
        "449.49":0.33,
        "470.03":0.29,
        "491.5":0.23
    },
    "017_07":{
        "Mass-Weighted Mean Passage":0.87,
        "90":3.77,
        "94.11":3.19,
        "98.41":2.88,
        "102.91":2.39,
        "107.61":2.48,
        "112.53":2.34,
        "117.67":2.09,
        "123.04":2.04,
        "128.66":1.9,
        "134.54":1.92,
        "140.69":1.63,
        "147.12":1.8,
        "153.84":1.6,
        "160.87":1.45,
        "168.22":1.39,
        "175.9":1.41,
        "183.94":1.33,
        "192.34":1.2,
        "201.13":1.26,
        "210.32":1.26,
        "219.93":1.16,
        "229.98":1.01,
        "240.49":1.03,
        "251.47":0.98,
        "262.96":0.8,
        "274.98":0.95,
        "287.54":0.87,
        "300.68":0.59,
        "314.42":0.74,
        "328.78":0.36,
        "343.8":0.86,
        "359.51":0.44,
        "375.94":0.32,
        "393.11":0.36,
        "411.07":0.35,
        "429.85":0.09,
        "449.49":0.43,
        "470.03":0.4,
        "491.5":0.16
    },
    "017_08":{
        "Mass-Weighted Mean Passage":0.88,
        "90":3.85,
        "94.11":3.1,
        "98.41":3.21,
        "102.91":2.76,
        "107.61":2.27,
        "112.53":2.35,
        "117.67":2.03,
        "123.04":2.09,
        "128.66":1.94,
        "134.54":1.86,
        "140.69":1.66,
        "147.12":1.69,
        "153.84":1.64,
        "160.87":1.49,
        "168.22":1.41,
        "175.9":1.51,
        "183.94":1.45,
        "192.34":1.24,
        "201.13":1.33,
        "210.32":1.22,
        "219.93":1.1,
        "229.98":1.19,
        "240.49":0.97,
        "251.47":0.97,
        "262.96":0.76,
        "274.98":0.81,
        "287.54":0.82,
        "300.68":0.56,
        "314.42":0.57,
        "328.78":0.51,
        "343.8":0.37,
        "359.51":0.32,
        "375.94":0.58,
        "393.11":0.36,
        "411.07":0.51,
        "429.85":0.46,
        "449.49":0.24,
        "470.03":0.4,
        "491.5":0.08
    },
    "017_09":{
        "Mass-Weighted Mean Passage":0.9,
        "90":3.44,
        "94.11":3.2,
        "98.41":3.06,
        "102.91":2.54,
        "107.61":2.26,
        "112.53":2.15,
        "117.67":1.89,
        "123.04":1.83,
        "128.66":1.86,
        "134.54":1.74,
        "140.69":1.57,
        "147.12":1.62,
        "153.84":1.31,
        "160.87":1.32,
        "168.22":1.29,
        "175.9":1.42,
        "183.94":1.34,
        "192.34":1.23,
        "201.13":1.25,
        "210.32":1.14,
        "219.93":1.16,
        "229.98":1.08,
        "240.49":0.96,
        "251.47":0.87,
        "262.96":0.82,
        "274.98":1.01,
        "287.54":0.79,
        "300.68":0.63,
        "314.42":0.54,
        "328.78":0.71,
        "343.8":0.58,
        "359.51":0.56,
        "375.94":0.51,
        "393.11":0.45,
        "411.07":0.59,
        "429.85":0.31,
        "449.49":0.47,
        "470.03":0.51,
        "491.5":0.54
    },
    "017_10":{
        "Mass-Weighted Mean Passage":0.92,
        "90":3.47,
        "94.11":3.26,
        "98.41":2.76,
        "102.91":2.59,
        "107.61":2.5,
        "112.53":2.26,
        "117.67":2.04,
        "123.04":2.01,
        "128.66":1.91,
        "134.54":1.64,
        "140.69":1.7,
        "147.12":1.58,
        "153.84":1.45,
        "160.87":1.46,
        "168.22":1.38,
        "175.9":1.42,
        "183.94":1.45,
        "192.34":1.28,
        "201.13":1.36,
        "210.32":1.24,
        "219.93":1.09,
        "229.98":1.03,
        "240.49":1.0,
        "251.47":1.11,
        "262.96":0.78,
        "274.98":0.78,
        "287.54":0.61,
        "300.68":0.81,
        "314.42":0.7,
        "328.78":0.8,
        "343.8":0.58,
        "359.51":0.68,
        "375.94":0.56,
        "393.11":0.35,
        "411.07":0.56,
        "429.85":0.57,
        "449.49":0.19,
        "470.03":0.39,
        "491.5":0.54
    },
    "017_11":{
        "Mass-Weighted Mean Passage":0.93,
        "90":3.53,
        "94.11":3.23,
        "98.41":2.8,
        "102.91":2.54,
        "107.61":2.41,
        "112.53":2.33,
        "117.67":2.18,
        "123.04":2.03,
        "128.66":1.88,
        "134.54":1.78,
        "140.69":1.84,
        "147.12":1.44,
        "153.84":1.7,
        "160.87":1.46,
        "168.22":1.5,
        "175.9":1.55,
        "183.94":1.65,
        "192.34":1.35,
        "201.13":1.39,
        "210.32":1.18,
        "219.93":1.25,
        "229.98":1.11,
        "240.49":1.13,
        "251.47":1.05,
        "262.96":0.97,
        "274.98":1.04,
        "287.54":0.67,
        "300.68":0.6,
        "314.42":0.59,
        "328.78":0.48,
        "343.8":0.29,
        "359.51":0.72,
        "375.94":0.77,
        "393.11":0.38,
        "411.07":0.4,
        "429.85":0.31,
        "449.49":0.28,
        "470.03":0.34,
        "491.5":0.31
    },
    "017_12":{
        "Mass-Weighted Mean Passage":1.03,
        "90":3.48,
        "94.11":3.15,
        "98.41":3.07,
        "102.91":2.78,
        "107.61":2.12,
        "112.53":2.12,
        "117.67":2.08,
        "123.04":2.08,
        "128.66":1.9,
        "134.54":1.95,
        "140.69":1.68,
        "147.12":1.83,
        "153.84":1.54,
        "160.87":1.4,
        "168.22":1.4,
        "175.9":1.48,
        "183.94":1.45,
        "192.34":1.42,
        "201.13":1.13,
        "210.32":1.15,
        "219.93":1.22,
        "229.98":1.21,
        "240.49":0.98,
        "251.47":1.02,
        "262.96":0.91,
        "274.98":0.86,
        "287.54":0.84,
        "300.68":1.08,
        "314.42":1.04,
        "328.78":0.91,
        "343.8":0.87,
        "359.51":0.88,
        "375.94":0.59,
        "393.11":0.71,
        "411.07":0.81,
        "429.85":0.35,
        "449.49":0.38,
        "470.03":0.39,
        "491.5":0.78
    },
    "017_13":{
        "Mass-Weighted Mean Passage":1.1,
        "90":3.33,
        "94.11":3.0,
        "98.41":2.88,
        "102.91":2.42,
        "107.61":2.21,
        "112.53":2.06,
        "117.67":2.03,
        "123.04":1.95,
        "128.66":1.83,
        "134.54":1.91,
        "140.69":1.78,
        "147.12":1.57,
        "153.84":1.51,
        "160.87":1.48,
        "168.22":1.63,
        "175.9":1.45,
        "183.94":1.51,
        "192.34":1.44,
        "201.13":1.36,
        "210.32":1.37,
        "219.93":1.09,
        "229.98":1.33,
        "240.49":1.24,
        "251.47":1.35,
        "262.96":0.99,
        "274.98":1.07,
        "287.54":0.95,
        "300.68":0.93,
        "314.42":1.3,
        "328.78":0.86,
        "343.8":0.79,
        "359.51":0.75,
        "375.94":0.74,
        "393.11":0.66,
        "411.07":0.65,
        "429.85":0.48,
        "449.49":0.72,
        "470.03":0.44,
        "491.5":0.83
    },
    "017_14":{
        "Mass-Weighted Mean Passage":1.19,
        "90":4.36,
        "94.11":3.77,
        "98.41":3.51,
        "102.91":3.09,
        "107.61":2.99,
        "112.53":2.58,
        "117.67":2.47,
        "123.04":2.58,
        "128.66":2.26,
        "134.54":2.4,
        "140.69":2.11,
        "147.12":2.14,
        "153.84":2.08,
        "160.87":1.91,
        "168.22":1.95,
        "175.9":1.72,
        "183.94":1.81,
        "192.34":1.69,
        "201.13":1.62,
        "210.32":1.67,
        "219.93":1.56,
        "229.98":1.51,
        "240.49":1.5,
        "251.47":1.25,
        "262.96":1.3,
        "274.98":1.21,
        "287.54":1.01,
        "300.68":0.82,
        "314.42":0.64,
        "328.78":0.75,
        "343.8":0.58,
        "359.51":0.6,
        "375.94":0.87,
        "393.11":0.71,
        "411.07":0.43,
        "429.85":0.71,
        "449.49":0.61,
        "470.03":0.51,
        "491.5":0.23
    },
    "017_15":{
        "Mass-Weighted Mean Passage":1.27,
        "90":3.59,
        "94.11":3.18,
        "98.41":3.03,
        "102.91":2.53,
        "107.61":2.25,
        "112.53":2.39,
        "117.67":2.18,
        "123.04":2.3,
        "128.66":2.08,
        "134.54":1.93,
        "140.69":1.98,
        "147.12":1.66,
        "153.84":1.83,
        "160.87":1.88,
        "168.22":1.54,
        "175.9":1.4,
        "183.94":1.61,
        "192.34":1.68,
        "201.13":1.5,
        "210.32":1.54,
        "219.93":1.54,
        "229.98":1.3,
        "240.49":1.35,
        "251.47":1.37,
        "262.96":1.38,
        "274.98":1.44,
        "287.54":1.32,
        "300.68":0.99,
        "314.42":1.14,
        "328.78":1.22,
        "343.8":1.42,
        "359.51":1.06,
        "375.94":0.87,
        "393.11":0.85,
        "411.07":0.98,
        "429.85":0.52,
        "449.49":0.48,
        "470.03":0.76,
        "491.5":0.76
    },
    "017_16":{
        "Mass-Weighted Mean Passage":1.29,
        "90":4.05,
        "94.11":3.95,
        "98.41":3.35,
        "102.91":3.11,
        "107.61":2.92,
        "112.53":2.57,
        "117.67":2.62,
        "123.04":2.45,
        "128.66":2.44,
        "134.54":2.49,
        "140.69":2.16,
        "147.12":2.11,
        "153.84":1.96,
        "160.87":2.15,
        "168.22":1.91,
        "175.9":1.66,
        "183.94":2.02,
        "192.34":1.62,
        "201.13":1.65,
        "210.32":1.64,
        "219.93":1.58,
        "229.98":1.53,
        "240.49":1.53,
        "251.47":1.63,
        "262.96":1.38,
        "274.98":1.29,
        "287.54":1.14,
        "300.68":0.88,
        "314.42":1.14,
        "328.78":0.6,
        "343.8":1.16,
        "359.51":0.96,
        "375.94":0.84,
        "393.11":0.9,
        "411.07":0.62,
        "429.85":0.79,
        "449.49":0.52,
        "470.03":0.68,
        "491.5":0.54
    },
    "017_17":{
        "Mass-Weighted Mean Passage":1.39,
        "90":4.14,
        "94.11":3.49,
        "98.41":3.4,
        "102.91":3.03,
        "107.61":2.76,
        "112.53":2.27,
        "117.67":2.31,
        "123.04":2.13,
        "128.66":2.27,
        "134.54":2.14,
        "140.69":2.17,
        "147.12":1.85,
        "153.84":1.93,
        "160.87":1.94,
        "168.22":1.78,
        "175.9":2.01,
        "183.94":1.82,
        "192.34":1.91,
        "201.13":1.76,
        "210.32":1.55,
        "219.93":1.43,
        "229.98":1.61,
        "240.49":1.53,
        "251.47":1.46,
        "262.96":1.43,
        "274.98":1.42,
        "287.54":1.35,
        "300.68":1.29,
        "314.42":1.22,
        "328.78":1.24,
        "343.8":1.42,
        "359.51":1.45,
        "375.94":1.06,
        "393.11":0.71,
        "411.07":1.27,
        "429.85":0.56,
        "449.49":0.91,
        "470.03":0.76,
        "491.5":0.6
    },
    "017_18":{
        "Mass-Weighted Mean Passage":1.42,
        "90":3.83,
        "94.11":3.51,
        "98.41":3.07,
        "102.91":2.6,
        "107.61":2.59,
        "112.53":2.3,
        "117.67":2.28,
        "123.04":2.17,
        "128.66":2.06,
        "134.54":1.97,
        "140.69":1.94,
        "147.12":2.19,
        "153.84":1.89,
        "160.87":1.79,
        "168.22":1.9,
        "175.9":1.89,
        "183.94":1.88,
        "192.34":1.48,
        "201.13":1.59,
        "210.32":1.65,
        "219.93":1.44,
        "229.98":1.45,
        "240.49":1.49,
        "251.47":1.51,
        "262.96":1.3,
        "274.98":1.49,
        "287.54":1.27,
        "300.68":1.35,
        "314.42":1.22,
        "328.78":1.39,
        "343.8":1.42,
        "359.51":1.14,
        "375.94":1.08,
        "393.11":1.04,
        "411.07":1.04,
        "429.85":1.17,
        "449.49":1.01,
        "470.03":0.93,
        "491.5":0.91
    },
    "017_19":{
        "Mass-Weighted Mean Passage":1.53,
        "90":4.68,
        "94.11":3.8,
        "98.41":3.43,
        "102.91":3.38,
        "107.61":3.01,
        "112.53":3.11,
        "117.67":2.7,
        "123.04":2.53,
        "128.66":2.46,
        "134.54":2.34,
        "140.69":2.33,
        "147.12":2.02,
        "153.84":2.03,
        "160.87":2.08,
        "168.22":2.02,
        "175.9":2.08,
        "183.94":1.97,
        "192.34":1.81,
        "201.13":1.84,
        "210.32":1.86,
        "219.93":1.58,
        "229.98":1.71,
        "240.49":1.7,
        "251.47":1.53,
        "262.96":1.17,
        "274.98":1.5,
        "287.54":1.47,
        "300.68":1.23,
        "314.42":1.41,
        "328.78":1.28,
        "343.8":0.79,
        "359.51":1.67,
        "375.94":1.32,
        "393.11":0.92,
        "411.07":0.91,
        "429.85":1.26,
        "449.49":1.06,
        "470.03":1.14,
        "491.5":0.76
    },
    "017_20":{
        "Mass-Weighted Mean Passage":1.64,
        "90":4.12,
        "94.11":3.88,
        "98.41":3.53,
        "102.91":3.0,
        "107.61":2.89,
        "112.53":2.72,
        "117.67":2.78,
        "123.04":2.43,
        "128.66":2.54,
        "134.54":2.52,
        "140.69":2.29,
        "147.12":2.24,
        "153.84":2.26,
        "160.87":2.0,
        "168.22":2.05,
        "175.9":2.02,
        "183.94":1.92,
        "192.34":2.05,
        "201.13":1.75,
        "210.32":1.83,
        "219.93":1.87,
        "229.98":2.02,
        "240.49":1.94,
        "251.47":1.82,
        "262.96":1.62,
        "274.98":1.68,
        "287.54":1.69,
        "300.68":1.52,
        "314.42":1.56,
        "328.78":1.28,
        "343.8":1.58,
        "359.51":1.76,
        "375.94":1.11,
        "393.11":1.11,
        "411.07":1.37,
        "429.85":0.87,
        "449.49":0.91,
        "470.03":1.47,
        "491.5":0.53
    }
}
