# Supplementary material for: Discrepancy of particle passage in 101 mask batches during the first year of the Covid-19 pandemic in Germany
Source: Sci Rep. 2021 Dec 29;11:24490. doi: 10.1038/s41598-021-03862-z (PMC8716525; doi:10.1038/s41598-021-03862-z)
Supplement: Supplementary file 2 — Supplementary Data. [file 41598_2021_3862_MOESM2_ESM.zip › SI/Data/040.json]

{
    "040_01":{
        "Mass-Weighted Mean Passage":9.07,
        "90":15.38,
        "94.11":14.24,
        "98.41":13.04,
        "102.91":12.51,
        "107.61":12.29,
        "112.53":12.25,
        "117.67":11.41,
        "123.04":10.98,
        "128.66":11.19,
        "134.54":11.88,
        "140.69":11.32,
        "147.12":11.15,
        "153.84":11.44,
        "160.87":10.16,
        "168.22":11.4,
        "175.9":11.23,
        "183.94":11.36,
        "192.34":11.34,
        "201.13":11.43,
        "210.32":10.99,
        "219.93":10.6,
        "229.98":10.81,
        "240.49":9.94,
        "251.47":10.64,
        "262.96":10.14,
        "274.98":9.92,
        "287.54":9.8,
        "300.68":10.13,
        "314.42":9.63,
        "328.78":9.46,
        "343.8":8.21,
        "359.51":7.66,
        "375.94":6.88,
        "393.11":6.41,
        "411.07":5.49,
        "429.85":5.1,
        "449.49":5.3,
        "470.03":4.87,
        "491.5":5.45
    },
    "040_02":{
        "Mass-Weighted Mean Passage":12.02,
        "90":17.53,
        "94.11":15.95,
        "98.41":16.06,
        "102.91":14.82,
        "107.61":14.81,
        "112.53":13.99,
        "117.67":14.07,
        "123.04":14.0,
        "128.66":13.97,
        "134.54":14.15,
        "140.69":14.17,
        "147.12":13.8,
        "153.84":13.8,
        "160.87":13.42,
        "168.22":14.38,
        "175.9":14.13,
        "183.94":13.59,
        "192.34":14.2,
        "201.13":14.76,
        "210.32":14.41,
        "219.93":13.3,
        "229.98":13.7,
        "240.49":13.15,
        "251.47":13.25,
        "262.96":13.25,
        "274.98":13.8,
        "287.54":12.94,
        "300.68":13.16,
        "314.42":12.3,
        "328.78":12.16,
        "343.8":11.42,
        "359.51":10.58,
        "375.94":11.15,
        "393.11":9.51,
        "411.07":8.96,
        "429.85":8.1,
        "449.49":7.57,
        "470.03":7.53,
        "491.5":6.27
    },
    "040_03":{
        "Mass-Weighted Mean Passage":13.16,
        "90":19.16,
        "94.11":17.54,
        "98.41":16.7,
        "102.91":15.37,
        "107.61":15.67,
        "112.53":15.46,
        "117.67":14.98,
        "123.04":14.99,
        "128.66":14.87,
        "134.54":14.41,
        "140.69":14.67,
        "147.12":14.64,
        "153.84":15.38,
        "160.87":14.57,
        "168.22":14.83,
        "175.9":15.1,
        "183.94":14.54,
        "192.34":14.9,
        "201.13":15.42,
        "210.32":15.06,
        "219.93":14.09,
        "229.98":15.18,
        "240.49":14.8,
        "251.47":14.98,
        "262.96":13.85,
        "274.98":14.42,
        "287.54":14.9,
        "300.68":13.85,
        "314.42":12.94,
        "328.78":13.71,
        "343.8":12.71,
        "359.51":12.8,
        "375.94":10.71,
        "393.11":10.75,
        "411.07":10.45,
        "429.85":10.2,
        "449.49":8.33,
        "470.03":7.16,
        "491.5":9.76
    },
    "040_04":{
        "Mass-Weighted Mean Passage":32.14,
        "90":30.41,
        "94.11":28.5,
        "98.41":28.15,
        "102.91":27.14,
        "107.61":29.09,
        "112.53":27.9,
        "117.67":28.47,
        "123.04":29.0,
        "128.66":27.62,
        "134.54":28.03,
        "140.69":28.89,
        "147.12":30.11,
        "153.84":31.36,
        "160.87":30.15,
        "168.22":31.54,
        "175.9":31.96,
        "183.94":32.36,
        "192.34":33.68,
        "201.13":33.85,
        "210.32":33.42,
        "219.93":32.37,
        "229.98":33.99,
        "240.49":34.22,
        "251.47":34.36,
        "262.96":34.34,
        "274.98":36.17,
        "287.54":35.13,
        "300.68":34.71,
        "314.42":34.81,
        "328.78":32.7,
        "343.8":34.06,
        "359.51":33.18,
        "375.94":28.92,
        "393.11":31.61,
        "411.07":30.92,
        "429.85":28.36,
        "449.49":32.46,
        "470.03":27.46,
        "491.5":21.79
    },
    "040_05":{
        "Mass-Weighted Mean Passage":35.22,
        "90":32.57,
        "94.11":30.85,
        "98.41":30.9,
        "102.91":29.81,
        "107.61":31.3,
        "112.53":31.48,
        "117.67":30.54,
        "123.04":31.77,
        "128.66":31.76,
        "134.54":32.47,
        "140.69":32.84,
        "147.12":32.53,
        "153.84":33.7,
        "160.87":33.44,
        "168.22":34.51,
        "175.9":34.37,
        "183.94":35.51,
        "192.34":35.79,
        "201.13":37.67,
        "210.32":36.81,
        "219.93":35.97,
        "229.98":36.32,
        "240.49":36.73,
        "251.47":36.93,
        "262.96":36.45,
        "274.98":39.31,
        "287.54":38.66,
        "300.68":38.08,
        "314.42":36.92,
        "328.78":38.04,
        "343.8":36.33,
        "359.51":36.1,
        "375.94":32.55,
        "393.11":34.68,
        "411.07":33.19,
        "429.85":30.76,
        "449.49":32.21,
        "470.03":28.37,
        "491.5":33.3
    }
}
