# Supplementary material for: Discrepancy of particle passage in 101 mask batches during the first year of the Covid-19 pandemic in Germany
Source: Sci Rep. 2021 Dec 29;11:24490. doi: 10.1038/s41598-021-03862-z (PMC8716525; doi:10.1038/s41598-021-03862-z)
Supplement: Supplementary file 2 — Supplementary Data. [file 41598_2021_3862_MOESM2_ESM.zip › SI/Data/083.json]

{
    "083_01":{
        "Mass-Weighted Mean Passage":59.1,
        "90":48.41,
        "94.11":50.47,
        "98.41":50.15,
        "102.91":49.63,
        "107.61":51.85,
        "112.53":52.4,
        "117.67":52.66,
        "123.04":53.83,
        "128.66":54.98,
        "134.54":55.62,
        "140.69":55.87,
        "147.12":55.91,
        "153.84":56.47,
        "160.87":57.41,
        "168.22":59.64,
        "175.9":60.56,
        "183.94":60.9,
        "192.34":60.68,
        "201.13":62.3,
        "210.32":60.59,
        "219.93":62.43,
        "229.98":63.67,
        "240.49":65.76,
        "251.47":65.85,
        "262.96":61.85,
        "274.98":62.73,
        "287.54":62.8,
        "300.68":62.12,
        "314.42":64.29,
        "328.78":59.78,
        "343.8":56.11,
        "359.51":53.69,
        "375.94":60.43,
        "393.11":54.7,
        "411.07":54.34,
        "429.85":54.65,
        "449.49":56.72,
        "470.03":53.4,
        "491.5":53.55
    },
    "083_02":{
        "Mass-Weighted Mean Passage":62.2,
        "90":51.58,
        "94.11":51.97,
        "98.41":52.0,
        "102.91":53.88,
        "107.61":54.7,
        "112.53":53.32,
        "117.67":55.34,
        "123.04":58.02,
        "128.66":57.12,
        "134.54":57.41,
        "140.69":57.7,
        "147.12":59.75,
        "153.84":60.2,
        "160.87":58.77,
        "168.22":61.43,
        "175.9":63.4,
        "183.94":64.05,
        "192.34":61.69,
        "201.13":64.04,
        "210.32":64.35,
        "219.93":63.61,
        "229.98":64.67,
        "240.49":70.21,
        "251.47":67.19,
        "262.96":64.15,
        "274.98":65.16,
        "287.54":65.13,
        "300.68":64.54,
        "314.42":67.7,
        "328.78":59.03,
        "343.8":63.37,
        "359.51":60.21,
        "375.94":63.89,
        "393.11":60.86,
        "411.07":56.91,
        "429.85":62.59,
        "449.49":63.77,
        "470.03":55.86,
        "491.5":56.56
    },
    "083_03":{
        "Mass-Weighted Mean Passage":64.53,
        "90":51.67,
        "94.11":52.57,
        "98.41":52.73,
        "102.91":54.83,
        "107.61":55.31,
        "112.53":54.92,
        "117.67":55.03,
        "123.04":56.78,
        "128.66":58.51,
        "134.54":59.23,
        "140.69":58.31,
        "147.12":59.19,
        "153.84":60.37,
        "160.87":62.77,
        "168.22":62.7,
        "175.9":64.12,
        "183.94":64.7,
        "192.34":62.87,
        "201.13":69.7,
        "210.32":64.05,
        "219.93":64.01,
        "229.98":67.52,
        "240.49":68.08,
        "251.47":67.14,
        "262.96":67.37,
        "274.98":68.07,
        "287.54":65.69,
        "300.68":68.92,
        "314.42":69.28,
        "328.78":65.11,
        "343.8":65.02,
        "359.51":62.0,
        "375.94":63.82,
        "393.11":65.44,
        "411.07":62.06,
        "429.85":64.18,
        "449.49":61.87,
        "470.03":62.81,
        "491.5":65.59
    },
    "083_04":{
        "Mass-Weighted Mean Passage":65.68,
        "90":54.18,
        "94.11":53.99,
        "98.41":55.48,
        "102.91":57.04,
        "107.61":56.8,
        "112.53":58.13,
        "117.67":58.39,
        "123.04":60.87,
        "128.66":58.93,
        "134.54":60.69,
        "140.69":61.9,
        "147.12":63.79,
        "153.84":63.55,
        "160.87":64.26,
        "168.22":64.35,
        "175.9":65.39,
        "183.94":67.51,
        "192.34":65.31,
        "201.13":67.97,
        "210.32":67.84,
        "219.93":68.59,
        "229.98":69.02,
        "240.49":70.19,
        "251.47":68.91,
        "262.96":67.5,
        "274.98":68.36,
        "287.54":68.59,
        "300.68":65.39,
        "314.42":67.79,
        "328.78":65.11,
        "343.8":73.27,
        "359.51":61.79,
        "375.94":64.45,
        "393.11":66.08,
        "411.07":68.76,
        "429.85":63.94,
        "449.49":64.72,
        "470.03":63.43,
        "491.5":57.85
    },
    "083_05":{
        "Mass-Weighted Mean Passage":67.45,
        "90":57.24,
        "94.11":55.41,
        "98.41":57.49,
        "102.91":59.04,
        "107.61":58.71,
        "112.53":60.02,
        "117.67":60.9,
        "123.04":60.2,
        "128.66":62.35,
        "134.54":63.63,
        "140.69":62.76,
        "147.12":67.12,
        "153.84":64.56,
        "160.87":66.14,
        "168.22":65.55,
        "175.9":68.15,
        "183.94":68.82,
        "192.34":67.3,
        "201.13":70.67,
        "210.32":69.61,
        "219.93":68.63,
        "229.98":70.1,
        "240.49":68.6,
        "251.47":73.74,
        "262.96":69.44,
        "274.98":67.06,
        "287.54":68.29,
        "300.68":67.06,
        "314.42":73.28,
        "328.78":65.76,
        "343.8":66.67,
        "359.51":64.84,
        "375.94":67.56,
        "393.11":68.81,
        "411.07":66.52,
        "429.85":66.38,
        "449.49":69.74,
        "470.03":66.98,
        "491.5":60.43
    },
    "083_06":{
        "Mass-Weighted Mean Passage":68.96,
        "90":56.53,
        "94.11":56.99,
        "98.41":59.25,
        "102.91":59.88,
        "107.61":59.33,
        "112.53":60.76,
        "117.67":62.53,
        "123.04":63.85,
        "128.66":62.48,
        "134.54":63.49,
        "140.69":65.33,
        "147.12":65.58,
        "153.84":66.75,
        "160.87":67.51,
        "168.22":66.44,
        "175.9":68.76,
        "183.94":71.75,
        "192.34":71.11,
        "201.13":70.43,
        "210.32":68.71,
        "219.93":68.19,
        "229.98":69.85,
        "240.49":72.19,
        "251.47":72.89,
        "262.96":71.44,
        "274.98":73.18,
        "287.54":70.59,
        "300.68":72.23,
        "314.42":75.14,
        "328.78":69.92,
        "343.8":67.99,
        "359.51":71.37,
        "375.94":68.76,
        "393.11":67.47,
        "411.07":66.95,
        "429.85":69.31,
        "449.49":64.59,
        "470.03":63.27,
        "491.5":68.82
    }
}
