# Supplementary material for: Discrepancy of particle passage in 101 mask batches during the first year of the Covid-19 pandemic in Germany
Source: Sci Rep. 2021 Dec 29;11:24490. doi: 10.1038/s41598-021-03862-z (PMC8716525; doi:10.1038/s41598-021-03862-z)
Supplement: Supplementary file 2 — Supplementary Data. [file 41598_2021_3862_MOESM2_ESM.zip › SI/Data/083.csv]

Sample Name	Mass-Weighted Mean Passage	90	94.11	98.41	102.91	107.61	112.53	117.67	123.04	128.66	134.54	140.69	147.12	153.84	160.87	168.22	175.9	183.94	192.34	201.13	210.32	219.93	229.98	240.49	251.47	262.96	274.98	287.54	300.68	314.42	328.78	343.8	359.51	375.94	393.11	411.07	429.85	449.49	470.03	491.5
083_01	59.1	48.41	50.47	50.15	49.63	51.85	52.4	52.66	53.83	54.98	55.62	55.87	55.91	56.47	57.41	59.64	60.56	60.9	60.68	62.3	60.59	62.43	63.67	65.76	65.85	61.85	62.73	62.8	62.12	64.29	59.78	56.11	53.69	60.43	54.7	54.34	54.65	56.72	53.4	53.55
083_02	62.2	51.58	51.97	52.0	53.88	54.7	53.32	55.34	58.02	57.12	57.41	57.7	59.75	60.2	58.77	61.43	63.4	64.05	61.69	64.04	64.35	63.61	64.67	70.21	67.19	64.15	65.16	65.13	64.54	67.7	59.03	63.37	60.21	63.89	60.86	56.91	62.59	63.77	55.86	56.56
083_03	64.53	51.67	52.57	52.73	54.83	55.31	54.92	55.03	56.78	58.51	59.23	58.31	59.19	60.37	62.77	62.7	64.12	64.7	62.87	69.7	64.05	64.01	67.52	68.08	67.14	67.37	68.07	65.69	68.92	69.28	65.11	65.02	62.0	63.82	65.44	62.06	64.18	61.87	62.81	65.59
083_04	65.68	54.18	53.99	55.48	57.04	56.8	58.13	58.39	60.87	58.93	60.69	61.9	63.79	63.55	64.26	64.35	65.39	67.51	65.31	67.97	67.84	68.59	69.02	70.19	68.91	67.5	68.36	68.59	65.39	67.79	65.11	73.27	61.79	64.45	66.08	68.76	63.94	64.72	63.43	57.85
083_05	67.45	57.24	55.41	57.49	59.04	58.71	60.02	60.9	60.2	62.35	63.63	62.76	67.12	64.56	66.14	65.55	68.15	68.82	67.3	70.67	69.61	68.63	70.1	68.6	73.74	69.44	67.06	68.29	67.06	73.28	65.76	66.67	64.84	67.56	68.81	66.52	66.38	69.74	66.98	60.43
083_06	68.96	56.53	56.99	59.25	59.88	59.33	60.76	62.53	63.85	62.48	63.49	65.33	65.58	66.75	67.51	66.44	68.76	71.75	71.11	70.43	68.71	68.19	69.85	72.19	72.89	71.44	73.18	70.59	72.23	75.14	69.92	67.99	71.37	68.76	67.47	66.95	69.31	64.59	63.27	68.82
