# Supplementary material for: Discrepancy of particle passage in 101 mask batches during the first year of the Covid-19 pandemic in Germany
Source: Sci Rep. 2021 Dec 29;11:24490. doi: 10.1038/s41598-021-03862-z (PMC8716525; doi:10.1038/s41598-021-03862-z)
Supplement: Supplementary file 2 — Supplementary Data. [file 41598_2021_3862_MOESM2_ESM.zip › SI/Data/095.json]

{
    "095_01":{
        "Mass-Weighted Mean Passage":0.03,
        "90":0.01,
        "94.11":0.04,
        "98.41":0.01,
        "102.91":0.03,
        "107.61":0.03,
        "112.53":0.05,
        "117.67":0.06,
        "123.04":0.05,
        "128.66":0.01,
        "134.54":0.02,
        "140.69":0.0,
        "147.12":0.05,
        "153.84":0.02,
        "160.87":0.02,
        "168.22":0.03,
        "175.9":0.03,
        "183.94":0.0,
        "192.34":0.01,
        "201.13":0.01,
        "210.32":0.01,
        "219.93":0.03,
        "229.98":0.0,
        "240.49":0.0,
        "251.47":0.0,
        "262.96":0.04,
        "274.98":0.06,
        "287.54":0.0,
        "300.68":0.06,
        "314.42":0.07,
        "328.78":0.04,
        "343.8":0.0,
        "359.51":0.0,
        "375.94":0.06,
        "393.11":0.0,
        "411.07":0.07,
        "429.85":0.1,
        "449.49":0.0,
        "470.03":0.0,
        "491.5":0.16
    },
    "095_02":{
        "Mass-Weighted Mean Passage":0.11,
        "90":0.17,
        "94.11":0.23,
        "98.41":0.14,
        "102.91":0.14,
        "107.61":0.06,
        "112.53":0.13,
        "117.67":0.17,
        "123.04":0.14,
        "128.66":0.13,
        "134.54":0.17,
        "140.69":0.11,
        "147.12":0.15,
        "153.84":0.11,
        "160.87":0.16,
        "168.22":0.12,
        "175.9":0.12,
        "183.94":0.08,
        "192.34":0.1,
        "201.13":0.1,
        "210.32":0.05,
        "219.93":0.13,
        "229.98":0.16,
        "240.49":0.13,
        "251.47":0.11,
        "262.96":0.16,
        "274.98":0.11,
        "287.54":0.07,
        "300.68":0.09,
        "314.42":0.2,
        "328.78":0.19,
        "343.8":0.0,
        "359.51":0.09,
        "375.94":0.11,
        "393.11":0.05,
        "411.07":0.07,
        "429.85":0.0,
        "449.49":0.11,
        "470.03":0.12,
        "491.5":0.16
    },
    "095_03":{
        "Mass-Weighted Mean Passage":0.16,
        "90":0.28,
        "94.11":0.18,
        "98.41":0.22,
        "102.91":0.24,
        "107.61":0.2,
        "112.53":0.11,
        "117.67":0.18,
        "123.04":0.2,
        "128.66":0.11,
        "134.54":0.1,
        "140.69":0.1,
        "147.12":0.15,
        "153.84":0.13,
        "160.87":0.17,
        "168.22":0.07,
        "175.9":0.08,
        "183.94":0.13,
        "192.34":0.13,
        "201.13":0.14,
        "210.32":0.14,
        "219.93":0.11,
        "229.98":0.25,
        "240.49":0.18,
        "251.47":0.09,
        "262.96":0.06,
        "274.98":0.19,
        "287.54":0.25,
        "300.68":0.21,
        "314.42":0.27,
        "328.78":0.12,
        "343.8":0.0,
        "359.51":0.28,
        "375.94":0.11,
        "393.11":0.05,
        "411.07":0.07,
        "429.85":0.41,
        "449.49":0.22,
        "470.03":0.23,
        "491.5":0.0
    },
    "095_04":{
        "Mass-Weighted Mean Passage":0.18,
        "90":0.19,
        "94.11":0.22,
        "98.41":0.19,
        "102.91":0.13,
        "107.61":0.22,
        "112.53":0.18,
        "117.67":0.18,
        "123.04":0.2,
        "128.66":0.18,
        "134.54":0.15,
        "140.69":0.15,
        "147.12":0.23,
        "153.84":0.15,
        "160.87":0.18,
        "168.22":0.13,
        "175.9":0.16,
        "183.94":0.18,
        "192.34":0.18,
        "201.13":0.1,
        "210.32":0.16,
        "219.93":0.14,
        "229.98":0.13,
        "240.49":0.25,
        "251.47":0.16,
        "262.96":0.29,
        "274.98":0.13,
        "287.54":0.12,
        "300.68":0.06,
        "314.42":0.07,
        "328.78":0.27,
        "343.8":0.0,
        "359.51":0.19,
        "375.94":0.28,
        "393.11":0.25,
        "411.07":0.33,
        "429.85":0.0,
        "449.49":0.22,
        "470.03":0.35,
        "491.5":0.16
    },
    "095_05":{
        "Mass-Weighted Mean Passage":0.89,
        "90":0.71,
        "94.11":0.68,
        "98.41":0.82,
        "102.91":0.76,
        "107.61":0.73,
        "112.53":0.71,
        "117.67":0.96,
        "123.04":0.68,
        "128.66":0.64,
        "134.54":0.77,
        "140.69":0.68,
        "147.12":0.67,
        "153.84":0.81,
        "160.87":0.77,
        "168.22":0.73,
        "175.9":0.88,
        "183.94":0.76,
        "192.34":0.78,
        "201.13":0.72,
        "210.32":0.67,
        "219.93":0.72,
        "229.98":0.71,
        "240.49":0.99,
        "251.47":0.79,
        "262.96":1.09,
        "274.98":0.82,
        "287.54":0.91,
        "300.68":1.16,
        "314.42":0.81,
        "328.78":0.81,
        "343.8":0.58,
        "359.51":0.65,
        "375.94":1.01,
        "393.11":1.21,
        "411.07":0.87,
        "429.85":1.43,
        "449.49":0.87,
        "470.03":1.38,
        "491.5":0.65
    }
}
