# Supplementary material for: Discrepancy of particle passage in 101 mask batches during the first year of the Covid-19 pandemic in Germany
Source: Sci Rep. 2021 Dec 29;11:24490. doi: 10.1038/s41598-021-03862-z (PMC8716525; doi:10.1038/s41598-021-03862-z)
Supplement: Supplementary file 2 — Supplementary Data. [file 41598_2021_3862_MOESM2_ESM.zip › SI/Data/081.xlsx]

## Sheet: Sheet1
Sample Name	Mass-Weighted Mean Passage	90	94.11	98.41	102.91	107.61	112.53	117.67	123.04	128.66	134.54	140.69	147.12	153.84	160.87	168.22	175.9	183.94	192.34	201.13	210.32	219.93	229.98	240.49	251.47	262.96	274.98	287.54	300.68	314.42	328.78	343.8	359.51	375.94	393.11	411.07	429.85	449.49	470.03	491.5
081_01	31.43	33.17	33.18	31.59	31.05	31.85	31.77	31.21	31.52	31.19	32.23	31.13	31.43	32.67	32.53	33.46	34.87	33.7	33.55	36	35.42	34.65	33.38	35.23	34.56	34.97	33.81	34.85	34.14	32.96	33.78	32.54	31.71	28.01	25.46	25.39	24.7	22.46	24.49	20
081_02	33.44	33.39	33.67	32.61	31.75	31.84	32.12	31.8	31.9	32.11	32.46	33.56	33.78	32.59	33.54	34.79	35.12	34.92	35.12	36.41	36.27	36.22	36.18	36.26	36.84	37.56	36.15	34.86	33.89	35.45	33.68	32.71	34.74	31.17	30.98	27.48	29.55	28.02	27.67	24.56
081_03	33.96	36.23	34.88	33.78	33.8	33.34	34.71	34.61	35.7	34.66	36	35.29	35.02	35.78	36.39	36.82	36.76	38.12	35.81	38.2	38.14	37.53	36.9	37.41	38.14	36.99	37.99	37.64	34.11	35.95	33.82	33.2	32.15	32.34	30.95	27.18	29.46	25.86	22.05	21.68
081_04	35.45	37.11	36.47	35.58	35.38	34.86	35.13	36.21	35.8	35.32	36.58	35.88	37.14	37.61	38.36	38.16	38.07	38.23	37.57	39.76	39.32	38.4	39.61	39	39.69	38.19	40.02	39.61	35.67	35.13	35.59	34.13	34.3	31.87	31.34	29.13	31.64	27.83	24.41	28.95
081_05	38.7	38.91	38.92	39.46	38.36	38.18	39.65	39	38.8	38.76	39.68	40.33	40.65	39.93	40.82	41.65	41.4	42.75	42.61	42.76	42.58	43.2	42.89	42.78	43.2	42.73	43.12	40.69	40.79	38.74	39.25	38.32	36.37	33.41	32.54	31.13	37.53	30.18	29.81	30.45
081_06	41.72	39.91	40.72	38.49	38.41	39.7	40.13	38.52	39.91	39.61	40.06	39.87	39.49	41.95	41.35	42.6	43.24	43.13	45.91	42.73	44.83	44.64	44.17	46.09	45.18	46.43	45.28	45.04	42.16	44.7	45.47	43.4	41.69	38.17	37.44	38.28	37.31	32.71	34.3	30.53
081_07	42.89	41.98	40.94	41.51	40.45	40.59	41	40.27	41.31	41.57	41.47	43.23	42.72	42.4	44.17	43.97	45.29	45.39	44.63	44.89	45.84	46.16	46.49	47.67	47.08	46.89	45.57	46.22	44.18	44.14	44.35	40.98	42.25	43.35	36.44	39.39	36.99	37.02	35.54	34.71
081_08	43	42.68	41.67	39.19	40.54	40.43	41.09	40.33	41.12	41.26	42.44	41.68	41.92	43.02	42.74	44.08	45.38	44.97	45.79	44.8	45.92	45.91	47.22	46.27	44.99	46.88	46.69	47.05	45.2	46.01	47.06	45.18	42.62	40.86	40.2	36.63	37.22	35.29	30.96	31.58
081_09	43.01	42.24	41.49	41.07	40.92	39.97	40.43	41.95	41.08	41.32	42.35	43.11	44.28	43.78	44.05	45.54	45.67	46.11	46.13	46.51	46.85	46.36	47.58	47.67	46.23	46.72	46.11	47.59	44.14	43.57	42.99	43.69	43.52	39.3	37.21	36.13	38.53	33.55	36.67	33.33
081_10	71.5	67.64	67.9	65.76	66.95	67.93	67.48	69.08	68.28	67.99	69	70.42	69.1	71.27	70.5	73.64	71.37	73.94	70.5	71.8	74.69	74.89	75.28	74.19	75.01	76.13	72.85	74.21	71.35	72.57	71.22	73.05	71.64	68.52	71.93	64.56	68.62	65.13	63.32	73.05
