# Supplementary material for: Discrepancy of particle passage in 101 mask batches during the first year of the Covid-19 pandemic in Germany
Source: Sci Rep. 2021 Dec 29;11:24490. doi: 10.1038/s41598-021-03862-z (PMC8716525; doi:10.1038/s41598-021-03862-z)
Supplement: Supplementary file 2 — Supplementary Data. [file 41598_2021_3862_MOESM2_ESM.zip › SI/Data/050.csv]

Sample Name	Mass-Weighted Mean Passage	90	94.11	98.41	102.91	107.61	112.53	117.67	123.04	128.66	134.54	140.69	147.12	153.84	160.87	168.22	175.9	183.94	192.34	201.13	210.32	219.93	229.98	240.49	251.47	262.96	274.98	287.54	300.68	314.42	328.78	343.8	359.51	375.94	393.11	411.07	429.85	449.49	470.03	491.5
050_01	0.4	0.53	0.4	0.41	0.35	0.42	0.33	0.31	0.31	0.51	0.37	0.37	0.26	0.35	0.3	0.35	0.36	0.47	0.37	0.34	0.36	0.51	0.34	0.41	0.3	0.43	0.4	0.4	0.16	0.61	0.41	0.53	0.47	0.39	0.17	0.44	0.31	0.79	0.54	0.33
050_02	1.48	2.63	2.33	2.27	2.16	2.01	1.9	1.99	1.82	1.53	1.6	1.69	1.55	1.72	1.67	1.72	1.5	1.78	1.59	1.95	1.43	1.62	1.43	1.69	1.54	1.54	1.29	1.87	1.27	1.57	1.61	1.25	1.92	1.36	1.18	1.5	1.27	0.82	0.87	0.96
050_03	2.85	3.92	3.44	3.46	3.67	3.2	3.33	3.25	3.61	3.29	3.27	3.31	3.31	3.42	3.12	3.36	3.13	3.55	3.17	3.36	3.37	3.16	3.25	3.35	3.17	2.96	2.47	2.66	2.78	2.49	2.8	2.9	2.75	2.73	2.84	2.37	2.35	2.36	2.04	1.67
050_04	3.14	4.48	4.49	3.85	4.34	4.34	4.22	3.76	3.6	3.57	3.65	3.51	3.4	3.82	3.51	3.41	3.99	3.45	3.14	3.25	3.82	3.16	3.46	3.55	3.38	3.66	3.65	3.6	3.14	3.33	3.01	5.01	3.13	3.18	2.33	2.29	2.86	2.24	2.04	1.34
050_05	3.21	4.82	4.32	4.04	3.75	3.67	3.89	3.53	3.96	3.7	4.39	3.74	3.64	3.59	3.49	3.73	3.87	3.42	3.92	3.86	3.89	3.95	3.83	3.86	3.17	3.72	3.67	3.43	2.94	2.87	3.71	3.43	3.13	2.27	2.56	2.73	2.66	1.8	2.45	1.67
050_06	3.91	7.01	6.76	6.24	5.95	5.62	5.71	5.15	5.01	4.92	4.56	4.98	4.61	4.96	4.91	5.0	4.55	4.82	4.89	4.68	4.72	4.28	4.3	4.48	4.53	4.54	3.95	3.95	3.57	3.85	3.91	4.03	2.66	3.09	2.6	2.53	3.3	3.3	2.75	1.92
050_07	4.38	7.66	7.15	6.37	5.82	5.69	5.81	5.33	5.5	5.25	5.52	5.28	5.07	5.0	4.77	5.17	5.03	5.38	5.02	4.81	4.81	4.94	4.43	4.81	4.54	4.7	4.69	4.05	4.16	3.89	4.27	4.17	3.52	3.94	3.82	3.48	3.76	3.55	3.98	2.87
050_08	4.56	7.63	7.47	6.91	6.85	6.9	6.16	6.39	6.19	6.08	6.39	5.82	5.98	5.33	5.82	5.66	6.11	5.59	5.83	5.78	5.72	5.19	5.29	5.64	5.36	4.39	4.65	4.53	4.31	4.39	3.67	3.9	5.18	3.99	2.68	3.04	2.86	3.88	2.43	2.45
050_09	5.15	9.77	8.94	8.74	8.59	7.94	8.2	7.39	7.5	6.64	7.13	6.77	6.43	6.23	6.68	6.23	6.36	6.76	6.68	5.97	6.04	5.38	6.26	5.81	5.1	5.12	5.63	4.71	5.27	5.52	4.66	4.75	4.65	4.48	3.75	3.77	4.29	3.7	2.99	2.17
050_10	5.72	8.7	8.5	7.72	7.63	6.95	7.39	7.01	6.79	6.64	6.47	6.61	7.04	6.95	6.51	6.85	6.77	6.14	7.1	6.71	6.88	5.77	6.38	6.16	5.75	5.83	6.19	6.23	6.35	6.32	5.03	4.49	4.18	4.87	4.89	5.32	3.17	5.61	3.67	3.84
050_11	5.74	8.27	8.07	7.55	7.38	7.59	7.44	7.18	6.69	6.62	7.49	6.47	7.01	6.87	7.01	6.81	7.06	7.44	6.87	6.87	6.46	6.9	6.75	6.88	6.27	6.26	6.59	5.11	5.89	5.56	5.23	5.28	5.13	6.23	4.2	4.73	4.19	4.15	3.27	2.67
050_12	6.23	8.46	7.81	8.33	6.33	7.36	6.85	7.09	6.88	6.51	6.71	6.3	6.7	6.62	6.66	6.77	6.36	7.03	6.45	6.91	6.63	6.94	7.2	6.4	5.94	6.09	6.5	6.62	5.95	6.11	6.07	4.8	5.3	6.63	5.94	5.44	6.26	5.28	5.72	4.17
050_13	6.45	8.59	8.74	7.57	7.72	7.36	7.27	6.84	7.44	7.77	6.87	6.44	6.7	7.11	7.29	7.11	6.3	6.67	7.07	6.62	6.99	7.2	7.32	6.89	6.78	7.2	6.86	6.51	6.33	5.92	5.64	5.71	6.66	6.54	6.44	5.9	5.17	4.5	4.85	6.37
050_14	7.42	11.72	11.94	11.57	9.56	10.4	9.88	9.57	10.31	9.99	8.76	8.92	8.7	8.08	7.8	8.89	8.5	8.0	8.49	8.39	7.9	9.34	7.78	8.43	7.78	7.43	7.74	8.01	7.18	7.49	6.44	7.21	6.91	8.24	5.72	5.62	5.58	4.97	5.89	4.66
050_15	7.74	11.47	10.74	10.44	9.0	9.32	8.61	8.62	9.06	8.42	8.25	8.45	8.28	8.85	8.8	8.82	9.02	8.9	9.01	8.35	9.46	8.21	8.11	9.53	8.54	8.82	7.86	8.75	8.53	7.73	7.45	8.41	5.8	7.05	7.17	5.35	5.03	5.75	4.16	7.35
