# Supplementary material for: Discrepancy of particle passage in 101 mask batches during the first year of the Covid-19 pandemic in Germany
Source: Sci Rep. 2021 Dec 29;11:24490. doi: 10.1038/s41598-021-03862-z (PMC8716525; doi:10.1038/s41598-021-03862-z)
Supplement: Supplementary file 2 — Supplementary Data. [file 41598_2021_3862_MOESM2_ESM.zip › SI/Data/094.json]

{
    "094_01":{
        "Mass-Weighted Mean Passage":0.05,
        "90":0.51,
        "94.11":0.37,
        "98.41":0.33,
        "102.91":0.23,
        "107.61":0.31,
        "112.53":0.28,
        "117.67":0.13,
        "123.04":0.21,
        "128.66":0.13,
        "134.54":0.11,
        "140.69":0.14,
        "147.12":0.12,
        "153.84":0.08,
        "160.87":0.08,
        "168.22":0.09,
        "175.9":0.04,
        "183.94":0.07,
        "192.34":0.04,
        "201.13":0.04,
        "210.32":0.04,
        "219.93":0.02,
        "229.98":0.02,
        "240.49":0.07,
        "251.47":0.0,
        "262.96":0.03,
        "274.98":0.01,
        "287.54":0.02,
        "300.68":0.04,
        "314.42":0.04,
        "328.78":0.05,
        "343.8":0.02,
        "359.51":0.02,
        "375.94":0.03,
        "393.11":0.0,
        "411.07":0.05,
        "429.85":0.0,
        "449.49":0.0,
        "470.03":0.0,
        "491.5":0.0
    },
    "094_02":{
        "Mass-Weighted Mean Passage":0.1,
        "90":0.29,
        "94.11":0.2,
        "98.41":0.18,
        "102.91":0.22,
        "107.61":0.2,
        "112.53":0.16,
        "117.67":0.14,
        "123.04":0.13,
        "128.66":0.1,
        "134.54":0.14,
        "140.69":0.09,
        "147.12":0.14,
        "153.84":0.09,
        "160.87":0.06,
        "168.22":0.06,
        "175.9":0.13,
        "183.94":0.08,
        "192.34":0.18,
        "201.13":0.09,
        "210.32":0.1,
        "219.93":0.09,
        "229.98":0.13,
        "240.49":0.11,
        "251.47":0.14,
        "262.96":0.09,
        "274.98":0.06,
        "287.54":0.08,
        "300.68":0.06,
        "314.42":0.08,
        "328.78":0.07,
        "343.8":0.11,
        "359.51":0.09,
        "375.94":0.1,
        "393.11":0.14,
        "411.07":0.0,
        "429.85":0.0,
        "449.49":0.0,
        "470.03":0.0,
        "491.5":0.35
    },
    "094_03":{
        "Mass-Weighted Mean Passage":0.11,
        "90":0.49,
        "94.11":0.4,
        "98.41":0.39,
        "102.91":0.26,
        "107.61":0.27,
        "112.53":0.28,
        "117.67":0.26,
        "123.04":0.24,
        "128.66":0.16,
        "134.54":0.14,
        "140.69":0.12,
        "147.12":0.15,
        "153.84":0.14,
        "160.87":0.09,
        "168.22":0.13,
        "175.9":0.09,
        "183.94":0.12,
        "192.34":0.03,
        "201.13":0.2,
        "210.32":0.1,
        "219.93":0.1,
        "229.98":0.06,
        "240.49":0.06,
        "251.47":0.12,
        "262.96":0.13,
        "274.98":0.1,
        "287.54":0.05,
        "300.68":0.09,
        "314.42":0.06,
        "328.78":0.12,
        "343.8":0.2,
        "359.51":0.0,
        "375.94":0.07,
        "393.11":0.17,
        "411.07":0.1,
        "429.85":0.0,
        "449.49":0.0,
        "470.03":0.1,
        "491.5":0.24
    },
    "094_04":{
        "Mass-Weighted Mean Passage":0.25,
        "90":0.49,
        "94.11":0.4,
        "98.41":0.4,
        "102.91":0.39,
        "107.61":0.42,
        "112.53":0.39,
        "117.67":0.3,
        "123.04":0.31,
        "128.66":0.26,
        "134.54":0.25,
        "140.69":0.33,
        "147.12":0.3,
        "153.84":0.29,
        "160.87":0.31,
        "168.22":0.28,
        "175.9":0.22,
        "183.94":0.27,
        "192.34":0.21,
        "201.13":0.29,
        "210.32":0.25,
        "219.93":0.28,
        "229.98":0.28,
        "240.49":0.25,
        "251.47":0.29,
        "262.96":0.29,
        "274.98":0.14,
        "287.54":0.22,
        "300.68":0.31,
        "314.42":0.15,
        "328.78":0.22,
        "343.8":0.25,
        "359.51":0.11,
        "375.94":0.2,
        "393.11":0.48,
        "411.07":0.25,
        "429.85":0.24,
        "449.49":0.09,
        "470.03":0.1,
        "491.5":0.35
    },
    "094_05":{
        "Mass-Weighted Mean Passage":2.27,
        "90":3.61,
        "94.11":3.31,
        "98.41":2.74,
        "102.91":2.94,
        "107.61":2.77,
        "112.53":2.56,
        "117.67":2.59,
        "123.04":2.37,
        "128.66":2.57,
        "134.54":2.62,
        "140.69":2.41,
        "147.12":2.27,
        "153.84":2.5,
        "160.87":2.01,
        "168.22":2.64,
        "175.9":2.58,
        "183.94":2.42,
        "192.34":2.41,
        "201.13":2.49,
        "210.32":2.21,
        "219.93":2.11,
        "229.98":2.4,
        "240.49":2.41,
        "251.47":2.65,
        "262.96":2.2,
        "274.98":2.53,
        "287.54":2.33,
        "300.68":2.38,
        "314.42":2.52,
        "328.78":2.21,
        "343.8":2.33,
        "359.51":2.23,
        "375.94":2.23,
        "393.11":2.13,
        "411.07":1.88,
        "429.85":1.44,
        "449.49":0.98,
        "470.03":1.65,
        "491.5":2.24
    }
}
