# Supplementary material for: Discrepancy of particle passage in 101 mask batches during the first year of the Covid-19 pandemic in Germany
Source: Sci Rep. 2021 Dec 29;11:24490. doi: 10.1038/s41598-021-03862-z (PMC8716525; doi:10.1038/s41598-021-03862-z)
Supplement: Supplementary file 2 — Supplementary Data. [file 41598_2021_3862_MOESM2_ESM.zip › SI/Data/087.csv]

Sample Name	Mass-Weighted Mean Passage	90	94.11	98.41	102.91	107.61	112.53	117.67	123.04	128.66	134.54	140.69	147.12	153.84	160.87	168.22	175.9	183.94	192.34	201.13	210.32	219.93	229.98	240.49	251.47	262.96	274.98	287.54	300.68	314.42	328.78	343.8	359.51	375.94	393.11	411.07	429.85	449.49	470.03	491.5
087_01	2.51	9.21	9.28	8.61	8.25	7.14	6.57	6.12	5.48	4.83	4.66	4.24	3.79	3.69	3.27	2.76	2.37	2.37	2.3	2.41	2.14	2.32	1.95	1.84	1.69	1.96	1.7	1.91	1.63	1.11	1.18	1.31	0.96	1.53	0.97	0.69	1.4	0.56	0.61	3.48
087_02	2.82	9.82	9.54	9.37	9.02	7.79	7.47	6.65	6.06	5.52	5.37	4.95	4.33	4.38	3.53	3.16	3.72	3.07	2.84	2.45	2.66	2.87	2.41	1.92	1.64	2.06	2.06	1.53	1.77	2.16	1.31	1.45	1.34	0.76	0.55	0.92	1.4	1.11	1.22	0.87
087_03	2.85	11.54	11.1	10.32	8.92	8.55	7.62	7.08	6.57	5.84	5.19	5.61	4.44	4.17	3.76	3.2	3.34	3.08	2.57	2.42	2.19	2.6	2.2	1.81	1.83	1.48	1.73	1.89	1.57	1.54	1.66	1.26	1.39	0.83	1.4	1.48	0.0	0.72	0.0	1.16
087_04	3.3	10.9	10.98	10.44	9.95	9.28	8.19	7.45	6.86	6.16	5.88	5.55	5.47	4.89	4.32	3.78	3.86	3.38	3.19	3.02	2.88	2.65	2.55	2.59	2.74	2.55	1.67	1.99	1.91	2.33	1.58	2.34	1.6	1.78	1.24	1.85	2.34	1.11	0.61	0.87
087_05	3.44	11.6	11.18	11.05	9.62	9.08	8.5	7.86	7.18	6.9	6.09	5.47	5.11	4.95	4.65	4.01	3.99	3.78	3.45	3.54	2.96	2.23	3.03	2.67	2.37	2.62	2.02	2.44	1.87	2.1	2.56	1.93	1.98	1.53	2.07	1.85	0.47	1.67	0.61	0.0
087_06	3.63	12.15	11.19	10.84	9.9	9.1	9.02	7.72	7.47	6.75	6.31	5.76	5.44	5.51	5.02	4.8	3.76	3.81	3.63	3.27	3.32	3.23	3.18	3.11	2.62	2.43	2.41	2.44	2.39	2.16	1.64	1.79	2.17	2.16	1.66	0.92	3.27	2.22	2.44	0.0
087_07	4.03	14.08	12.82	12.04	11.44	10.98	10.24	8.9	8.74	8.17	6.47	7.08	6.08	5.66	5.51	5.32	4.31	4.54	3.91	3.64	3.55	3.65	3.68	3.08	2.71	2.9	2.66	3.11	2.39	2.57	2.1	2.62	1.4	1.78	1.38	1.85	2.34	1.11	0.61	3.48
087_08	4.05	13.08	13.16	11.36	11.64	10.81	9.82	9.23	8.35	7.14	7.01	6.92	5.72	5.81	5.56	4.78	4.8	4.7	4.03	3.54	3.45	3.73	3.55	3.11	2.63	2.29	2.54	3.04	2.43	3.09	2.31	2.38	1.83	2.35	0.7	0.89	2.43	2.88	0.85	2.33
087_09	4.17	12.67	12.56	12.08	11.26	10.3	9.71	9.34	8.41	8.12	7.22	6.84	6.78	5.77	5.47	4.83	4.56	4.53	4.93	4.1	3.7	3.57	3.56	3.76	3.27	3.08	2.69	2.94	2.63	2.22	2.63	1.93	2.36	2.67	1.8	1.15	1.4	2.78	1.22	1.74
087_10	4.63	14.13	13.31	12.14	12.56	10.67	10.42	10.31	9.5	8.75	8.53	7.62	6.66	6.76	6.0	5.95	5.68	4.99	4.21	4.59	4.45	4.35	4.31	3.86	3.99	4.08	3.15	2.79	3.29	2.32	2.02	2.52	2.64	1.38	1.75	1.19	2.91	2.16	1.71	0.0
087_11	4.79	13.33	12.91	11.63	11.78	11.05	10.17	9.84	9.55	8.62	7.48	7.66	7.12	6.79	6.55	5.44	5.59	5.01	4.98	4.31	4.19	4.37	4.33	4.02	3.7	3.99	4.08	3.56	3.06	3.62	2.36	2.62	3.0	2.8	2.49	2.31	1.4	2.22	4.27	1.74
087_12	4.79	14.4	13.93	13.09	12.71	11.68	10.64	10.11	9.49	8.82	8.01	7.83	6.84	6.25	5.93	5.55	5.49	5.26	4.41	4.67	4.95	4.07	4.29	3.7	3.69	3.94	3.69	3.13	3.24	2.7	2.89	3.08	2.35	2.49	3.15	0.89	1.94	0.0	3.42	1.16
087_13	5.5	15.32	14.66	14.24	13.23	12.01	11.62	11.38	10.3	9.99	9.3	8.57	8.07	7.29	6.91	6.76	5.96	6.28	5.25	5.52	5.36	4.99	5.23	4.25	4.61	4.45	4.0	3.9	4.2	3.22	3.11	3.22	4.04	1.8	3.32	1.19	0.97	4.32	2.56	1.16
087_14	5.56	15.4	14.4	13.66	12.75	12.01	11.47	10.63	10.14	9.6	9.06	8.76	7.57	6.89	7.43	6.81	6.29	5.25	5.63	5.42	5.54	4.42	5.18	4.47	4.82	4.59	4.54	4.89	4.3	3.79	3.04	3.29	3.52	1.66	3.5	2.97	1.46	3.6	0.85	4.65
087_15	6.29	17.39	16.59	15.51	14.8	14.27	13.62	13.19	11.96	11.5	10.63	9.93	10.03	8.41	8.27	7.61	7.21	6.85	6.73	6.62	6.54	5.45	5.83	5.78	5.11	5.19	5.23	3.73	4.3	4.44	3.62	3.15	3.38	3.18	2.97	1.78	0.97	0.72	2.56	2.33
