# Supplementary material for: Discrepancy of particle passage in 101 mask batches during the first year of the Covid-19 pandemic in Germany
Source: Sci Rep. 2021 Dec 29;11:24490. doi: 10.1038/s41598-021-03862-z (PMC8716525; doi:10.1038/s41598-021-03862-z)
Supplement: Supplementary file 2 — Supplementary Data. [file 41598_2021_3862_MOESM2_ESM.zip › SI/Data/082.json]

{
    "082_01":{
        "Mass-Weighted Mean Passage":27.51,
        "90":33.67,
        "94.11":32.36,
        "98.41":31.67,
        "102.91":30.09,
        "107.61":29.66,
        "112.53":30.13,
        "117.67":29.01,
        "123.04":29.31,
        "128.66":29.53,
        "134.54":29.13,
        "140.69":29.2,
        "147.12":30.02,
        "153.84":28.92,
        "160.87":28.4,
        "168.22":29.51,
        "175.9":29.95,
        "183.94":29.87,
        "192.34":30.35,
        "201.13":30.26,
        "210.32":30.95,
        "219.93":28.93,
        "229.98":31.37,
        "240.49":29.82,
        "251.47":30.09,
        "262.96":29.23,
        "274.98":30.5,
        "287.54":28.55,
        "300.68":28.06,
        "314.42":28.84,
        "328.78":27.42,
        "343.8":27.23,
        "359.51":27.44,
        "375.94":24.32,
        "393.11":24.65,
        "411.07":23.55,
        "429.85":19.72,
        "449.49":23.8,
        "470.03":18.48,
        "491.5":18.54
    },
    "082_02":{
        "Mass-Weighted Mean Passage":30.87,
        "90":36.36,
        "94.11":35.16,
        "98.41":34.34,
        "102.91":33.17,
        "107.61":33.22,
        "112.53":32.74,
        "117.67":32.78,
        "123.04":32.37,
        "128.66":33.63,
        "134.54":32.92,
        "140.69":31.59,
        "147.12":33.33,
        "153.84":33.34,
        "160.87":32.63,
        "168.22":34.81,
        "175.9":33.86,
        "183.94":34.42,
        "192.34":34.02,
        "201.13":33.72,
        "210.32":34.88,
        "219.93":34.15,
        "229.98":33.63,
        "240.49":32.73,
        "251.47":33.82,
        "262.96":34.39,
        "274.98":33.98,
        "287.54":32.43,
        "300.68":31.13,
        "314.42":31.81,
        "328.78":31.11,
        "343.8":30.66,
        "359.51":29.8,
        "375.94":27.97,
        "393.11":27.0,
        "411.07":27.02,
        "429.85":22.89,
        "449.49":23.71,
        "470.03":22.44,
        "491.5":20.25
    },
    "082_03":{
        "Mass-Weighted Mean Passage":53.16,
        "90":50.82,
        "94.11":50.91,
        "98.41":49.79,
        "102.91":48.45,
        "107.61":48.22,
        "112.53":48.62,
        "117.67":48.83,
        "123.04":47.99,
        "128.66":50.11,
        "134.54":47.88,
        "140.69":50.09,
        "147.12":51.12,
        "153.84":50.61,
        "160.87":50.25,
        "168.22":51.02,
        "175.9":53.04,
        "183.94":52.49,
        "192.34":53.42,
        "201.13":54.39,
        "210.32":54.69,
        "219.93":54.07,
        "229.98":54.21,
        "240.49":53.63,
        "251.47":55.29,
        "262.96":55.01,
        "274.98":55.68,
        "287.54":57.32,
        "300.68":55.51,
        "314.42":56.86,
        "328.78":56.16,
        "343.8":51.7,
        "359.51":53.71,
        "375.94":55.85,
        "393.11":53.05,
        "411.07":49.43,
        "429.85":48.65,
        "449.49":52.68,
        "470.03":51.57,
        "491.5":44.97
    },
    "082_04":{
        "Mass-Weighted Mean Passage":77.2,
        "90":68.84,
        "94.11":68.8,
        "98.41":69.74,
        "102.91":69.63,
        "107.61":69.34,
        "112.53":69.15,
        "117.67":69.58,
        "123.04":70.64,
        "128.66":70.31,
        "134.54":69.63,
        "140.69":69.39,
        "147.12":73.3,
        "153.84":72.56,
        "160.87":72.39,
        "168.22":74.48,
        "175.9":75.03,
        "183.94":75.36,
        "192.34":77.35,
        "201.13":75.44,
        "210.32":77.56,
        "219.93":75.8,
        "229.98":78.34,
        "240.49":76.53,
        "251.47":79.16,
        "262.96":79.53,
        "274.98":79.57,
        "287.54":78.37,
        "300.68":79.26,
        "314.42":80.66,
        "328.78":80.43,
        "343.8":77.01,
        "359.51":81.04,
        "375.94":79.09,
        "393.11":79.75,
        "411.07":80.12,
        "429.85":69.76,
        "449.49":79.4,
        "470.03":77.98,
        "491.5":71.74
    },
    "082_05":{
        "Mass-Weighted Mean Passage":83.86,
        "90":75.03,
        "94.11":76.73,
        "98.41":77.97,
        "102.91":76.57,
        "107.61":77.0,
        "112.53":77.01,
        "117.67":76.25,
        "123.04":78.65,
        "128.66":79.74,
        "134.54":78.39,
        "140.69":80.16,
        "147.12":79.21,
        "153.84":79.93,
        "160.87":80.19,
        "168.22":81.92,
        "175.9":82.41,
        "183.94":83.85,
        "192.34":83.65,
        "201.13":84.06,
        "210.32":86.59,
        "219.93":81.07,
        "229.98":83.73,
        "240.49":82.79,
        "251.47":84.29,
        "262.96":83.96,
        "274.98":85.57,
        "287.54":86.75,
        "300.68":86.73,
        "314.42":87.4,
        "328.78":91.19,
        "343.8":86.09,
        "359.51":85.76,
        "375.94":85.57,
        "393.11":83.08,
        "411.07":84.44,
        "429.85":79.59,
        "449.49":85.89,
        "470.03":79.75,
        "491.5":77.35
    }
}
