# Supplementary material for: Discrepancy of particle passage in 101 mask batches during the first year of the Covid-19 pandemic in Germany
Source: Sci Rep. 2021 Dec 29;11:24490. doi: 10.1038/s41598-021-03862-z (PMC8716525; doi:10.1038/s41598-021-03862-z)
Supplement: Supplementary file 2 — Supplementary Data. [file 41598_2021_3862_MOESM2_ESM.zip › SI/Data/041.json]

{
    "041_01":{
        "Mass-Weighted Mean Passage":9.57,
        "90":14.24,
        "94.11":13.47,
        "98.41":13.57,
        "102.91":12.21,
        "107.61":12.05,
        "112.53":12.27,
        "117.67":11.86,
        "123.04":11.5,
        "128.66":11.94,
        "134.54":11.66,
        "140.69":11.41,
        "147.12":11.27,
        "153.84":11.26,
        "160.87":11.06,
        "168.22":11.66,
        "175.9":11.67,
        "183.94":11.48,
        "192.34":11.51,
        "201.13":11.53,
        "210.32":11.17,
        "219.93":11.63,
        "229.98":11.34,
        "240.49":11.43,
        "251.47":11.29,
        "262.96":11.38,
        "274.98":10.84,
        "287.54":10.08,
        "300.68":9.87,
        "314.42":9.16,
        "328.78":9.26,
        "343.8":10.67,
        "359.51":8.08,
        "375.94":8.3,
        "393.11":8.25,
        "411.07":6.87,
        "429.85":5.8,
        "449.49":5.22,
        "470.03":5.26,
        "491.5":4.51
    },
    "041_02":{
        "Mass-Weighted Mean Passage":10.21,
        "90":16.43,
        "94.11":14.77,
        "98.41":13.92,
        "102.91":13.26,
        "107.61":12.67,
        "112.53":12.54,
        "117.67":12.21,
        "123.04":12.85,
        "128.66":11.76,
        "134.54":11.9,
        "140.69":12.48,
        "147.12":11.88,
        "153.84":11.52,
        "160.87":11.53,
        "168.22":12.23,
        "175.9":11.45,
        "183.94":11.7,
        "192.34":12.02,
        "201.13":12.27,
        "210.32":11.73,
        "219.93":12.08,
        "229.98":11.61,
        "240.49":11.82,
        "251.47":11.63,
        "262.96":10.96,
        "274.98":10.74,
        "287.54":11.19,
        "300.68":11.33,
        "314.42":11.16,
        "328.78":9.48,
        "343.8":8.0,
        "359.51":8.14,
        "375.94":9.24,
        "393.11":8.49,
        "411.07":7.36,
        "429.85":8.05,
        "449.49":6.85,
        "470.03":6.08,
        "491.5":4.83
    },
    "041_03":{
        "Mass-Weighted Mean Passage":10.65,
        "90":16.33,
        "94.11":15.16,
        "98.41":14.38,
        "102.91":13.7,
        "107.61":12.71,
        "112.53":13.23,
        "117.67":12.99,
        "123.04":12.59,
        "128.66":12.88,
        "134.54":12.65,
        "140.69":12.05,
        "147.12":12.67,
        "153.84":12.69,
        "160.87":12.25,
        "168.22":12.5,
        "175.9":12.7,
        "183.94":12.88,
        "192.34":12.91,
        "201.13":12.8,
        "210.32":12.77,
        "219.93":12.77,
        "229.98":12.14,
        "240.49":12.38,
        "251.47":12.65,
        "262.96":12.16,
        "274.98":12.33,
        "287.54":11.6,
        "300.68":10.38,
        "314.42":9.34,
        "328.78":9.62,
        "343.8":13.6,
        "359.51":9.2,
        "375.94":9.1,
        "393.11":9.41,
        "411.07":7.99,
        "429.85":6.47,
        "449.49":7.0,
        "470.03":6.49,
        "491.5":5.69
    },
    "041_04":{
        "Mass-Weighted Mean Passage":12.82,
        "90":18.84,
        "94.11":17.88,
        "98.41":17.46,
        "102.91":16.6,
        "107.61":15.86,
        "112.53":16.03,
        "117.67":15.71,
        "123.04":15.63,
        "128.66":15.29,
        "134.54":15.16,
        "140.69":15.29,
        "147.12":14.82,
        "153.84":14.97,
        "160.87":14.96,
        "168.22":16.28,
        "175.9":14.98,
        "183.94":15.35,
        "192.34":15.11,
        "201.13":15.28,
        "210.32":15.66,
        "219.93":14.87,
        "229.98":15.16,
        "240.49":15.0,
        "251.47":14.81,
        "262.96":14.73,
        "274.98":13.86,
        "287.54":13.19,
        "300.68":12.26,
        "314.42":12.96,
        "328.78":11.72,
        "343.8":13.71,
        "359.51":13.07,
        "375.94":10.43,
        "393.11":10.42,
        "411.07":9.87,
        "429.85":9.48,
        "449.49":8.07,
        "470.03":7.41,
        "491.5":7.6
    },
    "041_05":{
        "Mass-Weighted Mean Passage":13.52,
        "90":18.88,
        "94.11":18.17,
        "98.41":16.92,
        "102.91":15.84,
        "107.61":16.57,
        "112.53":16.01,
        "117.67":15.05,
        "123.04":15.07,
        "128.66":15.72,
        "134.54":15.5,
        "140.69":14.69,
        "147.12":15.65,
        "153.84":15.53,
        "160.87":14.9,
        "168.22":15.55,
        "175.9":15.71,
        "183.94":15.43,
        "192.34":15.6,
        "201.13":15.78,
        "210.32":16.36,
        "219.93":16.03,
        "229.98":15.6,
        "240.49":15.0,
        "251.47":16.4,
        "262.96":14.9,
        "274.98":14.97,
        "287.54":14.35,
        "300.68":13.8,
        "314.42":13.86,
        "328.78":13.37,
        "343.8":12.85,
        "359.51":12.34,
        "375.94":12.51,
        "393.11":11.02,
        "411.07":10.61,
        "429.85":9.87,
        "449.49":9.39,
        "470.03":7.35,
        "491.5":8.71
    },
    "041_06":{
        "Mass-Weighted Mean Passage":13.85,
        "90":18.52,
        "94.11":17.91,
        "98.41":16.6,
        "102.91":17.02,
        "107.61":15.85,
        "112.53":16.18,
        "117.67":16.14,
        "123.04":16.24,
        "128.66":15.41,
        "134.54":15.59,
        "140.69":16.41,
        "147.12":15.87,
        "153.84":15.4,
        "160.87":15.63,
        "168.22":15.88,
        "175.9":16.23,
        "183.94":15.91,
        "192.34":16.44,
        "201.13":16.01,
        "210.32":15.91,
        "219.93":16.57,
        "229.98":16.02,
        "240.49":16.67,
        "251.47":16.07,
        "262.96":14.75,
        "274.98":15.45,
        "287.54":14.09,
        "300.68":14.66,
        "314.42":12.88,
        "328.78":13.05,
        "343.8":14.43,
        "359.51":11.28,
        "375.94":13.43,
        "393.11":12.22,
        "411.07":10.69,
        "429.85":10.2,
        "449.49":9.53,
        "470.03":7.79,
        "491.5":9.12
    },
    "041_07":{
        "Mass-Weighted Mean Passage":14.26,
        "90":19.17,
        "94.11":18.06,
        "98.41":16.81,
        "102.91":17.2,
        "107.61":16.29,
        "112.53":16.65,
        "117.67":16.59,
        "123.04":16.72,
        "128.66":16.1,
        "134.54":15.94,
        "140.69":16.08,
        "147.12":16.2,
        "153.84":16.36,
        "160.87":16.53,
        "168.22":16.7,
        "175.9":16.52,
        "183.94":15.92,
        "192.34":16.81,
        "201.13":15.6,
        "210.32":16.73,
        "219.93":17.18,
        "229.98":16.38,
        "240.49":15.86,
        "251.47":16.09,
        "262.96":16.48,
        "274.98":16.1,
        "287.54":15.47,
        "300.68":15.67,
        "314.42":14.07,
        "328.78":14.42,
        "343.8":12.97,
        "359.51":12.75,
        "375.94":12.63,
        "393.11":11.46,
        "411.07":10.11,
        "429.85":10.72,
        "449.49":10.27,
        "470.03":9.28,
        "491.5":7.94
    },
    "041_08":{
        "Mass-Weighted Mean Passage":14.6,
        "90":18.48,
        "94.11":17.5,
        "98.41":16.62,
        "102.91":16.42,
        "107.61":15.43,
        "112.53":15.21,
        "117.67":15.14,
        "123.04":15.27,
        "128.66":15.0,
        "134.54":15.16,
        "140.69":15.7,
        "147.12":15.48,
        "153.84":15.5,
        "160.87":15.63,
        "168.22":16.11,
        "175.9":15.4,
        "183.94":15.79,
        "192.34":16.08,
        "201.13":15.67,
        "210.32":15.71,
        "219.93":16.71,
        "229.98":16.7,
        "240.49":16.18,
        "251.47":17.32,
        "262.96":17.18,
        "274.98":15.79,
        "287.54":16.45,
        "300.68":14.76,
        "314.42":14.71,
        "328.78":14.83,
        "343.8":17.37,
        "359.51":15.25,
        "375.94":13.22,
        "393.11":11.93,
        "411.07":11.97,
        "429.85":12.07,
        "449.49":11.48,
        "470.03":10.0,
        "491.5":10.11
    },
    "041_09":{
        "Mass-Weighted Mean Passage":14.73,
        "90":19.59,
        "94.11":17.55,
        "98.41":17.45,
        "102.91":16.97,
        "107.61":16.15,
        "112.53":16.61,
        "117.67":16.61,
        "123.04":15.78,
        "128.66":15.49,
        "134.54":16.26,
        "140.69":16.01,
        "147.12":15.78,
        "153.84":16.33,
        "160.87":16.13,
        "168.22":16.73,
        "175.9":16.42,
        "183.94":16.93,
        "192.34":16.77,
        "201.13":16.9,
        "210.32":16.91,
        "219.93":17.49,
        "229.98":17.22,
        "240.49":16.1,
        "251.47":16.95,
        "262.96":16.29,
        "274.98":15.74,
        "287.54":15.68,
        "300.68":15.32,
        "314.42":13.83,
        "328.78":15.03,
        "343.8":16.95,
        "359.51":13.57,
        "375.94":12.57,
        "393.11":13.46,
        "411.07":11.46,
        "429.85":11.39,
        "449.49":10.79,
        "470.03":10.19,
        "491.5":10.02
    },
    "041_10":{
        "Mass-Weighted Mean Passage":14.99,
        "90":21.17,
        "94.11":19.15,
        "98.41":19.01,
        "102.91":18.02,
        "107.61":17.31,
        "112.53":17.26,
        "117.67":17.17,
        "123.04":16.75,
        "128.66":16.84,
        "134.54":16.26,
        "140.69":17.39,
        "147.12":17.24,
        "153.84":16.82,
        "160.87":16.59,
        "168.22":17.42,
        "175.9":16.76,
        "183.94":17.25,
        "192.34":17.15,
        "201.13":17.15,
        "210.32":17.64,
        "219.93":17.65,
        "229.98":17.53,
        "240.49":16.98,
        "251.47":18.62,
        "262.96":16.75,
        "274.98":16.47,
        "287.54":15.38,
        "300.68":15.25,
        "314.42":16.09,
        "328.78":14.58,
        "343.8":16.06,
        "359.51":14.97,
        "375.94":13.0,
        "393.11":12.95,
        "411.07":10.77,
        "429.85":11.97,
        "449.49":10.3,
        "470.03":8.88,
        "491.5":8.34
    },
    "041_11":{
        "Mass-Weighted Mean Passage":15.08,
        "90":21.15,
        "94.11":18.81,
        "98.41":18.71,
        "102.91":18.24,
        "107.61":17.31,
        "112.53":17.14,
        "117.67":17.0,
        "123.04":17.09,
        "128.66":17.01,
        "134.54":16.64,
        "140.69":16.31,
        "147.12":16.89,
        "153.84":16.34,
        "160.87":16.64,
        "168.22":16.58,
        "175.9":16.64,
        "183.94":16.38,
        "192.34":16.61,
        "201.13":16.87,
        "210.32":16.05,
        "219.93":17.03,
        "229.98":16.65,
        "240.49":16.41,
        "251.47":16.52,
        "262.96":16.61,
        "274.98":16.96,
        "287.54":15.71,
        "300.68":16.42,
        "314.42":15.08,
        "328.78":15.32,
        "343.8":12.13,
        "359.51":14.63,
        "375.94":13.09,
        "393.11":13.55,
        "411.07":12.5,
        "429.85":11.24,
        "449.49":12.34,
        "470.03":11.69,
        "491.5":8.84
    },
    "041_12":{
        "Mass-Weighted Mean Passage":15.94,
        "90":21.39,
        "94.11":19.66,
        "98.41":18.86,
        "102.91":17.57,
        "107.61":18.25,
        "112.53":17.53,
        "117.67":17.08,
        "123.04":17.4,
        "128.66":17.29,
        "134.54":17.65,
        "140.69":17.93,
        "147.12":17.26,
        "153.84":17.07,
        "160.87":17.73,
        "168.22":18.5,
        "175.9":18.33,
        "183.94":18.28,
        "192.34":18.42,
        "201.13":17.38,
        "210.32":18.81,
        "219.93":17.79,
        "229.98":18.62,
        "240.49":18.52,
        "251.47":19.36,
        "262.96":17.79,
        "274.98":18.13,
        "287.54":18.06,
        "300.68":16.29,
        "314.42":16.7,
        "328.78":15.4,
        "343.8":15.42,
        "359.51":15.06,
        "375.94":14.65,
        "393.11":12.87,
        "411.07":13.94,
        "429.85":12.64,
        "449.49":10.53,
        "470.03":9.52,
        "491.5":8.43
    },
    "041_13":{
        "Mass-Weighted Mean Passage":16.67,
        "90":21.42,
        "94.11":19.81,
        "98.41":18.95,
        "102.91":18.26,
        "107.61":17.36,
        "112.53":18.08,
        "117.67":17.7,
        "123.04":18.03,
        "128.66":17.95,
        "134.54":18.2,
        "140.69":18.28,
        "147.12":18.09,
        "153.84":17.73,
        "160.87":18.17,
        "168.22":18.42,
        "175.9":18.59,
        "183.94":18.03,
        "192.34":18.86,
        "201.13":19.35,
        "210.32":18.83,
        "219.93":18.52,
        "229.98":19.06,
        "240.49":18.51,
        "251.47":18.4,
        "262.96":18.71,
        "274.98":18.15,
        "287.54":18.47,
        "300.68":17.17,
        "314.42":17.69,
        "328.78":15.39,
        "343.8":16.0,
        "359.51":16.11,
        "375.94":14.81,
        "393.11":13.75,
        "411.07":12.84,
        "429.85":13.76,
        "449.49":12.63,
        "470.03":12.63,
        "491.5":12.59
    },
    "041_14":{
        "Mass-Weighted Mean Passage":17.13,
        "90":20.41,
        "94.11":19.66,
        "98.41":18.89,
        "102.91":19.06,
        "107.61":18.06,
        "112.53":17.84,
        "117.67":18.2,
        "123.04":17.9,
        "128.66":17.74,
        "134.54":17.87,
        "140.69":18.12,
        "147.12":18.74,
        "153.84":18.59,
        "160.87":19.06,
        "168.22":19.72,
        "175.9":18.97,
        "183.94":19.52,
        "192.34":19.39,
        "201.13":19.46,
        "210.32":19.86,
        "219.93":19.68,
        "229.98":20.29,
        "240.49":19.71,
        "251.47":19.86,
        "262.96":19.17,
        "274.98":18.54,
        "287.54":18.52,
        "300.68":18.26,
        "314.42":16.61,
        "328.78":17.85,
        "343.8":19.88,
        "359.51":18.75,
        "375.94":15.49,
        "393.11":13.35,
        "411.07":15.01,
        "429.85":10.93,
        "449.49":12.4,
        "470.03":12.08,
        "491.5":10.83
    },
    "041_15":{
        "Mass-Weighted Mean Passage":17.2,
        "90":19.57,
        "94.11":19.5,
        "98.41":18.12,
        "102.91":19.27,
        "107.61":17.37,
        "112.53":18.14,
        "117.67":18.1,
        "123.04":17.47,
        "128.66":18.13,
        "134.54":18.47,
        "140.69":18.11,
        "147.12":18.73,
        "153.84":18.1,
        "160.87":18.0,
        "168.22":18.91,
        "175.9":18.91,
        "183.94":18.42,
        "192.34":19.41,
        "201.13":19.55,
        "210.32":19.57,
        "219.93":19.48,
        "229.98":20.4,
        "240.49":18.73,
        "251.47":18.78,
        "262.96":19.77,
        "274.98":18.25,
        "287.54":19.36,
        "300.68":18.26,
        "314.42":17.24,
        "328.78":17.4,
        "343.8":17.36,
        "359.51":16.92,
        "375.94":15.46,
        "393.11":15.49,
        "411.07":13.32,
        "429.85":13.67,
        "449.49":12.57,
        "470.03":12.66,
        "491.5":12.46
    },
    "041_16":{
        "Mass-Weighted Mean Passage":17.49,
        "90":22.8,
        "94.11":20.91,
        "98.41":21.05,
        "102.91":20.01,
        "107.61":19.85,
        "112.53":19.08,
        "117.67":19.23,
        "123.04":18.77,
        "128.66":18.74,
        "134.54":19.26,
        "140.69":18.52,
        "147.12":18.54,
        "153.84":19.05,
        "160.87":18.93,
        "168.22":19.64,
        "175.9":19.91,
        "183.94":19.53,
        "192.34":19.85,
        "201.13":19.29,
        "210.32":20.22,
        "219.93":19.77,
        "229.98":19.74,
        "240.49":20.62,
        "251.47":19.98,
        "262.96":18.85,
        "274.98":19.22,
        "287.54":19.2,
        "300.68":17.33,
        "314.42":17.13,
        "328.78":16.81,
        "343.8":16.92,
        "359.51":14.63,
        "375.94":15.69,
        "393.11":16.27,
        "411.07":14.38,
        "429.85":13.75,
        "449.49":13.74,
        "470.03":12.08,
        "491.5":12.61
    },
    "041_17":{
        "Mass-Weighted Mean Passage":17.93,
        "90":21.05,
        "94.11":20.56,
        "98.41":20.6,
        "102.91":19.61,
        "107.61":19.17,
        "112.53":19.23,
        "117.67":19.15,
        "123.04":19.28,
        "128.66":19.01,
        "134.54":18.68,
        "140.69":19.2,
        "147.12":19.61,
        "153.84":19.51,
        "160.87":19.29,
        "168.22":19.67,
        "175.9":20.32,
        "183.94":19.94,
        "192.34":20.51,
        "201.13":20.74,
        "210.32":20.67,
        "219.93":20.48,
        "229.98":19.66,
        "240.49":21.41,
        "251.47":20.21,
        "262.96":20.38,
        "274.98":19.77,
        "287.54":19.27,
        "300.68":18.69,
        "314.42":18.71,
        "328.78":17.93,
        "343.8":19.06,
        "359.51":16.47,
        "375.94":16.58,
        "393.11":16.29,
        "411.07":13.87,
        "429.85":13.36,
        "449.49":12.82,
        "470.03":12.4,
        "491.5":11.86
    },
    "041_18":{
        "Mass-Weighted Mean Passage":18.98,
        "90":22.61,
        "94.11":21.23,
        "98.41":19.89,
        "102.91":20.23,
        "107.61":20.32,
        "112.53":19.23,
        "117.67":18.9,
        "123.04":19.3,
        "128.66":18.96,
        "134.54":19.06,
        "140.69":19.46,
        "147.12":19.28,
        "153.84":19.68,
        "160.87":20.11,
        "168.22":20.57,
        "175.9":20.77,
        "183.94":21.11,
        "192.34":20.66,
        "201.13":20.84,
        "210.32":21.56,
        "219.93":21.99,
        "229.98":21.17,
        "240.49":20.69,
        "251.47":20.55,
        "262.96":20.04,
        "274.98":20.48,
        "287.54":20.6,
        "300.68":20.47,
        "314.42":19.62,
        "328.78":18.0,
        "343.8":19.82,
        "359.51":18.99,
        "375.94":17.08,
        "393.11":17.35,
        "411.07":17.24,
        "429.85":14.64,
        "449.49":15.09,
        "470.03":15.27,
        "491.5":13.54
    },
    "041_19":{
        "Mass-Weighted Mean Passage":19.32,
        "90":23.27,
        "94.11":22.47,
        "98.41":21.55,
        "102.91":21.08,
        "107.61":21.33,
        "112.53":21.25,
        "117.67":21.27,
        "123.04":20.66,
        "128.66":21.66,
        "134.54":20.13,
        "140.69":21.37,
        "147.12":21.31,
        "153.84":21.53,
        "160.87":21.23,
        "168.22":21.68,
        "175.9":22.56,
        "183.94":22.37,
        "192.34":21.38,
        "201.13":22.5,
        "210.32":22.53,
        "219.93":21.97,
        "229.98":22.72,
        "240.49":22.89,
        "251.47":21.92,
        "262.96":21.54,
        "274.98":21.64,
        "287.54":21.18,
        "300.68":19.61,
        "314.42":19.69,
        "328.78":20.04,
        "343.8":20.77,
        "359.51":18.71,
        "375.94":17.34,
        "393.11":15.83,
        "411.07":15.04,
        "429.85":15.63,
        "449.49":14.02,
        "470.03":11.37,
        "491.5":12.05
    }
}
