# Supplementary material for: Discrepancy of particle passage in 101 mask batches during the first year of the Covid-19 pandemic in Germany
Source: Sci Rep. 2021 Dec 29;11:24490. doi: 10.1038/s41598-021-03862-z (PMC8716525; doi:10.1038/s41598-021-03862-z)
Supplement: Supplementary file 2 — Supplementary Data. [file 41598_2021_3862_MOESM2_ESM.zip › SI/Data/016.json]

{
    "016_01":{
        "Mass-Weighted Mean Passage":0.77,
        "90":3.12,
        "94.11":2.83,
        "98.41":2.7,
        "102.91":2.45,
        "107.61":2.17,
        "112.53":2.15,
        "117.67":1.8,
        "123.04":1.59,
        "128.66":1.53,
        "134.54":1.41,
        "140.69":1.49,
        "147.12":1.46,
        "153.84":1.23,
        "160.87":1.14,
        "168.22":1.19,
        "175.9":0.9,
        "183.94":1.06,
        "192.34":0.91,
        "201.13":1.01,
        "210.32":0.94,
        "219.93":1.03,
        "229.98":0.92,
        "240.49":0.7,
        "251.47":0.84,
        "262.96":0.68,
        "274.98":0.72,
        "287.54":0.73,
        "300.68":0.36,
        "314.42":0.79,
        "328.78":0.74,
        "343.8":0.32,
        "359.51":0.56,
        "375.94":0.5,
        "393.11":0.42,
        "411.07":0.26,
        "429.85":0.25,
        "449.49":0.09,
        "470.03":0.1,
        "491.5":0.25
    },
    "016_02":{
        "Mass-Weighted Mean Passage":0.78,
        "90":3.22,
        "94.11":2.47,
        "98.41":2.28,
        "102.91":2.11,
        "107.61":2.04,
        "112.53":1.78,
        "117.67":1.85,
        "123.04":1.49,
        "128.66":1.24,
        "134.54":1.55,
        "140.69":1.44,
        "147.12":1.13,
        "153.84":1.08,
        "160.87":1.11,
        "168.22":1.04,
        "175.9":1.17,
        "183.94":0.94,
        "192.34":1.01,
        "201.13":0.88,
        "210.32":0.95,
        "219.93":0.93,
        "229.98":0.97,
        "240.49":0.76,
        "251.47":0.72,
        "262.96":0.67,
        "274.98":0.73,
        "287.54":0.55,
        "300.68":0.72,
        "314.42":0.64,
        "328.78":0.69,
        "343.8":0.57,
        "359.51":0.52,
        "375.94":0.4,
        "393.11":0.46,
        "411.07":0.31,
        "429.85":0.41,
        "449.49":0.54,
        "470.03":0.31,
        "491.5":0.37
    },
    "016_03":{
        "Mass-Weighted Mean Passage":0.83,
        "90":3.22,
        "94.11":2.82,
        "98.41":2.65,
        "102.91":2.27,
        "107.61":2.29,
        "112.53":1.94,
        "117.67":1.65,
        "123.04":1.72,
        "128.66":1.54,
        "134.54":1.51,
        "140.69":1.38,
        "147.12":1.45,
        "153.84":1.38,
        "160.87":1.55,
        "168.22":1.28,
        "175.9":1.32,
        "183.94":1.26,
        "192.34":1.18,
        "201.13":1.0,
        "210.32":0.99,
        "219.93":1.06,
        "229.98":1.17,
        "240.49":0.85,
        "251.47":0.73,
        "262.96":0.87,
        "274.98":0.72,
        "287.54":0.81,
        "300.68":0.78,
        "314.42":0.58,
        "328.78":0.51,
        "343.8":0.34,
        "359.51":0.54,
        "375.94":0.54,
        "393.11":0.53,
        "411.07":0.21,
        "429.85":0.17,
        "449.49":0.36,
        "470.03":0.2,
        "491.5":0.37
    },
    "016_04":{
        "Mass-Weighted Mean Passage":0.85,
        "90":2.8,
        "94.11":2.74,
        "98.41":2.49,
        "102.91":2.26,
        "107.61":2.03,
        "112.53":1.93,
        "117.67":1.77,
        "123.04":1.66,
        "128.66":1.55,
        "134.54":1.29,
        "140.69":1.41,
        "147.12":1.46,
        "153.84":1.28,
        "160.87":1.2,
        "168.22":1.14,
        "175.9":1.12,
        "183.94":0.99,
        "192.34":1.01,
        "201.13":1.08,
        "210.32":0.94,
        "219.93":0.97,
        "229.98":0.92,
        "240.49":0.91,
        "251.47":0.76,
        "262.96":0.83,
        "274.98":0.95,
        "287.54":0.84,
        "300.68":0.67,
        "314.42":0.79,
        "328.78":0.76,
        "343.8":0.66,
        "359.51":0.63,
        "375.94":0.24,
        "393.11":0.53,
        "411.07":0.67,
        "429.85":0.41,
        "449.49":0.54,
        "470.03":0.2,
        "491.5":0.37
    },
    "016_05":{
        "Mass-Weighted Mean Passage":1.23,
        "90":4.31,
        "94.11":3.67,
        "98.41":3.39,
        "102.91":2.76,
        "107.61":2.91,
        "112.53":2.66,
        "117.67":2.43,
        "123.04":2.21,
        "128.66":2.13,
        "134.54":2.06,
        "140.69":1.89,
        "147.12":1.96,
        "153.84":1.95,
        "160.87":1.86,
        "168.22":1.67,
        "175.9":1.56,
        "183.94":1.86,
        "192.34":1.69,
        "201.13":1.42,
        "210.32":1.43,
        "219.93":1.55,
        "229.98":1.68,
        "240.49":1.33,
        "251.47":1.33,
        "262.96":1.41,
        "274.98":1.09,
        "287.54":1.05,
        "300.68":1.12,
        "314.42":0.88,
        "328.78":0.94,
        "343.8":1.03,
        "359.51":0.7,
        "375.94":0.64,
        "393.11":0.7,
        "411.07":0.82,
        "429.85":0.33,
        "449.49":0.45,
        "470.03":0.31,
        "491.5":0.61
    }
}
