# Supplementary material for: Discrepancy of particle passage in 101 mask batches during the first year of the Covid-19 pandemic in Germany
Source: Sci Rep. 2021 Dec 29;11:24490. doi: 10.1038/s41598-021-03862-z (PMC8716525; doi:10.1038/s41598-021-03862-z)
Supplement: Supplementary file 2 — Supplementary Data. [file 41598_2021_3862_MOESM2_ESM.zip › SI/Data/042.xlsx]

## Sheet: Sheet1
Sample Name	Mass-Weighted Mean Passage	90	94.11	98.41	102.91	107.61	112.53	117.67	123.04	128.66	134.54	140.69	147.12	153.84	160.87	168.22	175.9	183.94	192.34	201.13	210.32	219.93	229.98	240.49	251.47	262.96	274.98	287.54	300.68	314.42	328.78	343.8	359.51	375.94	393.11	411.07	429.85	449.49	470.03	491.5
042_01	9.11	17.31	15.79	16.59	13.71	15.65	17.31	16.86	13.73	13.98	12.53	14.72	12.96	15.12	12.94	13.6	11.28	13.83	10.14	13.2	11.74	13.05	9.99	12.55	11.47	7.68	10	9.28	10.87	8.46	4.73	7.27	9.82	9.13	5.07	4.72	11.54	1.49	2.56	5.49
042_02	11.35	19.91	23.21	18.99	20.21	21.06	18.15	17.05	15.97	16.27	14.26	18.1	14.27	15.54	14.31	16.78	13.67	14.97	13.04	16.67	14.59	12.77	12.82	14	14.22	12.7	13.68	9.07	12.47	8.71	8.88	3.64	12.88	9.13	7.25	8.02	7.05	10.45	6.84	6.59
042_03	13	22.59	20.33	22.07	22.76	18.97	22.08	19.75	20.45	19.29	16.89	16.46	17.61	17.23	18.04	18.82	16.86	13.72	14.49	18.08	14.34	16.07	13.23	15.3	14.68	11.44	16.49	15.19	15.12	8.71	15.38	12.73	10.43	10.87	6.88	8.96	11.54	9.7	7.69	8.79
042_04	17.44	30.19	26.7	28.4	25.13	26.66	25.82	25.15	27.85	23.86	19.98	24.34	21.46	26.96	21.18	25.28	23.12	19.5	24.16	24.62	23.24	23.49	19.16	19.77	18.2	18.5	15.09	15.82	16.45	16.42	15.68	14.55	12.27	18.7	13.77	16.98	9.62	8.96	13.68	10.99
042_05	25.35	35.18	30.45	31.74	31.11	31.59	31.71	34.58	33.2	32.45	31.79	33.43	33.3	31.39	35.69	35.6	32.23	32.99	33.82	33.2	30.53	37.22	33.33	27.99	27.52	26.65	28.77	28.69	27.85	26.12	21.3	16.36	18.4	18.7	21.01	16.98	15.38	21.64	14.53	14.29
042_06	29.75	40.09	39.35	34.9	34.88	37.19	36.01	37.86	36.41	33.45	31.6	36.4	34.21	36.36	38.92	32.42	36.9	32.08	35.14	38.2	33.5	33.24	27.26	30.16	33.48	28.99	30.87	31.22	35.01	29.1	24.55	27.27	33.13	25.22	26.45	27.83	25.64	20.15	30.77	17.58
