# Supplementary material for: Discrepancy of particle passage in 101 mask batches during the first year of the Covid-19 pandemic in Germany
Source: Sci Rep. 2021 Dec 29;11:24490. doi: 10.1038/s41598-021-03862-z (PMC8716525; doi:10.1038/s41598-021-03862-z)
Supplement: Supplementary file 2 — Supplementary Data. [file 41598_2021_3862_MOESM2_ESM.zip › SI/Data/057.json]

{
    "057_01":{
        "Mass-Weighted Mean Passage":5.91,
        "90":12.95,
        "94.11":12.37,
        "98.41":11.62,
        "102.91":10.84,
        "107.61":10.39,
        "112.53":10.05,
        "117.67":9.57,
        "123.04":9.43,
        "128.66":9.46,
        "134.54":8.9,
        "140.69":8.66,
        "147.12":9.04,
        "153.84":8.54,
        "160.87":8.12,
        "168.22":8.7,
        "175.9":8.79,
        "183.94":8.15,
        "192.34":8.06,
        "201.13":8.13,
        "210.32":7.71,
        "219.93":7.49,
        "229.98":7.24,
        "240.49":7.53,
        "251.47":6.89,
        "262.96":7.12,
        "274.98":6.67,
        "287.54":6.06,
        "300.68":5.71,
        "314.42":5.48,
        "328.78":4.82,
        "343.8":5.14,
        "359.51":4.45,
        "375.94":3.54,
        "393.11":3.27,
        "411.07":2.97,
        "429.85":2.31,
        "449.49":2.42,
        "470.03":2.41,
        "491.5":1.87
    },
    "057_02":{
        "Mass-Weighted Mean Passage":6.19,
        "90":13.0,
        "94.11":12.37,
        "98.41":11.56,
        "102.91":10.91,
        "107.61":10.56,
        "112.53":10.21,
        "117.67":9.98,
        "123.04":9.99,
        "128.66":9.73,
        "134.54":9.27,
        "140.69":9.07,
        "147.12":9.36,
        "153.84":8.7,
        "160.87":8.61,
        "168.22":8.48,
        "175.9":8.58,
        "183.94":8.92,
        "192.34":8.59,
        "201.13":7.94,
        "210.32":8.51,
        "219.93":7.76,
        "229.98":7.55,
        "240.49":7.13,
        "251.47":7.23,
        "262.96":7.21,
        "274.98":6.9,
        "287.54":6.1,
        "300.68":6.47,
        "314.42":5.5,
        "328.78":5.29,
        "343.8":4.53,
        "359.51":4.84,
        "375.94":4.39,
        "393.11":3.27,
        "411.07":3.28,
        "429.85":3.27,
        "449.49":2.98,
        "470.03":2.81,
        "491.5":3.08
    },
    "057_03":{
        "Mass-Weighted Mean Passage":6.19,
        "90":13.16,
        "94.11":12.7,
        "98.41":11.38,
        "102.91":10.99,
        "107.61":10.61,
        "112.53":10.45,
        "117.67":10.38,
        "123.04":9.55,
        "128.66":9.52,
        "134.54":9.64,
        "140.69":9.39,
        "147.12":9.13,
        "153.84":8.54,
        "160.87":8.78,
        "168.22":9.68,
        "175.9":8.77,
        "183.94":8.97,
        "192.34":8.87,
        "201.13":8.64,
        "210.32":8.17,
        "219.93":7.83,
        "229.98":7.9,
        "240.49":7.75,
        "251.47":7.35,
        "262.96":7.44,
        "274.98":6.39,
        "287.54":6.1,
        "300.68":5.92,
        "314.42":5.41,
        "328.78":5.31,
        "343.8":4.81,
        "359.51":4.8,
        "375.94":3.89,
        "393.11":3.08,
        "411.07":3.56,
        "429.85":2.71,
        "449.49":2.79,
        "470.03":2.11,
        "491.5":2.86
    },
    "057_04":{
        "Mass-Weighted Mean Passage":6.92,
        "90":14.52,
        "94.11":13.28,
        "98.41":12.95,
        "102.91":12.11,
        "107.61":11.4,
        "112.53":11.0,
        "117.67":10.83,
        "123.04":10.94,
        "128.66":10.07,
        "134.54":10.23,
        "140.69":9.93,
        "147.12":9.72,
        "153.84":9.65,
        "160.87":10.0,
        "168.22":9.83,
        "175.9":9.54,
        "183.94":9.25,
        "192.34":9.47,
        "201.13":9.01,
        "210.32":8.87,
        "219.93":9.03,
        "229.98":8.52,
        "240.49":8.78,
        "251.47":7.88,
        "262.96":7.83,
        "274.98":7.95,
        "287.54":6.86,
        "300.68":6.88,
        "314.42":6.16,
        "328.78":5.78,
        "343.8":5.79,
        "359.51":6.0,
        "375.94":4.55,
        "393.11":3.67,
        "411.07":3.65,
        "429.85":3.27,
        "449.49":2.88,
        "470.03":2.51,
        "491.5":3.63
    },
    "057_05":{
        "Mass-Weighted Mean Passage":7.45,
        "90":14.69,
        "94.11":13.95,
        "98.41":13.31,
        "102.91":12.34,
        "107.61":11.66,
        "112.53":11.38,
        "117.67":11.28,
        "123.04":11.32,
        "128.66":11.37,
        "134.54":10.98,
        "140.69":10.37,
        "147.12":10.5,
        "153.84":10.69,
        "160.87":9.62,
        "168.22":10.0,
        "175.9":9.83,
        "183.94":10.56,
        "192.34":9.65,
        "201.13":9.7,
        "210.32":10.16,
        "219.93":9.39,
        "229.98":9.89,
        "240.49":9.06,
        "251.47":8.7,
        "262.96":8.52,
        "274.98":8.3,
        "287.54":7.69,
        "300.68":7.8,
        "314.42":6.28,
        "328.78":6.27,
        "343.8":5.81,
        "359.51":6.62,
        "375.94":5.17,
        "393.11":4.17,
        "411.07":4.61,
        "429.85":3.67,
        "449.49":3.35,
        "470.03":2.71,
        "491.5":2.86
    }
}
