# Supplementary material for: Discrepancy of particle passage in 101 mask batches during the first year of the Covid-19 pandemic in Germany
Source: Sci Rep. 2021 Dec 29;11:24490. doi: 10.1038/s41598-021-03862-z (PMC8716525; doi:10.1038/s41598-021-03862-z)
Supplement: Supplementary file 2 — Supplementary Data. [file 41598_2021_3862_MOESM2_ESM.zip › SI/Data/020.json]

{
    "020_01":{
        "Mass-Weighted Mean Passage":1.84,
        "90":5.21,
        "94.11":5.07,
        "98.41":4.64,
        "102.91":3.74,
        "107.61":4.17,
        "112.53":3.32,
        "117.67":3.35,
        "123.04":3.26,
        "128.66":2.89,
        "134.54":3.21,
        "140.69":2.88,
        "147.12":2.82,
        "153.84":2.89,
        "160.87":2.81,
        "168.22":2.76,
        "175.9":2.82,
        "183.94":2.62,
        "192.34":2.37,
        "201.13":2.77,
        "210.32":2.25,
        "219.93":2.11,
        "229.98":2.23,
        "240.49":2.13,
        "251.47":1.83,
        "262.96":1.67,
        "274.98":1.32,
        "287.54":1.68,
        "300.68":1.45,
        "314.42":1.27,
        "328.78":1.06,
        "343.8":0.46,
        "359.51":2.02,
        "375.94":1.43,
        "393.11":0.93,
        "411.07":0.62,
        "429.85":1.09,
        "449.49":1.05,
        "470.03":0.59,
        "491.5":0.91
    },
    "020_02":{
        "Mass-Weighted Mean Passage":1.96,
        "90":5.46,
        "94.11":4.91,
        "98.41":4.55,
        "102.91":4.42,
        "107.61":4.3,
        "112.53":3.59,
        "117.67":3.65,
        "123.04":3.66,
        "128.66":3.38,
        "134.54":2.99,
        "140.69":2.97,
        "147.12":3.03,
        "153.84":2.93,
        "160.87":2.82,
        "168.22":3.04,
        "175.9":2.72,
        "183.94":2.52,
        "192.34":2.53,
        "201.13":2.67,
        "210.32":2.47,
        "219.93":2.5,
        "229.98":2.12,
        "240.49":2.43,
        "251.47":2.32,
        "262.96":1.78,
        "274.98":1.74,
        "287.54":1.58,
        "300.68":1.48,
        "314.42":1.86,
        "328.78":1.17,
        "343.8":1.38,
        "359.51":1.42,
        "375.94":0.96,
        "393.11":1.24,
        "411.07":1.18,
        "429.85":0.73,
        "449.49":0.48,
        "470.03":1.06,
        "491.5":1.06
    },
    "020_03":{
        "Mass-Weighted Mean Passage":2.01,
        "90":6.06,
        "94.11":5.35,
        "98.41":5.05,
        "102.91":4.55,
        "107.61":4.14,
        "112.53":3.82,
        "117.67":3.8,
        "123.04":3.67,
        "128.66":3.27,
        "134.54":3.34,
        "140.69":2.89,
        "147.12":3.09,
        "153.84":3.04,
        "160.87":2.98,
        "168.22":2.96,
        "175.9":2.5,
        "183.94":2.85,
        "192.34":2.49,
        "201.13":2.62,
        "210.32":2.33,
        "219.93":2.31,
        "229.98":2.41,
        "240.49":2.34,
        "251.47":1.85,
        "262.96":1.87,
        "274.98":1.94,
        "287.54":2.09,
        "300.68":1.33,
        "314.42":1.54,
        "328.78":1.13,
        "343.8":0.46,
        "359.51":1.42,
        "375.94":1.79,
        "393.11":1.29,
        "411.07":0.9,
        "429.85":0.91,
        "449.49":0.86,
        "470.03":0.59,
        "491.5":1.67
    },
    "020_04":{
        "Mass-Weighted Mean Passage":2.05,
        "90":5.8,
        "94.11":5.14,
        "98.41":4.82,
        "102.91":4.45,
        "107.61":4.32,
        "112.53":3.85,
        "117.67":3.82,
        "123.04":3.89,
        "128.66":3.31,
        "134.54":3.42,
        "140.69":3.34,
        "147.12":2.8,
        "153.84":3.22,
        "160.87":2.87,
        "168.22":2.87,
        "175.9":2.97,
        "183.94":2.63,
        "192.34":2.46,
        "201.13":2.74,
        "210.32":2.52,
        "219.93":2.58,
        "229.98":2.44,
        "240.49":2.16,
        "251.47":2.29,
        "262.96":2.18,
        "274.98":2.17,
        "287.54":1.94,
        "300.68":2.03,
        "314.42":1.73,
        "328.78":1.13,
        "343.8":2.76,
        "359.51":2.14,
        "375.94":1.61,
        "393.11":0.93,
        "411.07":0.97,
        "429.85":0.82,
        "449.49":0.86,
        "470.03":0.47,
        "491.5":0.45
    },
    "020_05":{
        "Mass-Weighted Mean Passage":2.17,
        "90":5.79,
        "94.11":5.17,
        "98.41":5.26,
        "102.91":4.79,
        "107.61":4.08,
        "112.53":3.73,
        "117.67":3.72,
        "123.04":3.69,
        "128.66":3.51,
        "134.54":3.13,
        "140.69":3.53,
        "147.12":3.23,
        "153.84":3.34,
        "160.87":3.12,
        "168.22":2.93,
        "175.9":3.02,
        "183.94":3.06,
        "192.34":3.06,
        "201.13":2.37,
        "210.32":2.35,
        "219.93":2.96,
        "229.98":2.58,
        "240.49":2.03,
        "251.47":2.26,
        "262.96":2.42,
        "274.98":2.17,
        "287.54":1.99,
        "300.68":1.97,
        "314.42":1.83,
        "328.78":1.59,
        "343.8":1.38,
        "359.51":1.54,
        "375.94":1.49,
        "393.11":1.03,
        "411.07":1.32,
        "429.85":1.18,
        "449.49":1.05,
        "470.03":1.06,
        "491.5":0.76
    },
    "020_06":{
        "Mass-Weighted Mean Passage":2.21,
        "90":6.13,
        "94.11":5.21,
        "98.41":4.83,
        "102.91":4.42,
        "107.61":4.29,
        "112.53":4.14,
        "117.67":3.91,
        "123.04":3.79,
        "128.66":3.46,
        "134.54":3.41,
        "140.69":3.36,
        "147.12":3.33,
        "153.84":3.52,
        "160.87":2.92,
        "168.22":3.03,
        "175.9":3.01,
        "183.94":2.8,
        "192.34":2.64,
        "201.13":2.81,
        "210.32":2.92,
        "219.93":2.96,
        "229.98":2.47,
        "240.49":2.49,
        "251.47":2.57,
        "262.96":2.29,
        "274.98":2.31,
        "287.54":1.94,
        "300.68":2.17,
        "314.42":1.7,
        "328.78":1.47,
        "343.8":0.92,
        "359.51":0.71,
        "375.94":1.55,
        "393.11":1.55,
        "411.07":0.9,
        "429.85":1.0,
        "449.49":1.43,
        "470.03":1.06,
        "491.5":0.45
    },
    "020_07":{
        "Mass-Weighted Mean Passage":2.98,
        "90":6.5,
        "94.11":5.4,
        "98.41":5.42,
        "102.91":5.15,
        "107.61":4.81,
        "112.53":4.45,
        "117.67":4.16,
        "123.04":4.48,
        "128.66":3.96,
        "134.54":3.91,
        "140.69":3.8,
        "147.12":3.83,
        "153.84":3.58,
        "160.87":3.54,
        "168.22":3.41,
        "175.9":3.84,
        "183.94":3.44,
        "192.34":3.76,
        "201.13":3.71,
        "210.32":3.52,
        "219.93":3.24,
        "229.98":3.52,
        "240.49":3.32,
        "251.47":3.19,
        "262.96":3.09,
        "274.98":3.13,
        "287.54":3.21,
        "300.68":2.43,
        "314.42":2.17,
        "328.78":2.28,
        "343.8":50.0,
        "359.51":4.63,
        "375.94":3.61,
        "393.11":2.15,
        "411.07":1.86,
        "429.85":1.86,
        "449.49":1.16,
        "470.03":1.92,
        "491.5":0.81
    },
    "020_08":{
        "Mass-Weighted Mean Passage":3.16,
        "90":7.82,
        "94.11":6.69,
        "98.41":6.32,
        "102.91":5.69,
        "107.61":5.48,
        "112.53":5.46,
        "117.67":5.01,
        "123.04":4.88,
        "128.66":4.91,
        "134.54":4.67,
        "140.69":4.72,
        "147.12":4.21,
        "153.84":4.57,
        "160.87":4.31,
        "168.22":4.4,
        "175.9":4.47,
        "183.94":4.21,
        "192.34":3.97,
        "201.13":3.77,
        "210.32":4.26,
        "219.93":3.95,
        "229.98":3.4,
        "240.49":3.77,
        "251.47":3.33,
        "262.96":3.31,
        "274.98":3.26,
        "287.54":3.13,
        "300.68":2.32,
        "314.42":3.11,
        "328.78":2.34,
        "343.8":2.76,
        "359.51":2.85,
        "375.94":1.85,
        "393.11":2.74,
        "411.07":1.46,
        "429.85":1.55,
        "449.49":1.24,
        "470.03":1.18,
        "491.5":1.36
    },
    "020_09":{
        "Mass-Weighted Mean Passage":3.77,
        "90":7.21,
        "94.11":7.07,
        "98.41":6.06,
        "102.91":6.14,
        "107.61":5.61,
        "112.53":5.32,
        "117.67":5.51,
        "123.04":5.22,
        "128.66":4.91,
        "134.54":5.13,
        "140.69":4.97,
        "147.12":4.68,
        "153.84":4.94,
        "160.87":4.91,
        "168.22":4.9,
        "175.9":4.45,
        "183.94":4.57,
        "192.34":4.62,
        "201.13":4.77,
        "210.32":4.33,
        "219.93":4.67,
        "229.98":4.72,
        "240.49":4.51,
        "251.47":4.26,
        "262.96":4.5,
        "274.98":4.07,
        "287.54":4.36,
        "300.68":3.53,
        "314.42":3.22,
        "328.78":3.15,
        "343.8":3.23,
        "359.51":2.67,
        "375.94":2.46,
        "393.11":3.21,
        "411.07":2.1,
        "429.85":1.23,
        "449.49":2.15,
        "470.03":2.11,
        "491.5":2.0
    },
    "020_10":{
        "Mass-Weighted Mean Passage":4.31,
        "90":7.68,
        "94.11":7.16,
        "98.41":6.56,
        "102.91":6.15,
        "107.61":6.26,
        "112.53":5.82,
        "117.67":5.87,
        "123.04":5.18,
        "128.66":5.27,
        "134.54":5.22,
        "140.69":5.37,
        "147.12":5.23,
        "153.84":5.27,
        "160.87":5.38,
        "168.22":5.12,
        "175.9":5.42,
        "183.94":5.0,
        "192.34":5.26,
        "201.13":4.65,
        "210.32":4.71,
        "219.93":4.56,
        "229.98":4.49,
        "240.49":5.2,
        "251.47":4.17,
        "262.96":4.73,
        "274.98":4.91,
        "287.54":3.94,
        "300.68":4.32,
        "314.42":4.22,
        "328.78":3.45,
        "343.8":4.03,
        "359.51":5.35,
        "375.94":4.05,
        "393.11":3.31,
        "411.07":2.98,
        "429.85":3.22,
        "449.49":2.97,
        "470.03":2.48,
        "491.5":2.46
    }
}
