# Supplementary material for: Discrepancy of particle passage in 101 mask batches during the first year of the Covid-19 pandemic in Germany
Source: Sci Rep. 2021 Dec 29;11:24490. doi: 10.1038/s41598-021-03862-z (PMC8716525; doi:10.1038/s41598-021-03862-z)
Supplement: Supplementary file 2 — Supplementary Data. [file 41598_2021_3862_MOESM2_ESM.zip › SI/Data/077.json]

{
    "077_01":{
        "Mass-Weighted Mean Passage":19.25,
        "90":30.44,
        "94.11":27.29,
        "98.41":26.49,
        "102.91":25.49,
        "107.61":24.67,
        "112.53":24.17,
        "117.67":24.32,
        "123.04":23.84,
        "128.66":23.06,
        "134.54":23.91,
        "140.69":22.76,
        "147.12":23.36,
        "153.84":22.93,
        "160.87":23.03,
        "168.22":22.91,
        "175.9":23.23,
        "183.94":22.83,
        "192.34":22.77,
        "201.13":23.09,
        "210.32":22.22,
        "219.93":22.84,
        "229.98":21.29,
        "240.49":21.53,
        "251.47":21.81,
        "262.96":20.87,
        "274.98":20.52,
        "287.54":19.38,
        "300.68":20.67,
        "314.42":18.88,
        "328.78":19.32,
        "343.8":16.97,
        "359.51":17.09,
        "375.94":16.05,
        "393.11":16.08,
        "411.07":14.57,
        "429.85":13.63,
        "449.49":12.47,
        "470.03":12.2,
        "491.5":12.78
    },
    "077_02":{
        "Mass-Weighted Mean Passage":21.45,
        "90":33.02,
        "94.11":29.94,
        "98.41":28.72,
        "102.91":27.6,
        "107.61":26.75,
        "112.53":26.6,
        "117.67":26.83,
        "123.04":24.9,
        "128.66":25.25,
        "134.54":25.11,
        "140.69":25.62,
        "147.12":24.89,
        "153.84":24.76,
        "160.87":24.96,
        "168.22":25.54,
        "175.9":25.15,
        "183.94":24.86,
        "192.34":25.69,
        "201.13":25.45,
        "210.32":25.02,
        "219.93":23.77,
        "229.98":24.24,
        "240.49":23.81,
        "251.47":23.5,
        "262.96":22.78,
        "274.98":22.64,
        "287.54":22.04,
        "300.68":22.93,
        "314.42":22.69,
        "328.78":21.54,
        "343.8":19.28,
        "359.51":20.21,
        "375.94":18.48,
        "393.11":16.92,
        "411.07":15.79,
        "429.85":16.86,
        "449.49":15.91,
        "470.03":13.9,
        "491.5":12.37
    },
    "077_03":{
        "Mass-Weighted Mean Passage":21.76,
        "90":31.16,
        "94.11":28.68,
        "98.41":27.86,
        "102.91":27.97,
        "107.61":26.51,
        "112.53":25.44,
        "117.67":26.24,
        "123.04":25.64,
        "128.66":25.26,
        "134.54":25.11,
        "140.69":25.53,
        "147.12":25.14,
        "153.84":24.43,
        "160.87":24.01,
        "168.22":25.34,
        "175.9":25.21,
        "183.94":24.8,
        "192.34":24.99,
        "201.13":24.69,
        "210.32":25.22,
        "219.93":24.5,
        "229.98":23.66,
        "240.49":24.72,
        "251.47":23.76,
        "262.96":23.76,
        "274.98":23.21,
        "287.54":23.39,
        "300.68":22.04,
        "314.42":21.52,
        "328.78":23.03,
        "343.8":20.94,
        "359.51":20.08,
        "375.94":18.78,
        "393.11":18.05,
        "411.07":15.99,
        "429.85":15.43,
        "449.49":13.8,
        "470.03":15.91,
        "491.5":14.8
    },
    "077_04":{
        "Mass-Weighted Mean Passage":24.09,
        "90":32.87,
        "94.11":30.83,
        "98.41":29.9,
        "102.91":28.55,
        "107.61":28.0,
        "112.53":27.92,
        "117.67":28.3,
        "123.04":27.34,
        "128.66":27.12,
        "134.54":26.7,
        "140.69":26.43,
        "147.12":26.63,
        "153.84":26.77,
        "160.87":27.0,
        "168.22":26.91,
        "175.9":26.54,
        "183.94":27.39,
        "192.34":27.69,
        "201.13":26.93,
        "210.32":27.44,
        "219.93":26.9,
        "229.98":25.85,
        "240.49":27.76,
        "251.47":26.23,
        "262.96":25.3,
        "274.98":25.87,
        "287.54":25.23,
        "300.68":25.98,
        "314.42":25.62,
        "328.78":24.21,
        "343.8":24.85,
        "359.51":22.81,
        "375.94":20.8,
        "393.11":18.9,
        "411.07":19.94,
        "429.85":18.53,
        "449.49":16.68,
        "470.03":16.43,
        "491.5":14.51
    },
    "077_05":{
        "Mass-Weighted Mean Passage":26.2,
        "90":36.9,
        "94.11":33.76,
        "98.41":33.26,
        "102.91":32.16,
        "107.61":30.5,
        "112.53":30.52,
        "117.67":30.58,
        "123.04":29.54,
        "128.66":29.88,
        "134.54":30.1,
        "140.69":29.2,
        "147.12":29.75,
        "153.84":29.31,
        "160.87":28.98,
        "168.22":30.25,
        "175.9":29.93,
        "183.94":29.63,
        "192.34":30.25,
        "201.13":28.98,
        "210.32":30.11,
        "219.93":29.01,
        "229.98":28.79,
        "240.49":28.84,
        "251.47":29.61,
        "262.96":27.36,
        "274.98":28.54,
        "287.54":26.39,
        "300.68":27.07,
        "314.42":27.81,
        "328.78":25.09,
        "343.8":24.98,
        "359.51":23.95,
        "375.94":23.6,
        "393.11":21.6,
        "411.07":20.57,
        "429.85":22.97,
        "449.49":20.15,
        "470.03":18.84,
        "491.5":17.81
    },
    "077_06":{
        "Mass-Weighted Mean Passage":27.14,
        "90":34.89,
        "94.11":32.99,
        "98.41":31.93,
        "102.91":29.99,
        "107.61":30.02,
        "112.53":29.45,
        "117.67":28.36,
        "123.04":28.2,
        "128.66":28.96,
        "134.54":28.36,
        "140.69":29.36,
        "147.12":28.59,
        "153.84":28.23,
        "160.87":28.83,
        "168.22":29.8,
        "175.9":29.63,
        "183.94":29.83,
        "192.34":30.25,
        "201.13":30.02,
        "210.32":29.52,
        "219.93":29.09,
        "229.98":29.34,
        "240.49":30.06,
        "251.47":29.5,
        "262.96":29.34,
        "274.98":28.0,
        "287.54":29.04,
        "300.68":28.0,
        "314.42":27.45,
        "328.78":28.19,
        "343.8":26.63,
        "359.51":26.7,
        "375.94":25.74,
        "393.11":22.89,
        "411.07":23.23,
        "429.85":20.8,
        "449.49":21.64,
        "470.03":20.46,
        "491.5":19.98
    },
    "077_07":{
        "Mass-Weighted Mean Passage":27.29,
        "90":34.96,
        "94.11":31.81,
        "98.41":31.48,
        "102.91":30.68,
        "107.61":29.81,
        "112.53":29.54,
        "117.67":29.05,
        "123.04":28.9,
        "128.66":29.2,
        "134.54":28.9,
        "140.69":29.27,
        "147.12":29.65,
        "153.84":29.25,
        "160.87":28.22,
        "168.22":29.1,
        "175.9":29.17,
        "183.94":30.03,
        "192.34":30.27,
        "201.13":29.97,
        "210.32":29.9,
        "219.93":29.84,
        "229.98":29.58,
        "240.49":30.46,
        "251.47":29.66,
        "262.96":28.4,
        "274.98":28.02,
        "287.54":28.01,
        "300.68":28.06,
        "314.42":28.37,
        "328.78":27.8,
        "343.8":28.9,
        "359.51":26.49,
        "375.94":24.56,
        "393.11":21.92,
        "411.07":23.44,
        "429.85":23.69,
        "449.49":20.13,
        "470.03":22.03,
        "491.5":21.3
    },
    "077_08":{
        "Mass-Weighted Mean Passage":29.76,
        "90":37.26,
        "94.11":35.13,
        "98.41":34.05,
        "102.91":33.49,
        "107.61":32.8,
        "112.53":32.1,
        "117.67":31.72,
        "123.04":31.53,
        "128.66":31.64,
        "134.54":31.69,
        "140.69":33.11,
        "147.12":32.06,
        "153.84":31.75,
        "160.87":31.88,
        "168.22":32.01,
        "175.9":30.97,
        "183.94":33.2,
        "192.34":32.55,
        "201.13":33.26,
        "210.32":32.74,
        "219.93":33.12,
        "229.98":32.24,
        "240.49":32.68,
        "251.47":31.92,
        "262.96":31.95,
        "274.98":32.04,
        "287.54":31.98,
        "300.68":31.6,
        "314.42":29.19,
        "328.78":29.39,
        "343.8":29.44,
        "359.51":29.05,
        "375.94":28.19,
        "393.11":25.77,
        "411.07":26.1,
        "429.85":23.28,
        "449.49":20.27,
        "470.03":24.13,
        "491.5":20.92
    },
    "077_09":{
        "Mass-Weighted Mean Passage":30.15,
        "90":33.72,
        "94.11":32.48,
        "98.41":31.13,
        "102.91":32.62,
        "107.61":31.27,
        "112.53":31.57,
        "117.67":31.12,
        "123.04":29.87,
        "128.66":31.9,
        "134.54":30.55,
        "140.69":31.57,
        "147.12":31.21,
        "153.84":34.08,
        "160.87":32.74,
        "168.22":32.05,
        "175.9":33.44,
        "183.94":33.47,
        "192.34":34.23,
        "201.13":34.28,
        "210.32":32.0,
        "219.93":33.08,
        "229.98":33.6,
        "240.49":32.45,
        "251.47":31.06,
        "262.96":32.25,
        "274.98":32.49,
        "287.54":30.71,
        "300.68":34.69,
        "314.42":31.14,
        "328.78":30.65,
        "343.8":30.69,
        "359.51":31.09,
        "375.94":29.47,
        "393.11":26.45,
        "411.07":26.13,
        "429.85":28.15,
        "449.49":23.73,
        "470.03":19.19,
        "491.5":23.99
    },
    "077_10":{
        "Mass-Weighted Mean Passage":35.57,
        "90":43.33,
        "94.11":40.79,
        "98.41":39.56,
        "102.91":38.54,
        "107.61":38.05,
        "112.53":38.62,
        "117.67":38.87,
        "123.04":36.97,
        "128.66":37.61,
        "134.54":38.28,
        "140.69":36.53,
        "147.12":37.69,
        "153.84":37.96,
        "160.87":37.98,
        "168.22":38.63,
        "175.9":38.8,
        "183.94":38.17,
        "192.34":38.54,
        "201.13":38.84,
        "210.32":39.09,
        "219.93":38.03,
        "229.98":38.07,
        "240.49":36.8,
        "251.47":39.14,
        "262.96":38.02,
        "274.98":37.32,
        "287.54":37.36,
        "300.68":36.64,
        "314.42":35.37,
        "328.78":37.37,
        "343.8":34.63,
        "359.51":33.78,
        "375.94":32.43,
        "393.11":32.14,
        "411.07":30.74,
        "429.85":28.14,
        "449.49":30.22,
        "470.03":31.3,
        "491.5":28.87
    },
    "077_11":{
        "Mass-Weighted Mean Passage":40.6,
        "90":39.41,
        "94.11":40.37,
        "98.41":36.14,
        "102.91":39.83,
        "107.61":36.9,
        "112.53":39.0,
        "117.67":37.54,
        "123.04":38.86,
        "128.66":37.21,
        "134.54":38.96,
        "140.69":37.88,
        "147.12":38.65,
        "153.84":40.0,
        "160.87":42.51,
        "168.22":38.69,
        "175.9":39.92,
        "183.94":41.85,
        "192.34":41.69,
        "201.13":43.1,
        "210.32":42.25,
        "219.93":43.52,
        "229.98":45.11,
        "240.49":40.59,
        "251.47":42.8,
        "262.96":46.66,
        "274.98":40.58,
        "287.54":40.69,
        "300.68":45.92,
        "314.42":42.31,
        "328.78":43.64,
        "343.8":41.29,
        "359.51":42.03,
        "375.94":39.66,
        "393.11":36.63,
        "411.07":39.5,
        "429.85":42.49,
        "449.49":31.75,
        "470.03":33.8,
        "491.5":36.51
    },
    "077_12":{
        "Mass-Weighted Mean Passage":49.51,
        "90":45.99,
        "94.11":45.44,
        "98.41":44.92,
        "102.91":43.97,
        "107.61":44.3,
        "112.53":43.96,
        "117.67":45.83,
        "123.04":43.24,
        "128.66":44.27,
        "134.54":45.39,
        "140.69":46.66,
        "147.12":46.06,
        "153.84":46.43,
        "160.87":45.62,
        "168.22":48.03,
        "175.9":46.97,
        "183.94":49.29,
        "192.34":49.42,
        "201.13":49.3,
        "210.32":49.23,
        "219.93":49.61,
        "229.98":50.22,
        "240.49":51.78,
        "251.47":51.67,
        "262.96":52.5,
        "274.98":50.13,
        "287.54":53.12,
        "300.68":51.95,
        "314.42":50.07,
        "328.78":52.44,
        "343.8":53.28,
        "359.51":51.11,
        "375.94":50.56,
        "393.11":48.32,
        "411.07":49.16,
        "429.85":47.59,
        "449.49":45.22,
        "470.03":47.55,
        "491.5":43.54
    },
    "077_13":{
        "Mass-Weighted Mean Passage":49.8,
        "90":47.9,
        "94.11":47.1,
        "98.41":47.48,
        "102.91":45.89,
        "107.61":46.18,
        "112.53":45.64,
        "117.67":46.2,
        "123.04":45.86,
        "128.66":45.84,
        "134.54":46.13,
        "140.69":47.52,
        "147.12":48.02,
        "153.84":48.16,
        "160.87":48.25,
        "168.22":49.07,
        "175.9":50.02,
        "183.94":51.42,
        "192.34":50.81,
        "201.13":50.83,
        "210.32":52.67,
        "219.93":52.19,
        "229.98":51.74,
        "240.49":51.86,
        "251.47":53.04,
        "262.96":52.63,
        "274.98":50.51,
        "287.54":51.72,
        "300.68":52.05,
        "314.42":50.2,
        "328.78":50.89,
        "343.8":52.03,
        "359.51":49.88,
        "375.94":50.25,
        "393.11":48.1,
        "411.07":46.04,
        "429.85":49.03,
        "449.49":46.66,
        "470.03":45.1,
        "491.5":43.35
    },
    "077_14":{
        "Mass-Weighted Mean Passage":50.41,
        "90":51.04,
        "94.11":48.1,
        "98.41":47.63,
        "102.91":47.32,
        "107.61":46.6,
        "112.53":47.82,
        "117.67":47.28,
        "123.04":48.07,
        "128.66":48.94,
        "134.54":48.66,
        "140.69":48.52,
        "147.12":49.22,
        "153.84":49.23,
        "160.87":49.17,
        "168.22":49.3,
        "175.9":51.04,
        "183.94":51.29,
        "192.34":52.12,
        "201.13":51.63,
        "210.32":52.45,
        "219.93":50.96,
        "229.98":52.8,
        "240.49":52.21,
        "251.47":51.82,
        "262.96":52.94,
        "274.98":51.83,
        "287.54":53.53,
        "300.68":54.0,
        "314.42":54.03,
        "328.78":51.83,
        "343.8":49.72,
        "359.51":50.89,
        "375.94":50.23,
        "393.11":48.59,
        "411.07":48.1,
        "429.85":47.28,
        "449.49":47.64,
        "470.03":45.02,
        "491.5":42.05
    }
}
