# Supplementary material for: Discrepancy of particle passage in 101 mask batches during the first year of the Covid-19 pandemic in Germany
Source: Sci Rep. 2021 Dec 29;11:24490. doi: 10.1038/s41598-021-03862-z (PMC8716525; doi:10.1038/s41598-021-03862-z)
Supplement: Supplementary file 2 — Supplementary Data. [file 41598_2021_3862_MOESM2_ESM.zip › SI/Data/084.csv]

Sample Name	Mass-Weighted Mean Passage	90	94.11	98.41	102.91	107.61	112.53	117.67	123.04	128.66	134.54	140.69	147.12	153.84	160.87	168.22	175.9	183.94	192.34	201.13	210.32	219.93	229.98	240.49	251.47	262.96	274.98	287.54	300.68	314.42	328.78	343.8	359.51	375.94	393.11	411.07	429.85	449.49	470.03	491.5
084_01	1.34	5.31	4.01	3.95	3.5	3.15	2.97	2.73	2.7	2.37	2.25	2.27	2.19	1.99	1.93	2.03	1.91	1.87	1.81	1.63	1.76	1.79	1.51	1.49	1.44	1.38	1.35	1.42	1.15	1.07	1.19	0.96	0.95	1.1	0.69	0.64	0.4	0.7	0.69	0.54
084_02	8.36	16.77	15.49	13.99	13.13	12.91	12.04	11.74	11.5	11.33	10.91	11.09	10.75	10.7	10.26	10.82	10.36	10.77	10.53	9.91	9.75	9.97	10.33	9.89	9.51	9.33	9.0	8.66	8.27	7.86	8.33	7.15	7.35	7.24	5.87	4.86	5.75	4.11	4.55	3.91
084_03	8.66	16.9	15.73	14.86	13.81	12.97	12.84	12.31	11.66	11.81	11.81	11.53	11.47	11.04	10.27	11.55	10.89	10.68	10.71	10.73	10.92	10.64	10.45	10.49	10.24	9.35	9.19	8.87	9.53	8.36	7.75	7.69	8.1	6.7	5.13	5.41	4.92	4.52	4.5	3.67
084_04	8.71	17.45	15.5	15.43	14.32	12.86	12.97	12.81	11.86	11.71	11.68	10.91	11.1	11.19	10.43	10.73	10.75	11.08	10.92	10.75	10.5	10.47	10.03	9.76	9.36	9.6	9.21	8.8	9.13	8.26	8.69	7.62	7.38	6.99	6.24	7.14	4.79	5.51	4.15	4.67
084_05	8.74	17.08	15.84	14.87	13.74	12.71	12.96	12.71	11.99	11.74	11.14	11.3	10.79	10.94	10.85	10.98	10.96	10.98	11.53	10.49	10.52	11.05	10.44	9.99	9.95	10.06	8.85	9.37	8.38	8.67	7.88	7.64	6.92	6.8	6.15	6.45	5.67	5.68	5.04	4.78
084_06	9.32	18.03	16.36	15.06	14.07	13.56	13.68	13.17	12.84	12.48	11.63	12.26	12.03	11.34	11.16	11.6	11.59	11.77	11.53	11.3	11.27	11.14	10.73	10.92	10.68	10.02	10.21	9.89	9.99	9.94	9.22	8.95	8.03	6.42	6.74	5.71	5.13	6.2	4.08	3.82
084_07	9.86	18.38	16.81	15.19	15.39	14.41	14.25	13.66	13.44	13.23	12.89	13.26	12.51	12.37	12.22	12.63	12.69	12.71	12.86	12.08	12.43	11.81	11.51	11.71	11.63	10.93	10.49	10.68	10.23	9.82	9.45	9.0	7.76	6.95	6.59	6.27	6.04	5.38	5.32	5.62
084_08	9.9	19.51	16.62	15.99	15.06	14.42	13.67	13.44	13.49	12.77	12.72	12.95	12.67	12.18	12.37	12.19	12.2	12.08	11.55	11.71	11.49	12.17	11.04	12.09	11.07	11.04	10.46	10.13	10.1	9.64	9.8	8.75	7.99	7.78	6.94	8.48	6.31	5.51	5.83	6.19
084_09	10.95	19.46	18.39	16.8	15.51	14.91	14.23	14.16	14.04	13.85	13.44	13.38	13.27	13.1	12.64	12.76	13.15	13.42	13.07	12.56	12.67	12.89	12.67	12.38	11.83	12.11	11.34	11.05	11.82	10.93	10.92	9.79	9.8	9.28	8.49	7.09	8.42	7.68	6.57	6.17
084_10	11.04	18.61	17.41	16.91	16.04	14.83	14.01	14.61	14.12	13.98	14.06	13.73	13.55	13.24	13.57	13.12	13.02	13.08	13.28	12.5	12.93	12.55	12.3	12.22	11.79	12.11	11.76	11.28	11.24	11.22	11.33	10.27	9.79	8.55	8.65	8.56	6.96	9.08	7.36	4.94
084_11	11.53	19.3	18.43	17.44	16.44	15.83	15.75	15.51	14.96	14.34	15.15	14.9	14.3	14.37	14.19	14.46	14.2	14.2	14.17	14.33	13.71	13.7	13.63	13.17	12.47	11.88	12.59	11.92	12.42	12.46	11.23	10.43	9.67	9.43	8.54	8.95	6.93	6.23	6.85	4.93
084_12	11.72	19.57	18.57	17.17	16.55	15.95	15.47	15.19	15.3	14.66	15.16	14.45	14.34	14.29	14.68	14.99	14.5	14.66	14.42	14.17	14.44	13.72	13.71	13.08	12.8	13.22	13.16	12.39	12.07	11.88	11.09	10.75	10.73	8.18	9.08	8.33	6.93	6.57	6.95	5.73
084_13	77.38	65.07	63.99	65.44	62.9	63.44	64.76	64.5	66.28	65.58	66.98	68.97	69.32	68.99	69.29	70.76	72.24	72.37	72.95	74.66	74.09	77.18	75.17	78.25	78.52	75.95	78.42	78.16	75.62	78.65	81.55	79.35	81.9	85.3	81.24	86.76	79.39	83.04	80.83	76.22
084_14	78.31	64.99	63.01	62.62	63.35	62.04	64.13	65.29	65.26	64.78	66.18	69.08	68.32	70.12	68.78	70.56	71.96	72.78	74.46	74.97	73.29	77.69	74.76	78.21	79.14	79.18	76.73	77.62	78.12	81.07	82.23	80.67	82.93	83.94	83.92	89.04	93.53	80.33	87.75	71.23
084_15	78.96	64.94	63.44	64.59	64.25	63.56	65.14	65.36	66.55	66.19	66.89	69.9	70.44	70.68	70.44	70.27	72.24	73.37	74.99	75.09	74.18	76.56	74.87	78.25	79.53	77.93	80.04	81.46	78.68	82.4	83.6	79.97	85.71	85.61	80.26	88.54	85.06	88.11	79.35	82.19
084_16	79.0	65.27	65.68	65.02	62.38	62.52	63.83	65.42	66.2	65.8	66.13	68.11	69.16	69.64	71.77	70.73	72.81	75.21	74.39	75.58	74.08	80.51	75.49	79.54	79.55	76.61	77.79	78.82	76.77	81.15	82.09	82.44	85.18	82.3	83.32	88.34	86.74	84.44	87.15	83.71
084_17	81.57	69.76	65.4	67.95	67.23	67.39	66.78	68.21	69.17	68.6	69.09	71.54	72.02	72.26	73.53	73.24	74.67	76.16	77.59	77.3	76.81	80.14	78.43	80.28	80.89	81.48	81.77	83.08	78.46	88.18	86.1	85.37	84.41	82.4	85.15	90.57	90.09	87.85	92.49	87.19
084_18	81.71	69.71	67.14	67.99	65.94	66.28	68.73	67.84	69.36	68.75	69.59	71.27	71.6	72.2	75.34	72.16	76.11	76.78	76.5	77.2	78.36	82.21	79.14	81.29	80.86	82.91	84.15	82.6	81.72	85.19	81.71	84.36	85.36	86.84	84.04	90.97	89.61	89.16	90.91	82.08
084_19	82.44	71.61	69.23	71.31	69.21	69.43	69.75	71.14	72.69	72.81	74.38	73.85	73.74	75.3	76.86	77.03	77.26	79.76	79.93	80.29	79.33	81.85	83.15	82.95	82.8	83.25	83.6	82.97	82.2	86.65	84.06	83.76	84.88	87.04	84.9	88.9	87.63	85.24	86.57	81.88
084_20	83.42	70.82	68.29	69.42	67.78	67.07	68.39	70.32	71.13	69.44	70.24	72.73	73.53	73.79	75.14	76.11	76.54	77.29	78.96	79.1	79.18	82.24	81.37	81.55	84.15	80.9	83.61	83.04	82.29	87.05	85.99	84.32	89.73	86.81	88.21	94.84	88.26	90.04	88.64	94.9
084_21	84.67	77.83	76.11	77.06	76.74	75.1	77.4	77.55	77.24	78.9	79.11	80.95	79.92	80.36	80.88	80.9	81.47	83.38	83.2	82.75	84.15	83.47	84.41	84.63	86.14	83.04	84.52	85.58	84.29	87.54	89.09	86.86	86.22	86.15	86.31	83.77	86.38	86.91	87.76	89.34
084_22	85.67	80.75	76.45	77.4	75.72	76.43	77.87	77.8	78.35	78.73	78.2	81.31	80.07	80.53	82.27	81.21	83.82	83.2	82.3	83.1	85.17	83.57	84.29	86.97	84.68	86.61	84.86	87.59	85.68	91.25	88.94	87.2	89.33	85.29	91.92	83.45	84.85	90.57	86.47	87.65
084_23	85.83	76.53	77.18	76.0	76.13	76.91	77.14	78.83	77.79	79.99	79.44	80.53	82.11	81.56	81.93	82.55	82.27	83.27	82.77	84.19	86.85	84.75	85.45	85.16	84.47	85.21	85.45	88.36	86.17	89.16	90.19	87.51	88.38	87.34	89.6	80.69	92.59	87.88	85.98	91.25
084_24	86.18	76.07	75.6	75.11	77.33	77.31	77.77	78.91	78.72	78.94	80.05	81.62	81.87	81.11	82.73	83.37	83.42	85.32	84.87	85.86	86.15	86.53	86.72	87.67	87.11	86.67	86.51	86.73	87.36	88.64	86.61	88.14	88.13	88.01	85.74	89.81	89.29	85.59	87.53	86.13
084_25	86.44	79.45	77.77	76.96	76.01	76.28	76.69	78.82	77.84	78.26	79.62	81.04	81.31	81.23	81.2	79.84	80.37	80.61	83.15	85.09	85.85	84.63	84.26	87.18	83.99	86.91	83.46	86.45	86.61	92.94	90.05	90.06	89.94	87.28	93.52	85.95	87.45	88.22	90.05	93.71
084_26	87.56	81.3	79.47	79.42	78.01	78.94	80.09	80.41	79.1	81.82	81.42	84.44	82.93	82.04	82.7	84.37	85.24	84.65	85.52	85.58	86.62	86.46	86.03	87.45	86.3	88.26	87.08	88.52	89.84	93.1	90.41	87.65	91.73	88.64	89.78	83.14	89.06	91.88	96.02	87.32
084_27	88.11	78.71	77.64	78.46	80.08	79.08	79.18	81.92	81.5	82.18	81.29	83.32	81.45	83.32	84.12	85.82	84.45	86.77	86.15	88.91	87.7	87.48	87.57	88.87	87.23	88.37	89.37	89.22	88.54	90.44	88.51	89.06	89.18	90.42	89.11	88.61	91.86	86.95	94.99	94.04
084_28	88.19	80.44	78.46	76.4	80.08	80.0	79.18	80.32	80.7	82.4	82.99	83.44	82.18	83.56	84.13	85.85	85.37	86.64	88.55	86.27	86.65	86.21	84.78	88.61	89.95	87.51	88.23	88.1	90.0	90.5	88.73	90.54	91.66	89.73	87.01	89.62	86.39	88.57	92.44	100.35
084_29	88.46	80.23	78.42	77.91	80.74	78.41	79.51	80.13	81.13	80.11	82.44	84.46	84.09	83.99	82.56	86.15	85.56	86.05	86.0	87.6	86.96	85.66	88.66	89.82	87.23	87.3	90.76	90.02	89.98	88.69	86.89	90.29	88.28	89.44	90.44	90.76	93.55	88.31	94.27	102.41
084_30	88.94	82.38	80.05	79.43	78.53	78.01	81.41	81.05	79.92	81.54	82.05	84.84	83.0	83.4	83.37	83.92	84.0	84.64	86.71	86.81	88.01	88.99	87.04	90.16	86.34	87.07	88.82	90.12	91.69	94.74	94.42	92.67	92.6	89.81	90.68	86.49	90.29	94.6	93.24	89.23
