# Supplementary material for: Discrepancy of particle passage in 101 mask batches during the first year of the Covid-19 pandemic in Germany
Source: Sci Rep. 2021 Dec 29;11:24490. doi: 10.1038/s41598-021-03862-z (PMC8716525; doi:10.1038/s41598-021-03862-z)
Supplement: Supplementary file 2 — Supplementary Data. [file 41598_2021_3862_MOESM2_ESM.zip › SI/Data/098.json]

{
    "098_01":{
        "Mass-Weighted Mean Passage":0.24,
        "90":2.31,
        "94.11":1.89,
        "98.41":1.57,
        "102.91":1.39,
        "107.61":1.24,
        "112.53":1.05,
        "117.67":0.98,
        "123.04":0.89,
        "128.66":0.86,
        "134.54":0.79,
        "140.69":0.62,
        "147.12":0.59,
        "153.84":0.65,
        "160.87":0.44,
        "168.22":0.45,
        "175.9":0.35,
        "183.94":0.46,
        "192.34":0.36,
        "201.13":0.27,
        "210.32":0.32,
        "219.93":0.26,
        "229.98":0.22,
        "240.49":0.26,
        "251.47":0.27,
        "262.96":0.15,
        "274.98":0.14,
        "287.54":0.16,
        "300.68":0.1,
        "314.42":0.1,
        "328.78":0.09,
        "343.8":0.07,
        "359.51":0.07,
        "375.94":0.12,
        "393.11":0.07,
        "411.07":0.14,
        "429.85":0.06,
        "449.49":0.0,
        "470.03":0.14,
        "491.5":0.0
    },
    "098_02":{
        "Mass-Weighted Mean Passage":0.31,
        "90":2.94,
        "94.11":2.55,
        "98.41":2.08,
        "102.91":1.67,
        "107.61":1.73,
        "112.53":1.37,
        "117.67":1.23,
        "123.04":1.07,
        "128.66":0.92,
        "134.54":0.97,
        "140.69":0.95,
        "147.12":0.66,
        "153.84":0.74,
        "160.87":0.59,
        "168.22":0.69,
        "175.9":0.55,
        "183.94":0.53,
        "192.34":0.53,
        "201.13":0.37,
        "210.32":0.34,
        "219.93":0.34,
        "229.98":0.3,
        "240.49":0.3,
        "251.47":0.36,
        "262.96":0.25,
        "274.98":0.24,
        "287.54":0.23,
        "300.68":0.15,
        "314.42":0.18,
        "328.78":0.18,
        "343.8":0.17,
        "359.51":0.11,
        "375.94":0.12,
        "393.11":0.0,
        "411.07":0.07,
        "429.85":0.0,
        "449.49":0.13,
        "470.03":0.0,
        "491.5":0.16
    },
    "098_03":{
        "Mass-Weighted Mean Passage":0.32,
        "90":2.41,
        "94.11":2.29,
        "98.41":1.85,
        "102.91":1.65,
        "107.61":1.31,
        "112.53":1.32,
        "117.67":1.25,
        "123.04":1.09,
        "128.66":0.93,
        "134.54":0.88,
        "140.69":0.85,
        "147.12":0.76,
        "153.84":0.83,
        "160.87":0.49,
        "168.22":0.55,
        "175.9":0.45,
        "183.94":0.54,
        "192.34":0.73,
        "201.13":0.46,
        "210.32":0.46,
        "219.93":0.33,
        "229.98":0.37,
        "240.49":0.32,
        "251.47":0.26,
        "262.96":0.39,
        "274.98":0.41,
        "287.54":0.14,
        "300.68":0.15,
        "314.42":0.21,
        "328.78":0.1,
        "343.8":0.16,
        "359.51":0.07,
        "375.94":0.12,
        "393.11":0.0,
        "411.07":0.0,
        "429.85":0.0,
        "449.49":0.25,
        "470.03":0.18,
        "491.5":0.11
    },
    "098_04":{
        "Mass-Weighted Mean Passage":0.35,
        "90":2.25,
        "94.11":1.9,
        "98.41":1.83,
        "102.91":1.51,
        "107.61":1.33,
        "112.53":1.09,
        "117.67":1.0,
        "123.04":0.87,
        "128.66":0.71,
        "134.54":0.81,
        "140.69":0.74,
        "147.12":0.62,
        "153.84":0.61,
        "160.87":0.6,
        "168.22":0.48,
        "175.9":0.4,
        "183.94":0.48,
        "192.34":0.44,
        "201.13":0.4,
        "210.32":0.47,
        "219.93":0.36,
        "229.98":0.27,
        "240.49":0.34,
        "251.47":0.36,
        "262.96":0.41,
        "274.98":0.29,
        "287.54":0.23,
        "300.68":0.34,
        "314.42":0.28,
        "328.78":0.24,
        "343.8":0.1,
        "359.51":0.16,
        "375.94":0.22,
        "393.11":0.2,
        "411.07":0.32,
        "429.85":0.23,
        "449.49":0.2,
        "470.03":0.21,
        "491.5":0.08
    },
    "098_05":{
        "Mass-Weighted Mean Passage":0.41,
        "90":2.66,
        "94.11":2.11,
        "98.41":1.81,
        "102.91":1.8,
        "107.61":1.7,
        "112.53":1.4,
        "117.67":1.32,
        "123.04":0.97,
        "128.66":1.02,
        "134.54":1.09,
        "140.69":0.96,
        "147.12":1.03,
        "153.84":0.76,
        "160.87":0.97,
        "168.22":0.77,
        "175.9":0.63,
        "183.94":0.57,
        "192.34":0.65,
        "201.13":0.47,
        "210.32":0.55,
        "219.93":0.51,
        "229.98":0.51,
        "240.49":0.37,
        "251.47":0.38,
        "262.96":0.28,
        "274.98":0.37,
        "287.54":0.45,
        "300.68":0.33,
        "314.42":0.36,
        "328.78":0.44,
        "343.8":0.25,
        "359.51":0.19,
        "375.94":0.15,
        "393.11":0.1,
        "411.07":0.14,
        "429.85":0.31,
        "449.49":0.08,
        "470.03":0.09,
        "491.5":0.0
    },
    "098_06":{
        "Mass-Weighted Mean Passage":0.43,
        "90":2.4,
        "94.11":2.11,
        "98.41":1.82,
        "102.91":1.65,
        "107.61":1.64,
        "112.53":1.54,
        "117.67":1.35,
        "123.04":1.21,
        "128.66":1.1,
        "134.54":1.26,
        "140.69":1.15,
        "147.12":0.92,
        "153.84":0.85,
        "160.87":1.07,
        "168.22":0.98,
        "175.9":0.67,
        "183.94":0.91,
        "192.34":0.72,
        "201.13":0.62,
        "210.32":0.79,
        "219.93":0.43,
        "229.98":0.44,
        "240.49":0.39,
        "251.47":0.53,
        "262.96":0.4,
        "274.98":0.33,
        "287.54":0.37,
        "300.68":0.43,
        "314.42":0.3,
        "328.78":0.32,
        "343.8":0.16,
        "359.51":0.22,
        "375.94":0.05,
        "393.11":0.18,
        "411.07":0.2,
        "429.85":0.11,
        "449.49":0.11,
        "470.03":0.12,
        "491.5":0.0
    },
    "098_07":{
        "Mass-Weighted Mean Passage":0.43,
        "90":2.7,
        "94.11":2.33,
        "98.41":1.89,
        "102.91":1.71,
        "107.61":1.62,
        "112.53":1.42,
        "117.67":1.48,
        "123.04":1.05,
        "128.66":1.16,
        "134.54":1.06,
        "140.69":1.13,
        "147.12":0.91,
        "153.84":0.81,
        "160.87":0.96,
        "168.22":0.92,
        "175.9":0.66,
        "183.94":0.76,
        "192.34":0.72,
        "201.13":0.68,
        "210.32":0.67,
        "219.93":0.42,
        "229.98":0.53,
        "240.49":0.62,
        "251.47":0.35,
        "262.96":0.34,
        "274.98":0.35,
        "287.54":0.36,
        "300.68":0.31,
        "314.42":0.18,
        "328.78":0.29,
        "343.8":0.19,
        "359.51":0.25,
        "375.94":0.15,
        "393.11":0.06,
        "411.07":0.18,
        "429.85":0.15,
        "449.49":0.08,
        "470.03":0.18,
        "491.5":0.1
    },
    "098_08":{
        "Mass-Weighted Mean Passage":0.46,
        "90":2.58,
        "94.11":2.54,
        "98.41":2.04,
        "102.91":1.83,
        "107.61":1.82,
        "112.53":1.4,
        "117.67":1.52,
        "123.04":1.27,
        "128.66":1.25,
        "134.54":1.03,
        "140.69":1.03,
        "147.12":0.89,
        "153.84":1.05,
        "160.87":0.79,
        "168.22":0.87,
        "175.9":1.08,
        "183.94":0.67,
        "192.34":0.83,
        "201.13":0.75,
        "210.32":0.88,
        "219.93":0.67,
        "229.98":0.58,
        "240.49":0.61,
        "251.47":0.59,
        "262.96":0.5,
        "274.98":0.35,
        "287.54":0.34,
        "300.68":0.3,
        "314.42":0.6,
        "328.78":0.36,
        "343.8":0.34,
        "359.51":0.08,
        "375.94":0.05,
        "393.11":0.09,
        "411.07":0.2,
        "429.85":0.11,
        "449.49":0.0,
        "470.03":0.0,
        "491.5":0.0
    },
    "098_09":{
        "Mass-Weighted Mean Passage":0.46,
        "90":2.35,
        "94.11":2.19,
        "98.41":1.9,
        "102.91":1.77,
        "107.61":1.69,
        "112.53":1.64,
        "117.67":1.44,
        "123.04":1.32,
        "128.66":1.24,
        "134.54":1.15,
        "140.69":0.86,
        "147.12":0.88,
        "153.84":1.01,
        "160.87":0.89,
        "168.22":0.83,
        "175.9":0.88,
        "183.94":0.72,
        "192.34":0.82,
        "201.13":0.65,
        "210.32":0.63,
        "219.93":0.42,
        "229.98":0.56,
        "240.49":0.59,
        "251.47":0.67,
        "262.96":0.44,
        "274.98":0.35,
        "287.54":0.39,
        "300.68":0.3,
        "314.42":0.39,
        "328.78":0.53,
        "343.8":0.37,
        "359.51":0.28,
        "375.94":0.23,
        "393.11":0.18,
        "411.07":0.07,
        "429.85":0.11,
        "449.49":0.11,
        "470.03":0.0,
        "491.5":0.0
    },
    "098_10":{
        "Mass-Weighted Mean Passage":0.46,
        "90":2.58,
        "94.11":2.54,
        "98.41":2.04,
        "102.91":1.83,
        "107.61":1.82,
        "112.53":1.4,
        "117.67":1.52,
        "123.04":1.27,
        "128.66":1.25,
        "134.54":1.03,
        "140.69":1.03,
        "147.12":0.89,
        "153.84":1.05,
        "160.87":0.79,
        "168.22":0.87,
        "175.9":1.08,
        "183.94":0.67,
        "192.34":0.83,
        "201.13":0.75,
        "210.32":0.88,
        "219.93":0.67,
        "229.98":0.58,
        "240.49":0.61,
        "251.47":0.59,
        "262.96":0.5,
        "274.98":0.35,
        "287.54":0.34,
        "300.68":0.3,
        "314.42":0.6,
        "328.78":0.36,
        "343.8":0.34,
        "359.51":0.08,
        "375.94":0.05,
        "393.11":0.09,
        "411.07":0.2,
        "429.85":0.11,
        "449.49":0.0,
        "470.03":0.0,
        "491.5":0.0
    },
    "098_11":{
        "Mass-Weighted Mean Passage":0.48,
        "90":2.78,
        "94.11":2.6,
        "98.41":2.21,
        "102.91":2.04,
        "107.61":1.87,
        "112.53":1.46,
        "117.67":1.43,
        "123.04":1.29,
        "128.66":1.17,
        "134.54":1.25,
        "140.69":1.06,
        "147.12":1.04,
        "153.84":0.93,
        "160.87":0.93,
        "168.22":0.87,
        "175.9":0.75,
        "183.94":0.79,
        "192.34":0.61,
        "201.13":0.76,
        "210.32":0.64,
        "219.93":0.64,
        "229.98":0.64,
        "240.49":0.54,
        "251.47":0.53,
        "262.96":0.41,
        "274.98":0.42,
        "287.54":0.44,
        "300.68":0.47,
        "314.42":0.31,
        "328.78":0.41,
        "343.8":0.21,
        "359.51":0.19,
        "375.94":0.12,
        "393.11":0.12,
        "411.07":0.27,
        "429.85":0.07,
        "449.49":0.0,
        "470.03":0.18,
        "491.5":0.0
    },
    "098_12":{
        "Mass-Weighted Mean Passage":0.52,
        "90":2.51,
        "94.11":2.38,
        "98.41":2.03,
        "102.91":1.74,
        "107.61":1.44,
        "112.53":1.59,
        "117.67":1.49,
        "123.04":1.43,
        "128.66":1.21,
        "134.54":1.33,
        "140.69":0.93,
        "147.12":0.84,
        "153.84":0.91,
        "160.87":0.77,
        "168.22":0.88,
        "175.9":0.7,
        "183.94":0.81,
        "192.34":0.71,
        "201.13":0.69,
        "210.32":0.6,
        "219.93":0.65,
        "229.98":0.51,
        "240.49":0.43,
        "251.47":0.74,
        "262.96":0.4,
        "274.98":0.42,
        "287.54":0.51,
        "300.68":0.43,
        "314.42":0.48,
        "328.78":0.25,
        "343.8":0.31,
        "359.51":0.22,
        "375.94":0.41,
        "393.11":0.36,
        "411.07":0.26,
        "429.85":0.44,
        "449.49":0.45,
        "470.03":0.23,
        "491.5":0.0
    },
    "098_13":{
        "Mass-Weighted Mean Passage":0.52,
        "90":3.62,
        "94.11":3.12,
        "98.41":2.8,
        "102.91":2.13,
        "107.61":2.24,
        "112.53":1.76,
        "117.67":1.52,
        "123.04":1.42,
        "128.66":1.52,
        "134.54":1.2,
        "140.69":1.25,
        "147.12":1.22,
        "153.84":0.98,
        "160.87":1.13,
        "168.22":0.86,
        "175.9":1.09,
        "183.94":0.91,
        "192.34":0.7,
        "201.13":0.74,
        "210.32":0.66,
        "219.93":0.65,
        "229.98":0.84,
        "240.49":0.48,
        "251.47":0.63,
        "262.96":0.53,
        "274.98":0.36,
        "287.54":0.44,
        "300.68":0.27,
        "314.42":0.3,
        "328.78":0.22,
        "343.8":0.26,
        "359.51":0.24,
        "375.94":0.19,
        "393.11":0.2,
        "411.07":0.25,
        "429.85":0.0,
        "449.49":0.2,
        "470.03":0.07,
        "491.5":0.33
    },
    "098_14":{
        "Mass-Weighted Mean Passage":0.53,
        "90":3.2,
        "94.11":2.76,
        "98.41":2.52,
        "102.91":2.15,
        "107.61":1.77,
        "112.53":1.85,
        "117.67":1.48,
        "123.04":1.59,
        "128.66":1.57,
        "134.54":1.31,
        "140.69":1.21,
        "147.12":1.3,
        "153.84":1.09,
        "160.87":1.06,
        "168.22":1.17,
        "175.9":0.89,
        "183.94":0.84,
        "192.34":0.87,
        "201.13":0.71,
        "210.32":0.8,
        "219.93":0.75,
        "229.98":0.76,
        "240.49":0.69,
        "251.47":0.67,
        "262.96":0.42,
        "274.98":0.49,
        "287.54":0.4,
        "300.68":0.36,
        "314.42":0.36,
        "328.78":0.34,
        "343.8":0.25,
        "359.51":0.22,
        "375.94":0.31,
        "393.11":0.1,
        "411.07":0.14,
        "429.85":0.23,
        "449.49":0.08,
        "470.03":0.0,
        "491.5":0.11
    },
    "098_15":{
        "Mass-Weighted Mean Passage":0.58,
        "90":3.54,
        "94.11":3.18,
        "98.41":2.65,
        "102.91":2.65,
        "107.61":2.05,
        "112.53":2.12,
        "117.67":1.73,
        "123.04":1.77,
        "128.66":1.41,
        "134.54":1.67,
        "140.69":1.36,
        "147.12":1.33,
        "153.84":1.4,
        "160.87":1.04,
        "168.22":1.15,
        "175.9":1.11,
        "183.94":0.93,
        "192.34":1.08,
        "201.13":1.01,
        "210.32":0.88,
        "219.93":0.79,
        "229.98":0.65,
        "240.49":0.51,
        "251.47":0.52,
        "262.96":0.57,
        "274.98":0.44,
        "287.54":0.45,
        "300.68":0.69,
        "314.42":0.34,
        "328.78":0.32,
        "343.8":0.37,
        "359.51":0.3,
        "375.94":0.28,
        "393.11":0.2,
        "411.07":0.09,
        "429.85":0.15,
        "449.49":0.0,
        "470.03":0.0,
        "491.5":0.0
    },
    "098_16":{
        "Mass-Weighted Mean Passage":0.61,
        "90":3.18,
        "94.11":2.94,
        "98.41":2.53,
        "102.91":2.32,
        "107.61":2.0,
        "112.53":1.78,
        "117.67":1.75,
        "123.04":1.56,
        "128.66":1.54,
        "134.54":1.46,
        "140.69":1.37,
        "147.12":1.26,
        "153.84":1.25,
        "160.87":1.09,
        "168.22":1.2,
        "175.9":1.1,
        "183.94":0.95,
        "192.34":1.07,
        "201.13":0.89,
        "210.32":0.82,
        "219.93":0.58,
        "229.98":0.74,
        "240.49":0.77,
        "251.47":0.61,
        "262.96":0.69,
        "274.98":0.53,
        "287.54":0.54,
        "300.68":0.53,
        "314.42":0.45,
        "328.78":0.39,
        "343.8":0.27,
        "359.51":0.28,
        "375.94":0.27,
        "393.11":0.03,
        "411.07":0.45,
        "429.85":0.0,
        "449.49":0.32,
        "470.03":0.18,
        "491.5":0.1
    },
    "098_17":{
        "Mass-Weighted Mean Passage":0.61,
        "90":3.4,
        "94.11":2.89,
        "98.41":2.49,
        "102.91":2.15,
        "107.61":2.08,
        "112.53":1.59,
        "117.67":1.84,
        "123.04":1.59,
        "128.66":1.66,
        "134.54":1.32,
        "140.69":1.3,
        "147.12":1.43,
        "153.84":1.08,
        "160.87":1.17,
        "168.22":1.11,
        "175.9":0.95,
        "183.94":1.08,
        "192.34":0.98,
        "201.13":0.86,
        "210.32":0.85,
        "219.93":0.97,
        "229.98":0.93,
        "240.49":0.77,
        "251.47":0.67,
        "262.96":0.52,
        "274.98":0.48,
        "287.54":0.46,
        "300.68":0.54,
        "314.42":0.48,
        "328.78":0.46,
        "343.8":0.47,
        "359.51":0.3,
        "375.94":0.6,
        "393.11":0.09,
        "411.07":0.2,
        "429.85":0.0,
        "449.49":0.22,
        "470.03":0.0,
        "491.5":0.0
    },
    "098_18":{
        "Mass-Weighted Mean Passage":0.62,
        "90":3.48,
        "94.11":3.03,
        "98.41":2.66,
        "102.91":2.53,
        "107.61":2.23,
        "112.53":2.33,
        "117.67":1.87,
        "123.04":1.84,
        "128.66":1.77,
        "134.54":1.59,
        "140.69":1.4,
        "147.12":1.25,
        "153.84":1.33,
        "160.87":1.23,
        "168.22":1.25,
        "175.9":1.22,
        "183.94":1.16,
        "192.34":1.11,
        "201.13":1.16,
        "210.32":0.88,
        "219.93":0.82,
        "229.98":0.58,
        "240.49":0.75,
        "251.47":0.72,
        "262.96":0.79,
        "274.98":0.49,
        "287.54":0.44,
        "300.68":0.43,
        "314.42":0.67,
        "328.78":0.21,
        "343.8":0.21,
        "359.51":0.26,
        "375.94":0.19,
        "393.11":0.06,
        "411.07":0.16,
        "429.85":0.0,
        "449.49":0.08,
        "470.03":0.0,
        "491.5":0.09
    },
    "098_19":{
        "Mass-Weighted Mean Passage":0.64,
        "90":3.73,
        "94.11":3.27,
        "98.41":2.76,
        "102.91":2.66,
        "107.61":2.43,
        "112.53":1.9,
        "117.67":1.95,
        "123.04":1.75,
        "128.66":1.47,
        "134.54":1.49,
        "140.69":1.42,
        "147.12":1.37,
        "153.84":1.28,
        "160.87":1.1,
        "168.22":1.13,
        "175.9":0.93,
        "183.94":0.95,
        "192.34":0.95,
        "201.13":0.93,
        "210.32":0.96,
        "219.93":0.95,
        "229.98":0.9,
        "240.49":0.64,
        "251.47":0.77,
        "262.96":0.53,
        "274.98":0.44,
        "287.54":0.36,
        "300.68":0.46,
        "314.42":0.41,
        "328.78":0.69,
        "343.8":0.51,
        "359.51":0.34,
        "375.94":0.21,
        "393.11":0.23,
        "411.07":0.19,
        "429.85":0.23,
        "449.49":0.08,
        "470.03":0.27,
        "491.5":0.33
    },
    "098_20":{
        "Mass-Weighted Mean Passage":0.69,
        "90":3.17,
        "94.11":2.77,
        "98.41":2.71,
        "102.91":2.54,
        "107.61":2.0,
        "112.53":1.98,
        "117.67":1.76,
        "123.04":1.53,
        "128.66":1.31,
        "134.54":1.54,
        "140.69":1.34,
        "147.12":1.25,
        "153.84":1.19,
        "160.87":1.12,
        "168.22":1.27,
        "175.9":1.16,
        "183.94":1.02,
        "192.34":0.95,
        "201.13":0.96,
        "210.32":1.0,
        "219.93":0.97,
        "229.98":0.87,
        "240.49":0.76,
        "251.47":0.68,
        "262.96":0.52,
        "274.98":0.54,
        "287.54":0.45,
        "300.68":0.61,
        "314.42":0.49,
        "328.78":0.54,
        "343.8":0.51,
        "359.51":0.39,
        "375.94":0.34,
        "393.11":0.43,
        "411.07":0.43,
        "429.85":0.61,
        "449.49":0.33,
        "470.03":0.18,
        "491.5":0.11
    },
    "098_21":{
        "Mass-Weighted Mean Passage":0.7,
        "90":3.72,
        "94.11":3.17,
        "98.41":2.94,
        "102.91":2.74,
        "107.61":2.29,
        "112.53":2.11,
        "117.67":1.86,
        "123.04":1.76,
        "128.66":1.84,
        "134.54":1.57,
        "140.69":1.6,
        "147.12":1.46,
        "153.84":1.44,
        "160.87":1.3,
        "168.22":1.24,
        "175.9":1.24,
        "183.94":1.06,
        "192.34":1.24,
        "201.13":0.92,
        "210.32":0.89,
        "219.93":1.05,
        "229.98":0.9,
        "240.49":0.87,
        "251.47":0.66,
        "262.96":0.66,
        "274.98":0.67,
        "287.54":0.57,
        "300.68":0.42,
        "314.42":0.49,
        "328.78":0.49,
        "343.8":0.5,
        "359.51":0.32,
        "375.94":0.33,
        "393.11":0.25,
        "411.07":0.18,
        "429.85":0.3,
        "449.49":0.24,
        "470.03":0.0,
        "491.5":0.31
    },
    "098_22":{
        "Mass-Weighted Mean Passage":0.72,
        "90":4.49,
        "94.11":3.75,
        "98.41":3.04,
        "102.91":2.97,
        "107.61":2.47,
        "112.53":2.12,
        "117.67":1.86,
        "123.04":2.18,
        "128.66":1.78,
        "134.54":1.81,
        "140.69":1.59,
        "147.12":1.5,
        "153.84":1.39,
        "160.87":1.26,
        "168.22":1.33,
        "175.9":1.31,
        "183.94":0.96,
        "192.34":1.0,
        "201.13":1.12,
        "210.32":0.95,
        "219.93":0.94,
        "229.98":0.89,
        "240.49":0.69,
        "251.47":0.88,
        "262.96":0.78,
        "274.98":0.6,
        "287.54":0.49,
        "300.68":0.54,
        "314.42":0.53,
        "328.78":0.33,
        "343.8":0.45,
        "359.51":0.36,
        "375.94":0.34,
        "393.11":0.27,
        "411.07":0.28,
        "429.85":0.29,
        "449.49":0.4,
        "470.03":0.27,
        "491.5":0.24
    },
    "098_23":{
        "Mass-Weighted Mean Passage":0.73,
        "90":2.91,
        "94.11":2.92,
        "98.41":2.3,
        "102.91":2.2,
        "107.61":1.91,
        "112.53":1.82,
        "117.67":1.8,
        "123.04":1.4,
        "128.66":1.38,
        "134.54":1.29,
        "140.69":1.06,
        "147.12":1.2,
        "153.84":1.22,
        "160.87":1.16,
        "168.22":1.05,
        "175.9":1.07,
        "183.94":0.89,
        "192.34":0.77,
        "201.13":0.86,
        "210.32":0.77,
        "219.93":0.75,
        "229.98":0.81,
        "240.49":0.97,
        "251.47":0.78,
        "262.96":0.58,
        "274.98":0.69,
        "287.54":0.62,
        "300.68":0.82,
        "314.42":0.31,
        "328.78":0.41,
        "343.8":0.69,
        "359.51":0.53,
        "375.94":0.51,
        "393.11":0.37,
        "411.07":0.27,
        "429.85":0.3,
        "449.49":0.63,
        "470.03":0.54,
        "491.5":0.62
    },
    "098_24":{
        "Mass-Weighted Mean Passage":0.73,
        "90":3.33,
        "94.11":3.01,
        "98.41":2.49,
        "102.91":2.2,
        "107.61":2.51,
        "112.53":1.86,
        "117.67":1.89,
        "123.04":1.77,
        "128.66":1.86,
        "134.54":1.56,
        "140.69":1.57,
        "147.12":1.35,
        "153.84":1.38,
        "160.87":1.03,
        "168.22":1.31,
        "175.9":1.06,
        "183.94":1.02,
        "192.34":1.0,
        "201.13":1.0,
        "210.32":0.99,
        "219.93":0.94,
        "229.98":0.97,
        "240.49":0.82,
        "251.47":0.86,
        "262.96":0.89,
        "274.98":0.66,
        "287.54":0.76,
        "300.68":0.7,
        "314.42":0.48,
        "328.78":0.6,
        "343.8":0.59,
        "359.51":0.41,
        "375.94":0.28,
        "393.11":0.31,
        "411.07":0.33,
        "429.85":0.22,
        "449.49":0.45,
        "470.03":0.12,
        "491.5":0.28
    },
    "098_25":{
        "Mass-Weighted Mean Passage":0.83,
        "90":4.55,
        "94.11":3.88,
        "98.41":3.36,
        "102.91":3.18,
        "107.61":2.8,
        "112.53":2.59,
        "117.67":2.29,
        "123.04":2.12,
        "128.66":2.05,
        "134.54":1.83,
        "140.69":1.64,
        "147.12":1.65,
        "153.84":1.55,
        "160.87":1.45,
        "168.22":1.49,
        "175.9":1.28,
        "183.94":1.17,
        "192.34":1.04,
        "201.13":1.19,
        "210.32":1.1,
        "219.93":1.1,
        "229.98":0.94,
        "240.49":0.89,
        "251.47":0.91,
        "262.96":0.9,
        "274.98":0.71,
        "287.54":0.63,
        "300.68":0.64,
        "314.42":0.46,
        "328.78":0.62,
        "343.8":0.62,
        "359.51":0.44,
        "375.94":0.38,
        "393.11":0.28,
        "411.07":0.08,
        "429.85":0.2,
        "449.49":0.23,
        "470.03":0.71,
        "491.5":0.54
    },
    "098_26":{
        "Mass-Weighted Mean Passage":0.87,
        "90":4.1,
        "94.11":3.74,
        "98.41":3.43,
        "102.91":3.13,
        "107.61":2.71,
        "112.53":2.85,
        "117.67":2.57,
        "123.04":2.35,
        "128.66":2.34,
        "134.54":2.24,
        "140.69":1.89,
        "147.12":1.85,
        "153.84":1.7,
        "160.87":1.48,
        "168.22":1.7,
        "175.9":1.49,
        "183.94":1.24,
        "192.34":1.52,
        "201.13":1.17,
        "210.32":1.1,
        "219.93":1.09,
        "229.98":1.14,
        "240.49":1.07,
        "251.47":0.85,
        "262.96":0.9,
        "274.98":0.86,
        "287.54":0.91,
        "300.68":0.79,
        "314.42":0.56,
        "328.78":0.74,
        "343.8":0.46,
        "359.51":0.54,
        "375.94":0.4,
        "393.11":0.27,
        "411.07":0.28,
        "429.85":0.08,
        "449.49":0.17,
        "470.03":0.0,
        "491.5":0.22
    },
    "098_27":{
        "Mass-Weighted Mean Passage":1.01,
        "90":4.51,
        "94.11":4.16,
        "98.41":3.58,
        "102.91":3.28,
        "107.61":2.99,
        "112.53":2.61,
        "117.67":2.34,
        "123.04":2.45,
        "128.66":2.27,
        "134.54":2.26,
        "140.69":1.96,
        "147.12":1.96,
        "153.84":2.05,
        "160.87":1.55,
        "168.22":1.76,
        "175.9":1.78,
        "183.94":1.59,
        "192.34":1.62,
        "201.13":1.42,
        "210.32":1.22,
        "219.93":1.15,
        "229.98":1.07,
        "240.49":1.42,
        "251.47":0.81,
        "262.96":0.92,
        "274.98":1.0,
        "287.54":1.03,
        "300.68":0.56,
        "314.42":0.81,
        "328.78":0.89,
        "343.8":0.71,
        "359.51":0.54,
        "375.94":0.18,
        "393.11":0.57,
        "411.07":0.66,
        "429.85":0.38,
        "449.49":0.33,
        "470.03":0.37,
        "491.5":0.78
    },
    "098_28":{
        "Mass-Weighted Mean Passage":1.11,
        "90":2.97,
        "94.11":3.01,
        "98.41":2.77,
        "102.91":2.51,
        "107.61":2.32,
        "112.53":2.16,
        "117.67":2.08,
        "123.04":1.9,
        "128.66":1.83,
        "134.54":1.63,
        "140.69":1.77,
        "147.12":1.7,
        "153.84":1.6,
        "160.87":1.59,
        "168.22":1.45,
        "175.9":1.31,
        "183.94":1.35,
        "192.34":1.36,
        "201.13":1.39,
        "210.32":1.1,
        "219.93":1.42,
        "229.98":1.07,
        "240.49":1.25,
        "251.47":1.37,
        "262.96":1.05,
        "274.98":1.2,
        "287.54":1.15,
        "300.68":1.08,
        "314.42":0.9,
        "328.78":1.14,
        "343.8":0.84,
        "359.51":1.08,
        "375.94":0.92,
        "393.11":1.12,
        "411.07":0.72,
        "429.85":0.99,
        "449.49":0.45,
        "470.03":0.47,
        "491.5":0.14
    },
    "098_29":{
        "Mass-Weighted Mean Passage":1.17,
        "90":5.82,
        "94.11":4.71,
        "98.41":4.22,
        "102.91":3.97,
        "107.61":3.71,
        "112.53":3.47,
        "117.67":3.22,
        "123.04":2.68,
        "128.66":2.7,
        "134.54":2.65,
        "140.69":2.62,
        "147.12":2.54,
        "153.84":2.19,
        "160.87":2.19,
        "168.22":2.43,
        "175.9":1.78,
        "183.94":1.76,
        "192.34":1.66,
        "201.13":1.81,
        "210.32":1.77,
        "219.93":1.46,
        "229.98":1.37,
        "240.49":1.68,
        "251.47":1.13,
        "262.96":1.06,
        "274.98":1.07,
        "287.54":1.0,
        "300.68":1.07,
        "314.42":1.02,
        "328.78":0.74,
        "343.8":0.81,
        "359.51":0.6,
        "375.94":0.33,
        "393.11":0.62,
        "411.07":0.24,
        "429.85":0.2,
        "449.49":0.15,
        "470.03":0.27,
        "491.5":0.18
    },
    "098_30":{
        "Mass-Weighted Mean Passage":1.49,
        "90":3.79,
        "94.11":3.09,
        "98.41":2.83,
        "102.91":2.73,
        "107.61":2.1,
        "112.53":2.26,
        "117.67":2.33,
        "123.04":2.01,
        "128.66":2.08,
        "134.54":2.07,
        "140.69":1.9,
        "147.12":1.94,
        "153.84":1.88,
        "160.87":1.89,
        "168.22":1.47,
        "175.9":1.86,
        "183.94":1.68,
        "192.34":1.9,
        "201.13":1.64,
        "210.32":1.64,
        "219.93":1.45,
        "229.98":1.61,
        "240.49":1.66,
        "251.47":1.45,
        "262.96":1.59,
        "274.98":1.27,
        "287.54":1.39,
        "300.68":1.62,
        "314.42":1.56,
        "328.78":1.53,
        "343.8":1.44,
        "359.51":1.52,
        "375.94":0.83,
        "393.11":1.08,
        "411.07":1.32,
        "429.85":1.32,
        "449.49":1.45,
        "470.03":0.94,
        "491.5":1.11
    }
}
