# Supplementary material for: Discrepancy of particle passage in 101 mask batches during the first year of the Covid-19 pandemic in Germany
Source: Sci Rep. 2021 Dec 29;11:24490. doi: 10.1038/s41598-021-03862-z (PMC8716525; doi:10.1038/s41598-021-03862-z)
Supplement: Supplementary file 2 — Supplementary Data. [file 41598_2021_3862_MOESM2_ESM.zip › SI/Data/061.json]

{
    "061_01":{
        "Mass-Weighted Mean Passage":7.3,
        "90":14.45,
        "94.11":12.09,
        "98.41":11.48,
        "102.91":10.85,
        "107.61":10.54,
        "112.53":9.92,
        "117.67":10.24,
        "123.04":9.64,
        "128.66":9.85,
        "134.54":9.14,
        "140.69":9.04,
        "147.12":8.98,
        "153.84":8.97,
        "160.87":8.89,
        "168.22":8.98,
        "175.9":9.05,
        "183.94":9.02,
        "192.34":8.65,
        "201.13":8.94,
        "210.32":8.61,
        "219.93":8.79,
        "229.98":8.28,
        "240.49":8.46,
        "251.47":8.02,
        "262.96":8.01,
        "274.98":7.41,
        "287.54":7.16,
        "300.68":7.29,
        "314.42":6.48,
        "328.78":7.05,
        "343.8":7.48,
        "359.51":5.54,
        "375.94":5.6,
        "393.11":5.28,
        "411.07":5.32,
        "429.85":4.18,
        "449.49":5.12,
        "470.03":4.47,
        "491.5":4.78
    },
    "061_02":{
        "Mass-Weighted Mean Passage":8.48,
        "90":14.95,
        "94.11":13.6,
        "98.41":13.14,
        "102.91":12.36,
        "107.61":12.49,
        "112.53":11.48,
        "117.67":10.94,
        "123.04":11.74,
        "128.66":10.76,
        "134.54":10.7,
        "140.69":10.78,
        "147.12":11.27,
        "153.84":10.37,
        "160.87":10.24,
        "168.22":10.44,
        "175.9":10.66,
        "183.94":10.47,
        "192.34":9.96,
        "201.13":10.05,
        "210.32":9.98,
        "219.93":9.82,
        "229.98":9.79,
        "240.49":9.82,
        "251.47":8.93,
        "262.96":9.77,
        "274.98":9.02,
        "287.54":8.67,
        "300.68":8.59,
        "314.42":7.96,
        "328.78":7.23,
        "343.8":7.62,
        "359.51":6.49,
        "375.94":7.05,
        "393.11":6.39,
        "411.07":6.59,
        "429.85":5.65,
        "449.49":4.9,
        "470.03":4.34,
        "491.5":5.25
    },
    "061_03":{
        "Mass-Weighted Mean Passage":8.5,
        "90":14.39,
        "94.11":13.21,
        "98.41":13.05,
        "102.91":12.02,
        "107.61":11.73,
        "112.53":10.84,
        "117.67":10.96,
        "123.04":10.77,
        "128.66":11.04,
        "134.54":10.83,
        "140.69":11.02,
        "147.12":10.63,
        "153.84":10.64,
        "160.87":10.66,
        "168.22":10.22,
        "175.9":9.69,
        "183.94":10.64,
        "192.34":10.05,
        "201.13":10.0,
        "210.32":9.81,
        "219.93":9.78,
        "229.98":9.53,
        "240.49":9.61,
        "251.47":9.37,
        "262.96":9.11,
        "274.98":8.65,
        "287.54":8.32,
        "300.68":8.35,
        "314.42":7.99,
        "328.78":7.53,
        "343.8":7.9,
        "359.51":7.13,
        "375.94":7.31,
        "393.11":6.28,
        "411.07":6.42,
        "429.85":6.62,
        "449.49":6.01,
        "470.03":5.26,
        "491.5":4.78
    },
    "061_04":{
        "Mass-Weighted Mean Passage":8.87,
        "90":15.69,
        "94.11":14.17,
        "98.41":13.47,
        "102.91":12.48,
        "107.61":12.11,
        "112.53":11.63,
        "117.67":11.43,
        "123.04":11.13,
        "128.66":11.09,
        "134.54":11.73,
        "140.69":11.67,
        "147.12":11.26,
        "153.84":10.65,
        "160.87":11.09,
        "168.22":10.93,
        "175.9":10.82,
        "183.94":11.24,
        "192.34":10.74,
        "201.13":10.35,
        "210.32":10.22,
        "219.93":10.75,
        "229.98":10.69,
        "240.49":10.16,
        "251.47":9.73,
        "262.96":9.2,
        "274.98":8.63,
        "287.54":8.97,
        "300.68":8.65,
        "314.42":7.89,
        "328.78":8.44,
        "343.8":7.76,
        "359.51":7.43,
        "375.94":7.92,
        "393.11":7.02,
        "411.07":5.32,
        "429.85":6.62,
        "449.49":5.68,
        "470.03":5.39,
        "491.5":5.07
    },
    "061_05":{
        "Mass-Weighted Mean Passage":9.55,
        "90":15.96,
        "94.11":14.83,
        "98.41":13.8,
        "102.91":13.48,
        "107.61":12.94,
        "112.53":12.71,
        "117.67":12.08,
        "123.04":12.18,
        "128.66":12.37,
        "134.54":11.65,
        "140.69":12.13,
        "147.12":12.27,
        "153.84":11.74,
        "160.87":11.63,
        "168.22":11.71,
        "175.9":11.21,
        "183.94":11.55,
        "192.34":11.48,
        "201.13":11.28,
        "210.32":11.24,
        "219.93":11.14,
        "229.98":11.41,
        "240.49":11.38,
        "251.47":11.13,
        "262.96":10.71,
        "274.98":9.9,
        "287.54":9.72,
        "300.68":9.35,
        "314.42":8.54,
        "328.78":8.2,
        "343.8":10.58,
        "359.51":6.7,
        "375.94":7.77,
        "393.11":7.75,
        "411.07":6.35,
        "429.85":6.93,
        "449.49":5.79,
        "470.03":6.25,
        "491.5":5.16
    }
}
