# Supplementary material for: Discrepancy of particle passage in 101 mask batches during the first year of the Covid-19 pandemic in Germany
Source: Sci Rep. 2021 Dec 29;11:24490. doi: 10.1038/s41598-021-03862-z (PMC8716525; doi:10.1038/s41598-021-03862-z)
Supplement: Supplementary file 2 — Supplementary Data. [file 41598_2021_3862_MOESM2_ESM.zip › SI/Data/036.json]

{
    "036_01":{
        "Mass-Weighted Mean Passage":5.91,
        "90":14.11,
        "94.11":12.69,
        "98.41":12.18,
        "102.91":11.75,
        "107.61":10.38,
        "112.53":9.63,
        "117.67":9.15,
        "123.04":9.65,
        "128.66":8.89,
        "134.54":8.81,
        "140.69":8.21,
        "147.12":8.3,
        "153.84":8.07,
        "160.87":7.69,
        "168.22":8.47,
        "175.9":8.38,
        "183.94":8.0,
        "192.34":8.2,
        "201.13":7.62,
        "210.32":7.14,
        "219.93":7.73,
        "229.98":6.8,
        "240.49":6.81,
        "251.47":7.14,
        "262.96":6.88,
        "274.98":6.61,
        "287.54":6.52,
        "300.68":5.68,
        "314.42":5.44,
        "328.78":5.25,
        "343.8":4.86,
        "359.51":4.9,
        "375.94":4.18,
        "393.11":3.34,
        "411.07":3.17,
        "429.85":2.73,
        "449.49":2.92,
        "470.03":2.46,
        "491.5":2.47
    },
    "036_02":{
        "Mass-Weighted Mean Passage":6.34,
        "90":15.22,
        "94.11":14.33,
        "98.41":13.11,
        "102.91":11.86,
        "107.61":11.48,
        "112.53":10.86,
        "117.67":10.11,
        "123.04":10.07,
        "128.66":9.74,
        "134.54":10.02,
        "140.69":9.3,
        "147.12":8.92,
        "153.84":8.63,
        "160.87":8.96,
        "168.22":8.98,
        "175.9":9.09,
        "183.94":8.39,
        "192.34":8.31,
        "201.13":8.55,
        "210.32":7.83,
        "219.93":7.44,
        "229.98":7.6,
        "240.49":7.89,
        "251.47":7.25,
        "262.96":7.04,
        "274.98":6.84,
        "287.54":6.03,
        "300.68":5.93,
        "314.42":5.89,
        "328.78":6.11,
        "343.8":5.71,
        "359.51":5.03,
        "375.94":3.99,
        "393.11":3.66,
        "411.07":3.29,
        "429.85":3.46,
        "449.49":3.2,
        "470.03":3.03,
        "491.5":3.11
    },
    "036_03":{
        "Mass-Weighted Mean Passage":6.43,
        "90":14.14,
        "94.11":13.89,
        "98.41":12.44,
        "102.91":11.32,
        "107.61":11.14,
        "112.53":10.65,
        "117.67":9.59,
        "123.04":9.69,
        "128.66":9.58,
        "134.54":9.22,
        "140.69":9.05,
        "147.12":8.88,
        "153.84":8.76,
        "160.87":8.35,
        "168.22":9.27,
        "175.9":8.56,
        "183.94":7.97,
        "192.34":8.32,
        "201.13":8.24,
        "210.32":8.26,
        "219.93":7.95,
        "229.98":7.26,
        "240.49":7.41,
        "251.47":6.93,
        "262.96":7.22,
        "274.98":6.84,
        "287.54":6.57,
        "300.68":6.64,
        "314.42":5.49,
        "328.78":5.37,
        "343.8":5.51,
        "359.51":5.08,
        "375.94":4.82,
        "393.11":3.67,
        "411.07":4.29,
        "429.85":4.44,
        "449.49":2.78,
        "470.03":3.55,
        "491.5":2.47
    },
    "036_04":{
        "Mass-Weighted Mean Passage":6.93,
        "90":15.19,
        "94.11":14.24,
        "98.41":13.11,
        "102.91":12.07,
        "107.61":11.45,
        "112.53":10.8,
        "117.67":10.21,
        "123.04":10.6,
        "128.66":10.38,
        "134.54":9.85,
        "140.69":9.73,
        "147.12":9.66,
        "153.84":9.8,
        "160.87":8.84,
        "168.22":9.19,
        "175.9":9.14,
        "183.94":8.89,
        "192.34":9.26,
        "201.13":8.9,
        "210.32":8.58,
        "219.93":8.57,
        "229.98":8.29,
        "240.49":8.02,
        "251.47":8.6,
        "262.96":8.08,
        "274.98":7.14,
        "287.54":6.88,
        "300.68":7.22,
        "314.42":6.98,
        "328.78":6.11,
        "343.8":6.49,
        "359.51":5.34,
        "375.94":4.82,
        "393.11":4.4,
        "411.07":4.45,
        "429.85":3.13,
        "449.49":3.77,
        "470.03":3.03,
        "491.5":2.92
    },
    "036_05":{
        "Mass-Weighted Mean Passage":7.07,
        "90":15.55,
        "94.11":14.07,
        "98.41":13.39,
        "102.91":12.31,
        "107.61":11.82,
        "112.53":11.29,
        "117.67":10.63,
        "123.04":10.16,
        "128.66":10.49,
        "134.54":9.98,
        "140.69":10.34,
        "147.12":9.92,
        "153.84":10.01,
        "160.87":9.18,
        "168.22":10.07,
        "175.9":9.38,
        "183.94":9.11,
        "192.34":8.88,
        "201.13":8.68,
        "210.32":9.16,
        "219.93":9.13,
        "229.98":8.68,
        "240.49":8.39,
        "251.47":8.18,
        "262.96":7.68,
        "274.98":7.9,
        "287.54":6.74,
        "300.68":6.88,
        "314.42":7.11,
        "328.78":6.49,
        "343.8":5.77,
        "359.51":5.58,
        "375.94":5.05,
        "393.11":3.77,
        "411.07":4.19,
        "429.85":3.21,
        "449.49":3.36,
        "470.03":3.0,
        "491.5":3.65
    },
    "036_06":{
        "Mass-Weighted Mean Passage":7.15,
        "90":16.0,
        "94.11":14.3,
        "98.41":13.48,
        "102.91":13.04,
        "107.61":12.06,
        "112.53":11.04,
        "117.67":10.75,
        "123.04":10.73,
        "128.66":9.93,
        "134.54":9.9,
        "140.69":10.03,
        "147.12":9.91,
        "153.84":9.61,
        "160.87":9.1,
        "168.22":9.08,
        "175.9":9.23,
        "183.94":9.17,
        "192.34":9.25,
        "201.13":8.61,
        "210.32":8.89,
        "219.93":9.06,
        "229.98":8.52,
        "240.49":7.87,
        "251.47":8.14,
        "262.96":7.27,
        "274.98":8.21,
        "287.54":7.59,
        "300.68":7.25,
        "314.42":7.17,
        "328.78":6.63,
        "343.8":5.35,
        "359.51":5.96,
        "375.94":6.1,
        "393.11":4.86,
        "411.07":4.8,
        "429.85":4.8,
        "449.49":3.7,
        "470.03":3.03,
        "491.5":3.11
    },
    "036_07":{
        "Mass-Weighted Mean Passage":7.51,
        "90":15.75,
        "94.11":14.36,
        "98.41":13.51,
        "102.91":12.52,
        "107.61":11.47,
        "112.53":11.21,
        "117.67":11.0,
        "123.04":10.67,
        "128.66":10.51,
        "134.54":10.69,
        "140.69":10.06,
        "147.12":10.05,
        "153.84":10.31,
        "160.87":9.99,
        "168.22":10.25,
        "175.9":9.84,
        "183.94":9.82,
        "192.34":9.27,
        "201.13":9.3,
        "210.32":9.29,
        "219.93":9.16,
        "229.98":9.34,
        "240.49":9.2,
        "251.47":8.56,
        "262.96":8.49,
        "274.98":7.5,
        "287.54":7.39,
        "300.68":7.21,
        "314.42":7.86,
        "328.78":7.87,
        "343.8":6.56,
        "359.51":5.56,
        "375.94":5.43,
        "393.11":4.4,
        "411.07":4.89,
        "429.85":4.19,
        "449.49":3.26,
        "470.03":3.44,
        "491.5":3.3
    },
    "036_08":{
        "Mass-Weighted Mean Passage":8.25,
        "90":17.04,
        "94.11":15.88,
        "98.41":14.45,
        "102.91":13.21,
        "107.61":12.92,
        "112.53":12.19,
        "117.67":11.85,
        "123.04":11.98,
        "128.66":11.71,
        "134.54":11.2,
        "140.69":11.72,
        "147.12":11.51,
        "153.84":11.69,
        "160.87":10.75,
        "168.22":11.37,
        "175.9":10.82,
        "183.94":10.41,
        "192.34":10.44,
        "201.13":10.45,
        "210.32":10.6,
        "219.93":10.54,
        "229.98":10.09,
        "240.49":9.65,
        "251.47":9.94,
        "262.96":8.95,
        "274.98":8.53,
        "287.54":8.45,
        "300.68":8.54,
        "314.42":8.24,
        "328.78":7.17,
        "343.8":6.96,
        "359.51":7.2,
        "375.94":5.73,
        "393.11":6.0,
        "411.07":3.94,
        "429.85":5.02,
        "449.49":2.88,
        "470.03":3.0,
        "491.5":2.71
    },
    "036_09":{
        "Mass-Weighted Mean Passage":8.39,
        "90":17.7,
        "94.11":15.54,
        "98.41":14.51,
        "102.91":13.96,
        "107.61":13.29,
        "112.53":12.94,
        "117.67":11.93,
        "123.04":12.02,
        "128.66":11.79,
        "134.54":11.28,
        "140.69":11.43,
        "147.12":11.38,
        "153.84":10.85,
        "160.87":10.55,
        "168.22":10.66,
        "175.9":11.29,
        "183.94":10.13,
        "192.34":10.4,
        "201.13":10.51,
        "210.32":10.4,
        "219.93":9.84,
        "229.98":9.85,
        "240.49":9.51,
        "251.47":9.93,
        "262.96":9.47,
        "274.98":8.83,
        "287.54":8.34,
        "300.68":9.6,
        "314.42":7.74,
        "328.78":7.92,
        "343.8":7.3,
        "359.51":6.96,
        "375.94":6.31,
        "393.11":5.9,
        "411.07":4.24,
        "429.85":4.11,
        "449.49":4.22,
        "470.03":4.77,
        "491.5":3.65
    },
    "036_10":{
        "Mass-Weighted Mean Passage":9.32,
        "90":18.61,
        "94.11":18.11,
        "98.41":16.35,
        "102.91":15.45,
        "107.61":14.11,
        "112.53":14.07,
        "117.67":13.73,
        "123.04":13.25,
        "128.66":12.73,
        "134.54":13.03,
        "140.69":12.98,
        "147.12":12.26,
        "153.84":12.16,
        "160.87":11.19,
        "168.22":11.94,
        "175.9":12.03,
        "183.94":11.44,
        "192.34":11.18,
        "201.13":12.03,
        "210.32":11.29,
        "219.93":11.43,
        "229.98":10.94,
        "240.49":10.53,
        "251.47":10.32,
        "262.96":10.76,
        "274.98":9.74,
        "287.54":9.77,
        "300.68":9.6,
        "314.42":9.45,
        "328.78":8.84,
        "343.8":8.61,
        "359.51":7.32,
        "375.94":7.8,
        "393.11":7.14,
        "411.07":5.92,
        "429.85":5.8,
        "449.49":4.27,
        "470.03":4.26,
        "491.5":4.38
    },
    "036_11":{
        "Mass-Weighted Mean Passage":9.51,
        "90":18.9,
        "94.11":18.23,
        "98.41":16.67,
        "102.91":15.23,
        "107.61":15.01,
        "112.53":14.21,
        "117.67":13.72,
        "123.04":13.44,
        "128.66":13.41,
        "134.54":12.96,
        "140.69":12.55,
        "147.12":12.48,
        "153.84":12.52,
        "160.87":12.14,
        "168.22":12.41,
        "175.9":12.59,
        "183.94":12.15,
        "192.34":11.72,
        "201.13":11.63,
        "210.32":11.52,
        "219.93":11.68,
        "229.98":11.51,
        "240.49":11.43,
        "251.47":11.36,
        "262.96":10.29,
        "274.98":10.61,
        "287.54":10.87,
        "300.68":9.27,
        "314.42":9.07,
        "328.78":8.94,
        "343.8":8.63,
        "359.51":7.85,
        "375.94":7.35,
        "393.11":6.81,
        "411.07":5.38,
        "429.85":5.2,
        "449.49":4.48,
        "470.03":4.92,
        "491.5":4.29
    },
    "036_12":{
        "Mass-Weighted Mean Passage":9.53,
        "90":19.35,
        "94.11":18.16,
        "98.41":17.12,
        "102.91":15.47,
        "107.61":15.21,
        "112.53":14.69,
        "117.67":13.99,
        "123.04":13.25,
        "128.66":13.19,
        "134.54":12.59,
        "140.69":12.8,
        "147.12":12.58,
        "153.84":12.7,
        "160.87":11.97,
        "168.22":12.55,
        "175.9":12.61,
        "183.94":12.37,
        "192.34":11.73,
        "201.13":12.19,
        "210.32":11.85,
        "219.93":11.37,
        "229.98":11.43,
        "240.49":11.18,
        "251.47":11.2,
        "262.96":10.96,
        "274.98":10.31,
        "287.54":9.97,
        "300.68":9.03,
        "314.42":9.33,
        "328.78":8.49,
        "343.8":8.63,
        "359.51":8.03,
        "375.94":6.47,
        "393.11":6.9,
        "411.07":6.19,
        "429.85":5.73,
        "449.49":5.83,
        "470.03":4.34,
        "491.5":4.2
    },
    "036_13":{
        "Mass-Weighted Mean Passage":10.19,
        "90":19.89,
        "94.11":19.01,
        "98.41":17.41,
        "102.91":16.03,
        "107.61":15.32,
        "112.53":14.17,
        "117.67":14.44,
        "123.04":14.12,
        "128.66":13.17,
        "134.54":13.15,
        "140.69":13.03,
        "147.12":12.97,
        "153.84":12.73,
        "160.87":12.47,
        "168.22":13.04,
        "175.9":13.51,
        "183.94":12.1,
        "192.34":12.83,
        "201.13":12.48,
        "210.32":12.56,
        "219.93":12.21,
        "229.98":12.11,
        "240.49":11.33,
        "251.47":11.97,
        "262.96":11.68,
        "274.98":11.29,
        "287.54":10.9,
        "300.68":10.0,
        "314.42":10.09,
        "328.78":9.83,
        "343.8":9.43,
        "359.51":8.08,
        "375.94":7.29,
        "393.11":7.22,
        "411.07":7.43,
        "429.85":6.93,
        "449.49":5.83,
        "470.03":5.08,
        "491.5":5.39
    },
    "036_14":{
        "Mass-Weighted Mean Passage":10.38,
        "90":19.91,
        "94.11":19.79,
        "98.41":17.7,
        "102.91":16.74,
        "107.61":16.59,
        "112.53":15.94,
        "117.67":15.23,
        "123.04":14.47,
        "128.66":14.28,
        "134.54":13.68,
        "140.69":14.24,
        "147.12":13.74,
        "153.84":13.01,
        "160.87":13.27,
        "168.22":13.68,
        "175.9":13.34,
        "183.94":13.29,
        "192.34":13.27,
        "201.13":13.28,
        "210.32":12.47,
        "219.93":12.76,
        "229.98":12.9,
        "240.49":12.61,
        "251.47":12.32,
        "262.96":11.38,
        "274.98":11.39,
        "287.54":11.96,
        "300.68":11.16,
        "314.42":9.99,
        "328.78":10.91,
        "343.8":9.55,
        "359.51":8.52,
        "375.94":8.1,
        "393.11":6.53,
        "411.07":6.58,
        "429.85":5.43,
        "449.49":4.36,
        "470.03":5.62,
        "491.5":2.83
    },
    "036_15":{
        "Mass-Weighted Mean Passage":10.57,
        "90":21.28,
        "94.11":19.33,
        "98.41":17.41,
        "102.91":16.52,
        "107.61":15.47,
        "112.53":14.6,
        "117.67":14.1,
        "123.04":15.15,
        "128.66":14.12,
        "134.54":14.33,
        "140.69":13.77,
        "147.12":13.47,
        "153.84":13.13,
        "160.87":13.58,
        "168.22":13.45,
        "175.9":13.67,
        "183.94":13.69,
        "192.34":13.09,
        "201.13":13.8,
        "210.32":12.91,
        "219.93":12.85,
        "229.98":12.42,
        "240.49":12.21,
        "251.47":11.55,
        "262.96":11.89,
        "274.98":11.35,
        "287.54":11.76,
        "300.68":10.74,
        "314.42":10.91,
        "328.78":9.96,
        "343.8":9.3,
        "359.51":9.19,
        "375.94":7.75,
        "393.11":7.49,
        "411.07":6.65,
        "429.85":6.8,
        "449.49":5.62,
        "470.03":5.98,
        "491.5":4.29
    },
    "036_16":{
        "Mass-Weighted Mean Passage":11.17,
        "90":22.23,
        "94.11":20.06,
        "98.41":18.74,
        "102.91":16.97,
        "107.61":16.66,
        "112.53":16.01,
        "117.67":15.89,
        "123.04":15.31,
        "128.66":15.0,
        "134.54":14.5,
        "140.69":14.84,
        "147.12":14.75,
        "153.84":13.99,
        "160.87":13.52,
        "168.22":13.91,
        "175.9":14.15,
        "183.94":13.94,
        "192.34":13.67,
        "201.13":13.64,
        "210.32":13.26,
        "219.93":14.21,
        "229.98":13.74,
        "240.49":13.13,
        "251.47":13.16,
        "262.96":12.43,
        "274.98":12.64,
        "287.54":11.91,
        "300.68":11.59,
        "314.42":11.43,
        "328.78":11.2,
        "343.8":10.56,
        "359.51":10.03,
        "375.94":8.24,
        "393.11":7.62,
        "411.07":5.85,
        "429.85":6.47,
        "449.49":5.77,
        "470.03":5.79,
        "491.5":5.13
    },
    "036_17":{
        "Mass-Weighted Mean Passage":11.57,
        "90":21.7,
        "94.11":20.6,
        "98.41":18.12,
        "102.91":17.62,
        "107.61":17.01,
        "112.53":16.05,
        "117.67":15.36,
        "123.04":15.12,
        "128.66":15.52,
        "134.54":14.76,
        "140.69":14.54,
        "147.12":15.26,
        "153.84":14.54,
        "160.87":13.7,
        "168.22":14.75,
        "175.9":13.86,
        "183.94":14.53,
        "192.34":14.34,
        "201.13":14.56,
        "210.32":13.48,
        "219.93":14.17,
        "229.98":13.44,
        "240.49":13.24,
        "251.47":13.25,
        "262.96":13.47,
        "274.98":12.77,
        "287.54":12.69,
        "300.68":11.43,
        "314.42":11.66,
        "328.78":11.29,
        "343.8":10.51,
        "359.51":10.95,
        "375.94":9.03,
        "393.11":8.26,
        "411.07":7.38,
        "429.85":5.84,
        "449.49":6.19,
        "470.03":7.59,
        "491.5":5.05
    },
    "036_18":{
        "Mass-Weighted Mean Passage":11.85,
        "90":21.86,
        "94.11":20.59,
        "98.41":18.96,
        "102.91":18.18,
        "107.61":17.29,
        "112.53":16.51,
        "117.67":16.1,
        "123.04":15.7,
        "128.66":15.23,
        "134.54":15.0,
        "140.69":14.84,
        "147.12":15.02,
        "153.84":14.35,
        "160.87":13.75,
        "168.22":14.71,
        "175.9":14.47,
        "183.94":15.51,
        "192.34":14.51,
        "201.13":14.15,
        "210.32":14.49,
        "219.93":13.77,
        "229.98":14.52,
        "240.49":14.08,
        "251.47":14.23,
        "262.96":13.27,
        "274.98":12.91,
        "287.54":12.23,
        "300.68":12.08,
        "314.42":11.82,
        "328.78":11.1,
        "343.8":12.07,
        "359.51":10.56,
        "375.94":9.74,
        "393.11":8.37,
        "411.07":7.06,
        "429.85":7.95,
        "449.49":6.47,
        "470.03":5.87,
        "491.5":5.48
    },
    "036_19":{
        "Mass-Weighted Mean Passage":12.07,
        "90":20.86,
        "94.11":20.69,
        "98.41":18.54,
        "102.91":18.12,
        "107.61":17.26,
        "112.53":16.95,
        "117.67":15.87,
        "123.04":15.56,
        "128.66":15.55,
        "134.54":15.99,
        "140.69":15.1,
        "147.12":14.67,
        "153.84":15.18,
        "160.87":14.08,
        "168.22":15.27,
        "175.9":15.24,
        "183.94":15.2,
        "192.34":14.57,
        "201.13":15.43,
        "210.32":14.96,
        "219.93":14.67,
        "229.98":14.33,
        "240.49":14.41,
        "251.47":13.97,
        "262.96":13.39,
        "274.98":13.18,
        "287.54":13.34,
        "300.68":12.75,
        "314.42":11.93,
        "328.78":12.28,
        "343.8":10.87,
        "359.51":11.27,
        "375.94":9.91,
        "393.11":7.62,
        "411.07":7.89,
        "429.85":7.24,
        "449.49":6.27,
        "470.03":6.23,
        "491.5":5.35
    },
    "036_20":{
        "Mass-Weighted Mean Passage":12.71,
        "90":22.35,
        "94.11":21.19,
        "98.41":19.26,
        "102.91":18.1,
        "107.61":17.05,
        "112.53":17.62,
        "117.67":16.28,
        "123.04":16.58,
        "128.66":15.93,
        "134.54":16.07,
        "140.69":15.49,
        "147.12":16.17,
        "153.84":15.5,
        "160.87":15.44,
        "168.22":15.66,
        "175.9":15.69,
        "183.94":15.53,
        "192.34":15.83,
        "201.13":15.45,
        "210.32":15.05,
        "219.93":15.3,
        "229.98":14.57,
        "240.49":15.09,
        "251.47":14.63,
        "262.96":13.73,
        "274.98":13.57,
        "287.54":13.82,
        "300.68":12.92,
        "314.42":12.59,
        "328.78":12.82,
        "343.8":12.2,
        "359.51":11.76,
        "375.94":9.49,
        "393.11":9.35,
        "411.07":7.59,
        "429.85":7.63,
        "449.49":8.51,
        "470.03":8.17,
        "491.5":6.45
    }
}
