# Supplementary material for: Discrepancy of particle passage in 101 mask batches during the first year of the Covid-19 pandemic in Germany
Source: Sci Rep. 2021 Dec 29;11:24490. doi: 10.1038/s41598-021-03862-z (PMC8716525; doi:10.1038/s41598-021-03862-z)
Supplement: Supplementary file 2 — Supplementary Data. [file 41598_2021_3862_MOESM2_ESM.zip › SI/Data/046.csv]

Sample Name	Mass-Weighted Mean Passage	90	94.11	98.41	102.91	107.61	112.53	117.67	123.04	128.66	134.54	140.69	147.12	153.84	160.87	168.22	175.9	183.94	192.34	201.13	210.32	219.93	229.98	240.49	251.47	262.96	274.98	287.54	300.68	314.42	328.78	343.8	359.51	375.94	393.11	411.07	429.85	449.49	470.03	491.5
046_01	68.49	57.5	55.41	55.79	54.19	55.03	56.28	56.95	55.99	58.19	58.19	59.69	60.61	61.26	60.48	62.82	65.75	64.64	64.84	64.27	67.01	67.1	67.02	67.58	67.52	69.52	71.19	72.47	69.04	71.24	73.88	71.6	73.44	72.25	70.69	67.39	73.7	68.01	72.69	75.85
046_02	68.99	56.16	54.82	53.75	54.37	55.32	57.6	56.54	57.29	58.2	58.32	59.37	60.23	61.26	61.63	64.72	62.96	64.08	64.85	66.08	66.94	68.24	68.84	68.55	69.91	70.75	72.76	73.36	68.9	70.42	73.94	75.42	73.34	72.84	71.97	70.52	76.64	68.61	67.01	69.05
046_03	71.64	61.8	59.33	59.64	58.44	59.56	58.11	61.27	61.02	62.55	62.35	61.9	64.11	64.02	64.95	66.47	67.17	68.21	67.9	67.68	68.58	69.47	69.74	70.87	71.6	70.92	71.87	72.67	72.27	75.92	77.75	72.64	75.17	73.25	71.92	77.68	79.67	73.57	87.68	74.72
046_04	72.7	58.76	58.98	59.66	60.55	61.13	61.49	62.99	61.9	63.61	63.11	63.79	65.91	67.07	67.48	67.23	67.98	69.74	69.54	68.95	69.36	72.16	72.23	73.45	74.27	71.56	73.16	72.6	73.42	73.36	75.34	76.5	78.5	76.41	75.04	74.36	77.18	79.75	75.31	74.02
046_05	72.91	59.91	58.89	59.75	59.66	60.33	61.24	61.51	61.22	63.65	62.63	64.29	65.22	65.02	66.57	66.74	67.92	68.65	69.9	70.56	69.93	71.36	70.52	73.71	71.85	73.29	72.53	71.38	75.76	75.17	78.45	76.19	75.94	77.52	78.91	75.56	76.9	76.64	77.62	75.93
046_06	73.42	61.65	60.64	60.68	61.28	60.44	61.23	63.74	63.06	65.74	64.91	64.71	66.88	66.83	67.82	69.24	69.07	70.09	69.44	69.57	70.07	73.67	70.77	72.86	74.65	74.66	74.56	76.41	74.78	76.77	75.87	77.09	77.25	75.24	73.36	75.17	81.54	74.61	81.78	75.54
046_07	73.61	60.78	59.65	60.39	58.99	58.92	62.22	59.62	61.23	62.58	63.15	64.81	64.76	65.28	68.03	70.25	68.36	67.91	68.88	70.93	71.63	71.97	72.56	72.86	73.29	74.1	75.18	77.06	74.6	74.95	78.61	77.89	78.24	79.62	79.47	74.99	77.83	79.54	72.78	72.55
046_08	73.83	61.09	60.42	60.07	60.16	60.15	60.52	62.1	61.66	62.48	63.85	63.47	65.72	65.37	67.13	67.33	64.99	69.27	69.77	69.86	68.92	73.09	70.91	72.51	73.75	75.12	76.32	76.35	75.57	76.14	80.0	78.65	77.84	79.61	79.58	75.44	77.11	77.02	78.42	73.51
046_09	73.83	59.06	60.78	61.19	60.27	61.83	61.19	65.57	62.98	64.36	64.47	64.68	67.55	66.34	66.37	67.37	67.9	69.32	70.28	69.43	71.12	73.32	72.18	75.25	74.34	72.98	75.23	74.19	73.53	75.16	76.85	77.31	79.49	77.83	78.1	75.31	79.48	77.26	78.42	77.74
046_10	74.07	60.25	59.85	59.35	58.68	59.84	61.15	61.75	60.84	63.43	62.71	63.98	66.08	66.61	67.34	67.9	68.3	68.83	69.34	70.8	70.55	72.67	73.04	73.82	74.51	76.43	78.03	78.92	77.27	74.72	78.4	79.01	80.24	79.28	77.65	76.74	75.66	77.27	70.74	73.48
046_11	74.28	61.38	60.31	59.42	59.27	59.35	61.42	61.32	62.05	64.12	63.23	64.56	66.0	65.55	66.15	67.59	67.95	69.75	70.37	70.06	71.48	73.05	72.96	71.53	74.9	76.15	75.93	76.81	76.26	77.03	77.1	77.89	80.21	80.88	79.51	74.38	80.47	77.95	74.28	78.33
046_12	74.31	61.91	61.08	59.43	59.58	61.57	59.52	64.01	61.93	64.84	64.48	62.94	65.36	68.1	65.84	66.82	68.91	70.05	69.46	70.02	70.68	73.49	71.37	73.04	73.65	74.55	75.54	76.45	76.65	77.52	78.53	77.76	77.45	79.57	78.65	79.33	76.65	76.83	88.72	75.33
046_13	74.74	65.18	61.84	61.08	62.8	61.11	62.83	62.72	62.93	63.99	63.81	64.74	66.05	69.08	68.14	69.37	70.98	70.93	72.37	71.75	71.04	72.71	74.43	75.23	73.78	77.74	79.4	77.81	75.39	76.67	80.28	79.67	80.57	80.33	78.43	73.63	77.61	76.1	74.47	70.49
046_14	74.83	65.35	62.23	61.75	61.19	63.37	62.41	64.82	62.57	65.86	66.07	66.34	66.89	67.13	69.36	68.84	69.45	71.61	70.77	70.91	71.55	74.03	72.61	74.72	75.31	74.96	74.65	76.87	78.33	79.51	77.56	79.62	79.68	79.33	76.79	76.41	84.02	73.26	80.13	73.71
046_15	74.96	64.0	61.02	60.7	60.15	62.92	60.31	64.66	63.55	64.54	65.16	63.79	65.1	68.46	66.89	67.71	69.94	70.73	69.89	72.8	72.1	72.51	71.45	73.64	75.44	75.01	75.4	74.29	75.69	77.42	79.57	76.94	78.12	78.82	77.93	82.75	84.18	80.72	91.31	75.03
046_16	75.14	61.51	61.79	63.2	62.37	63.24	63.24	64.3	64.66	65.16	65.25	67.29	66.99	68.31	67.66	69.29	68.74	72.76	71.55	73.16	74.35	71.51	75.25	75.11	75.51	77.86	79.67	76.04	75.14	79.44	78.03	78.1	75.92	77.51	77.9	82.83	75.96	77.07	74.52	78.13
046_17	75.48	60.78	60.78	62.49	63.21	62.52	63.25	63.76	63.1	65.44	67.87	66.84	68.71	68.92	69.33	69.86	70.94	72.52	72.03	72.0	73.17	74.27	74.76	73.77	75.86	73.96	74.11	75.96	76.76	75.06	77.91	82.13	81.6	76.51	77.06	79.71	73.91	83.76	75.03	85.1
046_18	75.65	64.18	62.34	63.35	61.66	61.67	64.41	64.01	64.66	65.97	64.66	67.2	69.12	69.7	69.81	71.5	70.19	72.19	72.61	71.47	73.53	74.57	74.45	74.79	75.86	76.67	79.15	79.18	77.01	78.73	79.45	81.47	80.23	77.72	80.01	78.42	80.32	78.88	73.44	71.21
046_19	75.72	66.8	65.03	64.76	65.96	64.28	66.39	66.49	67.73	67.14	66.74	69.11	70.11	70.63	69.71	71.49	73.2	73.07	73.06	76.47	74.23	75.93	75.21	73.6	77.5	76.33	75.26	79.35	77.34	76.36	78.48	76.12	81.5	76.89	81.43	77.32	74.8	75.31	78.2	75.67
046_20	75.97	64.83	62.81	61.16	61.08	62.38	62.69	64.94	63.62	66.14	66.01	65.54	67.4	68.8	68.17	70.31	70.43	72.93	71.47	73.97	74.19	74.1	72.31	74.33	75.12	76.28	76.99	77.87	78.6	81.29	80.74	79.66	78.63	80.64	77.49	80.61	84.8	78.34	86.34	74.32
046_21	76.18	61.96	63.09	64.23	63.42	64.52	65.41	67.78	65.58	67.14	66.78	68.08	69.37	69.05	69.02	69.91	69.34	73.1	72.18	72.55	72.37	74.51	73.33	76.84	75.07	75.37	79.39	77.28	79.78	77.63	77.72	80.77	80.7	79.33	82.0	77.6	77.46	79.6	82.77	78.65
046_22	76.64	61.46	61.0	59.99	61.34	61.76	61.58	63.14	62.73	64.07	65.75	65.87	67.5	68.42	69.43	70.11	70.2	72.93	71.09	73.01	73.02	72.48	74.39	73.1	77.25	78.47	76.88	76.43	80.16	77.11	81.19	86.09	82.94	77.48	80.9	82.79	79.87	75.38	75.92	84.42
046_23	76.79	66.08	63.84	64.38	64.82	63.3	64.99	65.98	67.26	67.4	67.14	67.15	69.32	69.41	70.29	71.63	70.89	72.59	71.71	73.72	74.71	75.69	74.75	74.85	78.77	75.31	76.56	80.87	80.89	75.95	80.36	81.88	82.19	80.29	82.36	77.94	78.68	81.01	77.68	79.11
046_24	77.0	67.25	67.74	65.81	66.85	66.72	68.07	67.87	68.88	70.55	69.0	69.95	72.16	72.05	70.6	71.98	73.73	75.07	72.88	76.74	75.54	76.51	76.63	77.19	78.58	77.04	77.68	77.88	78.65	76.84	80.43	80.2	80.5	77.73	80.86	78.77	75.68	82.56	79.92	77.15
046_25	77.0	67.25	67.74	65.81	66.85	66.72	68.07	67.87	68.88	70.55	69.0	69.95	72.16	72.05	70.6	71.98	73.73	75.07	72.88	76.74	75.54	76.51	76.63	77.19	78.58	77.04	77.68	77.88	78.65	76.84	80.43	80.2	80.5	77.73	80.86	78.77	75.68	82.56	79.92	77.15
046_26	77.01	64.32	64.93	64.46	63.72	65.36	64.06	67.4	66.5	68.63	69.9	67.26	68.47	69.49	71.17	71.89	72.7	73.02	73.3	73.21	73.16	74.55	74.83	74.82	76.71	78.53	76.83	77.56	79.0	81.07	80.02	79.94	81.75	80.3	82.77	79.83	85.73	75.56	84.99	78.48
046_27	77.03	63.43	62.1	62.59	62.4	63.34	64.29	65.31	64.72	65.17	68.98	66.07	68.33	69.41	70.85	70.18	72.8	73.17	73.69	73.58	72.48	76.05	75.87	75.48	78.43	76.01	77.52	77.23	80.41	79.16	83.6	84.58	82.44	78.56	80.99	77.83	81.57	77.53	73.8	80.41
046_28	77.1	66.5	65.9	66.35	65.83	66.94	66.95	67.76	68.28	69.36	69.34	70.1	71.73	71.27	70.28	72.43	73.6	73.79	73.39	75.63	75.53	75.43	75.72	75.74	78.52	74.98	76.66	78.05	78.96	79.21	80.52	79.63	79.95	78.38	83.19	80.42	76.23	84.79	76.39	83.84
046_29	77.22	64.72	63.43	65.23	64.78	64.24	66.19	65.36	66.45	66.02	66.66	68.65	71.21	69.16	69.63	70.45	72.44	73.87	73.3	73.64	76.68	75.1	75.71	75.85	77.33	79.37	76.1	78.65	79.74	78.4	81.6	81.9	81.27	78.53	82.82	79.98	81.71	82.89	82.07	76.78
046_30	77.31	63.41	62.8	63.72	64.54	66.03	66.06	67.68	68.2	69.56	69.47	68.69	70.88	68.59	72.04	70.37	71.86	73.79	74.12	73.11	72.5	75.86	74.56	78.36	77.8	77.12	79.13	78.18	78.49	78.89	84.15	81.72	80.91	78.52	80.74	82.87	83.25	81.85	78.95	76.73
046_31	77.36	67.01	66.28	64.28	63.91	64.2	64.58	68.24	66.57	67.61	67.82	67.85	67.98	70.88	69.98	71.83	71.86	73.75	75.08	74.01	73.29	74.4	75.07	75.66	79.47	77.81	78.75	80.28	78.95	81.67	78.29	82.16	81.14	84.36	80.35	82.29	83.25	77.38	81.99	75.43
046_32	77.5	63.52	63.28	64.65	65.6	64.84	65.18	68.57	65.39	67.72	67.88	67.23	69.42	71.13	70.16	70.35	71.33	72.69	73.13	72.62	74.44	75.01	76.47	79.01	77.2	78.79	77.9	77.93	79.55	78.35	81.59	81.74	82.96	78.99	82.63	79.38	81.09	84.19	80.19	82.98
046_33	77.54	66.8	66.59	65.81	66.54	65.23	67.4	68.15	68.53	69.72	69.79	69.86	70.56	70.77	71.01	71.84	73.65	73.15	75.03	74.66	73.13	76.56	75.03	75.49	79.33	76.26	77.17	79.65	80.9	78.84	82.33	81.81	81.81	77.26	82.09	82.4	75.06	84.94	81.55	79.21
046_34	77.62	64.06	64.55	65.44	65.43	65.23	66.18	68.61	66.76	69.46	67.92	69.21	71.4	71.37	71.67	71.25	72.3	74.88	74.1	75.35	74.05	76.4	75.83	78.17	77.72	77.45	78.66	78.2	79.62	79.79	82.38	80.55	80.07	81.51	82.9	81.51	82.77	78.43	79.58	80.26
046_35	77.95	67.02	67.12	67.96	66.71	66.63	67.89	68.96	69.74	70.2	69.56	70.8	72.49	71.69	72.12	74.37	75.75	75.63	75.9	77.54	77.22	75.7	76.07	76.84	79.99	78.34	78.21	78.54	77.49	78.32	81.01	81.32	79.77	79.61	85.51	79.38	78.75	82.63	75.44	84.73
046_36	78.02	66.68	62.67	64.97	64.99	65.23	67.06	66.57	66.56	67.17	67.84	68.99	71.42	69.6	70.36	71.77	72.18	73.48	74.01	73.56	77.19	74.61	77.13	75.91	78.83	81.53	78.04	81.54	80.77	79.25	80.78	84.49	81.31	80.58	84.8	82.57	81.28	80.07	82.71	74.24
046_37	78.4	64.15	62.53	63.78	63.57	63.88	65.46	65.93	65.15	68.12	68.64	67.84	69.92	71.56	71.4	72.53	74.72	72.88	74.5	76.13	75.96	78.07	77.09	77.02	77.71	79.78	80.01	82.16	78.99	80.04	83.06	85.02	83.97	82.48	82.14	78.63	84.23	82.33	82.2	74.82
046_38	78.63	66.96	66.81	65.3	65.9	66.16	67.61	68.03	67.84	67.62	68.83	69.1	69.52	73.91	71.67	71.81	72.4	76.94	73.81	75.91	76.55	77.29	78.46	79.72	77.51	80.34	81.92	80.48	82.35	86.86	83.62	82.84	79.04	83.88	83.21	81.79	77.49	79.86	71.39	77.89
046_39	78.99	69.08	66.75	66.48	66.08	66.41	68.0	68.52	68.56	68.92	69.44	70.67	71.94	71.62	71.57	73.59	73.79	72.48	75.36	77.07	77.04	77.52	77.12	76.32	80.45	78.44	79.51	83.01	83.08	80.2	82.15	82.98	83.87	82.37	85.11	80.43	79.05	83.51	79.95	80.76
046_40	79.19	64.34	64.95	66.39	65.88	66.58	68.16	68.78	68.29	69.78	71.68	70.54	71.63	72.36	74.36	74.46	75.46	76.1	77.28	75.65	75.85	77.03	79.12	77.44	80.24	79.22	79.89	77.52	80.36	77.58	81.55	84.72	81.34	81.35	81.13	85.26	83.52	81.31	82.86	88.45
046_41	79.19	71.28	70.75	69.64	70.08	69.12	69.96	70.51	71.95	71.94	72.01	73.89	74.15	74.13	73.81	75.29	75.86	76.79	75.52	79.32	78.18	78.95	78.28	77.05	82.82	77.5	76.83	82.29	82.5	81.16	80.56	81.91	82.38	77.65	86.07	79.47	80.59	81.32	83.79	78.52
046_42	79.36	68.48	66.16	65.41	64.88	66.13	65.12	68.87	67.8	70.09	69.0	69.51	71.49	71.73	72.41	72.85	73.57	74.14	74.07	75.48	74.7	77.72	75.83	77.16	78.7	78.8	79.92	81.31	81.5	85.05	83.11	82.6	83.37	83.77	82.89	85.04	86.43	82.7	91.41	79.8
046_43	79.41	64.99	64.12	65.88	66.98	66.16	68.65	68.47	68.98	67.98	70.97	70.23	72.95	72.92	73.83	75.62	75.63	76.12	76.08	77.6	77.39	77.16	80.33	78.83	80.96	77.96	77.2	78.08	81.61	78.05	82.62	86.36	80.48	80.85	83.13	83.14	79.78	85.39	83.09	88.45
046_44	79.49	68.91	64.49	67.41	66.8	67.06	68.31	66.12	68.25	69.08	68.93	70.04	71.3	70.11	71.76	72.81	73.62	76.1	73.94	76.4	77.28	77.17	77.73	78.53	80.07	82.23	80.26	81.66	82.5	83.25	83.24	83.37	83.71	84.1	84.83	82.13	79.14	80.07	84.01	82.4
046_45	80.12	69.32	66.08	67.55	68.27	68.36	68.62	67.98	70.51	70.17	70.61	71.27	72.94	73.77	74.15	74.55	76.15	76.33	75.21	77.72	78.55	78.64	77.81	80.42	81.39	81.82	81.09	84.46	80.28	82.38	84.8	86.24	84.4	82.16	83.08	83.28	80.35	80.7	82.8	79.1
046_46	80.53	66.23	65.42	65.65	67.01	66.51	67.93	69.37	68.72	68.85	72.31	70.12	73.62	74.32	73.22	74.62	75.23	76.28	75.78	77.82	77.55	78.19	78.49	77.31	80.89	79.02	81.46	82.36	81.79	82.45	84.97	86.1	85.46	78.35	84.64	89.03	78.72	85.91	81.97	88.73
046_47	80.81	70.21	68.49	69.54	69.48	69.83	69.69	70.57	72.18	70.6	71.57	73.42	74.79	74.04	74.72	75.08	77.74	78.37	76.11	77.9	80.24	79.95	80.35	81.17	82.04	82.57	82.28	82.39	84.38	82.82	83.83	85.2	84.2	80.6	82.6	82.88	85.76	85.93	82.52	78.03
046_48	81.33	64.22	65.51	65.68	66.02	67.59	67.5	68.74	67.64	71.53	72.21	70.42	72.38	73.86	74.7	75.0	75.96	76.94	76.16	76.67	77.72	77.3	79.62	77.34	80.73	82.1	83.13	80.06	81.57	83.67	85.63	90.77	86.42	77.88	86.56	87.2	85.39	91.01	78.5	90.2
046_49	81.69	66.6	66.62	68.16	69.01	68.31	67.43	69.78	68.87	71.9	72.4	72.84	74.22	73.97	74.46	75.52	76.68	79.79	77.88	77.99	78.54	80.24	80.24	79.81	81.24	82.29	81.83	80.9	84.92	83.63	85.94	87.17	85.53	81.68	85.66	85.66	82.82	93.26	80.07	86.18
046_50	82.64	72.18	69.77	70.69	70.85	71.26	72.12	70.76	73.78	73.49	73.62	73.95	77.07	76.03	76.17	76.84	78.16	79.72	78.85	81.42	82.28	80.24	80.72	82.26	80.7	86.63	84.3	86.85	87.91	86.09	86.27	84.35	85.32	86.98	88.2	81.43	79.93	82.97	82.15	86.98
