# Supplementary material for: Discrepancy of particle passage in 101 mask batches during the first year of the Covid-19 pandemic in Germany
Source: Sci Rep. 2021 Dec 29;11:24490. doi: 10.1038/s41598-021-03862-z (PMC8716525; doi:10.1038/s41598-021-03862-z)
Supplement: Supplementary file 2 — Supplementary Data. [file 41598_2021_3862_MOESM2_ESM.zip › SI/Data/023.json]

{
    "023_01":{
        "Mass-Weighted Mean Passage":1.5,
        "90":1.72,
        "94.11":1.85,
        "98.41":1.93,
        "102.91":1.31,
        "107.61":1.33,
        "112.53":1.6,
        "117.67":1.44,
        "123.04":1.46,
        "128.66":1.47,
        "134.54":1.66,
        "140.69":1.45,
        "147.12":1.8,
        "153.84":1.82,
        "160.87":1.76,
        "168.22":2.02,
        "175.9":1.81,
        "183.94":2.02,
        "192.34":1.94,
        "201.13":1.57,
        "210.32":1.68,
        "219.93":1.64,
        "229.98":1.97,
        "240.49":1.4,
        "251.47":1.58,
        "262.96":1.75,
        "274.98":1.86,
        "287.54":1.88,
        "300.68":1.78,
        "314.42":1.64,
        "328.78":0.92,
        "343.8":0.0,
        "359.51":1.16,
        "375.94":0.79,
        "393.11":1.23,
        "411.07":0.51,
        "429.85":2.46,
        "449.49":0.74,
        "470.03":1.38,
        "491.5":0.0
    },
    "023_02":{
        "Mass-Weighted Mean Passage":1.94,
        "90":2.2,
        "94.11":2.16,
        "98.41":2.42,
        "102.91":1.77,
        "107.61":1.59,
        "112.53":1.62,
        "117.67":1.41,
        "123.04":1.82,
        "128.66":1.99,
        "134.54":1.49,
        "140.69":1.86,
        "147.12":2.29,
        "153.84":2.04,
        "160.87":2.5,
        "168.22":1.62,
        "175.9":2.35,
        "183.94":1.82,
        "192.34":2.24,
        "201.13":2.7,
        "210.32":2.63,
        "219.93":1.96,
        "229.98":2.54,
        "240.49":2.2,
        "251.47":2.18,
        "262.96":2.35,
        "274.98":2.68,
        "287.54":2.39,
        "300.68":1.78,
        "314.42":2.27,
        "328.78":1.31,
        "343.8":5.56,
        "359.51":2.91,
        "375.94":2.11,
        "393.11":2.04,
        "411.07":1.77,
        "429.85":0.7,
        "449.49":0.37,
        "470.03":1.38,
        "491.5":0.56
    },
    "023_03":{
        "Mass-Weighted Mean Passage":2.19,
        "90":3.78,
        "94.11":3.35,
        "98.41":3.09,
        "102.91":3.34,
        "107.61":3.33,
        "112.53":3.3,
        "117.67":2.33,
        "123.04":2.26,
        "128.66":2.7,
        "134.54":2.59,
        "140.69":3.31,
        "147.12":3.33,
        "153.84":2.84,
        "160.87":2.59,
        "168.22":2.84,
        "175.9":2.56,
        "183.94":2.13,
        "192.34":2.32,
        "201.13":2.54,
        "210.32":2.59,
        "219.93":2.05,
        "229.98":3.11,
        "240.49":2.69,
        "251.47":2.55,
        "262.96":3.16,
        "274.98":2.09,
        "287.54":2.31,
        "300.68":2.45,
        "314.42":2.02,
        "328.78":1.57,
        "343.8":0.0,
        "359.51":1.16,
        "375.94":2.11,
        "393.11":1.64,
        "411.07":1.01,
        "429.85":0.7,
        "449.49":1.11,
        "470.03":0.92,
        "491.5":1.68
    },
    "023_04":{
        "Mass-Weighted Mean Passage":2.3,
        "90":3.92,
        "94.11":4.25,
        "98.41":4.28,
        "102.91":3.66,
        "107.61":3.65,
        "112.53":3.83,
        "117.67":3.5,
        "123.04":3.49,
        "128.66":2.95,
        "134.54":2.9,
        "140.69":2.95,
        "147.12":3.36,
        "153.84":3.13,
        "160.87":2.93,
        "168.22":2.97,
        "175.9":3.02,
        "183.94":3.07,
        "192.34":2.66,
        "201.13":2.54,
        "210.32":2.81,
        "219.93":2.28,
        "229.98":3.06,
        "240.49":2.53,
        "251.47":2.3,
        "262.96":2.69,
        "274.98":1.71,
        "287.54":1.62,
        "300.68":2.56,
        "314.42":1.52,
        "328.78":2.09,
        "343.8":5.56,
        "359.51":1.74,
        "375.94":1.85,
        "393.11":2.05,
        "411.07":1.26,
        "429.85":0.35,
        "449.49":2.58,
        "470.03":0.92,
        "491.5":1.12
    },
    "023_05":{
        "Mass-Weighted Mean Passage":2.6,
        "90":4.91,
        "94.11":4.2,
        "98.41":3.72,
        "102.91":4.19,
        "107.61":3.65,
        "112.53":3.25,
        "117.67":2.9,
        "123.04":3.41,
        "128.66":3.82,
        "134.54":3.55,
        "140.69":3.22,
        "147.12":3.02,
        "153.84":3.76,
        "160.87":3.18,
        "168.22":2.81,
        "175.9":3.55,
        "183.94":4.04,
        "192.34":2.93,
        "201.13":2.91,
        "210.32":2.76,
        "219.93":2.82,
        "229.98":2.85,
        "240.49":2.8,
        "251.47":2.67,
        "262.96":2.22,
        "274.98":3.13,
        "287.54":2.48,
        "300.68":3.23,
        "314.42":3.16,
        "328.78":1.31,
        "343.8":0.0,
        "359.51":1.74,
        "375.94":1.32,
        "393.11":1.43,
        "411.07":1.52,
        "429.85":2.11,
        "449.49":2.95,
        "470.03":1.38,
        "491.5":1.12
    },
    "023_06":{
        "Mass-Weighted Mean Passage":3.05,
        "90":5.5,
        "94.11":4.06,
        "98.41":4.76,
        "102.91":4.77,
        "107.61":4.54,
        "112.53":4.18,
        "117.67":3.65,
        "123.04":3.62,
        "128.66":3.98,
        "134.54":3.52,
        "140.69":4.99,
        "147.12":4.06,
        "153.84":4.05,
        "160.87":4.38,
        "168.22":3.9,
        "175.9":4.37,
        "183.94":3.53,
        "192.34":4.33,
        "201.13":3.59,
        "210.32":4.1,
        "219.93":3.42,
        "229.98":3.99,
        "240.49":2.96,
        "251.47":4.0,
        "262.96":3.63,
        "274.98":2.83,
        "287.54":2.56,
        "300.68":3.46,
        "314.42":3.41,
        "328.78":1.96,
        "343.8":0.0,
        "359.51":5.23,
        "375.94":2.64,
        "393.11":1.43,
        "411.07":2.78,
        "429.85":1.4,
        "449.49":0.74,
        "470.03":0.46,
        "491.5":0.56
    },
    "023_07":{
        "Mass-Weighted Mean Passage":3.12,
        "90":5.16,
        "94.11":5.22,
        "98.41":4.35,
        "102.91":4.28,
        "107.61":4.25,
        "112.53":4.01,
        "117.67":4.04,
        "123.04":4.46,
        "128.66":4.01,
        "134.54":4.0,
        "140.69":4.31,
        "147.12":4.09,
        "153.84":3.76,
        "160.87":3.89,
        "168.22":4.0,
        "175.9":4.05,
        "183.94":4.31,
        "192.34":3.84,
        "201.13":4.76,
        "210.32":4.4,
        "219.93":3.73,
        "229.98":3.78,
        "240.49":3.06,
        "251.47":4.91,
        "262.96":3.16,
        "274.98":3.5,
        "287.54":2.14,
        "300.68":3.01,
        "314.42":3.66,
        "328.78":3.01,
        "343.8":11.11,
        "359.51":1.16,
        "375.94":3.17,
        "393.11":1.64,
        "411.07":1.77,
        "429.85":2.11,
        "449.49":0.74,
        "470.03":0.92,
        "491.5":0.0
    },
    "023_08":{
        "Mass-Weighted Mean Passage":4.15,
        "90":6.55,
        "94.11":5.71,
        "98.41":5.44,
        "102.91":5.53,
        "107.61":4.76,
        "112.53":5.68,
        "117.67":4.86,
        "123.04":4.98,
        "128.66":4.94,
        "134.54":4.85,
        "140.69":4.87,
        "147.12":4.85,
        "153.84":5.07,
        "160.87":4.57,
        "168.22":4.49,
        "175.9":4.69,
        "183.94":5.28,
        "192.34":4.79,
        "201.13":5.17,
        "210.32":4.92,
        "219.93":5.28,
        "229.98":5.44,
        "240.49":4.25,
        "251.47":4.97,
        "262.96":4.57,
        "274.98":4.25,
        "287.54":4.02,
        "300.68":4.91,
        "314.42":4.29,
        "328.78":3.8,
        "343.8":0.0,
        "359.51":4.65,
        "375.94":3.69,
        "393.11":1.43,
        "411.07":2.53,
        "429.85":2.11,
        "449.49":2.21,
        "470.03":4.59,
        "491.5":1.68
    },
    "023_09":{
        "Mass-Weighted Mean Passage":4.38,
        "90":5.62,
        "94.11":5.08,
        "98.41":5.44,
        "102.91":4.95,
        "107.61":4.83,
        "112.53":4.67,
        "117.67":4.74,
        "123.04":4.82,
        "128.66":5.62,
        "134.54":4.85,
        "140.69":5.2,
        "147.12":5.58,
        "153.84":5.68,
        "160.87":4.79,
        "168.22":5.19,
        "175.9":5.33,
        "183.94":5.67,
        "192.34":5.59,
        "201.13":5.25,
        "210.32":5.44,
        "219.93":5.1,
        "229.98":5.08,
        "240.49":4.46,
        "251.47":5.4,
        "262.96":5.98,
        "274.98":4.92,
        "287.54":3.5,
        "300.68":5.02,
        "314.42":5.3,
        "328.78":3.4,
        "343.8":0.0,
        "359.51":2.91,
        "375.94":5.01,
        "393.11":2.45,
        "411.07":2.53,
        "429.85":3.16,
        "449.49":1.85,
        "470.03":3.21,
        "491.5":1.12
    }
}
