# Supplementary material for: Discrepancy of particle passage in 101 mask batches during the first year of the Covid-19 pandemic in Germany
Source: Sci Rep. 2021 Dec 29;11:24490. doi: 10.1038/s41598-021-03862-z (PMC8716525; doi:10.1038/s41598-021-03862-z)
Supplement: Supplementary file 2 — Supplementary Data. [file 41598_2021_3862_MOESM2_ESM.zip › SI/Data/036.xlsx]

## Sheet: Sheet1
Sample Name	Mass-Weighted Mean Passage	90	94.11	98.41	102.91	107.61	112.53	117.67	123.04	128.66	134.54	140.69	147.12	153.84	160.87	168.22	175.9	183.94	192.34	201.13	210.32	219.93	229.98	240.49	251.47	262.96	274.98	287.54	300.68	314.42	328.78	343.8	359.51	375.94	393.11	411.07	429.85	449.49	470.03	491.5
036_01	5.91	14.11	12.69	12.18	11.75	10.38	9.63	9.15	9.65	8.89	8.81	8.21	8.3	8.07	7.69	8.47	8.38	8	8.2	7.62	7.14	7.73	6.8	6.81	7.14	6.88	6.61	6.52	5.68	5.44	5.25	4.86	4.9	4.18	3.34	3.17	2.73	2.92	2.46	2.47
036_02	6.34	15.22	14.33	13.11	11.86	11.48	10.86	10.11	10.07	9.74	10.02	9.3	8.92	8.63	8.96	8.98	9.09	8.39	8.31	8.55	7.83	7.44	7.6	7.89	7.25	7.04	6.84	6.03	5.93	5.89	6.11	5.71	5.03	3.99	3.66	3.29	3.46	3.2	3.03	3.11
036_03	6.43	14.14	13.89	12.44	11.32	11.14	10.65	9.59	9.69	9.58	9.22	9.05	8.88	8.76	8.35	9.27	8.56	7.97	8.32	8.24	8.26	7.95	7.26	7.41	6.93	7.22	6.84	6.57	6.64	5.49	5.37	5.51	5.08	4.82	3.67	4.29	4.44	2.78	3.55	2.47
036_04	6.93	15.19	14.24	13.11	12.07	11.45	10.8	10.21	10.6	10.38	9.85	9.73	9.66	9.8	8.84	9.19	9.14	8.89	9.26	8.9	8.58	8.57	8.29	8.02	8.6	8.08	7.14	6.88	7.22	6.98	6.11	6.49	5.34	4.82	4.4	4.45	3.13	3.77	3.03	2.92
036_05	7.07	15.55	14.07	13.39	12.31	11.82	11.29	10.63	10.16	10.49	9.98	10.34	9.92	10.01	9.18	10.07	9.38	9.11	8.88	8.68	9.16	9.13	8.68	8.39	8.18	7.68	7.9	6.74	6.88	7.11	6.49	5.77	5.58	5.05	3.77	4.19	3.21	3.36	3	3.65
036_06	7.15	16	14.3	13.48	13.04	12.06	11.04	10.75	10.73	9.93	9.9	10.03	9.91	9.61	9.1	9.08	9.23	9.17	9.25	8.61	8.89	9.06	8.52	7.87	8.14	7.27	8.21	7.59	7.25	7.17	6.63	5.35	5.96	6.1	4.86	4.8	4.8	3.7	3.03	3.11
036_07	7.51	15.75	14.36	13.51	12.52	11.47	11.21	11	10.67	10.51	10.69	10.06	10.05	10.31	9.99	10.25	9.84	9.82	9.27	9.3	9.29	9.16	9.34	9.2	8.56	8.49	7.5	7.39	7.21	7.86	7.87	6.56	5.56	5.43	4.4	4.89	4.19	3.26	3.44	3.3
036_08	8.25	17.04	15.88	14.45	13.21	12.92	12.19	11.85	11.98	11.71	11.2	11.72	11.51	11.69	10.75	11.37	10.82	10.41	10.44	10.45	10.6	10.54	10.09	9.65	9.94	8.95	8.53	8.45	8.54	8.24	7.17	6.96	7.2	5.73	6	3.94	5.02	2.88	3	2.71
036_09	8.39	17.7	15.54	14.51	13.96	13.29	12.94	11.93	12.02	11.79	11.28	11.43	11.38	10.85	10.55	10.66	11.29	10.13	10.4	10.51	10.4	9.84	9.85	9.51	9.93	9.47	8.83	8.34	9.6	7.74	7.92	7.3	6.96	6.31	5.9	4.24	4.11	4.22	4.77	3.65
036_10	9.32	18.61	18.11	16.35	15.45	14.11	14.07	13.73	13.25	12.73	13.03	12.98	12.26	12.16	11.19	11.94	12.03	11.44	11.18	12.03	11.29	11.43	10.94	10.53	10.32	10.76	9.74	9.77	9.6	9.45	8.84	8.61	7.32	7.8	7.14	5.92	5.8	4.27	4.26	4.38
036_11	9.51	18.9	18.23	16.67	15.23	15.01	14.21	13.72	13.44	13.41	12.96	12.55	12.48	12.52	12.14	12.41	12.59	12.15	11.72	11.63	11.52	11.68	11.51	11.43	11.36	10.29	10.61	10.87	9.27	9.07	8.94	8.63	7.85	7.35	6.81	5.38	5.2	4.48	4.92	4.29
036_12	9.53	19.35	18.16	17.12	15.47	15.21	14.69	13.99	13.25	13.19	12.59	12.8	12.58	12.7	11.97	12.55	12.61	12.37	11.73	12.19	11.85	11.37	11.43	11.18	11.2	10.96	10.31	9.97	9.03	9.33	8.49	8.63	8.03	6.47	6.9	6.19	5.73	5.83	4.34	4.2
036_13	10.19	19.89	19.01	17.41	16.03	15.32	14.17	14.44	14.12	13.17	13.15	13.03	12.97	12.73	12.47	13.04	13.51	12.1	12.83	12.48	12.56	12.21	12.11	11.33	11.97	11.68	11.29	10.9	10	10.09	9.83	9.43	8.08	7.29	7.22	7.43	6.93	5.83	5.08	5.39
036_14	10.38	19.91	19.79	17.7	16.74	16.59	15.94	15.23	14.47	14.28	13.68	14.24	13.74	13.01	13.27	13.68	13.34	13.29	13.27	13.28	12.47	12.76	12.9	12.61	12.32	11.38	11.39	11.96	11.16	9.99	10.91	9.55	8.52	8.1	6.53	6.58	5.43	4.36	5.62	2.83
036_15	10.57	21.28	19.33	17.41	16.52	15.47	14.6	14.1	15.15	14.12	14.33	13.77	13.47	13.13	13.58	13.45	13.67	13.69	13.09	13.8	12.91	12.85	12.42	12.21	11.55	11.89	11.35	11.76	10.74	10.91	9.96	9.3	9.19	7.75	7.49	6.65	6.8	5.62	5.98	4.29
036_16	11.17	22.23	20.06	18.74	16.97	16.66	16.01	15.89	15.31	15	14.5	14.84	14.75	13.99	13.52	13.91	14.15	13.94	13.67	13.64	13.26	14.21	13.74	13.13	13.16	12.43	12.64	11.91	11.59	11.43	11.2	10.56	10.03	8.24	7.62	5.85	6.47	5.77	5.79	5.13
036_17	11.57	21.7	20.6	18.12	17.62	17.01	16.05	15.36	15.12	15.52	14.76	14.54	15.26	14.54	13.7	14.75	13.86	14.53	14.34	14.56	13.48	14.17	13.44	13.24	13.25	13.47	12.77	12.69	11.43	11.66	11.29	10.51	10.95	9.03	8.26	7.38	5.84	6.19	7.59	5.05
036_18	11.85	21.86	20.59	18.96	18.18	17.29	16.51	16.1	15.7	15.23	15	14.84	15.02	14.35	13.75	14.71	14.47	15.51	14.51	14.15	14.49	13.77	14.52	14.08	14.23	13.27	12.91	12.23	12.08	11.82	11.1	12.07	10.56	9.74	8.37	7.06	7.95	6.47	5.87	5.48
036_19	12.07	20.86	20.69	18.54	18.12	17.26	16.95	15.87	15.56	15.55	15.99	15.1	14.67	15.18	14.08	15.27	15.24	15.2	14.57	15.43	14.96	14.67	14.33	14.41	13.97	13.39	13.18	13.34	12.75	11.93	12.28	10.87	11.27	9.91	7.62	7.89	7.24	6.27	6.23	5.35
036_20	12.71	22.35	21.19	19.26	18.1	17.05	17.62	16.28	16.58	15.93	16.07	15.49	16.17	15.5	15.44	15.66	15.69	15.53	15.83	15.45	15.05	15.3	14.57	15.09	14.63	13.73	13.57	13.82	12.92	12.59	12.82	12.2	11.76	9.49	9.35	7.59	7.63	8.51	8.17	6.45
