# Supplementary material for: Discrepancy of particle passage in 101 mask batches during the first year of the Covid-19 pandemic in Germany
Source: Sci Rep. 2021 Dec 29;11:24490. doi: 10.1038/s41598-021-03862-z (PMC8716525; doi:10.1038/s41598-021-03862-z)
Supplement: Supplementary file 2 — Supplementary Data. [file 41598_2021_3862_MOESM2_ESM.zip › SI/Data/074.json]

{
    "074_01":{
        "Mass-Weighted Mean Passage":23.4,
        "90":30.07,
        "94.11":29.19,
        "98.41":28.48,
        "102.91":26.78,
        "107.61":26.5,
        "112.53":26.0,
        "117.67":25.54,
        "123.04":25.47,
        "128.66":25.3,
        "134.54":25.35,
        "140.69":25.61,
        "147.12":24.5,
        "153.84":25.06,
        "160.87":24.66,
        "168.22":25.47,
        "175.9":26.05,
        "183.94":25.31,
        "192.34":25.29,
        "201.13":26.58,
        "210.32":25.1,
        "219.93":25.84,
        "229.98":26.08,
        "240.49":25.41,
        "251.47":25.98,
        "262.96":25.94,
        "274.98":25.1,
        "287.54":25.27,
        "300.68":24.88,
        "314.42":25.51,
        "328.78":24.98,
        "343.8":23.78,
        "359.51":22.9,
        "375.94":22.22,
        "393.11":19.3,
        "411.07":19.73,
        "429.85":16.05,
        "449.49":16.84,
        "470.03":17.55,
        "491.5":12.85
    },
    "074_02":{
        "Mass-Weighted Mean Passage":24.51,
        "90":30.2,
        "94.11":30.59,
        "98.41":29.6,
        "102.91":28.86,
        "107.61":26.71,
        "112.53":26.88,
        "117.67":26.55,
        "123.04":25.86,
        "128.66":25.91,
        "134.54":25.87,
        "140.69":26.21,
        "147.12":26.5,
        "153.84":26.83,
        "160.87":25.69,
        "168.22":25.84,
        "175.9":26.79,
        "183.94":27.38,
        "192.34":25.72,
        "201.13":26.31,
        "210.32":26.8,
        "219.93":24.95,
        "229.98":27.02,
        "240.49":26.18,
        "251.47":27.07,
        "262.96":27.73,
        "274.98":25.98,
        "287.54":26.98,
        "300.68":27.03,
        "314.42":25.12,
        "328.78":24.16,
        "343.8":25.33,
        "359.51":23.08,
        "375.94":21.23,
        "393.11":22.49,
        "411.07":20.71,
        "429.85":20.12,
        "449.49":20.25,
        "470.03":17.25,
        "491.5":17.75
    },
    "074_03":{
        "Mass-Weighted Mean Passage":24.53,
        "90":30.94,
        "94.11":30.17,
        "98.41":28.92,
        "102.91":27.97,
        "107.61":26.7,
        "112.53":26.8,
        "117.67":26.79,
        "123.04":26.62,
        "128.66":26.23,
        "134.54":26.43,
        "140.69":26.82,
        "147.12":26.84,
        "153.84":27.55,
        "160.87":26.08,
        "168.22":26.31,
        "175.9":27.44,
        "183.94":26.83,
        "192.34":26.3,
        "201.13":26.13,
        "210.32":26.83,
        "219.93":27.76,
        "229.98":27.39,
        "240.49":27.3,
        "251.47":28.3,
        "262.96":26.85,
        "274.98":28.06,
        "287.54":26.23,
        "300.68":25.81,
        "314.42":24.87,
        "328.78":24.73,
        "343.8":24.46,
        "359.51":23.71,
        "375.94":21.63,
        "393.11":19.55,
        "411.07":20.24,
        "429.85":18.51,
        "449.49":19.91,
        "470.03":16.47,
        "491.5":19.17
    },
    "074_04":{
        "Mass-Weighted Mean Passage":24.92,
        "90":31.03,
        "94.11":29.76,
        "98.41":28.89,
        "102.91":28.54,
        "107.61":26.98,
        "112.53":27.17,
        "117.67":26.9,
        "123.04":25.14,
        "128.66":26.49,
        "134.54":25.96,
        "140.69":26.77,
        "147.12":26.01,
        "153.84":25.66,
        "160.87":25.54,
        "168.22":26.43,
        "175.9":26.81,
        "183.94":26.99,
        "192.34":27.39,
        "201.13":27.03,
        "210.32":26.61,
        "219.93":26.98,
        "229.98":26.99,
        "240.49":26.75,
        "251.47":28.24,
        "262.96":27.52,
        "274.98":27.54,
        "287.54":26.53,
        "300.68":26.58,
        "314.42":27.59,
        "328.78":25.02,
        "343.8":25.49,
        "359.51":23.66,
        "375.94":22.22,
        "393.11":22.18,
        "411.07":21.73,
        "429.85":18.59,
        "449.49":19.4,
        "470.03":18.82,
        "491.5":17.65
    },
    "074_05":{
        "Mass-Weighted Mean Passage":26.07,
        "90":31.99,
        "94.11":30.87,
        "98.41":29.64,
        "102.91":29.44,
        "107.61":27.98,
        "112.53":27.38,
        "117.67":27.63,
        "123.04":27.73,
        "128.66":26.86,
        "134.54":26.86,
        "140.69":27.41,
        "147.12":27.46,
        "153.84":27.35,
        "160.87":26.6,
        "168.22":27.1,
        "175.9":28.32,
        "183.94":27.63,
        "192.34":27.43,
        "201.13":28.47,
        "210.32":27.84,
        "219.93":28.64,
        "229.98":28.4,
        "240.49":28.18,
        "251.47":28.24,
        "262.96":27.49,
        "274.98":27.7,
        "287.54":27.62,
        "300.68":27.16,
        "314.42":27.44,
        "328.78":26.55,
        "343.8":26.57,
        "359.51":24.43,
        "375.94":24.32,
        "393.11":24.06,
        "411.07":22.95,
        "429.85":21.81,
        "449.49":20.08,
        "470.03":22.15,
        "491.5":19.61
    }
}
