# Supplementary material for: Discrepancy of particle passage in 101 mask batches during the first year of the Covid-19 pandemic in Germany
Source: Sci Rep. 2021 Dec 29;11:24490. doi: 10.1038/s41598-021-03862-z (PMC8716525; doi:10.1038/s41598-021-03862-z)
Supplement: Supplementary file 2 — Supplementary Data. [file 41598_2021_3862_MOESM2_ESM.zip › SI/Data/062.json]

{
    "062_01":{
        "Mass-Weighted Mean Passage":6.38,
        "90":13.58,
        "94.11":12.55,
        "98.41":11.7,
        "102.91":11.1,
        "107.61":10.14,
        "112.53":10.15,
        "117.67":10.05,
        "123.04":9.58,
        "128.66":9.46,
        "134.54":8.84,
        "140.69":8.52,
        "147.12":8.51,
        "153.84":8.31,
        "160.87":8.04,
        "168.22":7.82,
        "175.9":8.11,
        "183.94":8.14,
        "192.34":7.91,
        "201.13":7.78,
        "210.32":7.45,
        "219.93":8.09,
        "229.98":7.54,
        "240.49":7.65,
        "251.47":7.3,
        "262.96":7.05,
        "274.98":6.69,
        "287.54":6.94,
        "300.68":6.53,
        "314.42":5.88,
        "328.78":6.12,
        "343.8":5.35,
        "359.51":5.2,
        "375.94":4.54,
        "393.11":4.07,
        "411.07":4.68,
        "429.85":3.6,
        "449.49":2.94,
        "470.03":3.66,
        "491.5":2.41
    },
    "062_02":{
        "Mass-Weighted Mean Passage":6.62,
        "90":10.22,
        "94.11":11.59,
        "98.41":10.57,
        "102.91":10.33,
        "107.61":9.4,
        "112.53":9.72,
        "117.67":9.46,
        "123.04":9.15,
        "128.66":9.22,
        "134.54":9.33,
        "140.69":9.58,
        "147.12":9.18,
        "153.84":8.78,
        "160.87":9.63,
        "168.22":8.01,
        "175.9":8.34,
        "183.94":8.49,
        "192.34":8.02,
        "201.13":7.93,
        "210.32":8.59,
        "219.93":7.61,
        "229.98":7.3,
        "240.49":8.45,
        "251.47":7.87,
        "262.96":8.89,
        "274.98":7.18,
        "287.54":5.87,
        "300.68":6.79,
        "314.42":5.41,
        "328.78":5.78,
        "343.8":5.96,
        "359.51":5.83,
        "375.94":5.08,
        "393.11":4.11,
        "411.07":5.13,
        "429.85":5.56,
        "449.49":4.17,
        "470.03":5.02,
        "491.5":4.44
    },
    "062_03":{
        "Mass-Weighted Mean Passage":6.8,
        "90":13.8,
        "94.11":12.92,
        "98.41":12.37,
        "102.91":11.32,
        "107.61":10.9,
        "112.53":9.85,
        "117.67":10.07,
        "123.04":9.62,
        "128.66":9.71,
        "134.54":9.3,
        "140.69":8.88,
        "147.12":9.05,
        "153.84":8.54,
        "160.87":8.74,
        "168.22":8.34,
        "175.9":9.27,
        "183.94":8.58,
        "192.34":8.58,
        "201.13":8.49,
        "210.32":8.56,
        "219.93":8.2,
        "229.98":8.46,
        "240.49":8.05,
        "251.47":7.29,
        "262.96":7.29,
        "274.98":7.54,
        "287.54":7.1,
        "300.68":6.72,
        "314.42":6.07,
        "328.78":5.87,
        "343.8":6.23,
        "359.51":5.29,
        "375.94":4.57,
        "393.11":4.21,
        "411.07":5.1,
        "429.85":4.33,
        "449.49":4.36,
        "470.03":3.96,
        "491.5":2.97
    },
    "062_04":{
        "Mass-Weighted Mean Passage":6.86,
        "90":14.57,
        "94.11":12.85,
        "98.41":13.2,
        "102.91":11.35,
        "107.61":11.49,
        "112.53":10.62,
        "117.67":9.94,
        "123.04":9.95,
        "128.66":9.4,
        "134.54":8.83,
        "140.69":8.77,
        "147.12":9.32,
        "153.84":8.91,
        "160.87":9.19,
        "168.22":8.37,
        "175.9":8.4,
        "183.94":8.0,
        "192.34":7.88,
        "201.13":8.67,
        "210.32":8.3,
        "219.93":8.08,
        "229.98":8.31,
        "240.49":8.11,
        "251.47":7.76,
        "262.96":8.11,
        "274.98":7.81,
        "287.54":7.38,
        "300.68":6.51,
        "314.42":6.55,
        "328.78":6.35,
        "343.8":6.34,
        "359.51":6.32,
        "375.94":4.57,
        "393.11":4.63,
        "411.07":3.8,
        "429.85":3.89,
        "449.49":3.25,
        "470.03":3.38,
        "491.5":3.1
    },
    "062_05":{
        "Mass-Weighted Mean Passage":6.87,
        "90":14.52,
        "94.11":13.67,
        "98.41":11.91,
        "102.91":11.26,
        "107.61":11.01,
        "112.53":10.72,
        "117.67":9.81,
        "123.04":9.89,
        "128.66":9.55,
        "134.54":9.62,
        "140.69":9.09,
        "147.12":9.11,
        "153.84":9.02,
        "160.87":8.85,
        "168.22":8.94,
        "175.9":8.95,
        "183.94":8.7,
        "192.34":8.59,
        "201.13":8.17,
        "210.32":8.58,
        "219.93":8.29,
        "229.98":7.99,
        "240.49":7.92,
        "251.47":7.98,
        "262.96":7.77,
        "274.98":6.99,
        "287.54":7.36,
        "300.68":7.31,
        "314.42":6.82,
        "328.78":7.1,
        "343.8":5.92,
        "359.51":5.58,
        "375.94":5.09,
        "393.11":4.28,
        "411.07":3.92,
        "429.85":3.88,
        "449.49":2.56,
        "470.03":3.96,
        "491.5":2.74
    },
    "062_06":{
        "Mass-Weighted Mean Passage":6.88,
        "90":13.4,
        "94.11":13.71,
        "98.41":12.26,
        "102.91":11.31,
        "107.61":10.54,
        "112.53":10.5,
        "117.67":10.14,
        "123.04":9.48,
        "128.66":8.98,
        "134.54":8.88,
        "140.69":9.39,
        "147.12":8.6,
        "153.84":8.71,
        "160.87":8.45,
        "168.22":8.05,
        "175.9":8.34,
        "183.94":8.56,
        "192.34":8.12,
        "201.13":8.25,
        "210.32":7.93,
        "219.93":8.09,
        "229.98":8.08,
        "240.49":8.19,
        "251.47":8.21,
        "262.96":7.67,
        "274.98":7.36,
        "287.54":6.79,
        "300.68":7.18,
        "314.42":6.57,
        "328.78":7.42,
        "343.8":5.45,
        "359.51":5.76,
        "375.94":5.09,
        "393.11":4.28,
        "411.07":5.16,
        "429.85":3.71,
        "449.49":3.99,
        "470.03":4.07,
        "491.5":4.39
    },
    "062_07":{
        "Mass-Weighted Mean Passage":7.0,
        "90":14.07,
        "94.11":13.22,
        "98.41":12.43,
        "102.91":11.36,
        "107.61":10.64,
        "112.53":10.53,
        "117.67":9.75,
        "123.04":9.5,
        "128.66":9.65,
        "134.54":9.18,
        "140.69":9.25,
        "147.12":9.26,
        "153.84":8.82,
        "160.87":8.73,
        "168.22":9.17,
        "175.9":8.52,
        "183.94":8.58,
        "192.34":8.52,
        "201.13":8.39,
        "210.32":8.9,
        "219.93":8.05,
        "229.98":8.46,
        "240.49":8.33,
        "251.47":7.3,
        "262.96":7.99,
        "274.98":7.93,
        "287.54":7.28,
        "300.68":7.6,
        "314.42":6.59,
        "328.78":5.78,
        "343.8":5.62,
        "359.51":6.75,
        "375.94":4.98,
        "393.11":5.05,
        "411.07":4.2,
        "429.85":3.89,
        "449.49":3.88,
        "470.03":4.01,
        "491.5":3.49
    },
    "062_08":{
        "Mass-Weighted Mean Passage":7.0,
        "90":14.64,
        "94.11":13.98,
        "98.41":13.12,
        "102.91":11.61,
        "107.61":11.21,
        "112.53":10.43,
        "117.67":10.75,
        "123.04":10.17,
        "128.66":9.71,
        "134.54":9.2,
        "140.69":9.55,
        "147.12":9.05,
        "153.84":8.84,
        "160.87":8.42,
        "168.22":8.98,
        "175.9":8.65,
        "183.94":8.88,
        "192.34":8.75,
        "201.13":7.82,
        "210.32":8.7,
        "219.93":8.66,
        "229.98":8.27,
        "240.49":8.0,
        "251.47":8.32,
        "262.96":8.09,
        "274.98":6.86,
        "287.54":7.77,
        "300.68":7.62,
        "314.42":6.58,
        "328.78":5.79,
        "343.8":5.99,
        "359.51":5.93,
        "375.94":5.4,
        "393.11":5.13,
        "411.07":4.1,
        "429.85":4.03,
        "449.49":4.01,
        "470.03":3.27,
        "491.5":3.21
    },
    "062_09":{
        "Mass-Weighted Mean Passage":7.1,
        "90":14.91,
        "94.11":14.15,
        "98.41":13.28,
        "102.91":12.12,
        "107.61":11.45,
        "112.53":10.77,
        "117.67":10.2,
        "123.04":9.5,
        "128.66":9.57,
        "134.54":9.89,
        "140.69":9.3,
        "147.12":9.49,
        "153.84":8.31,
        "160.87":8.43,
        "168.22":8.69,
        "175.9":8.64,
        "183.94":8.27,
        "192.34":8.27,
        "201.13":8.19,
        "210.32":8.05,
        "219.93":8.24,
        "229.98":7.84,
        "240.49":8.53,
        "251.47":8.57,
        "262.96":7.8,
        "274.98":8.02,
        "287.54":7.96,
        "300.68":7.03,
        "314.42":6.9,
        "328.78":7.39,
        "343.8":6.1,
        "359.51":5.63,
        "375.94":5.71,
        "393.11":4.54,
        "411.07":5.79,
        "429.85":3.98,
        "449.49":3.76,
        "470.03":4.02,
        "491.5":2.71
    },
    "062_10":{
        "Mass-Weighted Mean Passage":7.13,
        "90":15.22,
        "94.11":13.98,
        "98.41":12.46,
        "102.91":11.9,
        "107.61":11.31,
        "112.53":10.76,
        "117.67":9.59,
        "123.04":10.12,
        "128.66":10.03,
        "134.54":9.58,
        "140.69":9.47,
        "147.12":9.44,
        "153.84":8.64,
        "160.87":8.62,
        "168.22":8.92,
        "175.9":9.09,
        "183.94":8.19,
        "192.34":8.68,
        "201.13":8.71,
        "210.32":8.85,
        "219.93":8.49,
        "229.98":8.09,
        "240.49":8.23,
        "251.47":8.18,
        "262.96":7.51,
        "274.98":8.05,
        "287.54":7.79,
        "300.68":6.97,
        "314.42":6.57,
        "328.78":6.72,
        "343.8":6.38,
        "359.51":6.08,
        "375.94":5.06,
        "393.11":4.98,
        "411.07":5.16,
        "429.85":3.71,
        "449.49":4.09,
        "470.03":4.07,
        "491.5":3.48
    },
    "062_11":{
        "Mass-Weighted Mean Passage":7.2,
        "90":15.34,
        "94.11":14.29,
        "98.41":12.8,
        "102.91":12.01,
        "107.61":12.15,
        "112.53":11.32,
        "117.67":10.49,
        "123.04":9.84,
        "128.66":10.12,
        "134.54":9.72,
        "140.69":9.93,
        "147.12":9.8,
        "153.84":9.4,
        "160.87":8.9,
        "168.22":8.98,
        "175.9":9.03,
        "183.94":8.89,
        "192.34":9.05,
        "201.13":9.03,
        "210.32":8.42,
        "219.93":8.28,
        "229.98":8.58,
        "240.49":7.82,
        "251.47":8.56,
        "262.96":8.07,
        "274.98":8.29,
        "287.54":7.3,
        "300.68":6.95,
        "314.42":7.75,
        "328.78":6.21,
        "343.8":6.56,
        "359.51":5.81,
        "375.94":6.43,
        "393.11":4.61,
        "411.07":4.57,
        "429.85":4.96,
        "449.49":3.26,
        "470.03":2.43,
        "491.5":3.87
    },
    "062_12":{
        "Mass-Weighted Mean Passage":7.78,
        "90":16.32,
        "94.11":14.44,
        "98.41":13.57,
        "102.91":13.0,
        "107.61":11.78,
        "112.53":11.37,
        "117.67":11.06,
        "123.04":10.97,
        "128.66":10.64,
        "134.54":10.66,
        "140.69":10.1,
        "147.12":9.99,
        "153.84":9.91,
        "160.87":9.38,
        "168.22":10.12,
        "175.9":10.2,
        "183.94":10.89,
        "192.34":9.4,
        "201.13":9.68,
        "210.32":9.07,
        "219.93":9.5,
        "229.98":8.92,
        "240.49":9.12,
        "251.47":9.05,
        "262.96":8.9,
        "274.98":8.23,
        "287.54":8.91,
        "300.68":7.76,
        "314.42":7.81,
        "328.78":7.22,
        "343.8":6.92,
        "359.51":6.79,
        "375.94":4.87,
        "393.11":5.48,
        "411.07":5.79,
        "429.85":3.73,
        "449.49":4.01,
        "470.03":3.22,
        "491.5":2.8
    },
    "062_13":{
        "Mass-Weighted Mean Passage":7.86,
        "90":16.37,
        "94.11":14.15,
        "98.41":13.14,
        "102.91":12.6,
        "107.61":12.31,
        "112.53":11.65,
        "117.67":11.31,
        "123.04":10.82,
        "128.66":10.27,
        "134.54":10.09,
        "140.69":10.15,
        "147.12":10.54,
        "153.84":9.98,
        "160.87":9.85,
        "168.22":9.74,
        "175.9":9.73,
        "183.94":9.65,
        "192.34":9.65,
        "201.13":8.85,
        "210.32":8.93,
        "219.93":9.56,
        "229.98":9.61,
        "240.49":8.82,
        "251.47":9.19,
        "262.96":8.78,
        "274.98":8.22,
        "287.54":8.31,
        "300.68":7.7,
        "314.42":8.79,
        "328.78":6.98,
        "343.8":6.81,
        "359.51":7.22,
        "375.94":6.0,
        "393.11":5.17,
        "411.07":4.68,
        "429.85":4.68,
        "449.49":4.01,
        "470.03":4.49,
        "491.5":4.41
    },
    "062_14":{
        "Mass-Weighted Mean Passage":7.91,
        "90":16.09,
        "94.11":14.98,
        "98.41":13.19,
        "102.91":12.99,
        "107.61":11.83,
        "112.53":11.94,
        "117.67":10.61,
        "123.04":11.3,
        "128.66":10.68,
        "134.54":10.04,
        "140.69":10.21,
        "147.12":10.29,
        "153.84":9.91,
        "160.87":9.74,
        "168.22":9.62,
        "175.9":9.56,
        "183.94":9.23,
        "192.34":9.58,
        "201.13":9.47,
        "210.32":9.36,
        "219.93":9.48,
        "229.98":9.83,
        "240.49":8.96,
        "251.47":9.06,
        "262.96":8.62,
        "274.98":7.88,
        "287.54":8.25,
        "300.68":8.04,
        "314.42":8.29,
        "328.78":7.57,
        "343.8":6.93,
        "359.51":6.97,
        "375.94":6.25,
        "393.11":5.15,
        "411.07":6.35,
        "429.85":4.42,
        "449.49":3.9,
        "470.03":3.73,
        "491.5":4.26
    },
    "062_15":{
        "Mass-Weighted Mean Passage":8.02,
        "90":15.52,
        "94.11":14.75,
        "98.41":13.31,
        "102.91":13.1,
        "107.61":11.95,
        "112.53":12.21,
        "117.67":11.87,
        "123.04":11.04,
        "128.66":11.57,
        "134.54":10.48,
        "140.69":10.68,
        "147.12":10.15,
        "153.84":10.09,
        "160.87":10.36,
        "168.22":10.18,
        "175.9":9.46,
        "183.94":10.31,
        "192.34":9.99,
        "201.13":9.96,
        "210.32":9.89,
        "219.93":9.74,
        "229.98":9.38,
        "240.49":9.47,
        "251.47":8.95,
        "262.96":9.18,
        "274.98":8.68,
        "287.54":8.44,
        "300.68":9.3,
        "314.42":7.44,
        "328.78":7.32,
        "343.8":7.69,
        "359.51":6.91,
        "375.94":5.57,
        "393.11":4.98,
        "411.07":5.0,
        "429.85":5.12,
        "449.49":3.69,
        "470.03":4.25,
        "491.5":3.25
    },
    "062_16":{
        "Mass-Weighted Mean Passage":8.12,
        "90":15.94,
        "94.11":14.61,
        "98.41":13.86,
        "102.91":12.61,
        "107.61":11.79,
        "112.53":11.52,
        "117.67":11.16,
        "123.04":10.48,
        "128.66":10.74,
        "134.54":10.51,
        "140.69":10.33,
        "147.12":10.17,
        "153.84":10.08,
        "160.87":10.2,
        "168.22":10.18,
        "175.9":9.48,
        "183.94":9.98,
        "192.34":9.87,
        "201.13":9.88,
        "210.32":9.53,
        "219.93":9.81,
        "229.98":9.23,
        "240.49":9.15,
        "251.47":9.58,
        "262.96":8.38,
        "274.98":8.99,
        "287.54":8.35,
        "300.68":8.89,
        "314.42":8.54,
        "328.78":8.1,
        "343.8":7.24,
        "359.51":6.63,
        "375.94":5.4,
        "393.11":6.92,
        "411.07":5.24,
        "429.85":3.86,
        "449.49":4.87,
        "470.03":3.83,
        "491.5":4.75
    },
    "062_17":{
        "Mass-Weighted Mean Passage":8.14,
        "90":15.59,
        "94.11":14.84,
        "98.41":13.6,
        "102.91":13.07,
        "107.61":12.07,
        "112.53":11.91,
        "117.67":11.75,
        "123.04":11.26,
        "128.66":11.04,
        "134.54":10.27,
        "140.69":10.45,
        "147.12":10.32,
        "153.84":9.98,
        "160.87":9.76,
        "168.22":10.26,
        "175.9":9.86,
        "183.94":10.23,
        "192.34":9.23,
        "201.13":9.67,
        "210.32":9.79,
        "219.93":10.22,
        "229.98":9.81,
        "240.49":8.97,
        "251.47":9.23,
        "262.96":8.98,
        "274.98":8.25,
        "287.54":8.28,
        "300.68":8.33,
        "314.42":8.25,
        "328.78":8.66,
        "343.8":8.11,
        "359.51":6.75,
        "375.94":5.88,
        "393.11":5.82,
        "411.07":4.81,
        "429.85":4.73,
        "449.49":4.11,
        "470.03":4.84,
        "491.5":3.98
    },
    "062_18":{
        "Mass-Weighted Mean Passage":8.18,
        "90":16.39,
        "94.11":14.88,
        "98.41":13.38,
        "102.91":12.4,
        "107.61":12.9,
        "112.53":12.15,
        "117.67":11.34,
        "123.04":11.17,
        "128.66":10.94,
        "134.54":11.29,
        "140.69":10.37,
        "147.12":10.15,
        "153.84":10.07,
        "160.87":10.11,
        "168.22":9.73,
        "175.9":10.26,
        "183.94":10.36,
        "192.34":10.2,
        "201.13":10.14,
        "210.32":9.13,
        "219.93":9.6,
        "229.98":9.0,
        "240.49":9.18,
        "251.47":9.43,
        "262.96":9.37,
        "274.98":8.68,
        "287.54":8.75,
        "300.68":7.64,
        "314.42":9.11,
        "328.78":7.46,
        "343.8":7.05,
        "359.51":7.33,
        "375.94":6.9,
        "393.11":6.05,
        "411.07":5.15,
        "429.85":3.82,
        "449.49":4.32,
        "470.03":5.18,
        "491.5":3.87
    },
    "062_19":{
        "Mass-Weighted Mean Passage":8.28,
        "90":16.37,
        "94.11":15.34,
        "98.41":14.29,
        "102.91":13.38,
        "107.61":12.62,
        "112.53":11.82,
        "117.67":11.63,
        "123.04":10.8,
        "128.66":10.52,
        "134.54":10.66,
        "140.69":10.64,
        "147.12":10.55,
        "153.84":10.44,
        "160.87":10.27,
        "168.22":9.73,
        "175.9":10.03,
        "183.94":10.13,
        "192.34":10.43,
        "201.13":10.43,
        "210.32":9.31,
        "219.93":9.66,
        "229.98":10.27,
        "240.49":9.62,
        "251.47":9.86,
        "262.96":9.31,
        "274.98":9.46,
        "287.54":9.48,
        "300.68":8.45,
        "314.42":8.41,
        "328.78":8.45,
        "343.8":7.08,
        "359.51":6.77,
        "375.94":5.27,
        "393.11":6.18,
        "411.07":4.93,
        "429.85":3.88,
        "449.49":4.94,
        "470.03":4.07,
        "491.5":4.43
    },
    "062_20":{
        "Mass-Weighted Mean Passage":8.28,
        "90":17.32,
        "94.11":15.58,
        "98.41":14.34,
        "102.91":13.15,
        "107.61":13.26,
        "112.53":12.15,
        "117.67":11.54,
        "123.04":11.39,
        "128.66":11.23,
        "134.54":10.61,
        "140.69":11.0,
        "147.12":10.4,
        "153.84":10.41,
        "160.87":10.37,
        "168.22":9.93,
        "175.9":10.43,
        "183.94":10.62,
        "192.34":9.16,
        "201.13":9.77,
        "210.32":10.18,
        "219.93":9.51,
        "229.98":9.54,
        "240.49":9.21,
        "251.47":9.52,
        "262.96":9.04,
        "274.98":8.95,
        "287.54":8.85,
        "300.68":8.82,
        "314.42":8.48,
        "328.78":8.53,
        "343.8":7.67,
        "359.51":6.7,
        "375.94":6.33,
        "393.11":5.88,
        "411.07":6.41,
        "429.85":4.24,
        "449.49":4.53,
        "470.03":3.71,
        "491.5":4.0
    },
    "062_21":{
        "Mass-Weighted Mean Passage":8.37,
        "90":16.53,
        "94.11":15.91,
        "98.41":14.21,
        "102.91":13.72,
        "107.61":12.97,
        "112.53":12.1,
        "117.67":11.48,
        "123.04":11.44,
        "128.66":11.37,
        "134.54":10.89,
        "140.69":11.33,
        "147.12":10.97,
        "153.84":10.95,
        "160.87":10.84,
        "168.22":10.83,
        "175.9":10.36,
        "183.94":10.64,
        "192.34":10.72,
        "201.13":9.94,
        "210.32":10.66,
        "219.93":10.14,
        "229.98":10.26,
        "240.49":9.91,
        "251.47":9.94,
        "262.96":9.28,
        "274.98":8.52,
        "287.54":8.71,
        "300.68":8.59,
        "314.42":8.87,
        "328.78":7.91,
        "343.8":7.03,
        "359.51":7.28,
        "375.94":6.19,
        "393.11":5.63,
        "411.07":4.68,
        "429.85":5.88,
        "449.49":4.07,
        "470.03":3.89,
        "491.5":3.25
    },
    "062_22":{
        "Mass-Weighted Mean Passage":8.38,
        "90":16.83,
        "94.11":15.44,
        "98.41":13.94,
        "102.91":13.28,
        "107.61":12.73,
        "112.53":11.65,
        "117.67":11.93,
        "123.04":11.84,
        "128.66":11.05,
        "134.54":11.5,
        "140.69":10.69,
        "147.12":10.75,
        "153.84":10.35,
        "160.87":10.18,
        "168.22":11.19,
        "175.9":10.21,
        "183.94":11.07,
        "192.34":10.78,
        "201.13":10.34,
        "210.32":10.07,
        "219.93":9.97,
        "229.98":9.81,
        "240.49":9.33,
        "251.47":9.42,
        "262.96":9.33,
        "274.98":9.6,
        "287.54":8.94,
        "300.68":7.54,
        "314.42":8.43,
        "328.78":8.33,
        "343.8":7.99,
        "359.51":7.91,
        "375.94":6.3,
        "393.11":4.94,
        "411.07":4.68,
        "429.85":5.5,
        "449.49":3.88,
        "470.03":4.36,
        "491.5":3.74
    },
    "062_23":{
        "Mass-Weighted Mean Passage":8.4,
        "90":16.2,
        "94.11":15.45,
        "98.41":14.14,
        "102.91":12.82,
        "107.61":12.37,
        "112.53":11.87,
        "117.67":11.94,
        "123.04":11.36,
        "128.66":10.79,
        "134.54":10.95,
        "140.69":10.9,
        "147.12":10.51,
        "153.84":10.11,
        "160.87":10.26,
        "168.22":10.54,
        "175.9":10.48,
        "183.94":10.03,
        "192.34":9.93,
        "201.13":10.18,
        "210.32":10.26,
        "219.93":10.08,
        "229.98":10.11,
        "240.49":9.48,
        "251.47":9.72,
        "262.96":9.23,
        "274.98":8.8,
        "287.54":9.11,
        "300.68":8.33,
        "314.42":8.66,
        "328.78":7.54,
        "343.8":7.64,
        "359.51":7.56,
        "375.94":6.84,
        "393.11":5.11,
        "411.07":5.21,
        "429.85":5.57,
        "449.49":4.55,
        "470.03":4.66,
        "491.5":4.52
    },
    "062_24":{
        "Mass-Weighted Mean Passage":8.41,
        "90":16.14,
        "94.11":14.89,
        "98.41":13.69,
        "102.91":13.07,
        "107.61":11.86,
        "112.53":12.42,
        "117.67":11.95,
        "123.04":11.12,
        "128.66":10.81,
        "134.54":10.81,
        "140.69":10.69,
        "147.12":10.35,
        "153.84":10.1,
        "160.87":10.42,
        "168.22":10.22,
        "175.9":10.41,
        "183.94":9.65,
        "192.34":10.58,
        "201.13":9.95,
        "210.32":9.52,
        "219.93":9.84,
        "229.98":9.86,
        "240.49":9.74,
        "251.47":9.69,
        "262.96":9.8,
        "274.98":8.52,
        "287.54":8.54,
        "300.68":8.65,
        "314.42":8.5,
        "328.78":8.57,
        "343.8":7.45,
        "359.51":7.52,
        "375.94":5.68,
        "393.11":7.02,
        "411.07":5.62,
        "429.85":5.41,
        "449.49":4.56,
        "470.03":4.4,
        "491.5":3.65
    },
    "062_25":{
        "Mass-Weighted Mean Passage":8.5,
        "90":16.32,
        "94.11":14.78,
        "98.41":13.78,
        "102.91":13.11,
        "107.61":12.91,
        "112.53":12.08,
        "117.67":11.73,
        "123.04":11.85,
        "128.66":11.21,
        "134.54":11.28,
        "140.69":10.64,
        "147.12":10.83,
        "153.84":10.64,
        "160.87":10.45,
        "168.22":10.87,
        "175.9":10.62,
        "183.94":11.11,
        "192.34":10.47,
        "201.13":9.78,
        "210.32":10.12,
        "219.93":9.72,
        "229.98":10.2,
        "240.49":9.75,
        "251.47":9.68,
        "262.96":9.57,
        "274.98":9.12,
        "287.54":9.04,
        "300.68":8.92,
        "314.42":8.28,
        "328.78":8.13,
        "343.8":8.2,
        "359.51":7.05,
        "375.94":6.39,
        "393.11":5.9,
        "411.07":4.74,
        "429.85":5.83,
        "449.49":4.11,
        "470.03":4.26,
        "491.5":4.94
    },
    "062_26":{
        "Mass-Weighted Mean Passage":8.73,
        "90":16.94,
        "94.11":15.85,
        "98.41":14.3,
        "102.91":14.1,
        "107.61":12.42,
        "112.53":12.18,
        "117.67":12.1,
        "123.04":11.45,
        "128.66":11.32,
        "134.54":11.12,
        "140.69":10.82,
        "147.12":11.19,
        "153.84":10.78,
        "160.87":10.42,
        "168.22":10.53,
        "175.9":10.41,
        "183.94":9.8,
        "192.34":10.57,
        "201.13":10.06,
        "210.32":10.14,
        "219.93":10.46,
        "229.98":10.04,
        "240.49":10.08,
        "251.47":9.59,
        "262.96":10.63,
        "274.98":9.81,
        "287.54":9.22,
        "300.68":8.96,
        "314.42":8.37,
        "328.78":8.26,
        "343.8":7.72,
        "359.51":7.24,
        "375.94":7.1,
        "393.11":6.07,
        "411.07":5.78,
        "429.85":5.86,
        "449.49":5.89,
        "470.03":3.96,
        "491.5":5.22
    },
    "062_27":{
        "Mass-Weighted Mean Passage":8.76,
        "90":16.31,
        "94.11":15.58,
        "98.41":14.52,
        "102.91":13.32,
        "107.61":12.02,
        "112.53":11.73,
        "117.67":11.51,
        "123.04":11.5,
        "128.66":11.47,
        "134.54":10.82,
        "140.69":10.23,
        "147.12":10.75,
        "153.84":10.73,
        "160.87":10.81,
        "168.22":10.09,
        "175.9":10.68,
        "183.94":9.98,
        "192.34":9.72,
        "201.13":10.19,
        "210.32":10.06,
        "219.93":9.72,
        "229.98":10.46,
        "240.49":9.22,
        "251.47":9.82,
        "262.96":9.55,
        "274.98":9.9,
        "287.54":9.24,
        "300.68":8.88,
        "314.42":8.91,
        "328.78":8.82,
        "343.8":8.84,
        "359.51":8.14,
        "375.94":7.14,
        "393.11":6.58,
        "411.07":5.99,
        "429.85":4.96,
        "449.49":4.56,
        "470.03":4.62,
        "491.5":4.43
    },
    "062_28":{
        "Mass-Weighted Mean Passage":8.77,
        "90":16.55,
        "94.11":15.59,
        "98.41":13.89,
        "102.91":13.55,
        "107.61":12.77,
        "112.53":11.79,
        "117.67":11.43,
        "123.04":11.96,
        "128.66":11.17,
        "134.54":11.02,
        "140.69":11.09,
        "147.12":11.01,
        "153.84":10.59,
        "160.87":10.23,
        "168.22":11.16,
        "175.9":10.33,
        "183.94":10.08,
        "192.34":9.87,
        "201.13":9.85,
        "210.32":9.96,
        "219.93":10.4,
        "229.98":9.98,
        "240.49":9.89,
        "251.47":10.11,
        "262.96":9.61,
        "274.98":9.17,
        "287.54":8.76,
        "300.68":9.02,
        "314.42":8.25,
        "328.78":9.0,
        "343.8":7.65,
        "359.51":8.24,
        "375.94":7.77,
        "393.11":6.72,
        "411.07":5.06,
        "429.85":4.93,
        "449.49":5.49,
        "470.03":6.49,
        "491.5":5.3
    },
    "062_29":{
        "Mass-Weighted Mean Passage":8.8,
        "90":17.1,
        "94.11":15.88,
        "98.41":15.13,
        "102.91":13.68,
        "107.61":13.29,
        "112.53":13.05,
        "117.67":12.34,
        "123.04":11.47,
        "128.66":12.08,
        "134.54":11.17,
        "140.69":11.25,
        "147.12":11.69,
        "153.84":11.15,
        "160.87":10.69,
        "168.22":10.57,
        "175.9":10.82,
        "183.94":11.01,
        "192.34":10.11,
        "201.13":10.91,
        "210.32":10.32,
        "219.93":10.13,
        "229.98":10.42,
        "240.49":10.52,
        "251.47":9.91,
        "262.96":9.93,
        "274.98":9.89,
        "287.54":9.04,
        "300.68":10.02,
        "314.42":8.25,
        "328.78":8.33,
        "343.8":8.25,
        "359.51":7.41,
        "375.94":7.86,
        "393.11":6.14,
        "411.07":4.83,
        "429.85":5.69,
        "449.49":3.62,
        "470.03":5.56,
        "491.5":3.74
    },
    "062_30":{
        "Mass-Weighted Mean Passage":8.89,
        "90":16.84,
        "94.11":16.08,
        "98.41":14.17,
        "102.91":13.78,
        "107.61":13.45,
        "112.53":12.97,
        "117.67":12.14,
        "123.04":11.42,
        "128.66":12.25,
        "134.54":10.94,
        "140.69":11.32,
        "147.12":11.37,
        "153.84":11.44,
        "160.87":10.76,
        "168.22":10.7,
        "175.9":10.97,
        "183.94":10.95,
        "192.34":10.88,
        "201.13":10.88,
        "210.32":11.07,
        "219.93":10.19,
        "229.98":10.64,
        "240.49":10.82,
        "251.47":10.24,
        "262.96":9.46,
        "274.98":9.49,
        "287.54":8.76,
        "300.68":9.49,
        "314.42":8.71,
        "328.78":8.53,
        "343.8":8.12,
        "359.51":7.69,
        "375.94":7.2,
        "393.11":5.69,
        "411.07":6.25,
        "429.85":5.6,
        "449.49":5.07,
        "470.03":4.87,
        "491.5":4.52
    },
    "062_31":{
        "Mass-Weighted Mean Passage":8.95,
        "90":17.35,
        "94.11":15.81,
        "98.41":14.37,
        "102.91":14.19,
        "107.61":12.71,
        "112.53":12.83,
        "117.67":11.75,
        "123.04":11.7,
        "128.66":11.79,
        "134.54":11.78,
        "140.69":11.25,
        "147.12":11.48,
        "153.84":11.04,
        "160.87":11.15,
        "168.22":11.16,
        "175.9":11.37,
        "183.94":11.08,
        "192.34":10.35,
        "201.13":10.72,
        "210.32":10.61,
        "219.93":10.91,
        "229.98":11.14,
        "240.49":10.37,
        "251.47":9.95,
        "262.96":9.77,
        "274.98":9.47,
        "287.54":9.14,
        "300.68":9.26,
        "314.42":9.03,
        "328.78":9.51,
        "343.8":8.33,
        "359.51":8.11,
        "375.94":6.78,
        "393.11":5.96,
        "411.07":6.13,
        "429.85":6.07,
        "449.49":4.55,
        "470.03":4.25,
        "491.5":3.25
    },
    "062_32":{
        "Mass-Weighted Mean Passage":8.97,
        "90":15.76,
        "94.11":15.56,
        "98.41":14.33,
        "102.91":13.89,
        "107.61":12.98,
        "112.53":12.68,
        "117.67":12.6,
        "123.04":12.0,
        "128.66":11.41,
        "134.54":11.8,
        "140.69":11.54,
        "147.12":11.1,
        "153.84":11.19,
        "160.87":10.3,
        "168.22":11.02,
        "175.9":10.93,
        "183.94":10.4,
        "192.34":11.03,
        "201.13":10.87,
        "210.32":11.06,
        "219.93":10.62,
        "229.98":10.29,
        "240.49":9.04,
        "251.47":9.9,
        "262.96":10.11,
        "274.98":9.09,
        "287.54":9.35,
        "300.68":9.08,
        "314.42":8.94,
        "328.78":8.84,
        "343.8":8.9,
        "359.51":8.39,
        "375.94":7.22,
        "393.11":5.92,
        "411.07":5.86,
        "429.85":6.54,
        "449.49":5.21,
        "470.03":5.42,
        "491.5":4.1
    },
    "062_33":{
        "Mass-Weighted Mean Passage":9.07,
        "90":17.65,
        "94.11":16.05,
        "98.41":15.08,
        "102.91":13.59,
        "107.61":13.58,
        "112.53":13.25,
        "117.67":12.66,
        "123.04":11.67,
        "128.66":12.14,
        "134.54":11.8,
        "140.69":12.01,
        "147.12":11.74,
        "153.84":11.2,
        "160.87":11.33,
        "168.22":11.37,
        "175.9":11.14,
        "183.94":11.49,
        "192.34":11.39,
        "201.13":10.9,
        "210.32":10.26,
        "219.93":10.02,
        "229.98":10.26,
        "240.49":10.35,
        "251.47":10.43,
        "262.96":9.93,
        "274.98":9.57,
        "287.54":8.79,
        "300.68":10.18,
        "314.42":9.37,
        "328.78":8.15,
        "343.8":8.75,
        "359.51":7.87,
        "375.94":7.06,
        "393.11":6.54,
        "411.07":5.83,
        "429.85":5.69,
        "449.49":5.07,
        "470.03":5.68,
        "491.5":4.13
    },
    "062_34":{
        "Mass-Weighted Mean Passage":9.07,
        "90":16.52,
        "94.11":16.18,
        "98.41":14.66,
        "102.91":14.08,
        "107.61":13.43,
        "112.53":12.77,
        "117.67":12.63,
        "123.04":11.92,
        "128.66":11.83,
        "134.54":11.73,
        "140.69":11.2,
        "147.12":11.51,
        "153.84":11.6,
        "160.87":11.09,
        "168.22":11.33,
        "175.9":11.5,
        "183.94":11.63,
        "192.34":11.06,
        "201.13":10.44,
        "210.32":11.13,
        "219.93":10.95,
        "229.98":10.2,
        "240.49":10.77,
        "251.47":10.03,
        "262.96":11.13,
        "274.98":9.72,
        "287.54":9.84,
        "300.68":9.15,
        "314.42":8.96,
        "328.78":8.31,
        "343.8":8.32,
        "359.51":7.66,
        "375.94":6.48,
        "393.11":6.07,
        "411.07":5.83,
        "429.85":5.59,
        "449.49":5.32,
        "470.03":4.95,
        "491.5":4.56
    },
    "062_35":{
        "Mass-Weighted Mean Passage":9.41,
        "90":16.08,
        "94.11":14.85,
        "98.41":15.02,
        "102.91":13.34,
        "107.61":12.88,
        "112.53":12.5,
        "117.67":12.22,
        "123.04":12.03,
        "128.66":11.58,
        "134.54":11.63,
        "140.69":11.68,
        "147.12":11.32,
        "153.84":11.09,
        "160.87":10.75,
        "168.22":11.67,
        "175.9":11.14,
        "183.94":10.78,
        "192.34":10.89,
        "201.13":11.49,
        "210.32":11.42,
        "219.93":10.82,
        "229.98":10.93,
        "240.49":10.6,
        "251.47":10.33,
        "262.96":10.77,
        "274.98":9.6,
        "287.54":10.53,
        "300.68":9.1,
        "314.42":10.31,
        "328.78":8.32,
        "343.8":8.36,
        "359.51":8.27,
        "375.94":6.7,
        "393.11":7.13,
        "411.07":6.84,
        "429.85":6.63,
        "449.49":5.94,
        "470.03":6.64,
        "491.5":5.81
    },
    "062_36":{
        "Mass-Weighted Mean Passage":9.42,
        "90":16.9,
        "94.11":16.08,
        "98.41":14.72,
        "102.91":13.59,
        "107.61":12.82,
        "112.53":12.12,
        "117.67":12.46,
        "123.04":12.11,
        "128.66":11.64,
        "134.54":11.27,
        "140.69":11.65,
        "147.12":11.02,
        "153.84":11.3,
        "160.87":11.08,
        "168.22":11.75,
        "175.9":11.06,
        "183.94":11.03,
        "192.34":10.66,
        "201.13":10.68,
        "210.32":11.49,
        "219.93":11.39,
        "229.98":10.94,
        "240.49":11.05,
        "251.47":10.6,
        "262.96":10.48,
        "274.98":10.34,
        "287.54":10.09,
        "300.68":9.66,
        "314.42":9.32,
        "328.78":8.8,
        "343.8":9.3,
        "359.51":8.74,
        "375.94":8.37,
        "393.11":6.58,
        "411.07":6.68,
        "429.85":4.51,
        "449.49":5.57,
        "470.03":5.94,
        "491.5":3.61
    },
    "062_37":{
        "Mass-Weighted Mean Passage":9.42,
        "90":17.91,
        "94.11":16.13,
        "98.41":15.19,
        "102.91":14.42,
        "107.61":14.54,
        "112.53":13.23,
        "117.67":13.07,
        "123.04":12.35,
        "128.66":12.21,
        "134.54":11.86,
        "140.69":12.21,
        "147.12":11.69,
        "153.84":11.77,
        "160.87":11.17,
        "168.22":10.69,
        "175.9":11.24,
        "183.94":11.73,
        "192.34":11.35,
        "201.13":11.5,
        "210.32":11.39,
        "219.93":10.83,
        "229.98":10.75,
        "240.49":10.92,
        "251.47":10.04,
        "262.96":11.2,
        "274.98":9.94,
        "287.54":9.4,
        "300.68":9.67,
        "314.42":10.5,
        "328.78":8.89,
        "343.8":8.64,
        "359.51":8.6,
        "375.94":6.87,
        "393.11":7.55,
        "411.07":6.78,
        "429.85":4.96,
        "449.49":5.16,
        "470.03":4.52,
        "491.5":4.9
    },
    "062_38":{
        "Mass-Weighted Mean Passage":9.49,
        "90":17.8,
        "94.11":16.23,
        "98.41":15.61,
        "102.91":14.24,
        "107.61":13.59,
        "112.53":13.49,
        "117.67":12.74,
        "123.04":12.7,
        "128.66":12.12,
        "134.54":11.83,
        "140.69":11.45,
        "147.12":11.88,
        "153.84":11.89,
        "160.87":11.61,
        "168.22":11.69,
        "175.9":11.95,
        "183.94":11.82,
        "192.34":11.56,
        "201.13":11.23,
        "210.32":11.06,
        "219.93":11.39,
        "229.98":10.31,
        "240.49":10.78,
        "251.47":10.22,
        "262.96":10.65,
        "274.98":10.32,
        "287.54":10.17,
        "300.68":9.41,
        "314.42":10.38,
        "328.78":9.86,
        "343.8":9.17,
        "359.51":8.23,
        "375.94":7.32,
        "393.11":6.82,
        "411.07":6.14,
        "429.85":5.64,
        "449.49":5.65,
        "470.03":4.72,
        "491.5":4.14
    },
    "062_39":{
        "Mass-Weighted Mean Passage":9.53,
        "90":17.76,
        "94.11":16.79,
        "98.41":15.71,
        "102.91":15.17,
        "107.61":13.84,
        "112.53":12.99,
        "117.67":13.39,
        "123.04":13.11,
        "128.66":12.19,
        "134.54":12.05,
        "140.69":12.21,
        "147.12":12.4,
        "153.84":11.5,
        "160.87":11.34,
        "168.22":11.31,
        "175.9":11.87,
        "183.94":12.0,
        "192.34":12.1,
        "201.13":11.81,
        "210.32":11.4,
        "219.93":11.53,
        "229.98":11.54,
        "240.49":11.27,
        "251.47":10.65,
        "262.96":10.75,
        "274.98":10.35,
        "287.54":9.35,
        "300.68":9.81,
        "314.42":9.45,
        "328.78":9.72,
        "343.8":8.5,
        "359.51":8.43,
        "375.94":7.6,
        "393.11":6.47,
        "411.07":6.9,
        "429.85":5.83,
        "449.49":3.91,
        "470.03":5.06,
        "491.5":4.14
    },
    "062_40":{
        "Mass-Weighted Mean Passage":9.53,
        "90":18.08,
        "94.11":16.56,
        "98.41":15.61,
        "102.91":13.95,
        "107.61":13.89,
        "112.53":12.88,
        "117.67":12.51,
        "123.04":12.48,
        "128.66":12.47,
        "134.54":12.15,
        "140.69":11.95,
        "147.12":11.69,
        "153.84":10.86,
        "160.87":10.88,
        "168.22":11.98,
        "175.9":11.91,
        "183.94":11.06,
        "192.34":11.57,
        "201.13":11.96,
        "210.32":11.65,
        "219.93":11.06,
        "229.98":10.81,
        "240.49":10.91,
        "251.47":10.83,
        "262.96":10.0,
        "274.98":9.95,
        "287.54":9.92,
        "300.68":10.91,
        "314.42":9.43,
        "328.78":9.37,
        "343.8":9.02,
        "359.51":8.34,
        "375.94":7.31,
        "393.11":7.33,
        "411.07":5.3,
        "429.85":6.41,
        "449.49":4.89,
        "470.03":5.68,
        "491.5":6.19
    },
    "062_41":{
        "Mass-Weighted Mean Passage":9.55,
        "90":16.89,
        "94.11":16.05,
        "98.41":14.82,
        "102.91":14.03,
        "107.61":13.51,
        "112.53":12.44,
        "117.67":12.28,
        "123.04":11.97,
        "128.66":12.49,
        "134.54":12.39,
        "140.69":12.3,
        "147.12":11.52,
        "153.84":11.67,
        "160.87":11.16,
        "168.22":11.99,
        "175.9":11.83,
        "183.94":11.03,
        "192.34":11.26,
        "201.13":11.74,
        "210.32":10.93,
        "219.93":10.66,
        "229.98":11.52,
        "240.49":10.99,
        "251.47":10.94,
        "262.96":10.62,
        "274.98":9.9,
        "287.54":9.41,
        "300.68":10.68,
        "314.42":10.14,
        "328.78":9.24,
        "343.8":9.03,
        "359.51":8.77,
        "375.94":7.24,
        "393.11":6.54,
        "411.07":6.2,
        "429.85":6.49,
        "449.49":4.75,
        "470.03":5.82,
        "491.5":4.56
    },
    "062_42":{
        "Mass-Weighted Mean Passage":9.57,
        "90":18.42,
        "94.11":16.1,
        "98.41":15.7,
        "102.91":14.49,
        "107.61":13.75,
        "112.53":13.22,
        "117.67":13.38,
        "123.04":12.47,
        "128.66":12.29,
        "134.54":12.74,
        "140.69":11.89,
        "147.12":11.92,
        "153.84":11.77,
        "160.87":11.46,
        "168.22":11.31,
        "175.9":12.01,
        "183.94":11.74,
        "192.34":12.22,
        "201.13":11.07,
        "210.32":11.33,
        "219.93":12.01,
        "229.98":10.57,
        "240.49":10.69,
        "251.47":10.43,
        "262.96":10.68,
        "274.98":9.94,
        "287.54":10.61,
        "300.68":10.38,
        "314.42":9.65,
        "328.78":9.54,
        "343.8":9.2,
        "359.51":9.46,
        "375.94":7.25,
        "393.11":6.09,
        "411.07":5.85,
        "429.85":6.12,
        "449.49":4.62,
        "470.03":4.95,
        "491.5":4.01
    },
    "062_43":{
        "Mass-Weighted Mean Passage":9.6,
        "90":18.49,
        "94.11":16.91,
        "98.41":15.47,
        "102.91":14.62,
        "107.61":14.54,
        "112.53":13.1,
        "117.67":13.25,
        "123.04":12.92,
        "128.66":12.3,
        "134.54":12.4,
        "140.69":11.77,
        "147.12":12.42,
        "153.84":11.9,
        "160.87":11.91,
        "168.22":11.99,
        "175.9":12.42,
        "183.94":11.19,
        "192.34":11.88,
        "201.13":12.2,
        "210.32":11.4,
        "219.93":11.03,
        "229.98":11.61,
        "240.49":11.26,
        "251.47":10.83,
        "262.96":10.92,
        "274.98":10.73,
        "287.54":9.21,
        "300.68":9.81,
        "314.42":9.52,
        "328.78":8.13,
        "343.8":10.15,
        "359.51":8.06,
        "375.94":7.6,
        "393.11":6.62,
        "411.07":5.99,
        "429.85":5.78,
        "449.49":5.07,
        "470.03":5.1,
        "491.5":5.55
    },
    "062_44":{
        "Mass-Weighted Mean Passage":9.64,
        "90":18.62,
        "94.11":18.04,
        "98.41":16.8,
        "102.91":15.87,
        "107.61":14.66,
        "112.53":14.59,
        "117.67":13.97,
        "123.04":13.44,
        "128.66":12.59,
        "134.54":12.55,
        "140.69":12.6,
        "147.12":12.89,
        "153.84":11.74,
        "160.87":11.02,
        "168.22":11.7,
        "175.9":11.49,
        "183.94":11.23,
        "192.34":11.49,
        "201.13":11.15,
        "210.32":11.44,
        "219.93":11.5,
        "229.98":11.07,
        "240.49":10.54,
        "251.47":10.5,
        "262.96":10.43,
        "274.98":9.71,
        "287.54":10.4,
        "300.68":9.86,
        "314.42":8.77,
        "328.78":9.04,
        "343.8":8.33,
        "359.51":8.23,
        "375.94":7.27,
        "393.11":6.73,
        "411.07":7.05,
        "429.85":8.06,
        "449.49":6.5,
        "470.03":6.53,
        "491.5":5.26
    },
    "062_45":{
        "Mass-Weighted Mean Passage":9.74,
        "90":18.91,
        "94.11":16.64,
        "98.41":15.53,
        "102.91":14.89,
        "107.61":13.97,
        "112.53":13.73,
        "117.67":13.01,
        "123.04":12.68,
        "128.66":12.5,
        "134.54":12.38,
        "140.69":12.33,
        "147.12":12.25,
        "153.84":12.0,
        "160.87":11.5,
        "168.22":11.55,
        "175.9":11.82,
        "183.94":11.14,
        "192.34":11.87,
        "201.13":11.35,
        "210.32":11.29,
        "219.93":11.74,
        "229.98":11.5,
        "240.49":10.7,
        "251.47":10.66,
        "262.96":10.45,
        "274.98":11.22,
        "287.54":10.83,
        "300.68":10.12,
        "314.42":10.28,
        "328.78":10.2,
        "343.8":8.61,
        "359.51":9.3,
        "375.94":8.41,
        "393.11":6.51,
        "411.07":6.14,
        "429.85":5.35,
        "449.49":5.45,
        "470.03":4.49,
        "491.5":4.14
    },
    "062_46":{
        "Mass-Weighted Mean Passage":9.77,
        "90":19.59,
        "94.11":17.0,
        "98.41":15.73,
        "102.91":14.32,
        "107.61":14.1,
        "112.53":14.28,
        "117.67":13.12,
        "123.04":12.79,
        "128.66":12.21,
        "134.54":12.85,
        "140.69":11.53,
        "147.12":12.01,
        "153.84":12.17,
        "160.87":11.62,
        "168.22":12.25,
        "175.9":11.99,
        "183.94":12.03,
        "192.34":11.1,
        "201.13":11.71,
        "210.32":11.48,
        "219.93":11.37,
        "229.98":11.1,
        "240.49":11.02,
        "251.47":11.18,
        "262.96":11.07,
        "274.98":10.39,
        "287.54":10.81,
        "300.68":9.39,
        "314.42":10.04,
        "328.78":9.46,
        "343.8":9.38,
        "359.51":8.93,
        "375.94":7.64,
        "393.11":6.66,
        "411.07":6.43,
        "429.85":6.69,
        "449.49":4.52,
        "470.03":5.98,
        "491.5":4.81
    },
    "062_47":{
        "Mass-Weighted Mean Passage":9.79,
        "90":18.1,
        "94.11":16.78,
        "98.41":15.8,
        "102.91":14.84,
        "107.61":14.4,
        "112.53":13.6,
        "117.67":13.14,
        "123.04":13.42,
        "128.66":13.24,
        "134.54":12.68,
        "140.69":12.47,
        "147.12":12.49,
        "153.84":12.12,
        "160.87":11.26,
        "168.22":11.96,
        "175.9":11.94,
        "183.94":11.39,
        "192.34":12.01,
        "201.13":11.7,
        "210.32":11.89,
        "219.93":11.19,
        "229.98":11.72,
        "240.49":10.93,
        "251.47":11.94,
        "262.96":11.25,
        "274.98":11.48,
        "287.54":10.05,
        "300.68":10.24,
        "314.42":9.5,
        "328.78":9.44,
        "343.8":9.18,
        "359.51":8.0,
        "375.94":7.31,
        "393.11":7.44,
        "411.07":5.62,
        "429.85":6.5,
        "449.49":5.16,
        "470.03":5.56,
        "491.5":5.42
    },
    "062_48":{
        "Mass-Weighted Mean Passage":10.1,
        "90":17.97,
        "94.11":17.03,
        "98.41":15.21,
        "102.91":14.69,
        "107.61":14.03,
        "112.53":13.85,
        "117.67":12.92,
        "123.04":12.86,
        "128.66":12.47,
        "134.54":12.78,
        "140.69":12.33,
        "147.12":11.89,
        "153.84":11.81,
        "160.87":11.95,
        "168.22":11.8,
        "175.9":12.11,
        "183.94":11.94,
        "192.34":11.72,
        "201.13":11.85,
        "210.32":11.12,
        "219.93":11.66,
        "229.98":11.47,
        "240.49":11.3,
        "251.47":11.47,
        "262.96":11.56,
        "274.98":11.42,
        "287.54":11.13,
        "300.68":11.49,
        "314.42":10.68,
        "328.78":10.09,
        "343.8":9.15,
        "359.51":8.87,
        "375.94":8.17,
        "393.11":7.42,
        "411.07":7.05,
        "429.85":5.59,
        "449.49":5.13,
        "470.03":5.71,
        "491.5":5.08
    },
    "062_49":{
        "Mass-Weighted Mean Passage":10.46,
        "90":19.15,
        "94.11":17.64,
        "98.41":15.69,
        "102.91":15.51,
        "107.61":14.89,
        "112.53":14.2,
        "117.67":13.94,
        "123.04":13.65,
        "128.66":13.33,
        "134.54":13.43,
        "140.69":12.77,
        "147.12":12.5,
        "153.84":11.86,
        "160.87":12.29,
        "168.22":12.26,
        "175.9":12.32,
        "183.94":12.02,
        "192.34":12.39,
        "201.13":11.91,
        "210.32":11.85,
        "219.93":11.94,
        "229.98":11.57,
        "240.49":11.82,
        "251.47":11.76,
        "262.96":12.27,
        "274.98":11.11,
        "287.54":11.27,
        "300.68":10.97,
        "314.42":9.86,
        "328.78":9.41,
        "343.8":9.54,
        "359.51":9.27,
        "375.94":7.52,
        "393.11":8.55,
        "411.07":7.48,
        "429.85":7.94,
        "449.49":7.12,
        "470.03":7.91,
        "491.5":5.08
    },
    "062_50":{
        "Mass-Weighted Mean Passage":11.05,
        "90":19.93,
        "94.11":18.35,
        "98.41":16.63,
        "102.91":15.9,
        "107.61":15.78,
        "112.53":14.62,
        "117.67":14.26,
        "123.04":14.2,
        "128.66":13.84,
        "134.54":13.44,
        "140.69":14.2,
        "147.12":14.13,
        "153.84":14.13,
        "160.87":13.14,
        "168.22":13.36,
        "175.9":13.39,
        "183.94":14.26,
        "192.34":13.77,
        "201.13":13.03,
        "210.32":13.22,
        "219.93":13.54,
        "229.98":12.31,
        "240.49":12.73,
        "251.47":12.7,
        "262.96":11.8,
        "274.98":13.19,
        "287.54":12.02,
        "300.68":10.87,
        "314.42":11.95,
        "328.78":10.92,
        "343.8":10.05,
        "359.51":9.5,
        "375.94":8.8,
        "393.11":7.89,
        "411.07":7.02,
        "429.85":6.6,
        "449.49":5.96,
        "470.03":5.06,
        "491.5":5.74
    }
}
