# Supplementary material for: Discrepancy of particle passage in 101 mask batches during the first year of the Covid-19 pandemic in Germany
Source: Sci Rep. 2021 Dec 29;11:24490. doi: 10.1038/s41598-021-03862-z (PMC8716525; doi:10.1038/s41598-021-03862-z)
Supplement: Supplementary file 2 — Supplementary Data. [file 41598_2021_3862_MOESM2_ESM.zip › SI/Data/077.xlsx]

## Sheet: Sheet1
Sample Name	Mass-Weighted Mean Passage	90	94.11	98.41	102.91	107.61	112.53	117.67	123.04	128.66	134.54	140.69	147.12	153.84	160.87	168.22	175.9	183.94	192.34	201.13	210.32	219.93	229.98	240.49	251.47	262.96	274.98	287.54	300.68	314.42	328.78	343.8	359.51	375.94	393.11	411.07	429.85	449.49	470.03	491.5
077_01	19.25	30.44	27.29	26.49	25.49	24.67	24.17	24.32	23.84	23.06	23.91	22.76	23.36	22.93	23.03	22.91	23.23	22.83	22.77	23.09	22.22	22.84	21.29	21.53	21.81	20.87	20.52	19.38	20.67	18.88	19.32	16.97	17.09	16.05	16.08	14.57	13.63	12.47	12.2	12.78
077_02	21.45	33.02	29.94	28.72	27.6	26.75	26.6	26.83	24.9	25.25	25.11	25.62	24.89	24.76	24.96	25.54	25.15	24.86	25.69	25.45	25.02	23.77	24.24	23.81	23.5	22.78	22.64	22.04	22.93	22.69	21.54	19.28	20.21	18.48	16.92	15.79	16.86	15.91	13.9	12.37
077_03	21.76	31.16	28.68	27.86	27.97	26.51	25.44	26.24	25.64	25.26	25.11	25.53	25.14	24.43	24.01	25.34	25.21	24.8	24.99	24.69	25.22	24.5	23.66	24.72	23.76	23.76	23.21	23.39	22.04	21.52	23.03	20.94	20.08	18.78	18.05	15.99	15.43	13.8	15.91	14.8
077_04	24.09	32.87	30.83	29.9	28.55	28	27.92	28.3	27.34	27.12	26.7	26.43	26.63	26.77	27	26.91	26.54	27.39	27.69	26.93	27.44	26.9	25.85	27.76	26.23	25.3	25.87	25.23	25.98	25.62	24.21	24.85	22.81	20.8	18.9	19.94	18.53	16.68	16.43	14.51
077_05	26.2	36.9	33.76	33.26	32.16	30.5	30.52	30.58	29.54	29.88	30.1	29.2	29.75	29.31	28.98	30.25	29.93	29.63	30.25	28.98	30.11	29.01	28.79	28.84	29.61	27.36	28.54	26.39	27.07	27.81	25.09	24.98	23.95	23.6	21.6	20.57	22.97	20.15	18.84	17.81
077_06	27.14	34.89	32.99	31.93	29.99	30.02	29.45	28.36	28.2	28.96	28.36	29.36	28.59	28.23	28.83	29.8	29.63	29.83	30.25	30.02	29.52	29.09	29.34	30.06	29.5	29.34	28	29.04	28	27.45	28.19	26.63	26.7	25.74	22.89	23.23	20.8	21.64	20.46	19.98
077_07	27.29	34.96	31.81	31.48	30.68	29.81	29.54	29.05	28.9	29.2	28.9	29.27	29.65	29.25	28.22	29.1	29.17	30.03	30.27	29.97	29.9	29.84	29.58	30.46	29.66	28.4	28.02	28.01	28.06	28.37	27.8	28.9	26.49	24.56	21.92	23.44	23.69	20.13	22.03	21.3
077_08	29.76	37.26	35.13	34.05	33.49	32.8	32.1	31.72	31.53	31.64	31.69	33.11	32.06	31.75	31.88	32.01	30.97	33.2	32.55	33.26	32.74	33.12	32.24	32.68	31.92	31.95	32.04	31.98	31.6	29.19	29.39	29.44	29.05	28.19	25.77	26.1	23.28	20.27	24.13	20.92
077_09	30.15	33.72	32.48	31.13	32.62	31.27	31.57	31.12	29.87	31.9	30.55	31.57	31.21	34.08	32.74	32.05	33.44	33.47	34.23	34.28	32	33.08	33.6	32.45	31.06	32.25	32.49	30.71	34.69	31.14	30.65	30.69	31.09	29.47	26.45	26.13	28.15	23.73	19.19	23.99
077_10	35.57	43.33	40.79	39.56	38.54	38.05	38.62	38.87	36.97	37.61	38.28	36.53	37.69	37.96	37.98	38.63	38.8	38.17	38.54	38.84	39.09	38.03	38.07	36.8	39.14	38.02	37.32	37.36	36.64	35.37	37.37	34.63	33.78	32.43	32.14	30.74	28.14	30.22	31.3	28.87
077_11	40.6	39.41	40.37	36.14	39.83	36.9	39	37.54	38.86	37.21	38.96	37.88	38.65	40	42.51	38.69	39.92	41.85	41.69	43.1	42.25	43.52	45.11	40.59	42.8	46.66	40.58	40.69	45.92	42.31	43.64	41.29	42.03	39.66	36.63	39.5	42.49	31.75	33.8	36.51
077_12	49.51	45.99	45.44	44.92	43.97	44.3	43.96	45.83	43.24	44.27	45.39	46.66	46.06	46.43	45.62	48.03	46.97	49.29	49.42	49.3	49.23	49.61	50.22	51.78	51.67	52.5	50.13	53.12	51.95	50.07	52.44	53.28	51.11	50.56	48.32	49.16	47.59	45.22	47.55	43.54
077_13	49.8	47.9	47.1	47.48	45.89	46.18	45.64	46.2	45.86	45.84	46.13	47.52	48.02	48.16	48.25	49.07	50.02	51.42	50.81	50.83	52.67	52.19	51.74	51.86	53.04	52.63	50.51	51.72	52.05	50.2	50.89	52.03	49.88	50.25	48.1	46.04	49.03	46.66	45.1	43.35
077_14	50.41	51.04	48.1	47.63	47.32	46.6	47.82	47.28	48.07	48.94	48.66	48.52	49.22	49.23	49.17	49.3	51.04	51.29	52.12	51.63	52.45	50.96	52.8	52.21	51.82	52.94	51.83	53.53	54	54.03	51.83	49.72	50.89	50.23	48.59	48.1	47.28	47.64	45.02	42.05
