# Supplementary material for: Discrepancy of particle passage in 101 mask batches during the first year of the Covid-19 pandemic in Germany
Source: Sci Rep. 2021 Dec 29;11:24490. doi: 10.1038/s41598-021-03862-z (PMC8716525; doi:10.1038/s41598-021-03862-z)
Supplement: Supplementary file 2 — Supplementary Data. [file 41598_2021_3862_MOESM2_ESM.zip › SI/Data/098.xlsx]

## Sheet: Sheet1
Sample Name	Mass-Weighted Mean Passage	90	94.11	98.41	102.91	107.61	112.53	117.67	123.04	128.66	134.54	140.69	147.12	153.84	160.87	168.22	175.9	183.94	192.34	201.13	210.32	219.93	229.98	240.49	251.47	262.96	274.98	287.54	300.68	314.42	328.78	343.8	359.51	375.94	393.11	411.07	429.85	449.49	470.03	491.5
098_01	0.24	2.31	1.89	1.57	1.39	1.24	1.05	0.98	0.89	0.86	0.79	0.62	0.59	0.65	0.44	0.45	0.35	0.46	0.36	0.27	0.32	0.26	0.22	0.26	0.27	0.15	0.14	0.16	0.1	0.1	0.09	0.07	0.07	0.12	0.07	0.14	0.06	0	0.14	0
098_02	0.31	2.94	2.55	2.08	1.67	1.73	1.37	1.23	1.07	0.92	0.97	0.95	0.66	0.74	0.59	0.69	0.55	0.53	0.53	0.37	0.34	0.34	0.3	0.3	0.36	0.25	0.24	0.23	0.15	0.18	0.18	0.17	0.11	0.12	0	0.07	0	0.13	0	0.16
098_03	0.32	2.41	2.29	1.85	1.65	1.31	1.32	1.25	1.09	0.93	0.88	0.85	0.76	0.83	0.49	0.55	0.45	0.54	0.73	0.46	0.46	0.33	0.37	0.32	0.26	0.39	0.41	0.14	0.15	0.21	0.1	0.16	0.07	0.12	0	0	0	0.25	0.18	0.11
098_04	0.35	2.25	1.9	1.83	1.51	1.33	1.09	1	0.87	0.71	0.81	0.74	0.62	0.61	0.6	0.48	0.4	0.48	0.44	0.4	0.47	0.36	0.27	0.34	0.36	0.41	0.29	0.23	0.34	0.28	0.24	0.1	0.16	0.22	0.2	0.32	0.23	0.2	0.21	0.08
098_05	0.41	2.66	2.11	1.81	1.8	1.7	1.4	1.32	0.97	1.02	1.09	0.96	1.03	0.76	0.97	0.77	0.63	0.57	0.65	0.47	0.55	0.51	0.51	0.37	0.38	0.28	0.37	0.45	0.33	0.36	0.44	0.25	0.19	0.15	0.1	0.14	0.31	0.08	0.09	0
098_06	0.43	2.4	2.11	1.82	1.65	1.64	1.54	1.35	1.21	1.1	1.26	1.15	0.92	0.85	1.07	0.98	0.67	0.91	0.72	0.62	0.79	0.43	0.44	0.39	0.53	0.4	0.33	0.37	0.43	0.3	0.32	0.16	0.22	0.05	0.18	0.2	0.11	0.11	0.12	0
098_07	0.43	2.7	2.33	1.89	1.71	1.62	1.42	1.48	1.05	1.16	1.06	1.13	0.91	0.81	0.96	0.92	0.66	0.76	0.72	0.68	0.67	0.42	0.53	0.62	0.35	0.34	0.35	0.36	0.31	0.18	0.29	0.19	0.25	0.15	0.06	0.18	0.15	0.08	0.18	0.1
098_08	0.46	2.58	2.54	2.04	1.83	1.82	1.4	1.52	1.27	1.25	1.03	1.03	0.89	1.05	0.79	0.87	1.08	0.67	0.83	0.75	0.88	0.67	0.58	0.61	0.59	0.5	0.35	0.34	0.3	0.6	0.36	0.34	0.08	0.05	0.09	0.2	0.11	0	0	0
098_09	0.46	2.35	2.19	1.9	1.77	1.69	1.64	1.44	1.32	1.24	1.15	0.86	0.88	1.01	0.89	0.83	0.88	0.72	0.82	0.65	0.63	0.42	0.56	0.59	0.67	0.44	0.35	0.39	0.3	0.39	0.53	0.37	0.28	0.23	0.18	0.07	0.11	0.11	0	0
098_10	0.46	2.58	2.54	2.04	1.83	1.82	1.4	1.52	1.27	1.25	1.03	1.03	0.89	1.05	0.79	0.87	1.08	0.67	0.83	0.75	0.88	0.67	0.58	0.61	0.59	0.5	0.35	0.34	0.3	0.6	0.36	0.34	0.08	0.05	0.09	0.2	0.11	0	0	0
098_11	0.48	2.78	2.6	2.21	2.04	1.87	1.46	1.43	1.29	1.17	1.25	1.06	1.04	0.93	0.93	0.87	0.75	0.79	0.61	0.76	0.64	0.64	0.64	0.54	0.53	0.41	0.42	0.44	0.47	0.31	0.41	0.21	0.19	0.12	0.12	0.27	0.07	0	0.18	0
098_12	0.52	2.51	2.38	2.03	1.74	1.44	1.59	1.49	1.43	1.21	1.33	0.93	0.84	0.91	0.77	0.88	0.7	0.81	0.71	0.69	0.6	0.65	0.51	0.43	0.74	0.4	0.42	0.51	0.43	0.48	0.25	0.31	0.22	0.41	0.36	0.26	0.44	0.45	0.23	0
098_13	0.52	3.62	3.12	2.8	2.13	2.24	1.76	1.52	1.42	1.52	1.2	1.25	1.22	0.98	1.13	0.86	1.09	0.91	0.7	0.74	0.66	0.65	0.84	0.48	0.63	0.53	0.36	0.44	0.27	0.3	0.22	0.26	0.24	0.19	0.2	0.25	0	0.2	0.07	0.33
098_14	0.53	3.2	2.76	2.52	2.15	1.77	1.85	1.48	1.59	1.57	1.31	1.21	1.3	1.09	1.06	1.17	0.89	0.84	0.87	0.71	0.8	0.75	0.76	0.69	0.67	0.42	0.49	0.4	0.36	0.36	0.34	0.25	0.22	0.31	0.1	0.14	0.23	0.08	0	0.11
098_15	0.58	3.54	3.18	2.65	2.65	2.05	2.12	1.73	1.77	1.41	1.67	1.36	1.33	1.4	1.04	1.15	1.11	0.93	1.08	1.01	0.88	0.79	0.65	0.51	0.52	0.57	0.44	0.45	0.69	0.34	0.32	0.37	0.3	0.28	0.2	0.09	0.15	0	0	0
098_16	0.61	3.18	2.94	2.53	2.32	2	1.78	1.75	1.56	1.54	1.46	1.37	1.26	1.25	1.09	1.2	1.1	0.95	1.07	0.89	0.82	0.58	0.74	0.77	0.61	0.69	0.53	0.54	0.53	0.45	0.39	0.27	0.28	0.27	0.03	0.45	0	0.32	0.18	0.1
098_17	0.61	3.4	2.89	2.49	2.15	2.08	1.59	1.84	1.59	1.66	1.32	1.3	1.43	1.08	1.17	1.11	0.95	1.08	0.98	0.86	0.85	0.97	0.93	0.77	0.67	0.52	0.48	0.46	0.54	0.48	0.46	0.47	0.3	0.6	0.09	0.2	0	0.22	0	0
098_18	0.62	3.48	3.03	2.66	2.53	2.23	2.33	1.87	1.84	1.77	1.59	1.4	1.25	1.33	1.23	1.25	1.22	1.16	1.11	1.16	0.88	0.82	0.58	0.75	0.72	0.79	0.49	0.44	0.43	0.67	0.21	0.21	0.26	0.19	0.06	0.16	0	0.08	0	0.09
098_19	0.64	3.73	3.27	2.76	2.66	2.43	1.9	1.95	1.75	1.47	1.49	1.42	1.37	1.28	1.1	1.13	0.93	0.95	0.95	0.93	0.96	0.95	0.9	0.64	0.77	0.53	0.44	0.36	0.46	0.41	0.69	0.51	0.34	0.21	0.23	0.19	0.23	0.08	0.27	0.33
098_20	0.69	3.17	2.77	2.71	2.54	2	1.98	1.76	1.53	1.31	1.54	1.34	1.25	1.19	1.12	1.27	1.16	1.02	0.95	0.96	1	0.97	0.87	0.76	0.68	0.52	0.54	0.45	0.61	0.49	0.54	0.51	0.39	0.34	0.43	0.43	0.61	0.33	0.18	0.11
098_21	0.7	3.72	3.17	2.94	2.74	2.29	2.11	1.86	1.76	1.84	1.57	1.6	1.46	1.44	1.3	1.24	1.24	1.06	1.24	0.92	0.89	1.05	0.9	0.87	0.66	0.66	0.67	0.57	0.42	0.49	0.49	0.5	0.32	0.33	0.25	0.18	0.3	0.24	0	0.31
098_22	0.72	4.49	3.75	3.04	2.97	2.47	2.12	1.86	2.18	1.78	1.81	1.59	1.5	1.39	1.26	1.33	1.31	0.96	1	1.12	0.95	0.94	0.89	0.69	0.88	0.78	0.6	0.49	0.54	0.53	0.33	0.45	0.36	0.34	0.27	0.28	0.29	0.4	0.27	0.24
098_23	0.73	2.91	2.92	2.3	2.2	1.91	1.82	1.8	1.4	1.38	1.29	1.06	1.2	1.22	1.16	1.05	1.07	0.89	0.77	0.86	0.77	0.75	0.81	0.97	0.78	0.58	0.69	0.62	0.82	0.31	0.41	0.69	0.53	0.51	0.37	0.27	0.3	0.63	0.54	0.62
098_24	0.73	3.33	3.01	2.49	2.2	2.51	1.86	1.89	1.77	1.86	1.56	1.57	1.35	1.38	1.03	1.31	1.06	1.02	1	1	0.99	0.94	0.97	0.82	0.86	0.89	0.66	0.76	0.7	0.48	0.6	0.59	0.41	0.28	0.31	0.33	0.22	0.45	0.12	0.28
098_25	0.83	4.55	3.88	3.36	3.18	2.8	2.59	2.29	2.12	2.05	1.83	1.64	1.65	1.55	1.45	1.49	1.28	1.17	1.04	1.19	1.1	1.1	0.94	0.89	0.91	0.9	0.71	0.63	0.64	0.46	0.62	0.62	0.44	0.38	0.28	0.08	0.2	0.23	0.71	0.54
098_26	0.87	4.1	3.74	3.43	3.13	2.71	2.85	2.57	2.35	2.34	2.24	1.89	1.85	1.7	1.48	1.7	1.49	1.24	1.52	1.17	1.1	1.09	1.14	1.07	0.85	0.9	0.86	0.91	0.79	0.56	0.74	0.46	0.54	0.4	0.27	0.28	0.08	0.17	0	0.22
098_27	1.01	4.51	4.16	3.58	3.28	2.99	2.61	2.34	2.45	2.27	2.26	1.96	1.96	2.05	1.55	1.76	1.78	1.59	1.62	1.42	1.22	1.15	1.07	1.42	0.81	0.92	1	1.03	0.56	0.81	0.89	0.71	0.54	0.18	0.57	0.66	0.38	0.33	0.37	0.78
098_28	1.11	2.97	3.01	2.77	2.51	2.32	2.16	2.08	1.9	1.83	1.63	1.77	1.7	1.6	1.59	1.45	1.31	1.35	1.36	1.39	1.1	1.42	1.07	1.25	1.37	1.05	1.2	1.15	1.08	0.9	1.14	0.84	1.08	0.92	1.12	0.72	0.99	0.45	0.47	0.14
098_29	1.17	5.82	4.71	4.22	3.97	3.71	3.47	3.22	2.68	2.7	2.65	2.62	2.54	2.19	2.19	2.43	1.78	1.76	1.66	1.81	1.77	1.46	1.37	1.68	1.13	1.06	1.07	1	1.07	1.02	0.74	0.81	0.6	0.33	0.62	0.24	0.2	0.15	0.27	0.18
098_30	1.49	3.79	3.09	2.83	2.73	2.1	2.26	2.33	2.01	2.08	2.07	1.9	1.94	1.88	1.89	1.47	1.86	1.68	1.9	1.64	1.64	1.45	1.61	1.66	1.45	1.59	1.27	1.39	1.62	1.56	1.53	1.44	1.52	0.83	1.08	1.32	1.32	1.45	0.94	1.11
