# Supplementary material for: Discrepancy of particle passage in 101 mask batches during the first year of the Covid-19 pandemic in Germany
Source: Sci Rep. 2021 Dec 29;11:24490. doi: 10.1038/s41598-021-03862-z (PMC8716525; doi:10.1038/s41598-021-03862-z)
Supplement: Supplementary file 2 — Supplementary Data. [file 41598_2021_3862_MOESM2_ESM.zip › SI/Data/035.json]

{
    "035_01":{
        "Mass-Weighted Mean Passage":8.31,
        "90":17.09,
        "94.11":15.39,
        "98.41":14.35,
        "102.91":13.43,
        "107.61":12.41,
        "112.53":12.34,
        "117.67":11.74,
        "123.04":11.56,
        "128.66":10.87,
        "134.54":11.16,
        "140.69":10.51,
        "147.12":10.83,
        "153.84":10.2,
        "160.87":10.56,
        "168.22":10.15,
        "175.9":10.33,
        "183.94":9.78,
        "192.34":9.97,
        "201.13":9.52,
        "210.32":9.81,
        "219.93":9.66,
        "229.98":9.37,
        "240.49":9.21,
        "251.47":8.84,
        "262.96":8.98,
        "274.98":9.11,
        "287.54":8.58,
        "300.68":8.33,
        "314.42":7.48,
        "328.78":7.49,
        "343.8":6.76,
        "359.51":7.93,
        "375.94":6.65,
        "393.11":6.38,
        "411.07":5.93,
        "429.85":5.22,
        "449.49":5.59,
        "470.03":5.05,
        "491.5":5.41
    },
    "035_02":{
        "Mass-Weighted Mean Passage":8.87,
        "90":17.44,
        "94.11":15.52,
        "98.41":14.24,
        "102.91":14.75,
        "107.61":13.35,
        "112.53":13.02,
        "117.67":12.33,
        "123.04":11.89,
        "128.66":11.9,
        "134.54":11.55,
        "140.69":11.39,
        "147.12":10.93,
        "153.84":10.61,
        "160.87":10.29,
        "168.22":10.81,
        "175.9":10.82,
        "183.94":10.83,
        "192.34":10.7,
        "201.13":10.55,
        "210.32":10.67,
        "219.93":10.24,
        "229.98":10.73,
        "240.49":10.19,
        "251.47":9.78,
        "262.96":9.44,
        "274.98":10.12,
        "287.54":8.85,
        "300.68":8.81,
        "314.42":8.12,
        "328.78":7.35,
        "343.8":9.63,
        "359.51":9.21,
        "375.94":7.5,
        "393.11":6.28,
        "411.07":6.34,
        "429.85":6.82,
        "449.49":6.11,
        "470.03":5.0,
        "491.5":4.19
    },
    "035_03":{
        "Mass-Weighted Mean Passage":9.16,
        "90":18.17,
        "94.11":16.51,
        "98.41":15.79,
        "102.91":14.6,
        "107.61":13.62,
        "112.53":13.38,
        "117.67":13.13,
        "123.04":12.41,
        "128.66":12.13,
        "134.54":12.26,
        "140.69":11.36,
        "147.12":11.6,
        "153.84":11.41,
        "160.87":11.15,
        "168.22":11.45,
        "175.9":11.34,
        "183.94":11.43,
        "192.34":10.87,
        "201.13":11.14,
        "210.32":10.48,
        "219.93":10.5,
        "229.98":10.44,
        "240.49":10.45,
        "251.47":9.99,
        "262.96":10.25,
        "274.98":10.01,
        "287.54":9.3,
        "300.68":8.84,
        "314.42":8.78,
        "328.78":8.32,
        "343.8":9.02,
        "359.51":7.0,
        "375.94":7.69,
        "393.11":6.76,
        "411.07":6.31,
        "429.85":5.99,
        "449.49":6.98,
        "470.03":5.07,
        "491.5":6.05
    },
    "035_04":{
        "Mass-Weighted Mean Passage":9.74,
        "90":17.82,
        "94.11":16.57,
        "98.41":15.44,
        "102.91":14.54,
        "107.61":13.32,
        "112.53":13.23,
        "117.67":13.0,
        "123.04":12.53,
        "128.66":12.27,
        "134.54":12.32,
        "140.69":11.57,
        "147.12":11.82,
        "153.84":11.76,
        "160.87":11.34,
        "168.22":11.47,
        "175.9":11.75,
        "183.94":12.46,
        "192.34":11.86,
        "201.13":11.25,
        "210.32":11.28,
        "219.93":10.97,
        "229.98":10.67,
        "240.49":10.87,
        "251.47":10.95,
        "262.96":11.15,
        "274.98":10.12,
        "287.54":9.9,
        "300.68":10.43,
        "314.42":8.97,
        "328.78":8.92,
        "343.8":14.14,
        "359.51":9.12,
        "375.94":8.36,
        "393.11":8.17,
        "411.07":6.59,
        "429.85":6.29,
        "449.49":7.21,
        "470.03":6.37,
        "491.5":4.8
    },
    "035_05":{
        "Mass-Weighted Mean Passage":9.89,
        "90":19.3,
        "94.11":17.29,
        "98.41":16.64,
        "102.91":15.34,
        "107.61":14.4,
        "112.53":13.8,
        "117.67":13.68,
        "123.04":13.03,
        "128.66":13.09,
        "134.54":13.16,
        "140.69":12.75,
        "147.12":12.34,
        "153.84":12.62,
        "160.87":11.2,
        "168.22":12.67,
        "175.9":12.12,
        "183.94":12.16,
        "192.34":11.94,
        "201.13":11.69,
        "210.32":11.99,
        "219.93":11.08,
        "229.98":11.26,
        "240.49":11.09,
        "251.47":11.47,
        "262.96":11.0,
        "274.98":10.79,
        "287.54":10.37,
        "300.68":10.18,
        "314.42":8.8,
        "328.78":8.9,
        "343.8":7.12,
        "359.51":9.77,
        "375.94":9.36,
        "393.11":6.78,
        "411.07":7.29,
        "429.85":6.77,
        "449.49":6.69,
        "470.03":6.32,
        "491.5":4.08
    }
}
