# Supplementary material for: Discrepancy of particle passage in 101 mask batches during the first year of the Covid-19 pandemic in Germany
Source: Sci Rep. 2021 Dec 29;11:24490. doi: 10.1038/s41598-021-03862-z (PMC8716525; doi:10.1038/s41598-021-03862-z)
Supplement: Supplementary file 2 — Supplementary Data. [file 41598_2021_3862_MOESM2_ESM.zip › SI/Data/019.json]

{
    "019_01":{
        "Mass-Weighted Mean Passage":1.07,
        "90":5.7,
        "94.11":4.88,
        "98.41":4.62,
        "102.91":4.24,
        "107.61":3.81,
        "112.53":3.5,
        "117.67":3.42,
        "123.04":3.16,
        "128.66":3.01,
        "134.54":2.95,
        "140.69":2.61,
        "147.12":2.54,
        "153.84":2.23,
        "160.87":2.32,
        "168.22":1.99,
        "175.9":1.96,
        "183.94":2.03,
        "192.34":1.7,
        "201.13":1.23,
        "210.32":1.32,
        "219.93":1.3,
        "229.98":1.21,
        "240.49":1.12,
        "251.47":1.02,
        "262.96":0.81,
        "274.98":0.62,
        "287.54":0.48,
        "300.68":0.52,
        "314.42":0.54,
        "328.78":0.47,
        "343.8":0.62,
        "359.51":0.78,
        "375.94":0.26,
        "393.11":0.38,
        "411.07":0.19,
        "429.85":0.26,
        "449.49":0.45,
        "470.03":0.21,
        "491.5":0.27
    },
    "019_02":{
        "Mass-Weighted Mean Passage":1.24,
        "90":6.33,
        "94.11":5.11,
        "98.41":4.85,
        "102.91":4.79,
        "107.61":4.24,
        "112.53":3.72,
        "117.67":3.85,
        "123.04":3.53,
        "128.66":3.38,
        "134.54":3.09,
        "140.69":2.8,
        "147.12":2.81,
        "153.84":2.58,
        "160.87":2.43,
        "168.22":2.38,
        "175.9":2.18,
        "183.94":2.12,
        "192.34":1.93,
        "201.13":1.75,
        "210.32":1.71,
        "219.93":1.48,
        "229.98":1.33,
        "240.49":1.28,
        "251.47":1.01,
        "262.96":0.83,
        "274.98":0.89,
        "287.54":0.82,
        "300.68":0.64,
        "314.42":0.47,
        "328.78":0.43,
        "343.8":0.78,
        "359.51":0.53,
        "375.94":0.44,
        "393.11":0.41,
        "411.07":0.45,
        "429.85":0.41,
        "449.49":0.45,
        "470.03":0.5,
        "491.5":0.62
    },
    "019_03":{
        "Mass-Weighted Mean Passage":1.88,
        "90":7.08,
        "94.11":5.82,
        "98.41":5.84,
        "102.91":5.62,
        "107.61":5.13,
        "112.53":4.51,
        "117.67":4.49,
        "123.04":4.23,
        "128.66":4.22,
        "134.54":4.06,
        "140.69":3.62,
        "147.12":3.54,
        "153.84":3.55,
        "160.87":3.07,
        "168.22":2.98,
        "175.9":2.8,
        "183.94":3.03,
        "192.34":2.66,
        "201.13":2.58,
        "210.32":2.36,
        "219.93":2.21,
        "229.98":1.97,
        "240.49":1.99,
        "251.47":1.87,
        "262.96":1.64,
        "274.98":1.28,
        "287.54":1.25,
        "300.68":1.41,
        "314.42":1.1,
        "328.78":1.34,
        "343.8":1.56,
        "359.51":1.22,
        "375.94":1.06,
        "393.11":1.14,
        "411.07":1.06,
        "429.85":0.72,
        "449.49":0.85,
        "470.03":0.64,
        "491.5":0.8
    },
    "019_04":{
        "Mass-Weighted Mean Passage":2.0,
        "90":7.27,
        "94.11":6.42,
        "98.41":5.94,
        "102.91":5.44,
        "107.61":5.01,
        "112.53":4.79,
        "117.67":4.88,
        "123.04":4.16,
        "128.66":4.42,
        "134.54":4.03,
        "140.69":3.88,
        "147.12":3.66,
        "153.84":3.38,
        "160.87":3.24,
        "168.22":3.18,
        "175.9":2.89,
        "183.94":2.97,
        "192.34":2.62,
        "201.13":2.38,
        "210.32":2.21,
        "219.93":2.49,
        "229.98":2.18,
        "240.49":1.84,
        "251.47":1.86,
        "262.96":1.56,
        "274.98":1.71,
        "287.54":1.49,
        "300.68":1.56,
        "314.42":1.43,
        "328.78":1.32,
        "343.8":1.4,
        "359.51":1.07,
        "375.94":1.2,
        "393.11":1.17,
        "411.07":1.44,
        "429.85":1.55,
        "449.49":1.02,
        "470.03":0.64,
        "491.5":0.62
    },
    "019_05":{
        "Mass-Weighted Mean Passage":3.52,
        "90":6.61,
        "94.11":5.9,
        "98.41":5.71,
        "102.91":5.33,
        "107.61":4.91,
        "112.53":4.59,
        "117.67":4.72,
        "123.04":4.57,
        "128.66":4.51,
        "134.54":4.25,
        "140.69":4.42,
        "147.12":4.18,
        "153.84":3.8,
        "160.87":4.02,
        "168.22":3.78,
        "175.9":3.7,
        "183.94":3.78,
        "192.34":3.56,
        "201.13":3.72,
        "210.32":3.64,
        "219.93":3.63,
        "229.98":3.48,
        "240.49":3.29,
        "251.47":3.4,
        "262.96":3.56,
        "274.98":2.96,
        "287.54":3.27,
        "300.68":3.47,
        "314.42":3.29,
        "328.78":3.86,
        "343.8":5.13,
        "359.51":3.21,
        "375.94":2.96,
        "393.11":3.5,
        "411.07":3.32,
        "429.85":3.52,
        "449.49":2.67,
        "470.03":2.99,
        "491.5":2.84
    }
}
