# Supplementary material for: Discrepancy of particle passage in 101 mask batches during the first year of the Covid-19 pandemic in Germany
Source: Sci Rep. 2021 Dec 29;11:24490. doi: 10.1038/s41598-021-03862-z (PMC8716525; doi:10.1038/s41598-021-03862-z)
Supplement: Supplementary file 2 — Supplementary Data. [file 41598_2021_3862_MOESM2_ESM.zip › SI/Data/076.csv]

Sample Name	Mass-Weighted Mean Passage	90	94.11	98.41	102.91	107.61	112.53	117.67	123.04	128.66	134.54	140.69	147.12	153.84	160.87	168.22	175.9	183.94	192.34	201.13	210.32	219.93	229.98	240.49	251.47	262.96	274.98	287.54	300.68	314.42	328.78	343.8	359.51	375.94	393.11	411.07	429.85	449.49	470.03	491.5
076_01	13.93	24.02	22.79	20.92	19.51	18.75	18.34	17.62	17.47	17.84	17.16	17.09	16.94	16.93	16.01	17.34	17.29	16.63	16.65	16.52	16.35	16.39	15.5	16.25	15.98	15.9	15.46	14.92	15.75	13.84	14.27	13.46	12.65	12.78	10.43	9.32	9.05	7.71	7.4	7.7
076_02	15.43	24.35	23.93	21.59	21.84	20.89	20.23	19.95	19.56	19.56	18.52	19.15	18.86	18.33	17.75	18.89	18.7	18.71	18.32	18.72	17.54	18.71	17.53	17.3	16.21	17.35	16.86	16.67	16.47	15.88	15.5	14.67	14.79	11.93	11.94	10.87	10.25	8.98	9.81	10.87
076_03	15.81	27.1	25.61	23.86	22.82	22.09	20.83	21.35	20.27	20.48	20.66	20.46	20.73	19.31	19.5	19.83	19.42	19.45	19.0	19.04	19.82	18.73	18.66	17.8	17.65	16.89	16.88	16.92	16.49	15.9	15.25	14.19	14.3	12.29	12.21	10.29	9.77	11.4	9.9	10.73
076_04	15.91	26.67	25.21	23.01	22.79	21.01	20.65	20.36	20.08	20.16	20.09	19.42	19.91	19.82	18.66	19.5	19.1	19.56	18.5	19.06	19.27	18.36	18.63	18.53	17.52	17.79	16.28	16.96	16.39	15.68	16.61	15.24	14.61	12.89	12.62	11.72	11.36	10.5	7.86	9.96
076_05	16.64	28.18	26.88	25.01	23.69	22.32	22.44	21.8	21.79	21.49	20.82	21.02	20.91	20.68	20.33	20.81	20.3	19.59	19.69	19.34	19.47	19.55	19.57	19.04	19.01	18.63	18.18	17.51	18.21	17.09	17.14	15.2	14.25	13.07	12.05	13.51	10.13	10.75	10.13	9.76
076_06	24.96	30.71	28.51	27.33	26.7	25.55	25.28	24.64	24.12	25.0	25.08	24.72	25.43	24.85	24.43	26.69	26.79	26.48	27.15	26.63	26.77	27.3	25.59	27.43	27.18	28.54	26.49	28.31	27.34	26.85	27.1	25.9	26.08	24.86	23.45	21.54	20.51	15.63	15.79	16.12
076_07	25.58	31.82	29.94	28.89	27.15	28.45	26.81	26.27	25.57	25.77	25.45	25.65	26.13	26.11	25.63	26.31	25.98	26.98	26.28	26.71	27.38	27.4	28.51	27.3	27.89	28.72	28.29	27.14	28.27	28.03	27.42	25.58	25.27	23.28	23.28	21.9	20.45	19.55	20.02	19.91
076_08	26.63	30.2	30.48	27.68	27.57	26.62	27.01	25.95	26.35	25.47	26.95	26.1	26.36	25.6	25.26	27.65	28.02	27.44	27.96	28.13	28.6	28.95	27.86	28.44	29.08	29.6	29.06	29.11	28.71	29.11	27.86	28.55	27.85	24.37	26.04	24.06	20.64	19.73	20.03	17.84
076_09	26.97	31.89	29.83	28.62	28.03	27.37	27.21	25.77	26.17	26.37	26.46	26.04	26.83	26.83	25.46	27.91	28.67	27.71	28.61	28.71	28.69	28.54	28.48	29.65	28.25	29.73	30.48	29.6	30.14	27.98	29.19	27.88	28.12	26.48	23.31	22.96	26.27	19.31	19.53	19.47
076_10	27.64	34.34	32.12	30.24	28.84	28.28	27.88	27.7	27.59	27.14	27.18	27.17	27.23	27.92	27.3	28.13	29.32	28.71	29.1	28.54	29.38	29.36	30.27	29.35	30.16	30.07	30.09	29.67	29.74	30.99	29.6	28.04	26.34	27.09	24.29	25.21	21.37	22.28	22.43	21.57
076_11	28.02	31.66	29.53	28.96	28.38	27.57	27.08	26.97	27.19	25.97	26.71	27.18	27.05	27.67	26.48	28.31	29.68	28.57	30.29	29.82	29.95	28.81	28.26	29.87	30.87	30.03	30.87	30.71	29.06	30.49	29.66	28.81	29.55	28.39	25.47	25.45	22.39	22.42	21.2	22.64
076_12	28.54	34.97	32.17	30.36	30.09	28.63	29.27	28.05	28.16	28.39	29.28	28.41	29.99	28.76	28.98	30.51	30.19	30.01	29.37	30.82	30.7	30.23	29.53	30.4	30.18	31.28	31.49	31.3	30.13	32.43	36.79	28.22	26.05	25.45	24.02	23.7	25.0	23.48	24.19	21.92
076_13	30.23	33.34	32.67	31.43	30.23	30.25	29.92	29.67	28.72	29.09	29.26	29.11	29.34	30.15	28.83	30.98	30.39	31.1	32.2	31.2	31.46	32.7	32.62	32.71	33.47	33.07	32.08	32.41	32.51	32.63	31.49	29.67	29.57	28.45	26.99	29.15	25.65	28.32	25.16	23.81
076_14	33.13	35.78	31.5	31.03	30.06	29.85	29.77	30.43	29.91	30.0	30.85	30.6	31.19	30.3	30.27	31.99	33.45	32.45	33.06	33.93	32.78	35.21	33.12	35.74	34.86	36.12	35.48	36.4	35.68	36.26	34.76	35.98	36.64	32.83	31.44	30.7	29.62	28.43	26.35	24.91
076_15	33.81	37.78	35.04	32.59	31.79	31.4	30.75	31.15	32.41	30.72	32.01	31.54	31.33	31.5	31.12	32.57	34.18	32.38	33.4	33.21	33.96	35.13	34.31	36.24	35.27	36.29	36.22	36.35	37.13	34.2	35.95	35.56	34.07	33.58	31.9	32.28	30.66	34.19	25.79	32.24
076_16	34.01	34.89	33.92	33.54	31.82	31.79	31.61	31.61	31.48	30.58	30.1	31.58	31.88	31.91	31.42	33.06	33.95	33.89	34.71	34.45	34.84	35.28	36.14	35.35	35.58	36.97	35.96	36.14	36.78	37.2	35.12	34.8	34.64	34.0	31.61	32.05	33.1	30.81	28.71	29.43
076_17	34.54	36.41	34.96	33.6	32.58	32.71	30.93	31.83	30.82	31.56	32.45	32.06	32.71	32.76	32.31	33.37	34.86	34.61	34.51	34.32	35.76	36.3	36.6	35.77	36.8	36.95	36.37	35.93	36.49	35.77	37.67	37.36	34.78	32.7	32.67	33.18	31.33	34.34	29.32	28.74
076_18	34.71	35.72	34.51	33.47	33.01	32.2	31.93	32.93	31.25	32.12	31.48	32.08	33.5	33.62	32.75	34.8	34.05	34.94	34.36	35.27	36.94	36.67	37.33	36.58	37.37	36.6	35.96	37.21	36.39	37.54	37.27	36.57	34.24	34.37	34.31	32.57	29.55	30.88	29.84	28.57
076_19	35.24	42.07	39.22	37.38	35.54	35.45	34.98	34.59	34.2	34.22	33.55	34.1	34.28	34.2	34.45	35.84	35.65	35.07	36.3	35.84	35.97	36.09	37.11	37.69	36.07	37.8	36.41	37.64	37.52	36.93	36.82	35.91	35.36	33.01	34.31	34.0	31.39	32.13	28.44	31.26
076_20	36.64	38.14	35.47	33.83	34.09	33.69	33.38	33.81	32.47	33.67	33.46	34.07	34.18	34.18	33.3	35.92	36.05	36.96	36.51	36.34	37.86	37.33	38.17	37.92	37.36	39.4	38.67	39.09	40.44	38.97	37.89	39.6	37.36	36.35	34.39	34.9	31.08	33.37	33.62	33.5
