# Supplementary material for: Discrepancy of particle passage in 101 mask batches during the first year of the Covid-19 pandemic in Germany
Source: Sci Rep. 2021 Dec 29;11:24490. doi: 10.1038/s41598-021-03862-z (PMC8716525; doi:10.1038/s41598-021-03862-z)
Supplement: Supplementary file 2 — Supplementary Data. [file 41598_2021_3862_MOESM2_ESM.zip › SI/Data/062.csv]

Sample Name	Mass-Weighted Mean Passage	90	94.11	98.41	102.91	107.61	112.53	117.67	123.04	128.66	134.54	140.69	147.12	153.84	160.87	168.22	175.9	183.94	192.34	201.13	210.32	219.93	229.98	240.49	251.47	262.96	274.98	287.54	300.68	314.42	328.78	343.8	359.51	375.94	393.11	411.07	429.85	449.49	470.03	491.5
062_01	6.38	13.58	12.55	11.7	11.1	10.14	10.15	10.05	9.58	9.46	8.84	8.52	8.51	8.31	8.04	7.82	8.11	8.14	7.91	7.78	7.45	8.09	7.54	7.65	7.3	7.05	6.69	6.94	6.53	5.88	6.12	5.35	5.2	4.54	4.07	4.68	3.6	2.94	3.66	2.41
062_02	6.62	10.22	11.59	10.57	10.33	9.4	9.72	9.46	9.15	9.22	9.33	9.58	9.18	8.78	9.63	8.01	8.34	8.49	8.02	7.93	8.59	7.61	7.3	8.45	7.87	8.89	7.18	5.87	6.79	5.41	5.78	5.96	5.83	5.08	4.11	5.13	5.56	4.17	5.02	4.44
062_03	6.8	13.8	12.92	12.37	11.32	10.9	9.85	10.07	9.62	9.71	9.3	8.88	9.05	8.54	8.74	8.34	9.27	8.58	8.58	8.49	8.56	8.2	8.46	8.05	7.29	7.29	7.54	7.1	6.72	6.07	5.87	6.23	5.29	4.57	4.21	5.1	4.33	4.36	3.96	2.97
062_04	6.86	14.57	12.85	13.2	11.35	11.49	10.62	9.94	9.95	9.4	8.83	8.77	9.32	8.91	9.19	8.37	8.4	8.0	7.88	8.67	8.3	8.08	8.31	8.11	7.76	8.11	7.81	7.38	6.51	6.55	6.35	6.34	6.32	4.57	4.63	3.8	3.89	3.25	3.38	3.1
062_05	6.87	14.52	13.67	11.91	11.26	11.01	10.72	9.81	9.89	9.55	9.62	9.09	9.11	9.02	8.85	8.94	8.95	8.7	8.59	8.17	8.58	8.29	7.99	7.92	7.98	7.77	6.99	7.36	7.31	6.82	7.1	5.92	5.58	5.09	4.28	3.92	3.88	2.56	3.96	2.74
062_06	6.88	13.4	13.71	12.26	11.31	10.54	10.5	10.14	9.48	8.98	8.88	9.39	8.6	8.71	8.45	8.05	8.34	8.56	8.12	8.25	7.93	8.09	8.08	8.19	8.21	7.67	7.36	6.79	7.18	6.57	7.42	5.45	5.76	5.09	4.28	5.16	3.71	3.99	4.07	4.39
062_07	7.0	14.07	13.22	12.43	11.36	10.64	10.53	9.75	9.5	9.65	9.18	9.25	9.26	8.82	8.73	9.17	8.52	8.58	8.52	8.39	8.9	8.05	8.46	8.33	7.3	7.99	7.93	7.28	7.6	6.59	5.78	5.62	6.75	4.98	5.05	4.2	3.89	3.88	4.01	3.49
062_08	7.0	14.64	13.98	13.12	11.61	11.21	10.43	10.75	10.17	9.71	9.2	9.55	9.05	8.84	8.42	8.98	8.65	8.88	8.75	7.82	8.7	8.66	8.27	8.0	8.32	8.09	6.86	7.77	7.62	6.58	5.79	5.99	5.93	5.4	5.13	4.1	4.03	4.01	3.27	3.21
062_09	7.1	14.91	14.15	13.28	12.12	11.45	10.77	10.2	9.5	9.57	9.89	9.3	9.49	8.31	8.43	8.69	8.64	8.27	8.27	8.19	8.05	8.24	7.84	8.53	8.57	7.8	8.02	7.96	7.03	6.9	7.39	6.1	5.63	5.71	4.54	5.79	3.98	3.76	4.02	2.71
062_10	7.13	15.22	13.98	12.46	11.9	11.31	10.76	9.59	10.12	10.03	9.58	9.47	9.44	8.64	8.62	8.92	9.09	8.19	8.68	8.71	8.85	8.49	8.09	8.23	8.18	7.51	8.05	7.79	6.97	6.57	6.72	6.38	6.08	5.06	4.98	5.16	3.71	4.09	4.07	3.48
062_11	7.2	15.34	14.29	12.8	12.01	12.15	11.32	10.49	9.84	10.12	9.72	9.93	9.8	9.4	8.9	8.98	9.03	8.89	9.05	9.03	8.42	8.28	8.58	7.82	8.56	8.07	8.29	7.3	6.95	7.75	6.21	6.56	5.81	6.43	4.61	4.57	4.96	3.26	2.43	3.87
062_12	7.78	16.32	14.44	13.57	13.0	11.78	11.37	11.06	10.97	10.64	10.66	10.1	9.99	9.91	9.38	10.12	10.2	10.89	9.4	9.68	9.07	9.5	8.92	9.12	9.05	8.9	8.23	8.91	7.76	7.81	7.22	6.92	6.79	4.87	5.48	5.79	3.73	4.01	3.22	2.8
062_13	7.86	16.37	14.15	13.14	12.6	12.31	11.65	11.31	10.82	10.27	10.09	10.15	10.54	9.98	9.85	9.74	9.73	9.65	9.65	8.85	8.93	9.56	9.61	8.82	9.19	8.78	8.22	8.31	7.7	8.79	6.98	6.81	7.22	6.0	5.17	4.68	4.68	4.01	4.49	4.41
062_14	7.91	16.09	14.98	13.19	12.99	11.83	11.94	10.61	11.3	10.68	10.04	10.21	10.29	9.91	9.74	9.62	9.56	9.23	9.58	9.47	9.36	9.48	9.83	8.96	9.06	8.62	7.88	8.25	8.04	8.29	7.57	6.93	6.97	6.25	5.15	6.35	4.42	3.9	3.73	4.26
062_15	8.02	15.52	14.75	13.31	13.1	11.95	12.21	11.87	11.04	11.57	10.48	10.68	10.15	10.09	10.36	10.18	9.46	10.31	9.99	9.96	9.89	9.74	9.38	9.47	8.95	9.18	8.68	8.44	9.3	7.44	7.32	7.69	6.91	5.57	4.98	5.0	5.12	3.69	4.25	3.25
062_16	8.12	15.94	14.61	13.86	12.61	11.79	11.52	11.16	10.48	10.74	10.51	10.33	10.17	10.08	10.2	10.18	9.48	9.98	9.87	9.88	9.53	9.81	9.23	9.15	9.58	8.38	8.99	8.35	8.89	8.54	8.1	7.24	6.63	5.4	6.92	5.24	3.86	4.87	3.83	4.75
062_17	8.14	15.59	14.84	13.6	13.07	12.07	11.91	11.75	11.26	11.04	10.27	10.45	10.32	9.98	9.76	10.26	9.86	10.23	9.23	9.67	9.79	10.22	9.81	8.97	9.23	8.98	8.25	8.28	8.33	8.25	8.66	8.11	6.75	5.88	5.82	4.81	4.73	4.11	4.84	3.98
062_18	8.18	16.39	14.88	13.38	12.4	12.9	12.15	11.34	11.17	10.94	11.29	10.37	10.15	10.07	10.11	9.73	10.26	10.36	10.2	10.14	9.13	9.6	9.0	9.18	9.43	9.37	8.68	8.75	7.64	9.11	7.46	7.05	7.33	6.9	6.05	5.15	3.82	4.32	5.18	3.87
062_19	8.28	16.37	15.34	14.29	13.38	12.62	11.82	11.63	10.8	10.52	10.66	10.64	10.55	10.44	10.27	9.73	10.03	10.13	10.43	10.43	9.31	9.66	10.27	9.62	9.86	9.31	9.46	9.48	8.45	8.41	8.45	7.08	6.77	5.27	6.18	4.93	3.88	4.94	4.07	4.43
062_20	8.28	17.32	15.58	14.34	13.15	13.26	12.15	11.54	11.39	11.23	10.61	11.0	10.4	10.41	10.37	9.93	10.43	10.62	9.16	9.77	10.18	9.51	9.54	9.21	9.52	9.04	8.95	8.85	8.82	8.48	8.53	7.67	6.7	6.33	5.88	6.41	4.24	4.53	3.71	4.0
062_21	8.37	16.53	15.91	14.21	13.72	12.97	12.1	11.48	11.44	11.37	10.89	11.33	10.97	10.95	10.84	10.83	10.36	10.64	10.72	9.94	10.66	10.14	10.26	9.91	9.94	9.28	8.52	8.71	8.59	8.87	7.91	7.03	7.28	6.19	5.63	4.68	5.88	4.07	3.89	3.25
062_22	8.38	16.83	15.44	13.94	13.28	12.73	11.65	11.93	11.84	11.05	11.5	10.69	10.75	10.35	10.18	11.19	10.21	11.07	10.78	10.34	10.07	9.97	9.81	9.33	9.42	9.33	9.6	8.94	7.54	8.43	8.33	7.99	7.91	6.3	4.94	4.68	5.5	3.88	4.36	3.74
062_23	8.4	16.2	15.45	14.14	12.82	12.37	11.87	11.94	11.36	10.79	10.95	10.9	10.51	10.11	10.26	10.54	10.48	10.03	9.93	10.18	10.26	10.08	10.11	9.48	9.72	9.23	8.8	9.11	8.33	8.66	7.54	7.64	7.56	6.84	5.11	5.21	5.57	4.55	4.66	4.52
062_24	8.41	16.14	14.89	13.69	13.07	11.86	12.42	11.95	11.12	10.81	10.81	10.69	10.35	10.1	10.42	10.22	10.41	9.65	10.58	9.95	9.52	9.84	9.86	9.74	9.69	9.8	8.52	8.54	8.65	8.5	8.57	7.45	7.52	5.68	7.02	5.62	5.41	4.56	4.4	3.65
062_25	8.5	16.32	14.78	13.78	13.11	12.91	12.08	11.73	11.85	11.21	11.28	10.64	10.83	10.64	10.45	10.87	10.62	11.11	10.47	9.78	10.12	9.72	10.2	9.75	9.68	9.57	9.12	9.04	8.92	8.28	8.13	8.2	7.05	6.39	5.9	4.74	5.83	4.11	4.26	4.94
062_26	8.73	16.94	15.85	14.3	14.1	12.42	12.18	12.1	11.45	11.32	11.12	10.82	11.19	10.78	10.42	10.53	10.41	9.8	10.57	10.06	10.14	10.46	10.04	10.08	9.59	10.63	9.81	9.22	8.96	8.37	8.26	7.72	7.24	7.1	6.07	5.78	5.86	5.89	3.96	5.22
062_27	8.76	16.31	15.58	14.52	13.32	12.02	11.73	11.51	11.5	11.47	10.82	10.23	10.75	10.73	10.81	10.09	10.68	9.98	9.72	10.19	10.06	9.72	10.46	9.22	9.82	9.55	9.9	9.24	8.88	8.91	8.82	8.84	8.14	7.14	6.58	5.99	4.96	4.56	4.62	4.43
062_28	8.77	16.55	15.59	13.89	13.55	12.77	11.79	11.43	11.96	11.17	11.02	11.09	11.01	10.59	10.23	11.16	10.33	10.08	9.87	9.85	9.96	10.4	9.98	9.89	10.11	9.61	9.17	8.76	9.02	8.25	9.0	7.65	8.24	7.77	6.72	5.06	4.93	5.49	6.49	5.3
062_29	8.8	17.1	15.88	15.13	13.68	13.29	13.05	12.34	11.47	12.08	11.17	11.25	11.69	11.15	10.69	10.57	10.82	11.01	10.11	10.91	10.32	10.13	10.42	10.52	9.91	9.93	9.89	9.04	10.02	8.25	8.33	8.25	7.41	7.86	6.14	4.83	5.69	3.62	5.56	3.74
062_30	8.89	16.84	16.08	14.17	13.78	13.45	12.97	12.14	11.42	12.25	10.94	11.32	11.37	11.44	10.76	10.7	10.97	10.95	10.88	10.88	11.07	10.19	10.64	10.82	10.24	9.46	9.49	8.76	9.49	8.71	8.53	8.12	7.69	7.2	5.69	6.25	5.6	5.07	4.87	4.52
062_31	8.95	17.35	15.81	14.37	14.19	12.71	12.83	11.75	11.7	11.79	11.78	11.25	11.48	11.04	11.15	11.16	11.37	11.08	10.35	10.72	10.61	10.91	11.14	10.37	9.95	9.77	9.47	9.14	9.26	9.03	9.51	8.33	8.11	6.78	5.96	6.13	6.07	4.55	4.25	3.25
062_32	8.97	15.76	15.56	14.33	13.89	12.98	12.68	12.6	12.0	11.41	11.8	11.54	11.1	11.19	10.3	11.02	10.93	10.4	11.03	10.87	11.06	10.62	10.29	9.04	9.9	10.11	9.09	9.35	9.08	8.94	8.84	8.9	8.39	7.22	5.92	5.86	6.54	5.21	5.42	4.1
062_33	9.07	17.65	16.05	15.08	13.59	13.58	13.25	12.66	11.67	12.14	11.8	12.01	11.74	11.2	11.33	11.37	11.14	11.49	11.39	10.9	10.26	10.02	10.26	10.35	10.43	9.93	9.57	8.79	10.18	9.37	8.15	8.75	7.87	7.06	6.54	5.83	5.69	5.07	5.68	4.13
062_34	9.07	16.52	16.18	14.66	14.08	13.43	12.77	12.63	11.92	11.83	11.73	11.2	11.51	11.6	11.09	11.33	11.5	11.63	11.06	10.44	11.13	10.95	10.2	10.77	10.03	11.13	9.72	9.84	9.15	8.96	8.31	8.32	7.66	6.48	6.07	5.83	5.59	5.32	4.95	4.56
062_35	9.41	16.08	14.85	15.02	13.34	12.88	12.5	12.22	12.03	11.58	11.63	11.68	11.32	11.09	10.75	11.67	11.14	10.78	10.89	11.49	11.42	10.82	10.93	10.6	10.33	10.77	9.6	10.53	9.1	10.31	8.32	8.36	8.27	6.7	7.13	6.84	6.63	5.94	6.64	5.81
062_36	9.42	16.9	16.08	14.72	13.59	12.82	12.12	12.46	12.11	11.64	11.27	11.65	11.02	11.3	11.08	11.75	11.06	11.03	10.66	10.68	11.49	11.39	10.94	11.05	10.6	10.48	10.34	10.09	9.66	9.32	8.8	9.3	8.74	8.37	6.58	6.68	4.51	5.57	5.94	3.61
062_37	9.42	17.91	16.13	15.19	14.42	14.54	13.23	13.07	12.35	12.21	11.86	12.21	11.69	11.77	11.17	10.69	11.24	11.73	11.35	11.5	11.39	10.83	10.75	10.92	10.04	11.2	9.94	9.4	9.67	10.5	8.89	8.64	8.6	6.87	7.55	6.78	4.96	5.16	4.52	4.9
062_38	9.49	17.8	16.23	15.61	14.24	13.59	13.49	12.74	12.7	12.12	11.83	11.45	11.88	11.89	11.61	11.69	11.95	11.82	11.56	11.23	11.06	11.39	10.31	10.78	10.22	10.65	10.32	10.17	9.41	10.38	9.86	9.17	8.23	7.32	6.82	6.14	5.64	5.65	4.72	4.14
062_39	9.53	17.76	16.79	15.71	15.17	13.84	12.99	13.39	13.11	12.19	12.05	12.21	12.4	11.5	11.34	11.31	11.87	12.0	12.1	11.81	11.4	11.53	11.54	11.27	10.65	10.75	10.35	9.35	9.81	9.45	9.72	8.5	8.43	7.6	6.47	6.9	5.83	3.91	5.06	4.14
062_40	9.53	18.08	16.56	15.61	13.95	13.89	12.88	12.51	12.48	12.47	12.15	11.95	11.69	10.86	10.88	11.98	11.91	11.06	11.57	11.96	11.65	11.06	10.81	10.91	10.83	10.0	9.95	9.92	10.91	9.43	9.37	9.02	8.34	7.31	7.33	5.3	6.41	4.89	5.68	6.19
062_41	9.55	16.89	16.05	14.82	14.03	13.51	12.44	12.28	11.97	12.49	12.39	12.3	11.52	11.67	11.16	11.99	11.83	11.03	11.26	11.74	10.93	10.66	11.52	10.99	10.94	10.62	9.9	9.41	10.68	10.14	9.24	9.03	8.77	7.24	6.54	6.2	6.49	4.75	5.82	4.56
062_42	9.57	18.42	16.1	15.7	14.49	13.75	13.22	13.38	12.47	12.29	12.74	11.89	11.92	11.77	11.46	11.31	12.01	11.74	12.22	11.07	11.33	12.01	10.57	10.69	10.43	10.68	9.94	10.61	10.38	9.65	9.54	9.2	9.46	7.25	6.09	5.85	6.12	4.62	4.95	4.01
062_43	9.6	18.49	16.91	15.47	14.62	14.54	13.1	13.25	12.92	12.3	12.4	11.77	12.42	11.9	11.91	11.99	12.42	11.19	11.88	12.2	11.4	11.03	11.61	11.26	10.83	10.92	10.73	9.21	9.81	9.52	8.13	10.15	8.06	7.6	6.62	5.99	5.78	5.07	5.1	5.55
062_44	9.64	18.62	18.04	16.8	15.87	14.66	14.59	13.97	13.44	12.59	12.55	12.6	12.89	11.74	11.02	11.7	11.49	11.23	11.49	11.15	11.44	11.5	11.07	10.54	10.5	10.43	9.71	10.4	9.86	8.77	9.04	8.33	8.23	7.27	6.73	7.05	8.06	6.5	6.53	5.26
062_45	9.74	18.91	16.64	15.53	14.89	13.97	13.73	13.01	12.68	12.5	12.38	12.33	12.25	12.0	11.5	11.55	11.82	11.14	11.87	11.35	11.29	11.74	11.5	10.7	10.66	10.45	11.22	10.83	10.12	10.28	10.2	8.61	9.3	8.41	6.51	6.14	5.35	5.45	4.49	4.14
062_46	9.77	19.59	17.0	15.73	14.32	14.1	14.28	13.12	12.79	12.21	12.85	11.53	12.01	12.17	11.62	12.25	11.99	12.03	11.1	11.71	11.48	11.37	11.1	11.02	11.18	11.07	10.39	10.81	9.39	10.04	9.46	9.38	8.93	7.64	6.66	6.43	6.69	4.52	5.98	4.81
062_47	9.79	18.1	16.78	15.8	14.84	14.4	13.6	13.14	13.42	13.24	12.68	12.47	12.49	12.12	11.26	11.96	11.94	11.39	12.01	11.7	11.89	11.19	11.72	10.93	11.94	11.25	11.48	10.05	10.24	9.5	9.44	9.18	8.0	7.31	7.44	5.62	6.5	5.16	5.56	5.42
062_48	10.1	17.97	17.03	15.21	14.69	14.03	13.85	12.92	12.86	12.47	12.78	12.33	11.89	11.81	11.95	11.8	12.11	11.94	11.72	11.85	11.12	11.66	11.47	11.3	11.47	11.56	11.42	11.13	11.49	10.68	10.09	9.15	8.87	8.17	7.42	7.05	5.59	5.13	5.71	5.08
062_49	10.46	19.15	17.64	15.69	15.51	14.89	14.2	13.94	13.65	13.33	13.43	12.77	12.5	11.86	12.29	12.26	12.32	12.02	12.39	11.91	11.85	11.94	11.57	11.82	11.76	12.27	11.11	11.27	10.97	9.86	9.41	9.54	9.27	7.52	8.55	7.48	7.94	7.12	7.91	5.08
062_50	11.05	19.93	18.35	16.63	15.9	15.78	14.62	14.26	14.2	13.84	13.44	14.2	14.13	14.13	13.14	13.36	13.39	14.26	13.77	13.03	13.22	13.54	12.31	12.73	12.7	11.8	13.19	12.02	10.87	11.95	10.92	10.05	9.5	8.8	7.89	7.02	6.6	5.96	5.06	5.74
