# Supplementary material for: Discrepancy of particle passage in 101 mask batches during the first year of the Covid-19 pandemic in Germany
Source: Sci Rep. 2021 Dec 29;11:24490. doi: 10.1038/s41598-021-03862-z (PMC8716525; doi:10.1038/s41598-021-03862-z)
Supplement: Supplementary file 2 — Supplementary Data. [file 41598_2021_3862_MOESM2_ESM.zip › SI/Data/058.json]

{
    "058_01":{
        "Mass-Weighted Mean Passage":4.23,
        "90":5.53,
        "94.11":5.28,
        "98.41":5.21,
        "102.91":4.9,
        "107.61":4.61,
        "112.53":4.45,
        "117.67":4.61,
        "123.04":4.65,
        "128.66":4.54,
        "134.54":4.58,
        "140.69":4.6,
        "147.12":4.76,
        "153.84":4.84,
        "160.87":4.57,
        "168.22":4.63,
        "175.9":4.41,
        "183.94":5.06,
        "192.34":5.23,
        "201.13":5.05,
        "210.32":4.66,
        "219.93":4.64,
        "229.98":5.39,
        "240.49":4.84,
        "251.47":4.82,
        "262.96":4.7,
        "274.98":3.87,
        "287.54":5.44,
        "300.68":4.42,
        "314.42":3.41,
        "328.78":4.16,
        "343.8":4.04,
        "359.51":3.2,
        "375.94":3.93,
        "393.11":3.13,
        "411.07":3.38,
        "429.85":3.63,
        "449.49":3.6,
        "470.03":2.73,
        "491.5":2.07
    },
    "058_02":{
        "Mass-Weighted Mean Passage":6.74,
        "90":7.99,
        "94.11":7.74,
        "98.41":7.75,
        "102.91":7.31,
        "107.61":7.09,
        "112.53":7.3,
        "117.67":6.66,
        "123.04":7.07,
        "128.66":6.62,
        "134.54":7.37,
        "140.69":7.39,
        "147.12":6.93,
        "153.84":7.29,
        "160.87":7.61,
        "168.22":7.6,
        "175.9":7.14,
        "183.94":7.88,
        "192.34":7.88,
        "201.13":7.6,
        "210.32":7.74,
        "219.93":7.65,
        "229.98":7.78,
        "240.49":7.68,
        "251.47":7.38,
        "262.96":7.08,
        "274.98":6.72,
        "287.54":7.37,
        "300.68":7.17,
        "314.42":6.57,
        "328.78":6.73,
        "343.8":7.62,
        "359.51":6.97,
        "375.94":6.72,
        "393.11":6.09,
        "411.07":5.96,
        "429.85":4.71,
        "449.49":4.95,
        "470.03":4.17,
        "491.5":3.83
    },
    "058_03":{
        "Mass-Weighted Mean Passage":7.24,
        "90":10.99,
        "94.11":9.6,
        "98.41":10.0,
        "102.91":9.25,
        "107.61":9.31,
        "112.53":9.12,
        "117.67":8.81,
        "123.04":8.71,
        "128.66":9.57,
        "134.54":8.12,
        "140.69":8.87,
        "147.12":8.93,
        "153.84":8.28,
        "160.87":8.4,
        "168.22":8.2,
        "175.9":9.39,
        "183.94":9.15,
        "192.34":8.98,
        "201.13":8.38,
        "210.32":8.81,
        "219.93":8.3,
        "229.98":7.63,
        "240.49":8.41,
        "251.47":7.68,
        "262.96":7.92,
        "274.98":7.55,
        "287.54":8.17,
        "300.68":7.55,
        "314.42":6.43,
        "328.78":6.89,
        "343.8":5.38,
        "359.51":5.37,
        "375.94":6.13,
        "393.11":6.36,
        "411.07":5.66,
        "429.85":3.43,
        "449.49":5.63,
        "470.03":3.65,
        "491.5":3.99
    },
    "058_04":{
        "Mass-Weighted Mean Passage":7.49,
        "90":10.73,
        "94.11":10.17,
        "98.41":9.84,
        "102.91":9.58,
        "107.61":9.66,
        "112.53":8.86,
        "117.67":8.88,
        "123.04":9.09,
        "128.66":9.09,
        "134.54":8.68,
        "140.69":8.86,
        "147.12":9.05,
        "153.84":8.69,
        "160.87":8.78,
        "168.22":8.99,
        "175.9":9.26,
        "183.94":8.82,
        "192.34":8.56,
        "201.13":9.54,
        "210.32":9.11,
        "219.93":8.47,
        "229.98":8.86,
        "240.49":8.52,
        "251.47":9.36,
        "262.96":7.88,
        "274.98":7.5,
        "287.54":8.35,
        "300.68":7.79,
        "314.42":6.46,
        "328.78":6.69,
        "343.8":6.73,
        "359.51":7.77,
        "375.94":5.86,
        "393.11":5.26,
        "411.07":5.96,
        "429.85":5.2,
        "449.49":4.96,
        "470.03":4.56,
        "491.5":3.67
    },
    "058_05":{
        "Mass-Weighted Mean Passage":8.45,
        "90":9.15,
        "94.11":9.13,
        "98.41":8.87,
        "102.91":8.99,
        "107.61":8.44,
        "112.53":8.4,
        "117.67":8.4,
        "123.04":8.49,
        "128.66":8.42,
        "134.54":9.02,
        "140.69":8.64,
        "147.12":8.93,
        "153.84":8.77,
        "160.87":8.39,
        "168.22":9.23,
        "175.9":9.8,
        "183.94":8.8,
        "192.34":9.37,
        "201.13":9.46,
        "210.32":9.68,
        "219.93":9.28,
        "229.98":9.85,
        "240.49":9.77,
        "251.47":9.03,
        "262.96":8.37,
        "274.98":8.93,
        "287.54":9.37,
        "300.68":8.82,
        "314.42":9.03,
        "328.78":7.97,
        "343.8":8.07,
        "359.51":9.14,
        "375.94":7.52,
        "393.11":8.33,
        "411.07":6.91,
        "429.85":7.65,
        "449.49":6.19,
        "470.03":5.73,
        "491.5":5.42
    },
    "058_06":{
        "Mass-Weighted Mean Passage":12.61,
        "90":14.54,
        "94.11":13.98,
        "98.41":13.68,
        "102.91":13.12,
        "107.61":12.87,
        "112.53":12.96,
        "117.67":12.4,
        "123.04":13.34,
        "128.66":13.25,
        "134.54":12.66,
        "140.69":13.56,
        "147.12":13.78,
        "153.84":13.53,
        "160.87":13.65,
        "168.22":13.75,
        "175.9":14.27,
        "183.94":13.35,
        "192.34":14.31,
        "201.13":15.17,
        "210.32":14.1,
        "219.93":14.13,
        "229.98":14.59,
        "240.49":13.69,
        "251.47":14.22,
        "262.96":13.78,
        "274.98":13.25,
        "287.54":13.64,
        "300.68":13.89,
        "314.42":12.79,
        "328.78":11.81,
        "343.8":18.39,
        "359.51":13.6,
        "375.94":12.32,
        "393.11":10.42,
        "411.07":10.81,
        "429.85":9.12,
        "449.49":7.66,
        "470.03":9.9,
        "491.5":7.82
    },
    "058_07":{
        "Mass-Weighted Mean Passage":14.6,
        "90":13.81,
        "94.11":13.69,
        "98.41":13.64,
        "102.91":12.75,
        "107.61":13.14,
        "112.53":12.8,
        "117.67":12.72,
        "123.04":12.87,
        "128.66":12.74,
        "134.54":13.39,
        "140.69":13.54,
        "147.12":14.16,
        "153.84":14.04,
        "160.87":14.86,
        "168.22":14.57,
        "175.9":14.54,
        "183.94":15.24,
        "192.34":14.8,
        "201.13":15.65,
        "210.32":15.87,
        "219.93":16.0,
        "229.98":16.49,
        "240.49":16.32,
        "251.47":17.08,
        "262.96":15.65,
        "274.98":15.22,
        "287.54":14.71,
        "300.68":15.48,
        "314.42":15.36,
        "328.78":15.41,
        "343.8":15.25,
        "359.51":17.03,
        "375.94":14.65,
        "393.11":14.03,
        "411.07":13.09,
        "429.85":12.84,
        "449.49":12.27,
        "470.03":12.89,
        "491.5":10.05
    }
}
