# Supplementary material for: Discrepancy of particle passage in 101 mask batches during the first year of the Covid-19 pandemic in Germany
Source: Sci Rep. 2021 Dec 29;11:24490. doi: 10.1038/s41598-021-03862-z (PMC8716525; doi:10.1038/s41598-021-03862-z)
Supplement: Supplementary file 2 — Supplementary Data. [file 41598_2021_3862_MOESM2_ESM.zip › SI/Data/097.json]

{
    "097_01":{
        "Mass-Weighted Mean Passage":0.36,
        "90":0.35,
        "94.11":0.32,
        "98.41":0.39,
        "102.91":0.42,
        "107.61":0.34,
        "112.53":0.35,
        "117.67":0.34,
        "123.04":0.31,
        "128.66":0.29,
        "134.54":0.27,
        "140.69":0.42,
        "147.12":0.38,
        "153.84":0.37,
        "160.87":0.45,
        "168.22":0.49,
        "175.9":0.33,
        "183.94":0.35,
        "192.34":0.5,
        "201.13":0.46,
        "210.32":0.45,
        "219.93":0.42,
        "229.98":0.42,
        "240.49":0.24,
        "251.47":0.34,
        "262.96":0.43,
        "274.98":0.35,
        "287.54":0.52,
        "300.68":0.58,
        "314.42":0.27,
        "328.78":0.25,
        "343.8":0.62,
        "359.51":0.49,
        "375.94":0.24,
        "393.11":0.34,
        "411.07":0.54,
        "429.85":0.36,
        "449.49":0.0,
        "470.03":0.31,
        "491.5":0.22
    },
    "097_02":{
        "Mass-Weighted Mean Passage":0.37,
        "90":0.39,
        "94.11":0.5,
        "98.41":0.39,
        "102.91":0.36,
        "107.61":0.38,
        "112.53":0.34,
        "117.67":0.4,
        "123.04":0.4,
        "128.66":0.32,
        "134.54":0.27,
        "140.69":0.46,
        "147.12":0.33,
        "153.84":0.36,
        "160.87":0.35,
        "168.22":0.38,
        "175.9":0.4,
        "183.94":0.41,
        "192.34":0.33,
        "201.13":0.35,
        "210.32":0.36,
        "219.93":0.43,
        "229.98":0.44,
        "240.49":0.41,
        "251.47":0.37,
        "262.96":0.24,
        "274.98":0.41,
        "287.54":0.26,
        "300.68":0.35,
        "314.42":0.33,
        "328.78":0.34,
        "343.8":0.14,
        "359.51":0.32,
        "375.94":0.27,
        "393.11":0.5,
        "411.07":0.32,
        "429.85":0.58,
        "449.49":0.57,
        "470.03":0.22,
        "491.5":0.38
    },
    "097_03":{
        "Mass-Weighted Mean Passage":0.47,
        "90":0.44,
        "94.11":0.51,
        "98.41":0.44,
        "102.91":0.53,
        "107.61":0.39,
        "112.53":0.39,
        "117.67":0.46,
        "123.04":0.44,
        "128.66":0.44,
        "134.54":0.46,
        "140.69":0.37,
        "147.12":0.35,
        "153.84":0.41,
        "160.87":0.39,
        "168.22":0.54,
        "175.9":0.39,
        "183.94":0.35,
        "192.34":0.35,
        "201.13":0.43,
        "210.32":0.43,
        "219.93":0.36,
        "229.98":0.37,
        "240.49":0.41,
        "251.47":0.44,
        "262.96":0.43,
        "274.98":0.48,
        "287.54":0.41,
        "300.68":0.51,
        "314.42":0.31,
        "328.78":0.66,
        "343.8":0.28,
        "359.51":0.43,
        "375.94":0.37,
        "393.11":0.38,
        "411.07":0.55,
        "429.85":0.75,
        "449.49":1.27,
        "470.03":0.36,
        "491.5":0.38
    },
    "097_04":{
        "Mass-Weighted Mean Passage":0.7,
        "90":0.96,
        "94.11":0.97,
        "98.41":0.9,
        "102.91":0.93,
        "107.61":0.69,
        "112.53":0.83,
        "117.67":0.77,
        "123.04":0.78,
        "128.66":0.88,
        "134.54":0.64,
        "140.69":0.62,
        "147.12":0.74,
        "153.84":0.75,
        "160.87":0.63,
        "168.22":0.79,
        "175.9":0.71,
        "183.94":0.69,
        "192.34":0.79,
        "201.13":0.69,
        "210.32":0.84,
        "219.93":0.85,
        "229.98":0.57,
        "240.49":0.7,
        "251.47":0.59,
        "262.96":0.6,
        "274.98":0.7,
        "287.54":0.94,
        "300.68":0.8,
        "314.42":0.55,
        "328.78":0.8,
        "343.8":0.97,
        "359.51":0.91,
        "375.94":0.78,
        "393.11":0.62,
        "411.07":0.83,
        "429.85":0.35,
        "449.49":0.57,
        "470.03":0.43,
        "491.5":0.77
    },
    "097_05":{
        "Mass-Weighted Mean Passage":0.96,
        "90":1.14,
        "94.11":1.32,
        "98.41":1.29,
        "102.91":0.88,
        "107.61":1.2,
        "112.53":1.11,
        "117.67":0.95,
        "123.04":1.27,
        "128.66":0.86,
        "134.54":1.17,
        "140.69":1.05,
        "147.12":0.9,
        "153.84":1.16,
        "160.87":0.96,
        "168.22":0.76,
        "175.9":0.91,
        "183.94":0.83,
        "192.34":1.16,
        "201.13":0.82,
        "210.32":1.06,
        "219.93":1.2,
        "229.98":0.88,
        "240.49":0.96,
        "251.47":0.86,
        "262.96":1.03,
        "274.98":0.7,
        "287.54":0.97,
        "300.68":0.62,
        "314.42":0.77,
        "328.78":0.91,
        "343.8":0.31,
        "359.51":1.22,
        "375.94":1.2,
        "393.11":0.88,
        "411.07":0.71,
        "429.85":1.07,
        "449.49":0.72,
        "470.03":1.86,
        "491.5":0.87
    }
}
