# Supplementary material for: Discrepancy of particle passage in 101 mask batches during the first year of the Covid-19 pandemic in Germany
Source: Sci Rep. 2021 Dec 29;11:24490. doi: 10.1038/s41598-021-03862-z (PMC8716525; doi:10.1038/s41598-021-03862-z)
Supplement: Supplementary file 2 — Supplementary Data. [file 41598_2021_3862_MOESM2_ESM.zip › SI/Data/060.csv]

Sample Name	Mass-Weighted Mean Passage	90	94.11	98.41	102.91	107.61	112.53	117.67	123.04	128.66	134.54	140.69	147.12	153.84	160.87	168.22	175.9	183.94	192.34	201.13	210.32	219.93	229.98	240.49	251.47	262.96	274.98	287.54	300.68	314.42	328.78	343.8	359.51	375.94	393.11	411.07	429.85	449.49	470.03	491.5
060_01	6.73	14.84	13.71	13.02	12.53	11.52	10.92	10.31	9.83	10.44	9.96	9.52	8.64	9.43	8.83	9.12	9.1	9.16	8.95	9.21	8.69	9.13	8.67	7.88	7.89	7.2	7.22	7.09	7.08	6.12	5.44	5.31	5.43	4.71	4.03	3.44	3.37	2.78	3.11	1.88
060_02	8.17	16.45	15.49	14.5	13.19	13.02	12.38	12.04	11.53	11.8	11.26	10.98	10.91	10.56	10.27	11.14	10.63	10.63	10.28	9.91	10.5	9.65	10.35	9.74	8.86	9.34	8.55	9.0	8.09	7.76	7.78	6.84	6.85	6.38	5.13	4.99	4.52	3.07	3.66	3.53
060_03	8.48	17.1	15.83	14.7	13.95	13.26	12.71	12.22	11.79	11.7	11.25	11.25	11.23	11.26	10.78	11.51	10.84	11.2	11.08	10.7	10.59	10.51	10.02	10.39	9.15	9.47	9.43	9.66	8.6	8.51	7.17	6.94	6.88	6.75	5.83	4.24	5.43	3.46	3.0	3.77
060_04	9.2	17.01	16.79	15.19	14.31	14.32	12.72	12.98	12.59	13.04	11.82	12.36	11.99	11.89	11.45	11.79	11.66	11.92	11.42	11.23	11.6	10.93	10.98	10.69	10.62	10.1	10.16	9.14	9.33	9.26	8.8	8.09	8.0	6.88	6.2	4.99	4.85	5.85	4.77	3.53
060_05	11.37	19.76	18.43	17.41	16.83	15.88	15.3	14.35	13.97	14.57	14.29	13.88	13.49	13.61	13.25	13.53	13.09	13.22	12.69	12.69	12.83	13.75	11.68	11.84	12.33	11.82	10.9	11.19	11.23	11.0	10.3	10.37	10.3	10.65	9.2	8.23	9.38	9.31	8.32	8.13
