# Supplementary material for: Discrepancy of particle passage in 101 mask batches during the first year of the Covid-19 pandemic in Germany
Source: Sci Rep. 2021 Dec 29;11:24490. doi: 10.1038/s41598-021-03862-z (PMC8716525; doi:10.1038/s41598-021-03862-z)
Supplement: Supplementary file 2 — Supplementary Data. [file 41598_2021_3862_MOESM2_ESM.zip › SI/Data/048.csv]

Sample Name	Mass-Weighted Mean Passage	90	94.11	98.41	102.91	107.61	112.53	117.67	123.04	128.66	134.54	140.69	147.12	153.84	160.87	168.22	175.9	183.94	192.34	201.13	210.32	219.93	229.98	240.49	251.47	262.96	274.98	287.54	300.68	314.42	328.78	343.8	359.51	375.94	393.11	411.07	429.85	449.49	470.03	491.5
048_01	0.85	1.97	1.74	1.26	1.5	1.11	1.2	1.31	1.31	1.04	0.95	1.25	1.15	1.07	1.27	1.29	1.06	1.28	0.77	0.65	0.72	0.93	0.72	0.7	0.85	1.28	0.48	1.07	1.36	0.68	1.31	0.74	1.4	0.41	0.51	0.88	0.49	0.26	0.65	0.45
048_02	1.26	2.31	2.57	2.18	1.96	2.01	1.67	1.89	1.31	1.52	1.32	1.54	1.7	1.42	1.38	1.34	1.32	1.54	1.73	1.31	1.5	1.53	1.7	1.49	1.59	1.29	1.33	1.04	1.08	1.19	1.23	1.07	1.09	1.48	0.76	0.8	1.03	0.85	0.37	1.16
048_03	1.28	2.32	2.57	2.24	2.21	2.0	1.76	1.85	1.73	1.89	1.99	1.66	1.78	1.63	1.7	1.63	1.72	1.32	1.46	1.49	1.33	1.15	1.53	1.39	1.4	1.26	1.39	1.4	1.62	1.56	1.23	0.71	1.09	1.13	1.07	0.6	1.18	0.51	0.74	0.47
048_04	1.45	2.46	2.04	1.97	2.24	1.99	1.87	2.12	2.17	1.74	1.84	1.68	1.72	1.72	1.66	1.78	1.8	1.7	1.81	1.75	1.53	1.51	1.67	1.66	1.62	1.61	1.5	1.67	1.11	1.34	1.56	3.77	1.4	1.21	1.08	0.9	0.84	0.94	0.68	1.6
048_05	1.49	2.51	2.28	2.32	2.17	2.02	1.91	1.92	2.02	2.08	1.78	1.71	1.5	1.51	1.59	1.51	1.82	1.7	1.67	1.52	1.8	1.79	1.45	1.68	1.56	1.39	1.48	1.85	1.31	1.27	1.76	2.36	1.19	1.09	1.51	1.25	0.84	1.04	1.37	0.96
048_06	2.21	4.81	4.51	4.57	3.91	3.57	3.87	3.89	3.75	3.01	3.41	2.82	3.29	3.21	3.82	2.99	2.46	2.94	2.94	2.77	2.49	2.66	2.65	2.36	2.29	2.17	2.62	1.94	2.04	2.2	2.33	3.71	1.87	2.05	0.64	1.59	1.7	1.31	1.3	0.89
048_07	2.23	4.61	4.38	4.12	4.16	3.59	3.35	3.45	3.29	3.1	2.92	2.76	2.86	2.86	2.74	2.62	2.77	2.78	2.62	2.54	2.8	2.39	2.72	2.38	2.48	2.07	2.09	1.77	2.19	2.37	1.84	1.42	2.38	1.98	1.94	1.25	1.89	1.04	1.14	1.92
048_08	2.34	4.57	4.63	3.82	4.18	3.74	3.47	3.24	3.12	2.96	2.96	2.93	2.83	3.32	2.83	3.01	2.79	3.16	3.26	2.9	3.0	2.61	2.9	2.2	2.41	2.55	2.62	2.08	2.11	2.13	2.16	2.14	1.63	1.83	1.6	1.3	1.62	1.87	2.21	1.4
048_09	2.46	5.21	4.58	4.24	4.4	3.59	3.49	3.41	3.02	3.36	3.49	3.33	3.3	2.91	3.35	2.79	2.97	2.74	2.97	3.23	3.01	2.71	3.09	2.5	2.91	2.28	2.82	2.28	1.9	2.12	2.28	3.77	3.02	1.6	2.04	2.09	1.47	1.66	1.37	1.12
048_10	2.51	5.05	5.28	4.6	4.72	3.81	3.55	3.84	3.37	3.76	3.41	3.47	2.77	3.21	3.25	3.41	3.33	2.63	2.82	2.9	2.91	2.94	2.51	2.91	2.56	2.5	2.75	2.52	2.48	2.3	2.24	5.19	2.92	2.24	2.69	2.02	1.16	1.66	0.57	0.8
048_11	2.51	4.52	4.91	4.34	3.93	4.35	3.99	3.52	3.48	3.64	3.12	3.56	3.44	3.56	3.05	3.47	3.09	3.16	3.11	2.98	2.85	3.17	3.31	3.06	2.55	3.54	2.41	2.08	2.07	1.97	2.4	2.14	2.31	1.92	1.6	2.1	2.06	1.36	1.65	0.7
048_12	2.65	5.06	5.07	4.76	4.01	3.44	3.8	3.41	3.48	3.38	3.29	3.45	2.95	3.23	2.81	3.06	2.94	3.37	3.42	2.9	2.74	2.94	3.03	2.81	3.01	2.88	2.68	2.44	2.31	2.9	1.84	2.36	2.38	2.62	2.58	2.16	1.79	2.08	1.48	1.76
048_13	2.67	5.21	4.77	4.49	4.36	3.96	4.39	4.14	3.66	3.44	3.47	3.6	3.38	3.05	3.24	3.29	3.5	3.04	3.52	3.26	3.05	3.09	3.01	2.67	3.08	2.77	2.55	2.63	2.25	2.97	2.4	4.25	2.7	2.94	1.72	1.95	2.42	1.46	1.25	0.96
048_14	2.69	5.11	4.81	4.17	4.57	4.13	3.62	3.67	3.43	3.55	3.66	3.66	3.03	3.49	3.11	3.61	3.05	3.54	3.01	3.69	3.07	3.01	3.26	2.77	2.93	3.01	2.68	2.44	2.47	2.75	2.52	2.14	2.71	2.18	2.29	1.9	0.88	3.06	1.29	1.63
048_15	2.87	5.57	5.48	5.01	4.68	4.3	4.35	3.78	4.09	4.45	4.04	3.66	3.76	3.61	3.74	3.58	2.96	3.43	3.07	3.01	3.53	3.59	3.68	3.71	2.71	3.35	2.65	3.0	3.14	2.86	2.83	1.07	2.04	2.79	1.38	2.1	1.91	1.87	1.65	2.09
048_16	3.14	5.71	5.32	5.51	4.81	5.06	4.44	4.54	3.94	4.09	4.26	3.7	3.94	3.94	4.12	4.06	3.87	3.49	3.57	3.38	3.7	3.43	3.52	3.65	3.1	2.81	3.0	3.6	2.83	3.64	2.72	2.36	2.92	2.24	2.74	2.64	1.68	2.49	1.93	1.76
048_17	3.48	7.67	6.91	5.96	6.42	6.07	5.63	5.31	5.16	5.12	4.78	5.0	5.44	4.23	4.37	4.66	4.2	4.19	4.74	4.29	4.22	3.87	4.07	4.03	4.35	3.54	3.36	3.32	3.32	3.27	2.83	2.49	3.12	3.23	2.83	1.7	2.79	1.87	2.02	1.16
048_18	3.62	7.8	7.36	6.93	6.23	6.76	5.97	5.23	4.65	3.99	4.93	5.19	5.3	5.12	4.79	4.21	5.06	4.59	4.57	4.46	4.13	4.06	4.31	3.71	4.23	3.78	3.16	3.41	2.87	2.54	2.73	3.71	3.27	2.19	3.06	3.18	2.43	3.66	2.93	2.68
048_19	3.66	8.5	7.49	6.86	6.52	5.78	6.78	5.38	5.19	5.75	5.18	4.74	4.79	4.93	4.54	4.88	4.96	5.0	5.01	4.21	4.25	4.44	3.9	4.68	3.64	4.0	3.09	4.08	3.95	3.01	3.02	2.49	4.48	3.75	2.22	1.7	1.32	3.06	2.57	1.16
048_20	3.9	8.44	7.44	7.49	6.6	7.31	6.02	5.44	5.9	5.75	6.26	5.38	4.21	5.32	4.82	5.05	5.8	4.48	4.88	5.38	4.42	4.06	4.94	4.31	4.08	4.17	2.98	3.35	4.46	3.13	3.44	5.19	5.37	4.11	2.29	3.36	2.43	0.79	3.58	2.23
048_21	4.36	9.1	9.23	7.89	8.15	6.92	6.77	6.25	6.6	6.45	6.42	6.04	5.65	5.91	5.04	5.74	5.49	5.1	5.71	5.37	5.05	4.95	4.7	4.08	4.52	4.86	4.62	4.56	4.49	3.69	4.0	1.42	4.07	3.4	3.51	3.2	2.94	3.9	2.39	1.4
048_22	4.54	9.79	9.2	8.85	8.25	7.72	7.65	7.32	7.42	7.44	6.68	6.47	7.13	6.37	5.88	6.23	6.03	5.86	5.63	5.49	5.62	5.92	5.53	5.28	5.12	4.18	4.62	3.92	4.13	3.95	3.82	1.42	3.39	3.23	3.9	3.3	2.21	2.38	2.21	3.02
048_23	4.76	9.06	7.96	7.93	7.58	7.05	6.76	6.53	6.44	6.32	5.98	5.76	5.78	6.05	5.48	6.08	5.96	5.54	5.16	5.84	5.3	5.03	5.18	4.92	5.3	5.4	4.1	4.57	3.68	4.13	4.41	5.19	5.29	3.7	4.46	4.17	2.73	4.05	2.73	3.68
048_24	4.82	9.18	8.74	9.2	8.52	7.46	7.51	7.1	6.92	6.85	6.12	6.42	6.14	6.04	5.86	6.53	5.73	5.74	6.22	5.96	5.17	5.27	5.12	5.72	5.49	4.97	5.05	4.94	3.86	3.64	4.0	5.19	4.75	5.75	3.87	3.69	3.79	2.49	2.05	2.56
048_25	5.83	12.85	12.79	11.0	11.08	10.58	9.64	9.29	8.83	9.86	9.42	8.85	8.58	8.2	7.6	8.14	8.26	8.11	7.75	6.45	7.83	6.72	7.23	6.86	5.82	6.12	5.66	5.42	5.89	4.91	4.45	6.68	3.97	4.93	4.2	4.24	1.94	4.71	3.26	3.57
