# Supplementary material for: Discrepancy of particle passage in 101 mask batches during the first year of the Covid-19 pandemic in Germany
Source: Sci Rep. 2021 Dec 29;11:24490. doi: 10.1038/s41598-021-03862-z (PMC8716525; doi:10.1038/s41598-021-03862-z)
Supplement: Supplementary file 2 — Supplementary Data. [file 41598_2021_3862_MOESM2_ESM.zip › SI/Data/078.json]

{
    "078_01":{
        "Mass-Weighted Mean Passage":26.89,
        "90":30.81,
        "94.11":28.47,
        "98.41":27.7,
        "102.91":27.0,
        "107.61":26.76,
        "112.53":26.66,
        "117.67":26.76,
        "123.04":26.44,
        "128.66":26.57,
        "134.54":25.79,
        "140.69":27.5,
        "147.12":26.4,
        "153.84":27.39,
        "160.87":27.27,
        "168.22":27.8,
        "175.9":28.3,
        "183.94":27.95,
        "192.34":28.65,
        "201.13":28.22,
        "210.32":29.05,
        "219.93":29.92,
        "229.98":29.55,
        "240.49":28.99,
        "251.47":29.76,
        "262.96":28.72,
        "274.98":28.29,
        "287.54":28.18,
        "300.68":29.14,
        "314.42":26.95,
        "328.78":27.31,
        "343.8":30.39,
        "359.51":26.13,
        "375.94":28.04,
        "393.11":24.33,
        "411.07":25.53,
        "429.85":23.54,
        "449.49":22.38,
        "470.03":20.53,
        "491.5":19.98
    },
    "078_02":{
        "Mass-Weighted Mean Passage":28.43,
        "90":30.08,
        "94.11":29.34,
        "98.41":27.96,
        "102.91":27.13,
        "107.61":26.83,
        "112.53":26.75,
        "117.67":26.46,
        "123.04":27.16,
        "128.66":26.18,
        "134.54":27.38,
        "140.69":27.56,
        "147.12":27.44,
        "153.84":27.57,
        "160.87":27.62,
        "168.22":28.88,
        "175.9":29.15,
        "183.94":28.8,
        "192.34":28.89,
        "201.13":28.65,
        "210.32":29.49,
        "219.93":30.07,
        "229.98":30.09,
        "240.49":29.22,
        "251.47":30.16,
        "262.96":29.47,
        "274.98":30.03,
        "287.54":31.14,
        "300.68":30.49,
        "314.42":29.59,
        "328.78":27.64,
        "343.8":44.36,
        "359.51":32.15,
        "375.94":30.9,
        "393.11":26.7,
        "411.07":26.79,
        "429.85":24.84,
        "449.49":25.07,
        "470.03":25.66,
        "491.5":23.35
    },
    "078_03":{
        "Mass-Weighted Mean Passage":28.65,
        "90":30.01,
        "94.11":29.7,
        "98.41":29.05,
        "102.91":28.0,
        "107.61":27.52,
        "112.53":27.04,
        "117.67":27.16,
        "123.04":27.59,
        "128.66":26.56,
        "134.54":27.23,
        "140.69":27.93,
        "147.12":27.5,
        "153.84":28.47,
        "160.87":28.03,
        "168.22":28.93,
        "175.9":29.1,
        "183.94":29.58,
        "192.34":29.76,
        "201.13":30.11,
        "210.32":30.51,
        "219.93":31.09,
        "229.98":31.17,
        "240.49":29.83,
        "251.47":31.69,
        "262.96":30.5,
        "274.98":29.26,
        "287.54":31.73,
        "300.68":31.24,
        "314.42":28.29,
        "328.78":29.73,
        "343.8":37.99,
        "359.51":32.37,
        "375.94":28.66,
        "393.11":27.3,
        "411.07":24.65,
        "429.85":25.33,
        "449.49":24.73,
        "470.03":26.14,
        "491.5":21.47
    },
    "078_04":{
        "Mass-Weighted Mean Passage":29.16,
        "90":31.31,
        "94.11":30.69,
        "98.41":29.92,
        "102.91":28.67,
        "107.61":29.04,
        "112.53":27.76,
        "117.67":28.05,
        "123.04":28.71,
        "128.66":28.49,
        "134.54":28.47,
        "140.69":29.91,
        "147.12":28.28,
        "153.84":28.92,
        "160.87":28.76,
        "168.22":30.33,
        "175.9":30.48,
        "183.94":30.51,
        "192.34":30.64,
        "201.13":30.42,
        "210.32":30.1,
        "219.93":30.99,
        "229.98":32.44,
        "240.49":30.5,
        "251.47":32.89,
        "262.96":32.04,
        "274.98":30.99,
        "287.54":30.77,
        "300.68":32.39,
        "314.42":29.77,
        "328.78":28.22,
        "343.8":47.55,
        "359.51":33.98,
        "375.94":30.72,
        "393.11":26.67,
        "411.07":25.81,
        "429.85":23.68,
        "449.49":23.38,
        "470.03":23.6,
        "491.5":23.04
    },
    "078_05":{
        "Mass-Weighted Mean Passage":35.7,
        "90":34.86,
        "94.11":34.55,
        "98.41":33.43,
        "102.91":33.58,
        "107.61":32.86,
        "112.53":34.01,
        "117.67":33.33,
        "123.04":33.39,
        "128.66":33.95,
        "134.54":34.2,
        "140.69":35.12,
        "147.12":33.97,
        "153.84":34.2,
        "160.87":33.65,
        "168.22":36.09,
        "175.9":36.13,
        "183.94":35.88,
        "192.34":35.71,
        "201.13":36.87,
        "210.32":37.28,
        "219.93":37.62,
        "229.98":37.83,
        "240.49":36.96,
        "251.47":38.09,
        "262.96":37.41,
        "274.98":37.91,
        "287.54":37.77,
        "300.68":39.26,
        "314.42":36.98,
        "328.78":37.48,
        "343.8":56.62,
        "359.51":42.31,
        "375.94":39.36,
        "393.11":34.96,
        "411.07":32.06,
        "429.85":32.67,
        "449.49":30.06,
        "470.03":29.44,
        "491.5":28.6
    }
}
