# Supplementary material for: Discrepancy of particle passage in 101 mask batches during the first year of the Covid-19 pandemic in Germany
Source: Sci Rep. 2021 Dec 29;11:24490. doi: 10.1038/s41598-021-03862-z (PMC8716525; doi:10.1038/s41598-021-03862-z)
Supplement: Supplementary file 2 — Supplementary Data. [file 41598_2021_3862_MOESM2_ESM.zip › SI/Data/081.json]

{
    "081_01":{
        "Mass-Weighted Mean Passage":31.43,
        "90":33.17,
        "94.11":33.18,
        "98.41":31.59,
        "102.91":31.05,
        "107.61":31.85,
        "112.53":31.77,
        "117.67":31.21,
        "123.04":31.52,
        "128.66":31.19,
        "134.54":32.23,
        "140.69":31.13,
        "147.12":31.43,
        "153.84":32.67,
        "160.87":32.53,
        "168.22":33.46,
        "175.9":34.87,
        "183.94":33.7,
        "192.34":33.55,
        "201.13":36.0,
        "210.32":35.42,
        "219.93":34.65,
        "229.98":33.38,
        "240.49":35.23,
        "251.47":34.56,
        "262.96":34.97,
        "274.98":33.81,
        "287.54":34.85,
        "300.68":34.14,
        "314.42":32.96,
        "328.78":33.78,
        "343.8":32.54,
        "359.51":31.71,
        "375.94":28.01,
        "393.11":25.46,
        "411.07":25.39,
        "429.85":24.7,
        "449.49":22.46,
        "470.03":24.49,
        "491.5":20.0
    },
    "081_02":{
        "Mass-Weighted Mean Passage":33.44,
        "90":33.39,
        "94.11":33.67,
        "98.41":32.61,
        "102.91":31.75,
        "107.61":31.84,
        "112.53":32.12,
        "117.67":31.8,
        "123.04":31.9,
        "128.66":32.11,
        "134.54":32.46,
        "140.69":33.56,
        "147.12":33.78,
        "153.84":32.59,
        "160.87":33.54,
        "168.22":34.79,
        "175.9":35.12,
        "183.94":34.92,
        "192.34":35.12,
        "201.13":36.41,
        "210.32":36.27,
        "219.93":36.22,
        "229.98":36.18,
        "240.49":36.26,
        "251.47":36.84,
        "262.96":37.56,
        "274.98":36.15,
        "287.54":34.86,
        "300.68":33.89,
        "314.42":35.45,
        "328.78":33.68,
        "343.8":32.71,
        "359.51":34.74,
        "375.94":31.17,
        "393.11":30.98,
        "411.07":27.48,
        "429.85":29.55,
        "449.49":28.02,
        "470.03":27.67,
        "491.5":24.56
    },
    "081_03":{
        "Mass-Weighted Mean Passage":33.96,
        "90":36.23,
        "94.11":34.88,
        "98.41":33.78,
        "102.91":33.8,
        "107.61":33.34,
        "112.53":34.71,
        "117.67":34.61,
        "123.04":35.7,
        "128.66":34.66,
        "134.54":36.0,
        "140.69":35.29,
        "147.12":35.02,
        "153.84":35.78,
        "160.87":36.39,
        "168.22":36.82,
        "175.9":36.76,
        "183.94":38.12,
        "192.34":35.81,
        "201.13":38.2,
        "210.32":38.14,
        "219.93":37.53,
        "229.98":36.9,
        "240.49":37.41,
        "251.47":38.14,
        "262.96":36.99,
        "274.98":37.99,
        "287.54":37.64,
        "300.68":34.11,
        "314.42":35.95,
        "328.78":33.82,
        "343.8":33.2,
        "359.51":32.15,
        "375.94":32.34,
        "393.11":30.95,
        "411.07":27.18,
        "429.85":29.46,
        "449.49":25.86,
        "470.03":22.05,
        "491.5":21.68
    },
    "081_04":{
        "Mass-Weighted Mean Passage":35.45,
        "90":37.11,
        "94.11":36.47,
        "98.41":35.58,
        "102.91":35.38,
        "107.61":34.86,
        "112.53":35.13,
        "117.67":36.21,
        "123.04":35.8,
        "128.66":35.32,
        "134.54":36.58,
        "140.69":35.88,
        "147.12":37.14,
        "153.84":37.61,
        "160.87":38.36,
        "168.22":38.16,
        "175.9":38.07,
        "183.94":38.23,
        "192.34":37.57,
        "201.13":39.76,
        "210.32":39.32,
        "219.93":38.4,
        "229.98":39.61,
        "240.49":39.0,
        "251.47":39.69,
        "262.96":38.19,
        "274.98":40.02,
        "287.54":39.61,
        "300.68":35.67,
        "314.42":35.13,
        "328.78":35.59,
        "343.8":34.13,
        "359.51":34.3,
        "375.94":31.87,
        "393.11":31.34,
        "411.07":29.13,
        "429.85":31.64,
        "449.49":27.83,
        "470.03":24.41,
        "491.5":28.95
    },
    "081_05":{
        "Mass-Weighted Mean Passage":38.7,
        "90":38.91,
        "94.11":38.92,
        "98.41":39.46,
        "102.91":38.36,
        "107.61":38.18,
        "112.53":39.65,
        "117.67":39.0,
        "123.04":38.8,
        "128.66":38.76,
        "134.54":39.68,
        "140.69":40.33,
        "147.12":40.65,
        "153.84":39.93,
        "160.87":40.82,
        "168.22":41.65,
        "175.9":41.4,
        "183.94":42.75,
        "192.34":42.61,
        "201.13":42.76,
        "210.32":42.58,
        "219.93":43.2,
        "229.98":42.89,
        "240.49":42.78,
        "251.47":43.2,
        "262.96":42.73,
        "274.98":43.12,
        "287.54":40.69,
        "300.68":40.79,
        "314.42":38.74,
        "328.78":39.25,
        "343.8":38.32,
        "359.51":36.37,
        "375.94":33.41,
        "393.11":32.54,
        "411.07":31.13,
        "429.85":37.53,
        "449.49":30.18,
        "470.03":29.81,
        "491.5":30.45
    },
    "081_06":{
        "Mass-Weighted Mean Passage":41.72,
        "90":39.91,
        "94.11":40.72,
        "98.41":38.49,
        "102.91":38.41,
        "107.61":39.7,
        "112.53":40.13,
        "117.67":38.52,
        "123.04":39.91,
        "128.66":39.61,
        "134.54":40.06,
        "140.69":39.87,
        "147.12":39.49,
        "153.84":41.95,
        "160.87":41.35,
        "168.22":42.6,
        "175.9":43.24,
        "183.94":43.13,
        "192.34":45.91,
        "201.13":42.73,
        "210.32":44.83,
        "219.93":44.64,
        "229.98":44.17,
        "240.49":46.09,
        "251.47":45.18,
        "262.96":46.43,
        "274.98":45.28,
        "287.54":45.04,
        "300.68":42.16,
        "314.42":44.7,
        "328.78":45.47,
        "343.8":43.4,
        "359.51":41.69,
        "375.94":38.17,
        "393.11":37.44,
        "411.07":38.28,
        "429.85":37.31,
        "449.49":32.71,
        "470.03":34.3,
        "491.5":30.53
    },
    "081_07":{
        "Mass-Weighted Mean Passage":42.89,
        "90":41.98,
        "94.11":40.94,
        "98.41":41.51,
        "102.91":40.45,
        "107.61":40.59,
        "112.53":41.0,
        "117.67":40.27,
        "123.04":41.31,
        "128.66":41.57,
        "134.54":41.47,
        "140.69":43.23,
        "147.12":42.72,
        "153.84":42.4,
        "160.87":44.17,
        "168.22":43.97,
        "175.9":45.29,
        "183.94":45.39,
        "192.34":44.63,
        "201.13":44.89,
        "210.32":45.84,
        "219.93":46.16,
        "229.98":46.49,
        "240.49":47.67,
        "251.47":47.08,
        "262.96":46.89,
        "274.98":45.57,
        "287.54":46.22,
        "300.68":44.18,
        "314.42":44.14,
        "328.78":44.35,
        "343.8":40.98,
        "359.51":42.25,
        "375.94":43.35,
        "393.11":36.44,
        "411.07":39.39,
        "429.85":36.99,
        "449.49":37.02,
        "470.03":35.54,
        "491.5":34.71
    },
    "081_08":{
        "Mass-Weighted Mean Passage":43.0,
        "90":42.68,
        "94.11":41.67,
        "98.41":39.19,
        "102.91":40.54,
        "107.61":40.43,
        "112.53":41.09,
        "117.67":40.33,
        "123.04":41.12,
        "128.66":41.26,
        "134.54":42.44,
        "140.69":41.68,
        "147.12":41.92,
        "153.84":43.02,
        "160.87":42.74,
        "168.22":44.08,
        "175.9":45.38,
        "183.94":44.97,
        "192.34":45.79,
        "201.13":44.8,
        "210.32":45.92,
        "219.93":45.91,
        "229.98":47.22,
        "240.49":46.27,
        "251.47":44.99,
        "262.96":46.88,
        "274.98":46.69,
        "287.54":47.05,
        "300.68":45.2,
        "314.42":46.01,
        "328.78":47.06,
        "343.8":45.18,
        "359.51":42.62,
        "375.94":40.86,
        "393.11":40.2,
        "411.07":36.63,
        "429.85":37.22,
        "449.49":35.29,
        "470.03":30.96,
        "491.5":31.58
    },
    "081_09":{
        "Mass-Weighted Mean Passage":43.01,
        "90":42.24,
        "94.11":41.49,
        "98.41":41.07,
        "102.91":40.92,
        "107.61":39.97,
        "112.53":40.43,
        "117.67":41.95,
        "123.04":41.08,
        "128.66":41.32,
        "134.54":42.35,
        "140.69":43.11,
        "147.12":44.28,
        "153.84":43.78,
        "160.87":44.05,
        "168.22":45.54,
        "175.9":45.67,
        "183.94":46.11,
        "192.34":46.13,
        "201.13":46.51,
        "210.32":46.85,
        "219.93":46.36,
        "229.98":47.58,
        "240.49":47.67,
        "251.47":46.23,
        "262.96":46.72,
        "274.98":46.11,
        "287.54":47.59,
        "300.68":44.14,
        "314.42":43.57,
        "328.78":42.99,
        "343.8":43.69,
        "359.51":43.52,
        "375.94":39.3,
        "393.11":37.21,
        "411.07":36.13,
        "429.85":38.53,
        "449.49":33.55,
        "470.03":36.67,
        "491.5":33.33
    },
    "081_10":{
        "Mass-Weighted Mean Passage":71.5,
        "90":67.64,
        "94.11":67.9,
        "98.41":65.76,
        "102.91":66.95,
        "107.61":67.93,
        "112.53":67.48,
        "117.67":69.08,
        "123.04":68.28,
        "128.66":67.99,
        "134.54":69.0,
        "140.69":70.42,
        "147.12":69.1,
        "153.84":71.27,
        "160.87":70.5,
        "168.22":73.64,
        "175.9":71.37,
        "183.94":73.94,
        "192.34":70.5,
        "201.13":71.8,
        "210.32":74.69,
        "219.93":74.89,
        "229.98":75.28,
        "240.49":74.19,
        "251.47":75.01,
        "262.96":76.13,
        "274.98":72.85,
        "287.54":74.21,
        "300.68":71.35,
        "314.42":72.57,
        "328.78":71.22,
        "343.8":73.05,
        "359.51":71.64,
        "375.94":68.52,
        "393.11":71.93,
        "411.07":64.56,
        "429.85":68.62,
        "449.49":65.13,
        "470.03":63.32,
        "491.5":73.05
    }
}
