# Supplementary material for: Discrepancy of particle passage in 101 mask batches during the first year of the Covid-19 pandemic in Germany
Source: Sci Rep. 2021 Dec 29;11:24490. doi: 10.1038/s41598-021-03862-z (PMC8716525; doi:10.1038/s41598-021-03862-z)
Supplement: Supplementary file 2 — Supplementary Data. [file 41598_2021_3862_MOESM2_ESM.zip › SI/Data/039.json]

{
    "039_01":{
        "Mass-Weighted Mean Passage":3.76,
        "90":3.3,
        "94.11":3.11,
        "98.41":3.53,
        "102.91":3.31,
        "107.61":3.51,
        "112.53":2.8,
        "117.67":3.52,
        "123.04":3.52,
        "128.66":3.73,
        "134.54":3.27,
        "140.69":3.58,
        "147.12":3.47,
        "153.84":3.23,
        "160.87":3.0,
        "168.22":3.33,
        "175.9":3.42,
        "183.94":3.13,
        "192.34":3.54,
        "201.13":3.91,
        "210.32":3.78,
        "219.93":4.12,
        "229.98":3.58,
        "240.49":3.42,
        "251.47":3.56,
        "262.96":3.62,
        "274.98":3.55,
        "287.54":4.22,
        "300.68":4.75,
        "314.42":4.29,
        "328.78":4.04,
        "343.8":4.9,
        "359.51":3.9,
        "375.94":3.58,
        "393.11":4.14,
        "411.07":4.39,
        "429.85":3.56,
        "449.49":2.97,
        "470.03":5.16,
        "491.5":2.6
    },
    "039_02":{
        "Mass-Weighted Mean Passage":7.74,
        "90":9.04,
        "94.11":8.55,
        "98.41":8.59,
        "102.91":8.99,
        "107.61":9.01,
        "112.53":8.95,
        "117.67":8.48,
        "123.04":8.81,
        "128.66":7.86,
        "134.54":8.73,
        "140.69":8.41,
        "147.12":8.27,
        "153.84":7.87,
        "160.87":8.24,
        "168.22":7.78,
        "175.9":8.05,
        "183.94":8.28,
        "192.34":7.62,
        "201.13":7.33,
        "210.32":7.54,
        "219.93":7.76,
        "229.98":7.86,
        "240.49":8.27,
        "251.47":8.13,
        "262.96":8.91,
        "274.98":6.9,
        "287.54":6.87,
        "300.68":8.93,
        "314.42":7.99,
        "328.78":9.12,
        "343.8":9.79,
        "359.51":7.8,
        "375.94":9.16,
        "393.11":7.9,
        "411.07":7.51,
        "429.85":6.27,
        "449.49":5.76,
        "470.03":6.45,
        "491.5":4.93
    },
    "039_03":{
        "Mass-Weighted Mean Passage":10.34,
        "90":12.17,
        "94.11":11.06,
        "98.41":10.94,
        "102.91":10.51,
        "107.61":10.72,
        "112.53":10.34,
        "117.67":10.62,
        "123.04":10.97,
        "128.66":9.88,
        "134.54":10.11,
        "140.69":9.61,
        "147.12":10.84,
        "153.84":10.11,
        "160.87":9.68,
        "168.22":10.32,
        "175.9":10.3,
        "183.94":10.05,
        "192.34":10.57,
        "201.13":10.04,
        "210.32":10.29,
        "219.93":10.33,
        "229.98":9.79,
        "240.49":9.9,
        "251.47":9.72,
        "262.96":11.99,
        "274.98":11.06,
        "287.54":11.79,
        "300.68":10.73,
        "314.42":10.11,
        "328.78":11.86,
        "343.8":9.09,
        "359.51":11.52,
        "375.94":9.89,
        "393.11":10.02,
        "411.07":10.75,
        "429.85":7.8,
        "449.49":12.08,
        "470.03":9.25,
        "491.5":7.79
    },
    "039_04":{
        "Mass-Weighted Mean Passage":17.34,
        "90":18.94,
        "94.11":17.61,
        "98.41":17.79,
        "102.91":16.77,
        "107.61":17.33,
        "112.53":16.93,
        "117.67":17.45,
        "123.04":16.89,
        "128.66":16.88,
        "134.54":17.57,
        "140.69":17.19,
        "147.12":17.59,
        "153.84":17.48,
        "160.87":16.23,
        "168.22":16.91,
        "175.9":16.64,
        "183.94":18.07,
        "192.34":15.99,
        "201.13":16.35,
        "210.32":16.1,
        "219.93":17.23,
        "229.98":16.22,
        "240.49":17.31,
        "251.47":16.89,
        "262.96":16.6,
        "274.98":16.96,
        "287.54":17.09,
        "300.68":18.47,
        "314.42":18.45,
        "328.78":19.6,
        "343.8":25.18,
        "359.51":20.34,
        "375.94":17.26,
        "393.11":18.01,
        "411.07":17.34,
        "429.85":17.29,
        "449.49":19.15,
        "470.03":17.2,
        "491.5":13.77
    },
    "039_05":{
        "Mass-Weighted Mean Passage":19.25,
        "90":20.43,
        "94.11":19.82,
        "98.41":20.86,
        "102.91":20.25,
        "107.61":19.91,
        "112.53":17.99,
        "117.67":20.35,
        "123.04":19.34,
        "128.66":18.82,
        "134.54":19.21,
        "140.69":18.71,
        "147.12":18.74,
        "153.84":18.77,
        "160.87":18.78,
        "168.22":18.07,
        "175.9":18.34,
        "183.94":17.89,
        "192.34":18.76,
        "201.13":18.44,
        "210.32":18.54,
        "219.93":18.83,
        "229.98":19.35,
        "240.49":18.97,
        "251.47":19.48,
        "262.96":19.16,
        "274.98":19.42,
        "287.54":19.4,
        "300.68":18.99,
        "314.42":19.45,
        "328.78":18.5,
        "343.8":18.88,
        "359.51":17.46,
        "375.94":19.89,
        "393.11":19.3,
        "411.07":19.88,
        "429.85":21.52,
        "449.49":23.79,
        "470.03":18.49,
        "491.5":17.14
    }
}
