# Supplementary material for: Discrepancy of particle passage in 101 mask batches during the first year of the Covid-19 pandemic in Germany
Source: Sci Rep. 2021 Dec 29;11:24490. doi: 10.1038/s41598-021-03862-z (PMC8716525; doi:10.1038/s41598-021-03862-z)
Supplement: Supplementary file 2 — Supplementary Data. [file 41598_2021_3862_MOESM2_ESM.zip › SI/Data/042.json]

{
    "042_01":{
        "Mass-Weighted Mean Passage":9.11,
        "90":17.31,
        "94.11":15.79,
        "98.41":16.59,
        "102.91":13.71,
        "107.61":15.65,
        "112.53":17.31,
        "117.67":16.86,
        "123.04":13.73,
        "128.66":13.98,
        "134.54":12.53,
        "140.69":14.72,
        "147.12":12.96,
        "153.84":15.12,
        "160.87":12.94,
        "168.22":13.6,
        "175.9":11.28,
        "183.94":13.83,
        "192.34":10.14,
        "201.13":13.2,
        "210.32":11.74,
        "219.93":13.05,
        "229.98":9.99,
        "240.49":12.55,
        "251.47":11.47,
        "262.96":7.68,
        "274.98":10.0,
        "287.54":9.28,
        "300.68":10.87,
        "314.42":8.46,
        "328.78":4.73,
        "343.8":7.27,
        "359.51":9.82,
        "375.94":9.13,
        "393.11":5.07,
        "411.07":4.72,
        "429.85":11.54,
        "449.49":1.49,
        "470.03":2.56,
        "491.5":5.49
    },
    "042_02":{
        "Mass-Weighted Mean Passage":11.35,
        "90":19.91,
        "94.11":23.21,
        "98.41":18.99,
        "102.91":20.21,
        "107.61":21.06,
        "112.53":18.15,
        "117.67":17.05,
        "123.04":15.97,
        "128.66":16.27,
        "134.54":14.26,
        "140.69":18.1,
        "147.12":14.27,
        "153.84":15.54,
        "160.87":14.31,
        "168.22":16.78,
        "175.9":13.67,
        "183.94":14.97,
        "192.34":13.04,
        "201.13":16.67,
        "210.32":14.59,
        "219.93":12.77,
        "229.98":12.82,
        "240.49":14.0,
        "251.47":14.22,
        "262.96":12.7,
        "274.98":13.68,
        "287.54":9.07,
        "300.68":12.47,
        "314.42":8.71,
        "328.78":8.88,
        "343.8":3.64,
        "359.51":12.88,
        "375.94":9.13,
        "393.11":7.25,
        "411.07":8.02,
        "429.85":7.05,
        "449.49":10.45,
        "470.03":6.84,
        "491.5":6.59
    },
    "042_03":{
        "Mass-Weighted Mean Passage":13.0,
        "90":22.59,
        "94.11":20.33,
        "98.41":22.07,
        "102.91":22.76,
        "107.61":18.97,
        "112.53":22.08,
        "117.67":19.75,
        "123.04":20.45,
        "128.66":19.29,
        "134.54":16.89,
        "140.69":16.46,
        "147.12":17.61,
        "153.84":17.23,
        "160.87":18.04,
        "168.22":18.82,
        "175.9":16.86,
        "183.94":13.72,
        "192.34":14.49,
        "201.13":18.08,
        "210.32":14.34,
        "219.93":16.07,
        "229.98":13.23,
        "240.49":15.3,
        "251.47":14.68,
        "262.96":11.44,
        "274.98":16.49,
        "287.54":15.19,
        "300.68":15.12,
        "314.42":8.71,
        "328.78":15.38,
        "343.8":12.73,
        "359.51":10.43,
        "375.94":10.87,
        "393.11":6.88,
        "411.07":8.96,
        "429.85":11.54,
        "449.49":9.7,
        "470.03":7.69,
        "491.5":8.79
    },
    "042_04":{
        "Mass-Weighted Mean Passage":17.44,
        "90":30.19,
        "94.11":26.7,
        "98.41":28.4,
        "102.91":25.13,
        "107.61":26.66,
        "112.53":25.82,
        "117.67":25.15,
        "123.04":27.85,
        "128.66":23.86,
        "134.54":19.98,
        "140.69":24.34,
        "147.12":21.46,
        "153.84":26.96,
        "160.87":21.18,
        "168.22":25.28,
        "175.9":23.12,
        "183.94":19.5,
        "192.34":24.16,
        "201.13":24.62,
        "210.32":23.24,
        "219.93":23.49,
        "229.98":19.16,
        "240.49":19.77,
        "251.47":18.2,
        "262.96":18.5,
        "274.98":15.09,
        "287.54":15.82,
        "300.68":16.45,
        "314.42":16.42,
        "328.78":15.68,
        "343.8":14.55,
        "359.51":12.27,
        "375.94":18.7,
        "393.11":13.77,
        "411.07":16.98,
        "429.85":9.62,
        "449.49":8.96,
        "470.03":13.68,
        "491.5":10.99
    },
    "042_05":{
        "Mass-Weighted Mean Passage":25.35,
        "90":35.18,
        "94.11":30.45,
        "98.41":31.74,
        "102.91":31.11,
        "107.61":31.59,
        "112.53":31.71,
        "117.67":34.58,
        "123.04":33.2,
        "128.66":32.45,
        "134.54":31.79,
        "140.69":33.43,
        "147.12":33.3,
        "153.84":31.39,
        "160.87":35.69,
        "168.22":35.6,
        "175.9":32.23,
        "183.94":32.99,
        "192.34":33.82,
        "201.13":33.2,
        "210.32":30.53,
        "219.93":37.22,
        "229.98":33.33,
        "240.49":27.99,
        "251.47":27.52,
        "262.96":26.65,
        "274.98":28.77,
        "287.54":28.69,
        "300.68":27.85,
        "314.42":26.12,
        "328.78":21.3,
        "343.8":16.36,
        "359.51":18.4,
        "375.94":18.7,
        "393.11":21.01,
        "411.07":16.98,
        "429.85":15.38,
        "449.49":21.64,
        "470.03":14.53,
        "491.5":14.29
    },
    "042_06":{
        "Mass-Weighted Mean Passage":29.75,
        "90":40.09,
        "94.11":39.35,
        "98.41":34.9,
        "102.91":34.88,
        "107.61":37.19,
        "112.53":36.01,
        "117.67":37.86,
        "123.04":36.41,
        "128.66":33.45,
        "134.54":31.6,
        "140.69":36.4,
        "147.12":34.21,
        "153.84":36.36,
        "160.87":38.92,
        "168.22":32.42,
        "175.9":36.9,
        "183.94":32.08,
        "192.34":35.14,
        "201.13":38.2,
        "210.32":33.5,
        "219.93":33.24,
        "229.98":27.26,
        "240.49":30.16,
        "251.47":33.48,
        "262.96":28.99,
        "274.98":30.87,
        "287.54":31.22,
        "300.68":35.01,
        "314.42":29.1,
        "328.78":24.55,
        "343.8":27.27,
        "359.51":33.13,
        "375.94":25.22,
        "393.11":26.45,
        "411.07":27.83,
        "429.85":25.64,
        "449.49":20.15,
        "470.03":30.77,
        "491.5":17.58
    }
}
