# Supplementary material for: Discrepancy of particle passage in 101 mask batches during the first year of the Covid-19 pandemic in Germany
Source: Sci Rep. 2021 Dec 29;11:24490. doi: 10.1038/s41598-021-03862-z (PMC8716525; doi:10.1038/s41598-021-03862-z)
Supplement: Supplementary file 2 — Supplementary Data. [file 41598_2021_3862_MOESM2_ESM.zip › SI/Data/101.csv]

Sample Name	Mass-Weighted Mean Passage	90	94.11	98.41	102.91	107.61	112.53	117.67	123.04	128.66	134.54	140.69	147.12	153.84	160.87	168.22	175.9	183.94	192.34	201.13	210.32	219.93	229.98	240.49	251.47	262.96	274.98	287.54	300.68	314.42	328.78	343.8	359.51	375.94	393.11	411.07	429.85	449.49	470.03	491.5
101_01	11.38	16.77	15.64	14.71	14.36	13.15	13.16	13.06	12.67	12.66	12.47	12.43	12.23	12.31	12.54	12.41	12.89	12.74	12.78	12.74	13.07	12.97	13.04	13.41	13.63	11.51	13.35	11.88	11.86	11.27	11.42	11.06	11.84	10.16	9.1	8.13	8.68	7.39	6.39	7.47
101_02	11.48	16.88	15.01	14.48	13.74	13.36	13.11	12.7	12.86	12.87	12.03	12.63	11.87	11.95	12.17	12.48	12.46	12.75	12.95	11.96	12.96	12.9	12.83	12.24	12.93	11.91	13.04	11.6	12.77	12.87	11.01	11.99	11.86	10.05	9.43	8.72	9.82	6.45	6.99	9.15
101_03	11.87	17.15	15.31	14.71	13.71	13.5	13.42	13.03	12.78	12.77	12.46	12.61	12.52	12.2	12.29	12.56	12.41	12.87	13.6	12.74	13.01	13.22	12.68	13.15	13.66	12.98	12.61	12.55	12.73	11.71	12.28	12.1	12.64	9.88	10.63	8.91	10.39	8.92	7.59	8.22
101_04	14.74	18.36	17.1	16.53	16.1	15.57	15.34	14.91	14.56	14.47	14.96	14.34	14.45	14.92	14.72	15.36	15.4	15.67	16.19	15.71	15.9	16.34	16.09	16.22	16.57	16.14	16.56	15.53	15.59	15.73	14.64	15.81	15.61	14.37	13.16	12.39	10.01	11.51	9.02	11.21
101_05	16.93	20.53	18.91	18.62	17.7	17.09	16.61	16.78	16.28	16.75	16.49	16.66	16.45	16.44	16.43	17.01	17.42	17.66	18.2	17.51	18.57	18.44	18.1	18.07	18.48	18.07	18.18	18.52	17.55	18.04	18.59	18.5	18.07	15.61	14.88	12.35	14.38	13.17	13.46	14.57
101_06	17.82	21.05	19.66	18.62	18.23	17.63	17.44	17.01	16.95	17.01	16.75	16.61	16.97	17.07	16.41	18.04	17.95	18.27	18.71	18.78	18.58	18.86	19.18	19.94	19.04	18.57	19.46	18.73	18.7	19.5	19.3	20.22	19.55	16.82	15.9	16.38	14.76	14.5	11.28	14.38
101_07	18.17	21.53	20.1	19.08	18.77	18.18	17.24	17.58	17.62	17.24	16.85	16.99	17.13	17.37	17.25	18.09	18.46	18.57	18.24	18.78	19.85	18.94	19.38	19.74	19.3	20.4	19.84	20.07	18.81	19.27	20.34	19.01	19.92	17.84	17.05	14.19	16.53	14.51	12.33	14.66
101_08	18.51	20.35	19.19	19.05	18.46	18.15	17.37	17.09	17.46	16.67	16.94	17.35	16.89	16.76	16.59	17.57	17.59	18.09	18.33	17.94	18.84	18.86	19.36	19.82	19.23	19.5	20.6	19.47	19.35	20.33	19.81	19.99	20.73	19.1	17.53	16.69	15.58	16.43	15.49	16.25
101_09	19.81	22.02	20.75	20.23	19.31	19.26	18.88	18.18	18.1	18.22	18.22	18.27	17.93	18.45	17.92	18.68	19.57	19.82	19.71	19.19	20.44	21.07	20.33	20.99	21.11	20.73	21.19	21.28	21.79	21.14	21.66	22.27	21.68	19.05	18.37	16.58	17.73	18.17	16.84	16.9
101_10	23.98	25.78	23.91	22.46	23.04	21.84	22.87	21.08	21.66	21.79	22.25	22.46	22.75	22.43	21.93	22.65	23.28	24.75	24.78	24.1	25.43	25.0	24.94	25.98	25.77	26.79	26.85	24.2	26.31	25.19	26.68	26.3	26.55	23.35	22.95	20.89	20.78	19.04	19.41	18.5
